# Supplementary material for: Alternative migratory tactics in brown trout (Salmo trutta) are underpinned by divergent regulation of metabolic but not neurological genes
Source: Ecol Evol. 2021 Jun 2;11(12):8347–62. doi: 10.1002/ece3.7664 (PMC8216917; doi:10.1002/ece3.7664)
Supplement: Supplementary file 1 — Table S1 [file ECE3-11-8347-s005.xlsx]

## Sheet: supp_table_S1
Title: Alternative migratory tactics in brown trout (Salmo trutta) are underpinned by divergent regulation of metabolic but not neurological genes
Author list: Robert Wynne, Louise C. Archer, Stephen A. Hutton, Luke Harman, Patrick Gargan, Peter A. Moran, Eileen Dillane, Jamie Coughlan, Thomas F. Cross, Philip McGinnity, Thomas J. Colgan and Thomas E. Reed
Supporting information Table S1: Sample information for each library used in the present analysis. For each sample, tissue type, environment of sampling, maturity status, genetic sex, life-stage phenotype, the number of paired-end reads generated per sample and family ID are provided.
sample	tissue	environment	maturity	sex	phenotype	paired-end reads per sample	Family ID
D25_B	Brain	Salt	Mature	Male	NonSmolt	24311108	10
D25_L	Liver	Salt	Mature	Male	NonSmolt	24795219	10
D26_B	Brain	Salt	Mature	Male	NonSmolt	28097463	11
D26_L	Liver	Salt	Mature	Male	NonSmolt	28399000	11
D27_B	Brain	Salt	Immature	Male	Smolt	20418808	13
D27_L	Liver	Salt	Immature	Male	Smolt	25983643	13
D28_B	Brain	Salt	Immature	Female	Smolt	22944033	11
D28_L	Liver	Salt	Immature	Female	Smolt	22690822	11
D31_B	Brain	Salt	Immature	Female	Smolt	30326348	12
D31_L	Liver	Salt	Immature	Female	Smolt	25242035	12
D32_B	Brain	Salt	Mature	Male	NonSmolt	31599786	11
D32_L	Liver	Salt	Mature	Male	NonSmolt	24290613	11
D33_B	Brain	Salt	Mature	Male	NonSmolt	34330782	12
D33_L	Liver	Salt	Mature	Male	NonSmolt	21687117	12
D34_B	Brain	Salt	Immature	Female	Smolt	34045107	9
D34_L	Liver	Salt	Immature	Female	Smolt	23824419	9
D35_B	Brain	Salt	Immature	Female	Smolt	31813539	11
D35_L	Liver	Salt	Immature	Female	Smolt	26967118	11
D36_B	Brain	Salt	Mature	Male	NonSmolt	30114321	11
D36_L	Liver	Salt	Mature	Male	NonSmolt	26403730	11
D37_B	Brain	Salt	Mature	Female	NonSmolt	32211326	12
D37_L	Liver	Salt	Mature	Female	NonSmolt	22775702	12
D39_B	Brain	Salt	Mature	Female	NonSmolt	26596923	9
D39_L	Liver	Salt	Mature	Female	NonSmolt	25992016	9
D42_B	Brain	Salt	Immature	Male	Smolt	23845884	12
D42_L	Liver	Salt	Immature	Male	Smolt	28892914	12
D43_B	Brain	Salt	Immature	Male	Smolt	23493299	12
D43_L	Liver	Salt	Immature	Male	Smolt	35367201	12
D44_B	Brain	Salt	Mature	Female	NonSmolt	30073928	11
D45_B	Brain	Salt	Mature	Female	NonSmolt	29130361	12
D45_L	Liver	Salt	Mature	Female	NonSmolt	20374086	12
D46_B	Brain	Fresh	Mature	Female	NonSmolt	42414200	8
D46_L	Liver	Fresh	Mature	Female	NonSmolt	25711184	8
D47_B	Brain	Fresh	Mature	Male	NonSmolt	31805962	13
D47_L	Liver	Fresh	Mature	Male	NonSmolt	22984933	13
D48_B	Brain	Fresh	Mature	Male	NonSmolt	22013396	11
D48_L	Liver	Fresh	Mature	Male	NonSmolt	28706815	11
D49_B	Brain	Fresh	Mature	Female	NonSmolt	24999138	12
D49_L	Liver	Fresh	Mature	Female	NonSmolt	20254217	12
D50_B	Brain	Fresh	Mature	Male	NonSmolt	25494238	11
D50_L	Liver	Fresh	Mature	Male	NonSmolt	21338392	11
J35_B	Brain	Fresh	Mature	Male	NonSmolt	24094616	12
J35_L	Liver	Fresh	Mature	Male	NonSmolt	23023378	12
J37_B	Brain	Fresh	Mature	Male	NonSmolt	20624518	12
J37_L	Liver	Fresh	Mature	Male	NonSmolt	22317420	12
Q40_B	Brain	Fresh	Mature	Female	NonSmolt	23923155	11
Q40_L	Liver	Fresh	Mature	Female	NonSmolt	21949903	11
Q54_B	Brain	Fresh	Mature	Female	NonSmolt	30206386	7
Q54_L	Liver	Fresh	Mature	Female	NonSmolt	20364918	7
