# Supplementary material for: Alternative migratory tactics in brown trout (Salmo trutta) are underpinned by divergent regulation of metabolic but not neurological genes
Source: Ecol Evol. 2021 Jun 2;11(12):8347–62. doi: 10.1002/ece3.7664 (PMC8216917; doi:10.1002/ece3.7664)
Supplement: Supplementary file 2 — Table S2 [file ECE3-11-8347-s001.xlsx]

## Sheet: supp_table_S2a
Title: Alternative migratory tactics in brown trout (Salmo trutta) are underpinned by divergent regulation of metabolic but not neurological genes
Author list: Robert Wynne, Louise C. Archer, Stephen A. Hutton, Luke Harman, Patrick Gargan, Peter A. Moran, Eileen Dillane, Jamie Coughlan, Thomas F. Cross, Philip McGinnity, Thomas J. Colgan and Thomas E. Reed
Supporting information Table S2a: Gene-level counts generated by tximport for Salmon-estimated transcript abundances for 24 brown trout liver samples. For each gene, the locus/Ensembl gene ID, Ensembl gene description, gene coordinates (chromosome, gene start position (bp), gene end position (bp)) are provided.
locus	gene_description	chromosome_name	start_position	end_position	D25_L	D26_L	D27_L	D28_L	D31_L	D32_L	D33_L	D34_L	D35_L	D36_L	D37_L	D39_L	D42_L	D43_L	D45_L	D46_L	D47_L	D48_L	D49_L	D50_L	J35_L	J37_L	Q40_L	Q54_L
ENSSTUG00000000062.1	ectonucleotide pyrophosphatase/phosphodiesterase family member 5-like	1	194827	203991	26	43	29	18	46	3	17	30	27	25	8	7	4	30	14	32	21	26	11	18	6	22	12	5
ENSSTUG00000000065.1	chloride intracellular channel protein 5-like	1	224749	296350	348.064	365.827	288.858	493.557	421.808	346.845	211.326	390.713	348.093	344.636	192.837	229.51	339.728	331.106	352.147	354.261	411.928	413.597	272.988	303.649	247.115	323.145	213.857	133.648
ENSSTUG00000000068.1		1	293953	296457	64.936	62.18	47.142	37.47	32.193	37.154	64.674	35.287	24.906	34.364	51.163	47.49	51.272	46.894	56.853	100.739	56.072	48.402	78.012	45.351	52.885	38.855	40.143	50.352
ENSSTUG00000000069.1		1	297459	299004	0	2	0	0	0	0	0	0	1	0	0	0	0	0	3	0	0	2	0	2	0	0	1	0
ENSSTUG00000000070.1	transcription factor AP-2-delta-like	1	353382	388181	0	0	0	0	0	0	0	0	0	0	0	0	0	0	0	0	0	0	0	0	0	0	0	0
ENSSTUG00000000072.1	hydroxyacyl-CoA dehydrogenase trifunctional multienzyme complex subunit beta	1	812411	831272	1864.04	1446.01	1620	2305.53	1759	1274.5	886	2730.99	2369	1232	909.017	2296.09	2839	2781.57	1658	1383	1262	1374	877	799.004	1066	1067.06	943	904
ENSSTUG00000000473.1	GRB2 associated regulator of MAPK1 subtype 2	1	844365	868807	0	1	0	0	2.177	0.862	0	2	3.815	2.01	0	0	3.003	0	0	1	1	1	0	1	0	0	1	0
ENSSTUG00000000486.1	RAB10, member RAS oncogene family	1	881095	909446	357.381	279	328	212	319	173	200	300.001	188	331.819	153	195	191	402.998	173	288	199.001	320	178.002	175	242	283.012	120	178.023
ENSSTUG00000000496.1	kinesin family member 3C	1	915835	949307	0	0	0	0	0	0	0	0	0	0	0	0	0	0	0	0	0	0	0	0	0	0	0	0
ENSSTUG00000000572.1	transmembrane protein 214	1	1002958	1044028	2475.41	2097.43	1297	1790	2200.17	1419	1270	1499.08	2048.01	1515.66	908	1729	681.992	1640	1437	843	875	670	534	591	588	576	440	293
ENSSTUG00000000601.1		1	1051340	1091428	20.156	16.005	9.702	10.033	25	14.001	8.389	7.977	12.115	21.066	9	6.953	12.148	19.172	6	12	10	10.997	18.667	21.02	20.365	7	8	3
ENSSTUG00000000615.1	oligosaccharyltransferase complex subunit 4, non-catalytic	1	1323826	1323939	0	0	0	0	0	0	0	0	0	0	0	0	0	0	0	0	0	0	0	0	0	0	0	0
ENSSTUG00000000618.1		1	1369107	1370320	0	0	0	0	0	0	0	0	0	0	0	0	0	0	0	0	0	0	0	0	0	0	0	0
ENSSTUG00000000661.1	dihydroxyacetone phosphate acyltransferase-like	1	1386397	1420229	437.765	460.596	365.843	430.958	471.236	358.583	288.895	433.398	610.499	415.187	273.16	396.034	600.995	603.324	332.318	348.897	334.254	416.662	281.808	275	272.044	314.576	270.379	255.117
ENSSTUG00000000796.1	family with sequence similarity 228 member B	1	1446097	1464561	10.62	6.509	6.237	3.108	0	0	5	4.033	8.908	2.165	1	6.64	5.022	14.618	4.549	1.042	4.017	9.424	4.904	9.309	3.419	5.976	2.005	8.441
ENSSTUG00000000807.1	iodotyrosine deiodinase	1	1480277	1495923	2643.7	2717.02	2246	2607.99	2873	1732.14	1322	3984.43	2253	3011.2	1229	1646.94	4006.73	3607.86	1318	4459	1780	3654	1929.26	2297	2396	2159.94	2373.96	2625
ENSSTUG00000000871.1	SEC63 homolog, protein translocation regulator	1	1498878	1534666	1936.84	2386.81	1719.5	2233.82	1767.84	1922.68	1442.04	2069.78	2364.2	1389.25	1483.97	2390.2	1816.42	2049.84	2018.85	1803.97	3067.05	1698.06	1204.85	1306.05	1225	1649.87	1300.02	1116.04
ENSSTUG00000000958.1		1	1546160	1547742	0	0	0	0	0	0	0	0	0	0	0	0	0	0	0	0	0	0	0	0	0	0	0	0
ENSSTUG00000000963.1	protein LRATD1-like	1	1662894	1681908	2.44	23.274	27.794	11.142	1.39	14.919	1	26.68	6.368	49.444	17.255	10.251	6.202	20.385	8.19	7.543	11.905	28.93	9.465	10.186	3.298	1.104	12.893	26.92
ENSSTUG00000000969.1		1	1772387	1773046	0	0	0	0	0	0	0	0	2	0	0	0	0	0	0	0	0	0	0	0	0	0	0	0
ENSSTUG00000000971.1	protein phosphatase 1 regulatory subunit 14C-like	1	2217394	2234660	0	0	0	0	0	0	0	0	0	0	0	0	0	0	0	0	0	0	0	0	0	0	0	0
ENSSTUG00000000980.1	mitochondrial fission regulator 2	1	2259760	2267602	2	3	0	6	4	3	6	3	2	7	2	2	3	16	0	11	1	5	3	2	1	5	2	1
ENSSTUG00000001004.1		1	2329756	2332358	1	0	0	0	3	0	0	0	2	1	1	0	1	1	0	0	0	0	0	0	0	0	0	0
ENSSTUG00000001015.1	uncharacterized LOC115148393	1	2357729	2367474	72	74	47	79	84	55	43	56	65	54	21	57	21	50	41	42	31	38	26	32	64	39	12	6
ENSSTUG00000001029.1	aldehyde dehydrogenase 8 family member A1	1	2395946	2427534	1371.7	2663.66	1098.01	1016	1904.37	1049	1253.07	928.001	998.948	2541.41	1320	1401.39	1024	2027.9	1575	1880.05	914	1684.08	1673	978	1308	1169.93	662	752.163
ENSSTUG00000001048.1	TATA-box binding protein like 1	1	2635746	2654548	80	58	42	51	59	68	40	48	49	33	53	86	72	68	40	35	40	38	36	16	34	25	39	22
ENSSTUG00000001059.1	transcription factor 21	1	2720706	2722574	6	8	9	4	4	15	3	3	8	7	10	11	7	9	8	8	4	4	5	9	3	5	6	11
ENSSTUG00000001100.1	EYA transcriptional coactivator and phosphatase 4	1	2960467	2991569	1	1	0	1	2	4	2	2	3	2	0.994	2	0	0	0	0	2	0	0	3	0	1	0	0
ENSSTUG00000001562.1	ribosomal protein S12	1	3000344	3004587	3809.38	4469.36	4358.99	10492	6038.95	5192.51	2678.94	9010.83	6098.1	4236.96	3444	7430.49	10366.4	8138	4691	7978	3773.01	6654	4596.19	3331	5134.47	3980.94	5016	5301.32
ENSSTUG00000001573.1		1	3017356	3020442	10	10	11	36	32	13	8	7	24	11	15	3	26	35	9	11	6	18	3	9	18	13	13	1
ENSSTUG00000001576.1		1	3045317	3045619	0	0	0	0	0	0	0	0	0	0	0	0	0	0	0	0	0	0	0	0	0	0	0	0
ENSSTUG00000001583.1		1	3178125	3197286	0	0	0	0	0	0	0	0	0	0	0	0	0	0	0	0	0	0	0	0	0	0	0	0
ENSSTUG00000001594.1	L-threonine 3-dehydrogenase, mitochondrial-like	1	3229749	3251527	117.989	32	22	88.059	113.022	53	49	57	36.992	43	7	58	5	25.999	56.999	15.979	131.558	8	8	55	26	18	1	3
ENSSTUG00000001608.1	PIN2 (TERF1) interacting telomerase inhibitor 1	1	3272474	3328471	150	115	84	90	115	108	73	124	111	74	88	192	147	110	189	48	79	25	27	54	38	70	37	44
ENSSTUG00000001611.1	transcription factor Sox-7-like	1	3341975	3346948	4	3	7	2	10	4	13	3	7	19	3	3	2	11	0	9	3	7	7	14	8	15	6	3
ENSSTUG00000001615.1		1	3407973	3416162	0	0	0	0	0	0	1	0	0	0	0	0	0	0	0	0	0	0	0	0	0	0	0	0
ENSSTUG00000001623.1	BLK proto-oncogene, Src family tyrosine kinase	1	3440663	3464641	0	2	0	2	1	2	0	1	3	1	0	1	2	0	0	3	0	3	4	0	1	7	3	2
ENSSTUG00000001700.1	fibronectin type III domain-containing protein 4-like	1	3497988	3566176	0.716	3.128	0.996	1.358	2	0	1.017	1.091	1.037	4.172	1	7.516	0	2.437	0	0	0	0	0	2.001	0	1.001	0	2.841
ENSSTUG00000001721.1		1	3607159	3690485	1	0	0	0	0	0	0	0	0	0	0	0	0	0	0	0	0	0	0	0	0	0	0	0
ENSSTUG00000001737.1	E3 ubiquitin-protein ligase RNF19A-like	1	3698124	3759683	60.989	36	90	64	126	7	29	101	29	45	30	23	37.001	124	17	107	67	85	67	34	101	107	58	54.385
ENSSTUG00000001757.1	zinc finger protein 513-like	1	3759454	3774395	5	2	3.452	3	12	2	5	6	12	2	8	6	3	6	2	9	4	4	6	6	9	12	0	0
ENSSTUG00000001823.1	sorting nexin-17	1	3786451	3854382	30	30	19	31	59	15	14	37	27	22	24	13	8	54	21	33	11	9	14	17	8	18	1	9
ENSSTUG00000002203.1	all-trans retinoic acid-induced differentiation factor-like	1	3855077	3858718	58	41	38	53	27	22	31	99	72	25	43	61	96	93	84	30	18	23	29	24	14	33	24	17
ENSSTUG00000002249.1	translation initiation factor eIF-2B subunit delta-like	1	3859256	3888278	136	126.999	76	94	89	108	51	77.709	114	51	67	148	119	81	90	56	68	30	39	30	34	45	40	50
ENSSTUG00000002810.1	NME/NM23 nucleoside diphosphate kinase 6	1	3928867	3943276	56.365	52.106	41.766	36.499	83.263	31.018	29.261	38.948	47.379	44.664	56.883	41.482	48.543	78.905	43.54	67.913	37.613	48.109	78.628	23.875	59.142	99.536	79.514	97.443
ENSSTUG00000002825.1		1	3937584	3938987	1	2	0	0	0	0	0	0	0	0	0	0	0	0	0	0	0	0	0	0	0	0	0	0
ENSSTUG00000002853.1	neuronal acetylcholine receptor subunit alpha-2-like	1	4181338	4219541	0	0	0	0	0	0	0	0	0	0	0	0	0	0	0	0	0	0	0	0	0	0	0	0
ENSSTUG00000002909.1	protein-tyrosine kinase 2-beta-like	1	4220488	4280217	15	9	11	9	16	18	13	7	10	18	7	10	19	12	3	10	8	10	13	17	15	17	2	27
ENSSTUG00000003205.1	uncharacterized LOC115150730	1	4348333	4363358	6	9	3	11	10	2	2	7	9	8	1	1	4	5	1	19	4	13	5	7	18	12	9	11
ENSSTUG00000003212.1	zinc finger CCCH-type containing 14	1	4472620	4489490	239	243	135	134	228	163	82	139.133	148	212.994	82	141	161	163	92	144	85	131.126	166	87	251	139	79	79
ENSSTUG00000003266.1	translation initiation factor eIF-2B subunit beta-like	1	4493547	4498323	50	66.022	14.001	100.999	54.652	49.996	33	111	71.032	23	13	68	79	45.001	34.988	42.001	32	36	30	22.001	15	25.025	23	19
ENSSTUG00000003460.1	transmembrane emp24 domain-containing protein 10-like	1	4498927	4509768	1216.05	1340	1134	1228	1013.12	1383	897	1144.74	1384.46	547	1205	2868.96	1257	1519.01	1512	730	1677	690	422	464	344	534.087	733.041	665
ENSSTUG00000003545.1	proto-oncogene c-Fos-like	1	4518985	4521701	87	99	20	18	53	130	79	49	5	186	39	32	74	1	83	50	21	29	15	124	5	57	14	5
ENSSTUG00000003557.1	proto-oncogene c-Fos-like	1	4525906	4531420	11.994	9.89	8.175	4.525	13.261	12.962	8.985	6.755	3.768	16	15.41	18.621	13.466	18.212	10.919	12.2	3.993	8.986	20.987	8	11.895	11.906	10.903	7.846
ENSSTUG00000003563.1	jun dimerization protein 2-like	1	4542835	4570491	28	19	10	15	17	29	14	4	7	44	12	18	4	17	18	35	19	28	23	24	11	31	14	17
ENSSTUG00000003592.1	basic leucine zipper transcriptional factor ATF-like	1	4582395	4587517	2	3	0	0	0	0	0	0	1	1	0	0	1	0	0	0	1	0	0	0	0	1	0	0
ENSSTUG00000003627.1	feline leukemia virus subgroup C receptor-related protein 2-like	1	4594960	4649911	61	61.001	26	89	51	17	38	53.713	40	33	10	21	28	51	31	68	53	48	45	76.82	40	48	42	16.435
ENSSTUG00000004052.1		1	4679536	4680522	0	0	0	0	0	0	0	0	0	0	0	0	0	0	0	0	0	0	0	0	0	0	0	0
ENSSTUG00000004067.1	transforming growth factor beta-3 proprotein-like	1	4741071	4772251	79.895	79.755	53.279	60.9	98.787	26.467	24.834	35.688	64.256	90.534	71.823	73.985	67.882	95.654	30.917	68.5	42.047	54.161	39.675	34.045	96.876	82.273	57.917	62.203
ENSSTUG00000004100.1		1	4865320	4866347	0	0	0	0	0	0	0	0	0	0	0	0	0	0	0	0	0	0	0	0	0	0	0	0
ENSSTUG00000004129.1	steroid hormone receptor ERR2-like	1	4887424	4970350	0	0	0	0	0	0	0	0	0	0	0	0	0	0	0	0	0	0	0	0	1	0	0	0
ENSSTUG00000004188.1	YLP motif containing 1	1	5014621	5065662	240.808	152	129	152.001	226	127	85	146.917	185	127	92	126	167	242	122.97	112	119	104	97	59	85	133	104	72
ENSSTUG00000004293.1	prospero homeobox protein 1-like	1	5077280	5089568	0	0	0	0	0	0	0	0	0	0	1	0	0	0	0	0	0	0	0	0	0	0	0	0
ENSSTUG00000004322.1	dihydrolipoyllysine-residue succinyltransferase component of 2-oxoglutarate dehydrogenase complex, mitochondrial-like	1	5090734	5102818	163.978	125	103	114.374	208.467	88	84	135.995	100.002	99.002	71.988	143	84.001	208.338	121.993	112.273	82.01	62.658	103.993	64.987	113	77.006	39	55.002
ENSSTUG00000004417.1		1	5116480	5122395	3.475	19.197	5.47	0	19.68	5.841	13.516	0	26.855	14.723	0	9.39	0	3.558	0	8.145	0	1.903	0	0	13.426	11.135	0	0
ENSSTUG00000004435.1	visual system homeobox 2-like	1	5187939	5200764	0	0	0	0	0	0	0	0	0	0	0	0	0	0	0	0	0	0	0	0	0	0	0	0
ENSSTUG00000004541.1	acetyl-coenzyme A synthetase 2-like, mitochondrial	1	5204021	5231908	31	29	15	13	13	18	9	15	17	32	5	23	16	18	10	27	14	28	18	11	19	14	9	6
ENSSTUG00000005458.1	ATP binding cassette subfamily D member 4	1	5236038	5275424	20	8	19	35	51	39	24	24	35	25	36	38	38	58	24	57	17	43	28	23	24	16	11	22
ENSSTUG00000006508.1	adhesion G-protein coupled receptor G2-like	1	5278248	5302427	0	0	0	0	0	0	0	0	0	0	0	0	0	0	0	0	0	0	0	0	0	0	0	0
ENSSTUG00000006541.1	homeobox containing 1	1	5308181	5322443	22	18	12	3	11	6	11	3	5	12	11	12	4	13	17	10	10	3	9	7	8	18	3	3
ENSSTUG00000006625.1		1	5323051	5386602	181.66	138.258	53.976	47.214	128.405	86.982	70.746	63.798	142.751	188.526	42.532	106.917	88.178	73.838	43.999	65.712	34.946	50.415	73.984	51.032	116.965	104.812	46.505	48.697
ENSSTUG00000008633.1		1	5387243	5417513	9	7	0.979	1	4	3	2.339	3	11	5.108	0	1	0	0	0	1	1	0	1.084	0	0	0	0	0
ENSSTUG00000008675.1	elongator complex protein 3	1	5420502	5444171	114.999	139	78	113	110	88	68	84	116	109	60	129	124	105	97	101	64	77	71	59	109	95	59	51
ENSSTUG00000008818.1	serine/threonine-protein kinase pdik1l-B-like	1	5461633	5472202	2	6	2	11	8	3	0	1	0	9	0	6	2	12	1	8	0	19	9	1	4	0	1	10
ENSSTUG00000008830.1	gastrula zinc finger protein XlCGF57.1-like	1	5480349	5489084	22	24	13	20	31	12	6	17	15	14	13	17	12	25	10	15	7	22	22	6	15	12	8	12
ENSSTUG00000008844.1	proenkephalin-A-like	1	5500284	5515643	0	0	0	0	0	0	0	0	0	0	0	0	0	0	0	0	0	0	0	0	0	0	0	0
ENSSTUG00000008848.1	zinc finger protein 395-like	1	5521995	5532181	57	16	24	13	22	11	8	7	5	14	10	12	5	11	9	18	26	9	36	40	21	22	7	9
ENSSTUG00000008862.1	membrane progestin receptor beta-like	1	5554649	5558783	0	0	0	0	0	0	0	0	0	0	0	0	0	0	0	0	0	0	0	0	0	0	0	0
ENSSTUG00000008893.1	stathmin-4-like	1	5567553	5591607	1224.92	1091.26	663.923	697.533	1186.08	624.6	509.803	649.706	767.596	1146.31	436.25	678.755	985.418	1089.87	331.89	630.775	496.746	962.332	764.014	686.324	1085.09	786.726	494.754	604.068
ENSSTUG00000008950.1		1	5595759	5596351	0	0	0	0	0	0	0	0	0	0	0	0	0	0	0	0	0	0	0	0	0	0	0	0
ENSSTUG00000008961.1	vertnin-like	1	5616651	5623022	0	0	0	0	0	1	0	0	0	0	0	0	0	0	0	0	0	0	0	0	0	0	0	0
ENSSTUG00000008990.1		1	5659413	5660141	0	0	0	0	0	0	0	0	0	0	0	0	0	0	0	0	0	0	0	0	0	0	1	0
ENSSTUG00000009289.1		1	5827701	5829456	0	0	0	0	0	0	0	0	0	0	0	0	0	0	0	0	0	0	0	0	0	0	9	0
ENSSTUG00000009299.1	synapse differentiation-inducing gene protein 1-like	1	5900829	5977463	0	0	0	0	0	0	0	0	0	0	0	0	0	0	0	0	0	0	0	0	0	0	0	0
ENSSTUG00000009306.1	delta like canonical Notch ligand 4	1	6458870	6473841	273.328	335.199	248.879	221.012	338.667	189.062	153.529	238.26	268.209	327.886	237.959	263.061	424.854	541.428	136.488	225.522	189.985	395.568	246.164	164.448	432.874	330.298	185.603	271.718
ENSSTUG00000009322.1	glutathione-specific gamma-glutamylcyclotransferase 1-like	1	6491408	6493921	945	710.021	1897.06	867.21	2304.01	1148	795.981	4092.97	1534.01	2123.8	561	766.955	1460.93	5472	3154	402	678	132	140.007	244.956	77	227	191	248
ENSSTUG00000009359.1	INO80 complex ATPase subunit	1	6497042	6596081	99	50	89	53	101	58	57	76	147	67	37	98	38	93	69	105	58	58	50	43	82	48	33	30
ENSSTUG00000010656.1		1	6550104	6551549	0	0	0	1	0	0	0	0	0	0	0	0	0	0	0	0	0	0	0	0	0	0	0	0
ENSSTUG00000010694.1	VPS18 core subunit of CORVET and HOPS complexes	1	6596877	6627273	161	196	205.999	215	263	163	107	188.008	295	171	127	174	286	325	109	176	172	266.999	150	157	166	145	195	124
ENSSTUG00000011303.1	ras homolog family member V	1	6628541	6630227	2	0	3	4	9	0	1	5	2	2	0	2	0	7	2	2	0	5	0	1	5	12	0	0
ENSSTUG00000011326.1	phosphatidylinositol glycan anchor biosynthesis class H	1	6665196	6667503	68	73	130	133	81	106	68	100	144.002	80	68	108	136	189	76	112	69	123	101	99	95	182.211	106	129
ENSSTUG00000011344.1		1	6668445	6689566	5	17	2	5.012	12	7	2	5	18	5	2	0	4	11	3	5	5	5	6	3	8	1	1	2
ENSSTUG00000011450.1	zinc finger protein DPF3-like	1	6699375	6753740	0	2	4	6	7	9	7	0	3	3	1	1	3	0	0	2	2	3	3	2	2	3.988	0	1
ENSSTUG00000011528.1	regulator of G-protein signaling 6-like	1	6764039	6885455	0	0	0	0	3.018	2	0	1.007	0	1	1.004	2	1.659	2.019	0	0	0	0	0	0	0.903	0	1	0
ENSSTUG00000012915.1	ras-related protein Rab-15-like	1	7161993	7186680	0	0	0	0	0	0	0	0	0	0	0	0	0	0	0	0	0	0	0	0	0	0	0	0
ENSSTUG00000012964.1	protein farnesyltransferase subunit beta-like	1	7187406	7227895	34	10.248	50	73	59	23	16	54.036	59	3	14	40.071	67	49.01	26	41	39	26	14	30	12	22	36.002	40
ENSSTUG00000013532.1		1	7190666	7192507	18.632	12.649	0.972	8.766	8.524	11.117	7.045	10.311	5.417	7.403	8.371	18.481	4.198	13.311	4.446	11.61	17.346	22.025	9.621	10.315	14.697	14.876	7.641	17.185
ENSSTUG00000013539.1	protein max-like	1	7231352	7251036	331.512	295.289	291.676	317.812	304.158	366.379	253.617	240	349.61	274.402	211.914	598.792	236.29	355.936	282.734	351.323	178.837	231.82	226.046	151.274	214.544	239.088	219.629	236.823
ENSSTUG00000013618.1	sodium/bile acid cotransporter-like	1	7266645	7281735	0	0	0	0	0	0	0	0	0	0	0	0	0	0	0	0	0	0	0	0	0	0	0	0
ENSSTUG00000013645.1	serine/arginine-rich splicing factor 5-like	1	7285300	7290613	190.162	132.001	76	78	272	75	51	109	109.057	137.007	46	90.966	91	115	31	218	153	227	192	163	297.003	205	123	197
ENSSTUG00000013675.1	sushi domain-containing protein 6-like	1	7293902	7337323	278.998	261	96	98	204	110.011	192	57	116	233	59	116	33	108	166	124	138	52	55.998	82	105	93	46	34
ENSSTUG00000013678.1	acyl-coenzyme A thioesterase 1-like	1	7368461	7371047	563.407	289	47	79	211	344.024	335	29	88	392	90	181	55	133	141	145	154	107	99	166	158	86	58	95
ENSSTUG00000013682.1		1	7370435	7370984	0	0	0	0	0	1.976	0	0	0	0	0	0	0	0	0	0	0	0	0	0	0	0	0	0
ENSSTUG00000013697.1	G-protein coupled receptor 176-like	1	7385803	7402428	0	0	0	0	0	0	0	0	0	0	0	0	0	0	0	0	0	0	0	0	0	0	0	0
ENSSTUG00000013788.1	thrombospondin-1-like	1	7512022	7529410	147.636	186	170.346	59	151	155	150	94	242	281.905	162.105	126	228	224.941	94	158.72	95	125	118	185	328	189	200	70
ENSSTUG00000014741.1		1	7595192	7596085	0	0	0	0	0	0	0	0	0	0	0	0	0	0	0	0	0	0	0	0	0	0	0	0
ENSSTUG00000014745.1		1	7762313	7764850	184.754	41.823	46.92	42.27	194.779	111.075	102.16	57.898	38.917	70.933	86.939	100.478	146.792	176.013	16.838	41.851	69.083	68.953	31.097	83.73	139.148	69.766	14.375	37.056
ENSSTUG00000014747.1	KATNB1-like protein 1	1	7812513	7819272	64	88	48.001	44	66	66	43	37	58	57	53	55	89	89	39	54	67	70	54	29	54	57	48	52
ENSSTUG00000014755.1	ER membrane protein complex subunit 7-like	1	7820186	7829289	577.003	712	564.682	582.004	537.818	633.999	437.961	485.419	656.004	460	486.998	971.167	861.988	850.438	666.994	556.986	526	562	408	388.787	356	477.254	389.28	420.638
ENSSTUG00000014777.1	muscarinic acetylcholine receptor M5-like	1	7832258	7833892	0	0	0	0	0	0	0	0	0	0	0	0	0	0	0	0	0	0	0	0	0	0	0	0
ENSSTUG00000014779.1	apoptosis and caspase activation inhibitor	1	7834207	7894078	34	23	19	39	55	19	27	37	38	27	35	61	52	92	26	48	24	20	30	22	25	31	32	34
ENSSTUG00000015433.1	ryanodine receptor 3-like	1	7894539	8136948	0	0	0	0	0	0	0	0	1	0	0	0	1	1	1	0	3	2	0	0	0	0	0	0
ENSSTUG00000020536.1	formin-like	1	8161532	8202104	0	0	0	0	0	0	0	0	0	0	0	0	0	0	0	2	0	0	0	0	0	0	0	0
ENSSTUG00000020546.1		1	8202619	8204009	0	0	0	0	0	0	0	0	0	0	0	0	0	0	0	0	0	0	0	0	0	0	0	0
ENSSTUG00000020561.1		1	8203607	8214509	0	2	0	1	1	1	0	1	0	0	4.497	0	0	1	0	0	1	0	0	0	0	0	0	0
ENSSTUG00000020597.1		1	8214781	8220730	0	0	0	0	0	0	0	0	0	0	0	0	0	0	0	0	0	0	0	0	0	0	0	0
ENSSTUG00000020620.1	actin, alpha cardiac	1	8221273	8225909	0	0	0	0	1	0	0	0	0	0	0	0	0	0	0	0	1	0	0	0	0	4	0	0
ENSSTUG00000021058.1	poly(A) polymerase alpha-like	1	8248691	8304278	136.009	131	73	59	126.992	95	77.936	58	88	135	48.001	107.318	79	91	67	68	47	45.994	69	51	78.001	99	47.001	37
ENSSTUG00000025938.1		1	8630599	8645914	29	22	6	15	20	16.001	6	13	15	17	14	28	23.505	16	14.003	3	5	8	11	1	5	2	6	6
ENSSTUG00000025963.1	coiled-coil domain-containing protein 85C-B-like	1	8649886	8755019	4	0	4	5	4	0	2	7	6	4	2	1	2	0	4	8	8	5	13	3	11	10	5	6
ENSSTUG00000026018.1	cholesterol 24-hydroxylase-like	1	8758362	8770734	83	43.615	35	51	83	45	33	41	57	62	57	48	61	73	37	119	14	74	45	57	58	59	71	63
ENSSTUG00000026652.1	isthmin-2-like	1	8788451	8801473	0	0	0	0	0	0	0	0	0	0	0	0	0	0	0	0	0	0	0	0	0	0	0	0
ENSSTUG00000026681.1	serine palmitoyltransferase 2-like	1	8813672	8848040	195	263	129	94	213	116	85	73	80	212	86	108	47	172	97	102	103	53	56	98	81	74.813	34	20
ENSSTUG00000026901.1	SNW domain-containing protein 1-like	1	8868841	8881657	422.036	314	322	372.175	525	278.167	223	371	315	344	169	341	290	489	314	386	271	299	281.984	264	273	310	204.009	208
ENSSTUG00000026916.1		1	9118020	9119964	0	0	0	0	0	0	0	0	0	0	0	0	0	0	0	0	0	0	0	0	0	0	0	0
ENSSTUG00000027109.1	neurexin-3b-like	1	9165019	9710378	0	0	0	0	0	0	0	0	0	0	0	2	0	0	0	0	0	0	0	0	0	0	0	0
ENSSTUG00000033107.1		1	9325441	9326219	0	0	0	0	0	0	0	0	0	0	0	0	0	0	0	0	0	0	0	0	0	0	0	0
ENSSTUG00000033118.1		1	9746741	9748251	77.645	50.085	42.031	17.335	104.352	23.117	40.098	20.207	50.097	90.931	7.439	42.129	41.93	72.614	13.92	25.284	25.125	58.264	35.804	23.688	83.974	31.445	51.574	19.961
ENSSTUG00000033122.1	thyrotropin receptor-like	1	9771110	9807055	0	0	0	0	0	0	0	0	0	0	0	3	0	0	0	0	0	0	0	0	0	0	0	0
ENSSTUG00000033193.1	transcription initiation factor IIA subunit 1-like	1	9818908	9832897	17	17	11	9	35	5	5	10	13	15	6	15	4	20	3	11	10	9	8	2	10	10.989	7	0
ENSSTUG00000033223.1	forkhead box protein N3-like	1	9847811	9933435	2	2	1	0	2	7	1	1	1	5	0	0	3	2	0	4	0	0	0	0	3	0	0	0
ENSSTUG00000033238.1	potassium channel subfamily K member 13-like	1	10077504	10085067	0	0	0	0	0	0	0	0	0	0	0	0	0	0	0	0	0	0	0	0	0	0	0	0
ENSSTUG00000033260.1	26S proteasome regulatory subunit 4-like	1	10113042	10121341	253	256	179	214	234	319	226	223	404	167	167	530.203	345.001	271	279	147	118	98	91	95	104	86	79.999	59
ENSSTUG00000033427.1	calmodulin	1	10125043	10146195	41	22	30	41	27	55	24	35	63	26	30	47	43.999	53	37	73	34	32	100	28	19	36	44	30.016
ENSSTUG00000033450.1	breast cancer metastasis-suppressor 1-like protein-A	1	10181118	10192152	21.302	14.283	3.073	3.999	21.989	7.188	1.009	3.651	20.166	15.397	9.626	6.336	4.878	5.945	2.112	10.063	8.089	9.579	6.556	5.018	11.201	23.813	16.335	6.001
ENSSTUG00000033475.1	RNA-binding protein 25-like	1	10205559	10228785	442	419	281	182	436	418	260	221	442.729	627.072	273	431	597	417	269	342	161	263	234	182	430	198	154	203
ENSSTUG00000033563.1		1	10230453	10234512	6	8	3	3	8	4	5	1	10	5	12	4	20	7	0	6	4	7	6	3	6	1	7	12
ENSSTUG00000033590.1	V-type proton ATPase subunit D-like	1	10237121	10247430	512.003	440	278	390	281.019	336	299	417	546	355	219	604.018	582.999	425	382	378	307	454	459.007	275	377	436	308	369
ENSSTUG00000033883.1	MAGUK p55 subfamily member 5-A-like	1	10248835	10270572	0	0	0	0	0	0	0	0	0	0	0	0	0	0	0	0	0	0	0	0	0	0	0	0
ENSSTUG00000034438.1	gephyrin-like	1	10290297	10402345	0	0	0	0	0	0	0	0	0	0	0	1	0	0	0	0	0	0	0	0	0	0	0	0
ENSSTUG00000038355.1	alpha-(1,6)-fucosyltransferase-like	1	10588824	10686734	0	0	0	0	1	0	0	0	0	0	0	1	0	0	0	0	0	0	0	0	0	0	0	0
ENSSTUG00000038425.1	transmembrane protein 121-like	1	10989243	10990208	0	0	0	0	0	0	0	0	0	0	0	0	0	0	0	0	0	0	0	0	0	0	0	0
ENSSTUG00000038430.1	sodium/potassium/calcium exchanger 4-like	1	11001782	11054475	0	1	1	0	0	0	0	0	0	0	0	0	0	1	0	0	1	1	0	0	3	0	0	0
ENSSTUG00000038466.1	cleavage and polyadenylation specificity factor subunit 2	1	11065828	11078430	186	101	130	136	205	86	100	135	171	96	66	196.733	111	207	98	123	88	82.003	61	66	108	69	67	70
ENSSTUG00000038539.1	NADH dehydrogenase [ubiquinone] 1 beta subcomplex subunit 1-like	1	11078632	11080335	3.372	0	5	10.998	8.997	8.165	8	1	3	3	11	8.003	34.575	23	7	13.72	6.999	2.144	10	2	7	4	17.999	2
ENSSTUG00000038558.1	ribosomal oxygenase 1-like	1	11079652	11095457	79.628	49	27	79.001	61.004	28.835	37	75	77.165	24	21	101.997	68.425	79	37	60.279	68	68.855	73	46	55	89	72.001	44
ENSSTUG00000039187.1	exostosin-like 3	1	11091363	11140174	59	51	20	47.002	106.923	32	13	35	44	47	20	22	16	45	24	41	31	20	29	19	35	37	3	27
ENSSTUG00000039208.1	synaptotagmin-14-like	1	11148192	11174724	0	2	2	1	2	0	2	0	0	1	0	2	1	5	0	3	1	2	1	4	2	2	3	0
ENSSTUG00000039234.1	cytosolic 5'-nucleotidase 1A-like	1	11174745	11201054	5	12	13	4	9	20	3	4	10	10	17	24	6	18	4	23	8	17	9	8	8	9	15	16
ENSSTUG00000039300.1	brain-enriched guanylate kinase-associated protein-like	1	11252546	11295082	20	3	6	8	9	13	8	15	8	5	4	7	9	12	6	17	7	4	7	12	10	17	1	20
ENSSTUG00000039314.1	retinol dehydrogenase 14-like	1	11296148	11297988	102	69	94	105.027	109	55	78	71	130.253	56	53	99	96	107	85	119	69	46	90	55	92	66	41	64
ENSSTUG00000039318.1	cysteine-rich protein 2-like	1	11299765	11308973	2	8	0	0	2	3	5	8	7	3	3	4	5	6	4	1	1	0	8	1	1	4	0	11
ENSSTUG00000039328.1	mRNA decay activator protein ZFP36L1-like	1	11410128	11414422	574	525	426	149	377.013	244	127	238	235	357	354	250.401	238	453	210	444	384	540	544	361.999	371	602	377	638
ENSSTUG00000039331.1		1	11438185	11439241	0	0	0	0	0	0	0	0	0	0	0	0	0	0	0	0	0	0	0	0	0	0	0	0
ENSSTUG00000039332.1	prostaglandin E2 receptor EP2 subtype-like	1	11466281	11468730	28	32	35	9	41	23	36	16	18	47	14	16	26	28	17	13	28	29	26	29	20	20	30	10
ENSSTUG00000039349.1	26S proteasome regulatory subunit 10B-like	1	11483862	11489052	305.047	257.956	151.589	188.456	180.561	294.92	150.815	207.419	316.024	124.092	132.994	398.561	316.341	167.035	271.771	115.48	123.922	89.086	113.651	53.894	75.076	101.284	88.069	36.297
ENSSTUG00000039407.1	cell growth regulator with RING finger domain protein 1-like	1	11487334	11493074	94.089	99.047	65.409	59.539	54.438	79.219	98.186	40.582	78.979	50.907	33.006	76.445	82.679	84.965	68.226	52.521	93.078	58.914	36.349	82.105	58.927	61.716	42.919	56.703
ENSSTUG00000039425.1	phospholipase DDHD1-like	1	11492616	11506844	13.093	10	7	8	3	5	7	4	9	5	1	6	7	8	6	7	5	5	0	4	8	9	3	2
ENSSTUG00000039631.1	syntaxin-binding protein 6-like	1	11508640	11515063	0	0	0	0	0	0	0	0	0	0	0	0	0	1	0	0	1	0	2	0	0	0	0	0
ENSSTUG00000039641.1	actin, alpha cardiac muscle 1-like	1	11549692	11556633	0	0	0	0	0	0	0	0	0	0	1	0	0	0	0	0	0	0	0	0	0	0	0	0
ENSSTUG00000039657.1	gap junction delta-2 protein-like	1	11549692	11551960	0	0	0	0	0	0	0	0	0	0	0	0	0	0	0	0	0	0	0	0	0	0	0	0
ENSSTUG00000039666.1	zinc finger protein 770-like	1	11584121	11587555	14	19	11	7	21	8	4	3	9	12	5	15	4	5	5	6	9	3	6	6	1	11	3	14
ENSSTUG00000039672.1	homeobox protein Meis2-like	1	11609315	11664620	0	0	0	0	0	0	0	0	0	0	0	0	0	0	0	0	0	1	0	0	0	0	0	0
ENSSTUG00000039791.1	potassium channel subfamily K member 10-like	1	11662449	11688107	0	0	0	0	0	0	0	0	0	0	0	0	0	0	0	0	0	0	0	0	0	0	0	0
ENSSTUG00000039798.1		1	11711109	11712373	0	0	0	0	0	0	0	0	0	0	0	0	0	0	0	0	0	0	0	0	0	0	0	0
ENSSTUG00000039804.1		1	11711622	11711939	0	0	0	0	0	0	0	0	0	0	0	0	0	0	0	0	0	0	0	0	0	0	0	0
ENSSTUG00000039807.1	uncharacterized protein C14orf132-like	1	11751134	11783350	0	0	0	0	0	0	0	0	0	0	0	0	0	0	0	0	0	0	0	0	0	0	0	0
ENSSTUG00000039813.1	fos-related antigen 2-like	1	11846686	11850873	0	0	0	1	0	0	0	1	0	0	0	0	1	1	0	2	0	4	4	0	1	0	1	0
ENSSTUG00000039825.1	leucine-rich repeat and fibronectin type-III domain-containing protein 2-like	1	12104302	12159270	3	0	1	1	14	0	0	2	9	0	0	0	5	12	0	1	1	0	0	0	0	1	0	0
ENSSTUG00000039841.1		1	12205790	12207490	16	12	40	40.027	23	5	11	22	19	10	9	10	24	37	2	7	10	33	10	22	15	21	5	13
ENSSTUG00000039854.1	alpha-(1,3)-fucosyltransferase 9-like	1	12228579	12229682	2	0	0	0	0	0	0	0	0	0	0	0	0	0	0	0	1	0	0	0	0	0	0	0
ENSSTUG00000039880.1	alpha-(1,3)-fucosyltransferase 9-like	1	12248333	12249445	0	0	0	0	0	0	0	0	0	0	0	0	0	0	0	0	0	0	0	0	0	0	0	0
ENSSTUG00000039885.1		1	12264986	12266098	0	0	0	0	0	0	0	0	0	0	0	0	0	0	0	0	0	0	0	0	0	0	0	0
ENSSTUG00000039894.1	lactoylglutathione lyase-like	1	12300567	12311622	10	8	30	11	40	16	27	38	0	9	33	14	45	74	5	27	19	81	38	17	15	41	74	74
ENSSTUG00000000073.1	BTB/POZ domain-containing protein 9-like	1	12314802	12323663	122	87	72	47	110	51	29	35	65	86	47	70	27	73	71	58	56	40	29	32	87	69	22	16
ENSSTUG00000000076.1	AN1-type zinc finger protein 3-like	1	12326327	12341193	244.004	184	158	142	249.998	118	162	160	120	187	76	114	123.999	272	95	151	111	115	82	105	117	139	61	38
ENSSTUG00000000079.1		1	12357144	12357308	1	0	0	0	0	0	0	0	0	1	0	0	0	0	0	0	0	0	0	0	0	0	0	0
ENSSTUG00000000081.1	phospholipase B1, membrane-associated-like	1	12368066	12396335	28	16	17	12	13	16	16	16	23	29	3	15	15	27	15	16	12	17	19	11	15	18	9	1
ENSSTUG00000000083.1	serine/threonine-protein phosphatase PP1-beta catalytic subunit-like	1	12399129	12420911	297.013	272	244	217	437	226	184	485	195.001	236	161	389	263	648.811	179	385	459	425	377	253	261	394.189	319	309
ENSSTUG00000000089.1	3'(2'),5'-bisphosphate nucleotidase 1-like	1	12419037	12422545	172	224	263	464	277	127	130	484.014	524.004	143	199	237	352.001	437	171	308	194	187	235.005	187	123	204	251.348	283.894
ENSSTUG00000000098.1	dynein axonemal heavy chain 8	1	12425984	12482795	15	12	20	13	17	8	0	15	41	6	9	6	8	11	5	7	18	6	3	9	9	8	4	13
ENSSTUG00000000131.1	SAYSvFN domain-containing protein 1-like	1	12483869	12484451	18.231	27	11	23	24	8	7	28	21	14	14	35	23	40	13	28	21	18.999	18	27	31	30	27	22
ENSSTUG00000000135.1	SAYSvFN domain-containing protein 1-like	1	12489570	12491117	90	101	72	93	90	82.041	65	58	67	52	64	102	100	106.001	43	62	62	73	66	46	53	86	59	56
ENSSTUG00000000136.1		1	12491834	12493176	0	0	2	2	3	0	4	0	0	1	0	5	2	1	1	1	0	3	4	1	0	3	1	0
ENSSTUG00000000141.1	cytospin-A-like	1	12494811	12505015	2	46	7	20	16	2	3	8	79	52	6	2	30	65	2	12	3	24	45	6	58	4	7	3
ENSSTUG00000000146.1	alpha-(1,3)-fucosyltransferase 9-like	1	12517085	12518203	0	0	2	0	0	0	0	0	0	2	0	0	0	0	0	0	0	0	0	0	0	1	0	0
ENSSTUG00000000148.1		1	12541681	12543753	159.437	208.164	110.55	84.604	259.262	52.767	97.541	84.808	126.964	177.245	68.086	105.003	95.956	140.94	37.727	73.956	86.447	137.546	142.301	88.66	158.673	131.41	89.961	133.383
ENSSTUG00000000149.1	disks large-associated protein 2-like	1	12571825	12800094	0	0	0	0	0	0	0	0	0	0	0	0	0	0	0	0	0	0	0	0	0	0	0	0
ENSSTUG00000000152.1		1	12800782	12802682	6	3	0	0	3	10	4	0	0	0	1	5	0	0	1	0	2	0	1	0	0	2	0	0
ENSSTUG00000000153.1	C-C chemokine receptor type 6-like	1	12810342	12811520	0	0	0	0	0	0	0	0	0	0	0	0	2	3	0	2	0	0	4	2	0	0	0	2
ENSSTUG00000000154.1		1	12833731	12841532	0	0	0	0	0	0	0	0	2	0	0	1	0	2	0	0	0	2	0	0	0	0	0	0
ENSSTUG00000000161.1	myelin transcription factor 1-like protein	1	12847869	12915954	0	0	0	0	0	0	0	0	0	0	0	0	0	0	0	0	0	0	0	0	0	0	0	0
ENSSTUG00000000172.1		1	13123820	13124457	0	0	0	0	0	0	0	0	0	0	0	0	1	0	0	0	0	0	0	0	0	0	0	5
ENSSTUG00000000173.1	ribonuclease H1-like	1	13131966	13138808	86	82	35	72	90	34	59	139	73	79	64	51	123	136	41	120	93	124.576	159	131	162	74	112	144
ENSSTUG00000000181.1	40S ribosomal protein S7	1	13139669	13143020	10521.1	8745.91	7939.84	15064.5	9128.82	13230.4	7377.02	15078.4	11384.7	9146.28	9294.93	13009.8	20536.2	15274.8	9733	17132.9	8143.23	13464	14444.5	7118	10882.2	8949.08	13483.4	14955.2
ENSSTUG00000000208.1	leucine-rich repeat transmembrane protein FLRT2-like	1	13472198	13474207	5	3	3	0	8	2	2	4	1	3	0	4	1	3	0	6	3	1	1	0	1	5	0	0
ENSSTUG00000000214.1	alpha-1-antitrypsin homolog	1	13877516	13880287	270838	274069	497062	245511	280502	203971	376997	234842	321433	376224	198208	200865	371629	368475	244003	348261	291137	404484	213640	249852	403831	263489	318850	287954
ENSSTUG00000000218.1	glutaredoxin-related protein 5, mitochondrial-like	1	13900569	13903248	624.927	370.002	358	367.433	325.616	408	427	292	379	338	250	572	417	547	363	292	268	363	252	213	221	237.902	211	163
ENSSTUG00000000225.1		1	13906339	13916107	4	3	1	0	0	0	2	1	1	1	0	1	5	1	1	3	2	0	5	1	4	1	1	5
ENSSTUG00000000250.1	phospholipase A2 group VII	1	13918707	13934906	229.004	158	152	128	112.728	118.932	127	220.681	120	152	125	356	138.935	165.989	146	87	74	119	109	94	86	57.565	52	49
ENSSTUG00000000261.1	tudor domain containing 6	1	13934864	13966371	113	84	100	86	42.272	91.068	129	92.32	75	75	115	241	219.065	153.01	108	66	69	84	75	71	49	69.435	87	86
ENSSTUG00000000265.1	splicing factor 3B subunit 6	1	13969207	13980083	363	408	379	336.649	357	367	304	370	393.002	278	363	626.999	505	592.008	341	340	466	390	347	287	255	505	497	428
ENSSTUG00000000268.1	visinin-like protein 1	1	13982158	14017172	0	0	0	0	0	0	0	0	0	0	0	0	0	0	0	0	0	0	0	0	2	0	0	0
ENSSTUG00000000270.1		1	14021981	14025374	0	0	0	0	0	0	0	0	0	0	0	0	0	0	0	0	0	0	0	0	0	0	0	0
ENSSTUG00000000283.1	protein FAM49A-like	1	14152965	14193827	4	4	2	7	8	7	4	5	4	3	0	13	2	1	2	3	0	1	0	2	3	2	0	2
ENSSTUG00000000366.1	frizzled-3-like	1	14210867	14256238	0	2.156	0.995	1	6.163	1.031	1.608	0	4.144	2.043	0	2.663	3.668	1.798	1.999	0	0	1.001	3.493	1	0	2.591	1.977	0
ENSSTUG00000000403.1	serine/threonine-protein kinase MRCK alpha-like	1	14260308	14375099	60.041	35	61	41	48	22	30	38	24	50	24	27	12	42	9	38	36.889	33	23.999	27	29	54	20	25
ENSSTUG00000000478.1	left-right determination factor 2-like	1	14383208	14384790	0	0	0	0	0	0	0	0	0	0	0	0	0	0	0	0	0	0	0	0	0	0	0	0
ENSSTUG00000000510.1	heterogeneous nuclear ribonucleoprotein U-like	1	14391768	14403228	221.008	160.999	133	65	144	154	95	89	89.03	133.247	78	257.066	64	138	140	106	75.879	44	53.027	54	67	88	58	27
ENSSTUG00000000718.1		1	14411610	14417678	0	0	0	0	0	0	0	0	0	0	0	0	0	0	0	0	0	0	0	0	0	0	0	0
ENSSTUG00000000725.1	consortin-like	1	14448509	14461540	2	1	0	0	0	0	0	0	2	0	0	0	0	1	0	3	0	0	3	0	2	0	0	1
ENSSTUG00000000730.1		1	14464467	14471765	0	0	0	0	0	0	0	0	0	0	0	0	0	0	0	0	1	0	0	0	0	0	0	0
ENSSTUG00000000740.1	synaptosomal-associated protein 25-A-like	1	14489412	14525247	0	0	0	0	0	1	0	0	0	2	0	0	0	1	0	0	0	0	0	0	0	0	0	0
ENSSTUG00000000753.1	uncharacterized LOC115167876	1	14535832	14546826	0	0	2	1	0	0	0	0	0	0	0	0	0	1	0	3	0	0	0	1	0	3	0	1
ENSSTUG00000000764.1	uncharacterized LOC115167984	1	14572140	14576266	0	1.022	0	1	0	1.998	0	0	2	1	2	0	1	1	0	1	0	2.124	0	0	0	0	15	0
ENSSTUG00000000770.1	mitochondrial basic amino acids transporter-like	1	14601225	14615755	148.605	49.149	42.189	62.489	46.06	54.934	42.584	60.147	42.19	39.342	28.323	88.955	77.98	52.397	47.271	102.502	74.929	51.684	85.14	74.701	53.62	35.433	56.903	39.252
ENSSTUG00000000777.1	solute carrier family 25 member 47-A-like	1	14616433	14621378	1	0	0	12	1	0	2	1	9	0	1	0	6	8	1	2	1	2	10	3	0	2	3	5
ENSSTUG00000000780.1	thyroxine 5-deiodinase-like	1	14774747	14775214	72.221	23	14	6.584	21.733	40.001	54.411	4.842	0	35.08	4	27.491	31.992	3.999	21.516	3	11	7.968	4	16.994	4.575	11.264	10.985	12.001
ENSSTUG00000000785.1		1	14775224	14775625	119.779	68.999	15	5.416	51.331	44.999	119.589	23.158	5	59.92	10	82.509	83.008	3.001	64.484	9	24	9.032	6	31.006	2.425	18.736	28.015	48.999
ENSSTUG00000000840.1	serine/threonine-protein phosphatase 2A 56 kDa regulatory subunit gamma isoform-like	1	14815834	14856003	74.73	121.706	55	40	59	61.001	49.001	24	43.525	124.722	37.001	63	35	66	43	37.999	28	32	33	25.447	66	38	6	34
ENSSTUG00000001605.1	heat shock protein HSP 90-alpha 1	1	14860135	14872968	49	20	13	27	10	30	8	7	18	34	19	67	41.999	21	14	14	5	10	24	10	9	4	1	2
ENSSTUG00000001925.1	WD repeat-containing protein 20-like	1	14876880	14883649	36	48	28	21	59	34	34	30	31	46	25	31.998	26	51	24	44	20	20	16	17	18	35	9	6
ENSSTUG00000001967.1		1	14904053	15077309	1	3	2	1	0	0	0	0	4	1	0	1	0	0	2	2	1	2	2	2	0	0	8	0
ENSSTUG00000002016.1		1	14994260	14995565	0	0	1	0	0	0	0	0	0	0	0	0	0	0	0	1	0	0	0	0	0	0	0	0
ENSSTUG00000002024.1		1	15067048	15068335	0	0	0	0	0	0	0	0	0	0	0	0	0	0	0	0	0	0	0	0	0	0	0	0
ENSSTUG00000002030.1	alpha-1,6-mannosyl-glycoprotein 2-beta-N-acetylglucosaminyltransferase-like	1	15118576	15123532	292	278	343	270	464	182	182	375	275	297	319	279	436	641	229	681	395	489.88	441.951	281	410	499.003	421	485
ENSSTUG00000002033.1	40S ribosomal protein S29-like	1	15127775	15128883	4367.1	4039.81	6216.92	8077.68	4058.87	4964.87	8755.22	9259.49	10204.8	5736.86	7673	5489.07	15020.9	9730.69	12635	12277	6379	7827.18	9095.97	5311	6042.48	5021.73	11936.5	8950.34
ENSSTUG00000002107.1	MAM domain-containing glycosylphosphatidylinositol anchor protein 2-like	1	15387613	15732561	0	0	0	0	0	0	0	0	0	0	0	0	0	0	0	0	0	0	0	0	0	0	0	0
ENSSTUG00000003680.1	heme-binding protein 1-like	1	15876943	15884791	0	0	0	0	0	0	0	0	0	0	0	0	0	0	0	0	0	0	4	0	1	1	4	0
ENSSTUG00000003693.1	peptidyl-prolyl cis-trans isomerase FKBP3-like	1	15913279	15915370	293.691	339.732	324.49	356.065	309.684	334.631	301.999	321.371	307.99	295.782	294.999	604.031	279.999	388	390.792	420	315.779	336	311.386	259.786	228	456.402	395.722	348.768
ENSSTUG00000003742.1	ubiquitin-like protein FUBI	1	15918328	15924072	1531.57	1508.6	1401.53	1822.87	1407.29	1796.44	1419.8	2209.1	1591.9	1826.39	1743.5	1647.4	3725.7	2323.64	1705.8	4041.18	1402.21	2702.21	2566.54	1564.98	2960.98	2598.12	3379.29	3380.76
ENSSTUG00000003785.1	pre-mRNA-processing factor 39-like	1	15924093	15933803	397.976	536.006	286	302.109	759.859	317.078	213.333	274.358	367.544	489	225.282	410.544	405.045	383.969	151	368	175	370	408.869	262.951	505.009	290.891	217.021	293
ENSSTUG00000004090.1		1	15937857	15938402	29.999	36	22	20	29	17	25.889	20	5	16	10	13	20	36	14	33	16	24	8	16	16	32.001	9	7.999
ENSSTUG00000004112.1	E3 ubiquitin-protein ligase pellino homolog 2-like	1	15965866	15996987	111.182	138.086	65.824	76.27	135.003	120.001	59.455	75.26	59.884	42.304	73.808	114.748	102.225	107.925	70	52.794	64.576	53.253	82.682	45.987	59.255	74.817	51.989	76.177
ENSSTUG00000004132.1	homeobox protein OTX2-like	1	16046426	16050094	0	0	0	0	0	0	0	0	0	0	0	0	0	0	0	0	0	0	0	0	0	0	0	0
ENSSTUG00000004147.1	N-alpha-acetyltransferase 30-like	1	16085053	16088490	57	40	45	49	67	28	16	44	54	34	13	55	37	47	30	25	27	36	6	19	31	20	7	18
ENSSTUG00000004158.1	synaptojanin-1-like	1	16095049	16103992	0	0	0	0	0	0	0	0	0	0	0	0	0	0	0	0	0	2	0	0	0	0	0	0
ENSSTUG00000004186.1	actin-related protein 10-like	1	16104123	16118026	91	59	75	87	128	63	47	90	68	55	34	85	157	176.994	73.999	91	57	77	58	64	36	129	77.918	80
ENSSTUG00000004285.1	CLOCK-interacting pacemaker-like	1	16126841	16130666	35	21	29	12.985	35	48	36	52	17	59	36	28	28	51	28	37	15	11	22	19	16	16	7	7
ENSSTUG00000004305.1	zinc finger protein 410-like	1	16133778	16148145	166.794	231.996	365	177	178	188	166	292	364	146	1233	180	200	983	139	238	140	176	582	173	139	176	354	471
ENSSTUG00000004375.1	ectonucleoside triphosphate diphosphohydrolase 5-like	1	16149046	16161595	0	0	0	0	0	0	0	1	0	0	0	0	0	0	0	0	0	0	0	0	0	0	0	0
ENSSTUG00000004923.1	methylmalonate-semialdehyde dehydrogenase [acylating], mitochondrial-like	1	16174804	16197220	2329.36	1969.01	1827	1797.83	1555.3	927.998	782.286	3082.01	2078	2301.03	1026	1805.38	1930.09	2100.54	1508	2670.66	1693	3086	2691.59	987.504	2750	1249.83	1412.14	2111.59
ENSSTUG00000005049.1	sterile alpha motif domain containing 15	1	16197241	16199446	16	0	3	1.017	0	0	1	5	2	1	1	6.615	2	1	2	4	8	3	7	2	2	7	1	2
ENSSTUG00000005072.1	leucine-rich repeat and fibronectin type-III domain-containing protein 5-like	1	16218422	16225306	0	0	0	0	1	3	1	0	0	0	0	0	2	4	0	1	0	0	0	3	1	7	4	0
ENSSTUG00000005079.1	transcriptional repressor protein YY1-like	1	16251642	16259664	131	154	145.001	132	131	199	118	103	179	171	128	168	165.17	265	82	145	84	119	112	79	107	121	132	123
ENSSTUG00000005106.1	ena/VASP-like protein	1	16261153	16395261	1	2	0	1	0	0	0	2	1	1	0	0	0	1	0	0	0	2	0	0	0	0	0	0
ENSSTUG00000005161.1	echinoderm microtubule-associated protein-like 1	1	16396829	16408599	0	0	0	0	0	0	0	0	0	0	0	0	0	0	0	0	0	0	0	0	0	0	0	0
ENSSTUG00000005179.1	bromo adjacent homology domain-containing 1 protein-like	1	16418145	16453973	4	9	2	1	7	6	0	4	3	2	0	1	0	5	1	10	7	1	4	1	4	9	0	3
ENSSTUG00000005187.1	galectin-3-like	1	16535197	16541561	0	0	0	0	0	0	0	0	0	0	0	0	0	0	0	0	0	0	0	0	0	0	1	0
ENSSTUG00000005203.1	galectin-3-like	1	16550603	16555029	0	0	3	0	1	0	0	0	1	1	0	0	1	0	0	0	0	0	0	0	0	0	0	0
ENSSTUG00000005220.1		1	16561416	16563493	127.417	102.192	62.726	59.976	128.524	75.45	56.619	27.479	77.767	116.819	64.505	100.916	40.856	75.062	55.854	117.36	42.43	72.177	68.876	55.393	84.095	39.283	64.233	72.172
ENSSTUG00000005222.1	serine/threonine-protein kinase PAK 5-like	1	16668129	16690336	2	2	0	0	2	0	0	2	0	1	0	1	0	0	0	1	0	2	2	1	0	0	1	1
ENSSTUG00000005249.1	lysosome-associated membrane glycoprotein 5-like	1	16696282	16707808	0	0	0	0	0	0	0	0	0	0	0	0	0	0	0	0	0	0	0	0	0	0	0	0
ENSSTUG00000005255.1		1	16707908	16710278	0	0	0	0	0	0	0	0	0	0	0	0	0	0	0	0	0	0	0	0	0	0	0	0
ENSSTUG00000005287.1	1-phosphatidylinositol 4,5-bisphosphate phosphodiesterase beta-4-like	1	16723239	16870656	27	17	0	2	5	4	1	0	3	11	6	9	1	1	2	5	2	2	6	4	6	0	0	0
ENSSTUG00000005838.1	1-phosphatidylinositol 4,5-bisphosphate phosphodiesterase beta-1-like	1	16892513	17126699	19.344	18.987	10.994	7.479	24.683	5	18.524	7.999	21.103	15.04	6	8	16.005	26.451	6.211	15.261	17	13.998	10.51	11.861	13.971	18	7	18
ENSSTUG00000006879.1	bone morphogenetic protein 2-like	1	17215587	17222152	8	20	8	3	2	1	3	3	0	6	2	20	5	10	4	10	2	6	11	7	5	4	2	9
ENSSTUG00000006892.1	fermitin family homolog 1-like	1	17260195	17278029	3.001	4.032	0	1.004	0	0	2.005	0	2.013	3.013	0	1.002	1.666	2.021	1	4.595	2.01	2.006	1	2.009	9.883	2	3	0
ENSSTUG00000007042.1		1	17278463	17291173	0	0	0	0	0	0	0	0	0	0	0	0	0	0	0	0	0	0	0	0	0	0	0	0
ENSSTUG00000007071.1		1	17288569	17290684	0	0	0	0	0	0	0	0	0	0	0	0	0	0	0	0	0	0	0	0	0	0	0	0
ENSSTUG00000007087.1	glycerophosphocholine phosphodiesterase GPCPD1-like	1	17341035	17357958	364.001	191	73	251	344.831	138	73	227	161	154	78	102	125	221	40	156	248	207	173.999	239	299	227	120	102
ENSSTUG00000007202.1	beta-soluble NSF attachment protein-like	1	17361438	17374884	10	2	8	3	7	7	4	11	6	9	21	7	23	15	0	6	3	18	13	8	7	9	16	19
ENSSTUG00000007366.1		1	17380329	17381866	0	0	0	0	1	0	0	0	0	0	0	0	0	0	0	0	0	0	1	0	0	0	0	0
ENSSTUG00000007379.1	tribbles homolog 2-like	1	17478952	17488382	4	2	7	1	1	3	2	0	7	1	0	0	1	0	0	2	4	1	2	0	2	0	1	3
ENSSTUG00000007394.1	kelch like family member 29	1	17740499	17887855	156	150	123	176	155	118	109	155	199	149	133	145	181	212	98	134	109	144	117	78	111	108	97	86
ENSSTUG00000007738.1	ATPase family AAA domain-containing protein 2B-like	1	17891464	18021632	53	51	47	32	60	45	56	32	55	44	27	31	12	33	24	30	18	17	9	10	24	14	15	6
ENSSTUG00000009297.1	UBX domain protein 2A	1	18020129	18030042	10	4	19	5	7	1	10	5	3	17	7	4	11	8	1	15	7	18	16	15	35	38	25	37
ENSSTUG00000009325.1	major facilitator superfamily domain-containing protein 2B-like	1	18032827	18057093	0	0	0	0	0	0	0	0	1	0	0	0	0	0	0	0	0	0	0	0	0	1	0	0
ENSSTUG00000009376.1	WD repeat and coiled coil containing	1	18056798	18063463	2	4.001	2	0	0	0	0	1	4	1	5	2	4	2	0	2	2	0	14	0	6	5	1	5
ENSSTUG00000009384.1	peptidyl-prolyl cis-trans isomerase FKBP1B-like	1	18063547	18094708	9	140	164	58	137	49	44	62	59	94	23	11	173	207	35	160	114	274	123	38	99	227.004	175	213
ENSSTUG00000009391.1		1	18149086	18157677	0	0	0	0	0	0	0	0	0	0	0	0	0	0	0	0	0	0	0	0	0	0	0	0
ENSSTUG00000009409.1	opsin-5-like	1	18242342	18285588	0	0	0	0	0	0	0	0	0	0	0	0	1	0	0	0	0	0	0	0	0	0	0	0
ENSSTUG00000009472.1	otoferlin	1	18300710	18419923	0	0	0	0	0	0	0	0	0	0	0	0	0	0	0	0	0	0	0	0	0	0	0	0
ENSSTUG00000009933.1		1	18364752	18366751	0	0	0	0	0	0	0	0	0	0	0	0	0	0	0	0	0	0	0	0	0	0	0	0
ENSSTUG00000009942.1	family with sequence similarity 166 member C	1	18420236	18427822	0	0	0	0	0	0	0	0	0	0	0	0	0	0	0	0	0	0	0	0	0	0	0	0
ENSSTUG00000009949.1		1	18471189	18530583	3	2	1	0	1	0	0	1	0	4	2	0	0	1	0	1	1	2	4	3	4	0	3	1
ENSSTUG00000009957.1	pre-mRNA-splicing regulator WTAP-like	1	18571229	18584827	147.943	169.785	154	115	222	130	90	124	133.182	132.998	150	179	188	223	108	152	100	193	181	97	158.001	154	142	144
ENSSTUG00000009987.1	t-complex 1	1	18592135	18603903	2509.19	1667	1471.97	2257.96	1895.21	2202.9	1281	2330	2213.87	1456	1234	4239.15	3031	2209	2454	2393	839	1300	1309	945	1337	1493.91	1964	1392
ENSSTUG00000010046.1	pleckstrin homology and RhoGEF domain containing G1	1	18605162	18722878	39	37	20	11	20	18	20	9	10	46	8	21	16	33	8	30	24	25	20	18	35	43	13	15
ENSSTUG00000010090.1	osteopetrosis-associated transmembrane protein 1-like	1	18769074	18772733	33	35	32	51	33	42	36	52	49	34	27	51	44	59	20	38	44	43	30	29	26	50	28	34
ENSSTUG00000010113.1	nuclear receptor subfamily 2 group E member 1	1	18826362	18837027	0	0	0	0	0	0	0	0	0	0	0	0	0	0	0	0	0	0	0	0	0	0	0	0
ENSSTUG00000010136.1	sorting nexin-3-like	1	18840160	18858085	271.001	398	406	353	354.576	776.086	329	285	422.086	309	321	851	429	577	453	394	247.913	363	303	235	243	318.202	240	327
ENSSTUG00000010153.1	AFG1 like ATPase	1	18859182	18889759	35	24	25	73	44	36	10	50	46	19	20	81	24	55	25	18	11	30	23	18.372	20	22	6	26
ENSSTUG00000010224.1	forkhead box O3	1	18905843	18955564	5	3	8	2	7	15	3	1	3	5	1	4	2	2	1	15	5	10	9	5	9	1	2	2
ENSSTUG00000010232.1	sestrin-1-like	1	19027479	19099286	38	80	118	504.008	164	27	21	123	492.905	65	33	48	37	60	17	132	51	96	107	103	100	120	49	31
ENSSTUG00000010265.1	centrosomal protein 57 like 1	1	19099664	19104669	8	13	7	8	9	20	16	12	18	13	14	15	16	18	13	21	12	19	15	7	21	21	16	16
ENSSTUG00000010282.1	CD164 molecule	1	19122360	19148695	24	28	44	21	56.006	16	20	50	55	20	16	30	6	54	19	37	25	15	22	14	17	25	13	8
ENSSTUG00000010407.1		1	19131893	19133044	8.003	14.416	0	0.883	12.221	1.324	4.212	0	1.885	3.126	4.235	1.649	2.111	14.15	0	1.245	2.348	0	3.962	1.26	4.782	0	3.733	0
ENSSTUG00000010417.1	adenylate kinase 9	1	19157600	19178059	0	0	0	0	0	0	0	0	0	0	0	0	0	0	0	0	0	0	0	0	0	5	0	0
ENSSTUG00000010447.1	FIG4 phosphoinositide 5-phosphatase	1	19178374	19286895	32	40	36	90	101	14	18	60	60	30	19	30	35	92	25	72	52	44	31	35	47	60	19	32
ENSSTUG00000010892.1	G-protein coupled receptor 6-like	1	19301653	19302663	0	0	0	0	0	0	0	0	0	0	0	0	0	0	0	0	0	0	0	0	0	0	0	0
ENSSTUG00000010899.1	WASP family member 1	1	19327713	19461736	1	0	0	1	0	0	1	3	0	1	0	0	1	0	0	0	2	1	3	0	1	2	0	1
ENSSTUG00000010906.1		1	19330739	19331617	0	0	0	0	0	0	0	0	0	0	0	0	0	0	0	0	0	0	0	0	0	0	0	0
ENSSTUG00000010936.1	cell division cycle 40	1	19467841	19515182	236	240	151	146.001	188	209	195	162	184	199	167	334	158	246	217	188	101	129	164	103	104	140	136	119
ENSSTUG00000011420.1	methyltransferase like 24	1	19517036	19574199	10.12	3.382	8.154	2.015	12.521	1	6.001	1.014	1.802	4.92	5.003	8.626	3	3.961	3	6.999	5	5.911	1.008	5.001	5	6.831	2.649	0
ENSSTUG00000011426.1		1	19533735	19536504	0	0	0	0	1	2	0	0	1	0	0	0	0	0	0	0	0	0	0	0	0	0	0	0
ENSSTUG00000011431.1	solute carrier family 22 member 16-like	1	19583700	19602722	6	0	5	1	1	54	12	0	1	2	1	11	2	2	0	3	0	0	3	0	0	5	1	0
ENSSTUG00000011441.1	uronyl 2-sulfotransferase-like	1	19619347	19732514	23	14	16	13	10.222	7	6	2	14	39	7	15	26	22	9	11	16	14	17	23	16	12	11	3
ENSSTUG00000011479.1	SAM and SH3 domain-containing protein 1-like	1	19736843	19836808	9	5	13	5	11	10	6	2	3	22	0	15	2	1	2	20	7	6	6	9	7	6	1	0
ENSSTUG00000011555.1		1	20063985	20064797	0	0	0	0	0	0	0	0	0	0	0	0	0	0	0	1	0	0	0	0	0	0	0	0
ENSSTUG00000011558.1	ankyrin repeat and SOCS box protein 2-like	1	20230754	20255964	2.219	2.026	1.841	0	10.826	0	6.84	2	0	4.01	0	3.018	8.146	6.676	6.479	11.618	1.017	6.292	8.987	1.035	8.484	3.161	0	5.012
ENSSTUG00000011577.1	ankyrin repeat and SOCS box protein 2-like	1	20255858	20277729	0	0	0	0	0	0	0	0	0	0	0	0	0	0	0	0	0	0	0	0	0	0	0	0
ENSSTUG00000011658.1	syntaxin-binding protein 5-like	1	20297094	20439247	0	1	1	1	0	2	1	1.003	0	2	0	2.064	0	1	1	1	0	1	1	0	0	1	0	1
ENSSTUG00000013927.1	ras-related protein Rab-32-like	1	20537315	20619260	22.08	34.565	17.028	33.745	62.599	30	22.865	36.003	27.022	16	21	36	44	59	19	101	53	62	81.986	35	34.765	77	60.017	64.048
ENSSTUG00000013933.1		1	20552959	20557755	0	0	0	0	0	0	0	0	0	0	0	0	0	0	0	0	0	0	0	0	0	0	0	0
ENSSTUG00000013942.1	metabotropic glutamate receptor 1-like	1	20622243	20664162	0	0	0	0	0	0	0	0	0	0	0	0	0	0	0	0	0	0	0	0	0	0	0	0
ENSSTUG00000013954.1	F-box only protein 30-like	1	20689667	20693688	46	51	31	24	35	22	17	22	22	29	16	36	29	31	18	18	20	26	12	10	20	26	31	14
ENSSTUG00000013958.1	hydroperoxide isomerase ALOXE3-like	1	20694070	20703533	0	0	0	0	0	0	0	0	0	0	0	0	0	1	0	0	0	0	0	0	0	0	0	1
ENSSTUG00000014065.1	hydroperoxide isomerase ALOXE3-like	1	20703892	20719366	0	0	0	0	0	0	0	0	0	1	0	0	0	0	0	0	0	1	0	0	0	0	0	0
ENSSTUG00000014114.1	EPM2A glucan phosphatase, laforin	1	20728691	20749563	39	14	40	26	35	2	19	27	27	22	21	27	37	54	9	40	24	36	34	23	21	23	36	35
ENSSTUG00000014228.1	utrophin-like	1	20846869	21102610	151.252	134	173	102.999	275	119	129	179.001	126.001	192	99	177	51	245.999	95	333	208	170.999	201.058	192	233.001	217.001	100	96
ENSSTUG00000018351.1	syntaxin-11-like	1	21170329	21174929	29	29	42	28	30.002	41	25	31	27	32	42	47	26	36	11	36	28	23	22	35	20	37	28	22
ENSSTUG00000018403.1	methylenetetrahydrofolate dehydrogenase (NADP+ dependent) 1 like	1	21187303	21269991	9	2	6	2	5	10	0	9	3	7	3	28	16	15	3	28	5	4	3	3	1	2	5	0
ENSSTUG00000018953.1	A-kinase anchoring protein 12	1	21278963	21340354	70.158	92.18	57.735	38.285	48.349	97.878	114.125	68.019	78.735	88.511	54.906	136.319	104.483	100.343	54.544	104.033	93.225	49.265	43.001	38.519	38.866	56.984	16.348	27.013
ENSSTUG00000018963.1	zinc finger and BTB domain containing 2	1	21345039	21347608	39	48	28	34	67	41	35	8	13	43	18	20	3	12	22	23	16	7	14	9	7	6	2	9
ENSSTUG00000018965.1	acidic residue methyltransferase 1	1	21367302	21373917	108	51	79	91	122	68	53	78	80	75	38	99	45	128	82	77	52	83	45	50	103	44	68	61
ENSSTUG00000018990.1	estrogen receptor 1	1	21376431	21402774	128.999	20	398	1958.19	3063.04	358	80	1282.85	273	91	1185.22	570	456.005	1380.82	469	3189	148	143	1540	86.999	43	13	1426	1780
ENSSTUG00000019479.1	nesprin-1-like	1	21404849	21572827	116	122	147	82	250	62	68	74	88	156.001	68	55	65	233	32	137	103	78	97	74	56	110	45	44
ENSSTUG00000022197.1	MYC target 1	1	21608699	21611581	27	33	24	24	22	26	24	30	26	27	22	19	43	28	7	30	22	35	17	22	28	37	17	24
ENSSTUG00000022211.1	serine active site containing 1	1	21613698	21621617	88	91	30	34	60	58	47	33	37	88	17	48	46	48	21	48	27	39	40	35	75	29	31	43
ENSSTUG00000022563.1	dynein light chain Tctex-type 1	1	21625399	21628046	145	172	147	155	156	193	148	164	186	134	214	254	262	287	167	201	180	300	235.801	172	177	245.001	240	288
ENSSTUG00000022573.1	transmembrane protein 181	1	21628547	21637767	168	165	139	148	208.001	113	84	106	131	96	128	228.208	133.58	265	106	135	143	160	143	80	143	151	128	102
ENSSTUG00000022722.1	TUB like protein 4	1	21640837	21687452	22	18	11	19	45	19	7	13	7	11	8	7	3	24	15	7	4	8	5	5	12	10	1	8
ENSSTUG00000022781.1	mitochondrial ribosomal protein S10	1	21689456	21697055	44	47	29	32	29	53	22	28	33	24	25	77.821	54	43	34	37	31	29	44	23	24	26	28	22
ENSSTUG00000022798.1	splicing factor 3B subunit 4-like	1	21705923	21707144	0	0	0	0	0	1	0	0	0	0	0	0	0	0	0	0	0	0	1	0	0	0	1	0
ENSSTUG00000022811.1	mesogenin 1	1	21711800	21712458	0	2	0	0	0	0	0	0	0	0	0	0	0	0	0	0	0	1	0	0	0	0	0	0
ENSSTUG00000022827.1	GEN1 Holliday junction 5' flap endonuclease	1	21713975	21721652	34	37.806	16	16	28	22	19	16	46.408	28.303	21.19	37.996	21	34	5	19	18	28	24.28	9	26	22	17	20
ENSSTUG00000022888.1	structural maintenance of chromosomes 6	1	21721381	21741636	172	166.194	93	105	151	99	67	157	124.593	130.697	69.81	154.004	225	142	97	82	52	88.001	48.72	69	93	94	52	49
ENSSTUG00000024536.1	cytochrome P450 2K6-like	1	21741519	21750988	5943.26	4605.73	1951.29	5892.93	4223.02	3636.95	2862.03	7380.87	5517.59	4753.04	2479	4353.98	5712.09	7605.1	3142	3615	1574	4156.9	1801	2992	3736.99	2276.7	3371.06	2403.09
ENSSTUG00000024640.1		1	21752281	21758762	10	3	0	2	2	1	2	1	2	9	4	3	4	8	3	3	4	3	0	4	12	2	8	0
ENSSTUG00000024652.1	transmembrane protein 18	1	21777191	21779020	247	316	181	259	199	267	206	231	286	196	204	426.021	317	367	333	211	185	276.003	136	148	150	253.869	238	176
ENSSTUG00000024662.1		1	21895450	21898352	0	0	0	0	0	0	1	0	0	0	1	25	1	2	2	15	2	0	5	0	0	0	0	0
ENSSTUG00000024675.1	acid phosphatase 1	1	21901500	21914439	241.001	266	399	466.012	296	363	308	497	510.127	217.809	252	439.135	726	650	355	343	352.999	351	349	208	184	273	316	351
ENSSTUG00000024766.1	family with sequence similarity 110 member C	1	21938580	21940586	0	0	1	0	0	1	0	0	0	0	1	3	2	0	0	1	4	0	0	0	0	0	0	0
ENSSTUG00000024784.1	F-box only protein 25-like	1	21958083	21983281	36	37	47	71	65	30	25	23	35	48.412	27	20	41	103.997	11	73	47	74	41	48	47	51	37	35
ENSSTUG00000024855.1	testis development related protein	1	21986148	22008812	1	7	1	0	3	13	3	0	1	2	3	3	1	1	4	2	0	0	0	1	1	3	3	0
ENSSTUG00000024892.1	cap methyltransferase 1	1	22024671	22046417	202	141	112	120	171.007	97	61	107	140	109	56	134	80	158	68	112	123	122	79	77	100	101	92	75.001
ENSSTUG00000026436.1	coiled-coil domain containing 167	1	22049380	22050174	2	5	1	5	0	3	2	8	2	3	3	11	2	3	3	4	3	4	0	1	3	1	0	2
ENSSTUG00000026457.1	kinesin family member 25	1	22055117	22065367	0	0	0	0	0	0	0	2	0	0	0	0	0	0	3	0	0	0	1	0	0	1	0	1
ENSSTUG00000026479.1	heme-binding protein 2-like	1	22066288	22074897	11	21	12	15	34	2	8	8	6	23	4	5.014	4	35	7	33	19	29	18	21	28	21	10	20
ENSSTUG00000026506.1	NHS like 1	1	22081715	22249907	6	42	9	19	76	16	23	14.901	5	38	8	14	12	72	16	20	11	13	31	13	22	35	0	1
ENSSTUG00000026572.1	Golgi resident protein GCP60-like	1	22257151	22263850	264.875	400.52	130.019	173.016	300.856	154.789	125.952	183.749	109.438	170.897	112	170.559	215.974	237.011	222.083	109.063	105.001	76.007	71.006	88.013	61.078	98.852	39.024	72.083
ENSSTUG00000026624.1	homeobox protein Mix.1-like	1	22262643	22268377	4	0	0	0	0	0	0	0	1	1	1	0	0	0	0	3	0	2	0	0	0	1	0	2
ENSSTUG00000026632.1	protein lin-9 homolog	1	22269447	22284225	24	44	31	40	64	39	30	30	48	27	17	36	35	40	14	47	21	16	27	20	36	37	36	24
ENSSTUG00000026695.1	poly(ADP-ribose) polymerase 1	1	22286881	22301259	42	34	32	84	89	54	31	71	140	33	43	81	68	84	29	125	43	82	105	51	89	70	96	64
ENSSTUG00000027108.1		1	22295961	22298744	0	0	0	0	2	0	0	0	1	0	0	2	0	0	0	0	0	0	0	1	0	0	0	0
ENSSTUG00000027175.1	protein EFR3 homolog B	1	22325254	22390467	17	22	10	11	23	11	15	4	21	7	3	7	2	14	4	9	4	6	5	2	6	5	3	0
ENSSTUG00000029036.1	pro-opiomelanocortin B	1	22402498	22408937	0	0	0	0	0	0	0	0	0	0	0	0	0	0	0	0	0	0	0	0	0	0	0	0
ENSSTUG00000000055.1		1	22423277	22426310	0	0	0	0	0	0	0	0	0	0	0	0	0	0	0	0	0	0	0	1	0	0	0	0
ENSSTUG00000000101.1	sorting nexin-9-like	1	22432711	22460165	793.007	647.001	655	593	918.346	645	539.025	807	686.023	631.041	547	641.999	830.134	1013	546.999	882	482	587	684	479	515	551	432	536.999
ENSSTUG00000000720.1	DBH-like monooxygenase protein 2 homolog	1	22477105	22485108	112	65	46	29	168	154	43	38	0	37	52	22	89	149	0	6	52	38	98	73	7	46	42	7
ENSSTUG00000000729.1	ribosomal protein S6 kinase C1	1	22495352	22555775	57	44	42	56	80	29	15	39	36	32	27	52	15	34	18	28	24	24	21	13	14	17	10	17
ENSSTUG00000000736.1	prospero homeobox 1	1	22680762	22687964	511.156	551	211	280	576	97	58	256	127	154	110	185	149	503	52	323	86	308	204	262	274	253	88	149
ENSSTUG00000000746.1	N-lysine methyltransferase SMYD2-A-like	1	22820414	22846385	8	19	15	9	8	27	2	27	14	18	18	12.054	27	23	4	28	12	27	22	27	15	9	24	43
ENSSTUG00000000773.1	protein tyrosine phosphatase non-receptor type 14	1	22846421	22940441	32	35	37	15	37	25	11	25	13	29	18	45.946	15	29	13	44	36	32	56	32	26	41	24	39
ENSSTUG00000000783.1	potassium two pore domain channel subfamily K member 2	1	23025996	23079352	6	4	4.032	3	8	0	2	6	12.075	13.002	6.162	5.002	14.06	16.865	4	10	5	2.058	3	12	23.578	3	7.001	7
ENSSTUG00000000788.1	cGMP-dependent protein kinase 1-like	1	23096757	23105610	0	0	0	0	0	0	0	0	0	0	0	0	0	0	0	0	0	0	0	0	0	0	0	0
ENSSTUG00000000794.1	phospholipase ABHD3-like	1	23125019	23131724	124	137	66	90	99.995	68	69	64	56	73	33	53	35	107	49	54	41	24	19	30	30	37	28	26
ENSSTUG00000000817.1	interferon-induced protein 44-like	1	23134873	23144906	18	35	22	4	1	12	11	33	57	34	6	1	3	3	54	32	47	62	20	3	43	3	28	37
ENSSTUG00000000833.1	interferon-induced protein 44-like	1	23145130	23165279	134.999	165.001	123	97	123	59	56	153	167.001	177	44	93	61	133	140	122	131.999	292	157.001	60.001	214	75	113.118	144
ENSSTUG00000000855.1	cathepsin B-like	1	23166171	23172770	56.622	74.545	78.822	67.368	54.992	61.356	56.877	89.385	90.793	113.956	102.098	100.248	139.059	167.84	68.016	77.031	83.418	150.855	102.184	56.296	125.132	101.987	80.033	69.066
ENSSTUG00000000941.1	farnesyl-diphosphate farnesyltransferase 1	1	23180344	23192916	22	193	179	2506.3	359	281	247	1252.99	1400.11	102	98	56	1480.12	1380.08	700	74	461	164	98	44	50	147.539	224	48
ENSSTUG00000000954.1	GATA binding protein 4	1	23203526	23214438	127.988	125	140	52	184	68	50	84	64	110	56	80	65	142	9	190	124	188	185	92	183.017	182	65	76
ENSSTUG00000000961.1	nuclear receptor coactivator 7-like	1	23239451	23262568	46	39	76	99	103	16	32	45	99	95	15	11	34	91	16	76	28	61	65	26	55	46	14	25
ENSSTUG00000000977.1		1	23271619	23273907	0	0	0	0	0	0	0	0	0	0	0	0	1.404	0	0	1.876	0	0	0	0	0	0	0	0
ENSSTUG00000000984.1	histidine triad nucleotide-binding protein 3-like	1	23280969	23297424	3	2	1	2	3	12	7	2	2	2	6	0	4	3	1	9	6	9	7	4	3	3	3	8
ENSSTUG00000000994.1	histidine triad nucleotide-binding protein 3-like	1	23302797	23305271	5	5	3	12	8	9	14	13	29	12	18	24	27	22	15	34	7	4	15	13	11	12	23	40
ENSSTUG00000000995.1	R-spondin-3-like	1	23327486	23329911	0	0	0	0	0	0	0	0	0	0	0	0	0	0	0	0	0	0	0	0	0	0	0	0
ENSSTUG00000000996.1	E3 ubiquitin-protein ligase rnf146-like	1	23332305	23333417	22	18	10	23	28	8	25	30	14	34	8	9	20	27	11	38	31	30	18	18	22	15	22	10
ENSSTUG00000000997.1	uncharacterized protein KIAA0408-like	1	23359136	23366325	1	1	4	3	7	5	0	0	0	0	2	2	2	1	0	2	2	1	3	1	2	5	0	0
ENSSTUG00000001001.1	protein SOGA3-like	1	23366017	23371821	0	1	0	0	0	0	0	0	2	1	0	0	3	0	0	0	1	0	0	0	0	0	0	0
ENSSTUG00000001009.1	elongation of very long chain fatty acids protein 4-like	1	23396175	23409390	0	0	0	0	0	0	0	0	0	0	0	0	0	0	0	0	2	0	0	0	0	2	0	0
ENSSTUG00000001021.1		1	23426816	23428701	0	0	0	0	0	0	0	0	0	0	0	0	0	0	0	0	0	0	0	0	0	0	0	0
ENSSTUG00000001028.1	terminal nucleotidyltransferase 5A-like	1	23531757	23537613	0	2	0	0	3	0	0	1	0	0	0	0	0	0	0	4	0	0	0	0	1	0	0	0
ENSSTUG00000001030.1	serine protease 23-like	1	23601742	23603242	1	0	1	0	0	9	0	0	0	0	0	1	2	0	5	12	0	0	6	0	1	1	2	0
ENSSTUG00000001040.1	phosphoglucomutase 3	1	23663391	23673415	187	174	81	543.825	297.175	217	89	255	250.154	59	186	376	356	466	197	174	186	138	147	141	60	133	203	117
ENSSTUG00000001069.1		1	23673511	23679021	0	0	0	0	0	0	0	0	0	0	0	0	0	0	0	0	0	0	0	0	0	0	0	0
ENSSTUG00000001078.1	cyclin-C	1	23682994	23688395	365	467	399	345	315	276	244	242	425	280.894	319	543	358	363	408	199	250	158	113	109	116	154	165	110
ENSSTUG00000001104.1	failed axon connections homolog	1	23689265	23693841	2	0	1	0	0	0	1	0	1	0	3	0	0	0	0	0	0	0	0	2	1	2	0	0
ENSSTUG00000001105.1		1	23708367	23709494	0	0	0	0	0	0	0	0	0	0	0	0	0	0	0	0	0	0	0	0	0	0	0	0
ENSSTUG00000001171.1	CSC1-like protein 1	1	23760308	23773298	256	309	215	190	272.004	199	158	204	345	272.999	151	206.761	231	256	136	176	242	204.999	136	139	183	191.092	107	119
ENSSTUG00000002019.1	radial spoke head component 9	1	23776861	23783165	4	5	1	1	4	1	6	4	2	1	1	4	3.019	5	3	1	1	1	0	1	0	1	0	2.005
ENSSTUG00000002023.1	39S ribosomal protein S18a, mitochondrial-like	1	23783833	23791709	11	7	14	4	5	12	6	5	3	6	0	10	10	4	3	2	2	4	5	2	2	9	1	0
ENSSTUG00000002031.1	vascular endothelial growth factor A-A-like	1	23916972	23940108	497.025	488	488.999	295	421	370.999	332	295.001	333.001	541	553	448	461	629.963	220.999	493	410.001	446	528.999	417	487	569.426	375	473
ENSSTUG00000002058.1	adenylate cyclase type 3-like	1	24017148	24032747	4	0	0	0	0	0	0	0	0	0	0	0	0	0	0	0	0	0	0	0	0	0	0	0
ENSSTUG00000002148.1	WD repeat-containing protein 26-like	1	24046402	24066585	170	183	115	90.001	186	130	87	77	113.002	160	51	110	36	122	48	74	49	58	63	66	100.815	76	25	27.991
ENSSTUG00000002630.1	fasciculation and elongation protein zeta-2-like	1	24069744	24087457	61	78	51	30	77	50	73	39	59	54	34	31	31	77	24	38	43	51	43.046	31	42	50	22	23
ENSSTUG00000002663.1	estrogen-related receptor gamma-like	1	24105622	24131043	0	0	0	0	0	0	0	0	0	0	0	0	0	0	0	0	0	0	0	0	0	0	0	0
ENSSTUG00000002689.1	G patch domain-containing protein 2-like	1	24147856	24162847	5	18	14	1	9	12	9	4	7	14	3	15	2	17	5	9	4	5	1	5	4	13	3	8
ENSSTUG00000002788.1	centrosomal protein of 170 kDa protein B-like	1	24166451	24191641	0	0	0	0	0	0	0	1	0	0	0	0	0	0	0	0	0	0	1	0	0	0	0	1
ENSSTUG00000003007.1	RAC-alpha serine/threonine-protein kinase	1	24194987	24262313	45	27	35	46	35.403	20	27	28	54	23	17	38	28	51	28	33	19	38	15	24	35	41	24	22
ENSSTUG00000005250.1	adenylosuccinate synthetase isozyme 1 B	1	24278329	24293879	6.033	10	10	3	11.994	8.012	1	2	13	4	5	22	12	4	7	8	9	6	14	7	3.029	7	15	5
ENSSTUG00000006063.1	inverted formin-2-like	1	24293881	24322217	0	0	0	0	0	0	0	0	0	0	0	2	1	0	0	0	0	0	0	0	0	2	3	0
ENSSTUG00000006216.1	cdc42 effector protein 3-like	1	24338488	24339105	0	0	0	0	0	0	0	0	0	0	0	0	0	0	0	0	0	0	0	0	0	0	0	0
ENSSTUG00000006223.1	regulator of microtubule dynamics 3	1	24349421	24353979	71	60	53	71	74	40	37	69	59	37	32	111	74	102	54	60	45	69	52	52	43	65	39.001	55
ENSSTUG00000006512.1	DNA repair protein RAD51 homolog 1	1	24354188	24358331	0	6	2	3	4	7	2	1	3	2	1	19	2	9	11	11	2	3	7	0	1	0	1	1
ENSSTUG00000006555.1	uncharacterized LOC115191848	1	24374537	24377173	3	5	15	31	20	31	1	4	1	25	0	22	8	56	23	19	1	39	58	3	0	0	0	4
ENSSTUG00000006577.1	protein dispatched homolog 1-like	1	24421063	24452872	443.128	267	319.679	236.001	370.859	250.995	197	281	265	519.108	163	200.979	198	329.99	140	208.038	193.657	171	127.226	191.849	170.394	205.546	71	97.078
ENSSTUG00000006594.1		1	24460542	24466618	4	9	14	4	6	5	7	5	5	3	7	13	7	8	9	12	8	11	15	2	6	3	15	4
ENSSTUG00000006888.1		1	24473756	24476698	12	7	2	2	7	9	1	11	6	5	0	3	4	9	1	6	6	10	5	2	3	11.005	5	5
ENSSTUG00000006903.1	alpha-1,6-mannosyl-glycoprotein 2-beta-N-acetylglucosaminyltransferase-like	1	24521252	24522496	618.42	689.96	300	681.104	575	279	267	452	424	234.002	268	516	365	487	445	265	590	388	152	238	203	302.992	263	231
ENSSTUG00000006914.1	BRO1 domain-containing protein BROX-like	1	24525191	24538337	441	527.085	401.001	282	50	549	14.998	311.011	473.696	437.041	39.046	1090	44	47.895	15	461	440	897	37.013	304	26	42	933	689
ENSSTUG00000007294.1	protein FAM177A1-like	1	24538720	24540167	3	1	1	0	2	1	7	0	1	0	0	1	4	6	0	2	2	0	7	2	2	0	5	5
ENSSTUG00000007307.1	uncharacterized LOC115191907	1	24541004	24542627	52.953	70	55.744	96.76	46.538	37.479	42	78.833	115.036	54.077	48	58.006	73.698	86.166	74	129	37	99	66.849	35	47	73.247	76	88.161
ENSSTUG00000007311.1		1	24567948	24570243	0	0	0	0	0	0	0	0	0	0	0	0	0	0	0	0	0	0	0	0	0	0	0	0
ENSSTUG00000007329.1		1	24588561	24589918	0	0	0	0	0	0	0	0	0	0	0	0	0	0	0	0	0	0	0	0	0	0	0	0
ENSSTUG00000007337.1	adhesion G-protein coupled receptor F1-like	1	24635864	24636948	0	0	0	0	0	0	0	0	0	0	0	0	0	0	0	0	0	0	0	0	0	0	0	0
ENSSTUG00000007347.1		1	24656978	24659317	0	0	0	0	0	0	0	0	0	0	0	0	0	0	0	0	0	0	0	0	0	0	0	0
ENSSTUG00000007373.1	tumor necrosis factor receptor superfamily member 21-like	1	24791961	24829453	126	128.153	154.63	83.252	118	97	96.647	101.4	117.725	161	128	130.411	207.492	226.637	94.331	139.832	121	182.656	93	110.647	132.637	124.102	129	73.322
ENSSTUG00000007384.1	CD2-associated protein-like	1	24833758	24925442	17	11	17	16	23	10	19	13	14.002	23	18	21	33	46.001	6	30	13	23	17	15	10	15.996	6	18
ENSSTUG00000007447.1	opsin-5-like	1	24974714	25016051	0	0	0	0	0	0	0	0	0	0	0	0	0	0	0	0	0	0	0	0	0	0	0	0
ENSSTUG00000007458.1	patched domain-containing protein 1-like	1	25041710	25063469	0	0	0	0	0	0	0	0	0	0	0	0	0	0	0	1	0	0	0	0	0	0	0	0
ENSSTUG00000007467.1	protein cornichon homolog 3-like	1	25193851	25240640	9.267	6.211	6.359	9.73	7.254	5.156	20.174	4.015	7.757	10.249	6.098	8.735	7.772	19.296	9.447	6	7.677	8.404	7.135	1.477	16.89	11.857	6.018	12.094
ENSSTUG00000007471.1		1	25314145	25315364	0	0	0	0	0	0	0	0	0	0	0	0	0	0	0	0	0	0	0	0	0	0	0	0
ENSSTUG00000007480.1	delta(14)-sterol reductase-like	1	25328749	25342598	4	9	11	15	21	30	7	4	4	23	5	11	12	31	5	29	6	15	28	8	17	13	6	6
ENSSTUG00000007605.1	protein enabled homolog	1	25345649	25421760	6	4	10	2	6	0	5	4	7	2.996	8	6	4	11	1	3	6	4	5	1	0	1	2	2
ENSSTUG00000007611.1	signal recognition particle 9 kDa protein-like	1	25477676	25480436	23	21	28	9	13	28.999	18	13.99	11.006	13	12	27.004	13.002	19	42	24.452	22	22	30	24	18.992	22	42.884	31
ENSSTUG00000007639.1	epoxide hydrolase 1-like	1	25483543	25490345	1103.78	1648.67	1100	716.272	1140.66	1041.96	877.422	602.962	630.999	2037	686	604.035	741.403	1453.65	500	1162	778	2054	901.005	1020	1134	1514	1227	721
ENSSTUG00000007656.1	transcription factor 23-like	1	25491265	25492399	1	6	5.942	0	0	2	4	5	2	1	0	2	4	3	0	8.095	11.64	4	3	11	9	4.036	2	9
ENSSTUG00000007667.1	sodium-dependent multivitamin transporter-like	1	25501993	25537359	60.999	64	47	28	118	40	29	25	32	32	18	36	2	44	30	8	12	11	5	8	0	3	4	0
ENSSTUG00000007916.1		1	25539726	25549540	6	17	15	10	13	2	7	11	18	12	16	10	28	23	2	10	13	19	10	9	23	26	20	7
ENSSTUG00000007964.1	nuclear receptor coactivator 1-like	1	25596083	25640599	22	24	10	14	40	8	16	15	31	7	4	23	3	26	6	12	11	5	9	13	9	10	5	8
ENSSTUG00000008068.1	putative peptidyl-tRNA hydrolase PTRHD1	1	25646902	25647605	19	9	14	29	13	43	12	22	19	20	10	28	19	28	9	47	7	14	30	8	11	9	21	20
ENSSTUG00000008076.1	solute carrier family 25 member 27	1	25662371	25668869	15	33.063	63.04	113.464	135.993	10	11.258	138.324	101.826	30.238	45.246	21.05	89.011	230.878	12.053	105.298	71.7	152.083	101.989	70.692	93.789	76.602	93.036	144.233
ENSSTUG00000008136.1	regulator of calcineurin 2	1	25667564	25830844	158.047	344.938	326.996	699.79	762.096	408.62	198.742	751.719	321.115	329.083	278.754	344.948	315.746	1373.75	232.948	372.7	276.3	862.434	311.011	358.308	411.131	473.395	310.645	596.022
ENSSTUG00000008196.1	mitochondrial peptide methionine sulfoxide reductase-like	1	25841306	25928737	124	121	101	126	132	73	57	115	86	93	55	73	136	188	63	127	130	174	102	102	75	69	64	102
ENSSTUG00000008216.1	intraflagellar transport 172	1	25940958	25969676	58	56	43	52	95	36	26	39	73.131	28	17	60	36	68	49	78	53	30	43	31	33	50	55	41
ENSSTUG00000008380.1	carbamoyl-phosphate synthetase 2, aspartate transcarbamylase, and dihydroorotase	1	25977873	26000430	480	210	296	593.996	457	242.364	115	666.001	399.999	142.333	244	571	328	354	286	319	170.003	151	158.001	106	113	195.112	169	255.998
ENSSTUG00000016550.1	dnaJ homolog subfamily C member 5-like	1	26004416	26035398	88	52	65	48	123	102	56	54	46	58	48	101	59	82	70	46	33	33	24	29	53	52	29	28
ENSSTUG00000016592.1		1	26041254	26050889	0	0	0	0	0	0	0	0	0	0	0	0	0	0	0	0	0	0	0	0	0	0	0	0
ENSSTUG00000016612.1	urocortin	1	26056058	26056555	0	0	0	0	0	0	0	0	0	0	0	0	0	0	0	0	0	0	0	0	0	0	0	0
ENSSTUG00000016616.1	mitochondrial inner membrane protein MPV17	1	26060432	26092964	176.006	136	178.29	233.346	216.278	75.953	134.185	189.012	124.708	187.82	131.646	123.319	161.557	389.193	126.989	160.987	89.905	159.751	121.626	103.053	121.188	154.628	110.094	133.873
ENSSTUG00000016662.1	uridine-cytidine kinase-like 1	1	26095187	26118657	194.997	273	151	185	179.001	154	140	201	173	167	126	241	197.992	237	162	116	111	95.999	68	61	78	71.253	39.981	61.498
ENSSTUG00000016886.1	zinc transporter 2-like	1	26116793	26140204	0	5	0	0	1	2	0	4	0	4	1	4	1.008	2	0	0	0	7	0	0	0	0	1.019	3
ENSSTUG00000000340.1	general transcription factor IIIC subunit 2	1	26145344	26166643	18	14	14	19	35	16	14	10	26	16	12	14	9	14	6	10	14	17	5	9	11	23	12	8
ENSSTUG00000000355.1	zinc finger protein 512-like	1	26167305	26174850	21	39	16	8	21	8	9	6	18	15	21	15	27	39	12	27	18	23	35	22	21	49	21	30
ENSSTUG00000000365.1	uncharacterized LOC115192448	1	26193996	26285587	22	53	53	93.003	70	26.001	23	55	79.001	31	15	30	75.917	131.999	40	37	25	62.999	64.999	27	26	48	19	17
ENSSTUG00000000399.1		1	26216167	26230626	19.336	15	12.639	25.996	26	38.008	9	35	15.963	20	12	22.001	33.085	75	20	27.999	13	48.817	50.858	7.003	20	28.001	43.001	58
ENSSTUG00000000527.1	atypical kinase COQ8A, mitochondrial-like	1	26289589	26331436	29	11	20	30	34.001	6	8	9	58	25	0	3	7	19	1	34	14	35	31	32.368	36.001	63	12	4
ENSSTUG00000001507.1	inositol-trisphosphate 3-kinase B-like	1	26334511	26379528	24	21	11	3	18	17	8	10	14	21	4	10	4	28	7	26	9	19	11	13	13	14	8	0
ENSSTUG00000001516.1	protein stum homolog	1	26388479	26417375	4	1	3	1	1	3	4	0	4	4	3	1	1	5	0	5	2	3	0	1	6	1	2	2
ENSSTUG00000001527.1	EH domain-containing protein 3	1	26476717	26515906	59	57	77	34	43	83	73	30	77	84	47	41	64	63	27	54	43	57	29.982	25	21	19	30	15
ENSSTUG00000001569.1	polypeptide N-acetylgalactosaminyltransferase 14-like	1	26514836	26642256	1	1	5.031	6.007	5.023	0	0	22.185	6.03	0	4	9.02	6	21.172	0	43.199	0	2.982	4.11	1.001	0	9.014	2.012	22
ENSSTUG00000001834.1	tubulinyl-Tyr carboxypeptidase 2-like	1	26670076	26706355	2	0	4	6	2	0	2	0	1	3	0	2	2	5	0	5	2	6	5	1	4	0	0	1
ENSSTUG00000001859.1	feline leukemia virus subgroup C receptor-related protein 1-like	1	26707443	26716889	36.083	40.863	12.121	7.662	36.923	22.623	21.393	39.684	26.429	32.582	3	23.529	22.365	31.343	25.802	17.21	42.402	20.897	13.066	6.03	16.936	4.119	10.224	8.099
ENSSTUG00000001895.1	basic leucine zipper transcriptional factor ATF-like 3	1	26736012	26742799	260	386.651	339	554.711	373	225	220	393	432.98	237	185	190.59	817	764	156	406	234	690	643	368	307	607	512.885	391
ENSSTUG00000001905.1	cyclic AMP-dependent transcription factor ATF-3-like	1	26754501	26758650	20	21	31	23	38	27	28	33	7	19	22	25	40	33	19	24	43	15	21	23	31	47	16	20
ENSSTUG00000001912.1		1	26776269	26778976	0	0	0	0	0	0	0	0	0	0	0	0	0	0	0	0	0	0	0	0	0	0	0	0
ENSSTUG00000001948.1	androgen-induced gene 1 protein-like	1	26793701	26843436	0	0	0	0	0	0	0	0	0	0	0	0	0	0	0	0	0	0	0	0	0	0	0	0
ENSSTUG00000001955.1	HIVEP zinc finger 2	1	26889708	26954036	13	13	9	3	9	15	11	3	8	19	3	4	4	9	5	19	3	9	2	6	7	12	3	4
ENSSTUG00000001964.1	endothelin-1-like	1	26999423	27002823	0	0	0	0	0	0	0	0	0	0	0	0	0	0	0	0	0	0	0	0	0	0	0	0
ENSSTUG00000001999.1	adhesion G-protein coupled receptor G6-like	1	27010195	27074218	0	1	0	1	2	8	3	0	0	1	1	2	2	1	0	9	1	3	3	0	3	0	0	7
ENSSTUG00000002158.1	vacuolar protein sorting-associated protein VTA1 homolog	1	27078186	27119866	50	29	44	78	86	33	13	60	48	28	45	56	60	140	26	67	45	61	71	61	48	67	71	31
ENSSTUG00000002208.1	gap junction epsilon-1 protein-like	1	27122090	27150662	4	0	0	0	0	0	0	0	0	0	0	0	0	0	0	0	0	3	0	0	0	0	0	0
ENSSTUG00000002218.1	neuromedin-B receptor-like	1	27141862	27151752	4	3	0	6	10	0	0	0	0	1	1	0	0	9	0	0	0	2	4	8	1	2	0	0
ENSSTUG00000002221.1	Cbp/p300 interacting transactivator with Glu/Asp rich carboxy-terminal domain 2	1	27406283	27406990	0	3	3	37.994	6	3	0	10	32.004	2	1	1.936	1	1	0	12	0	8	16	12.001	3	5	1	1
ENSSTUG00000002232.1	beta-taxilin-like	1	27411545	27433854	0	0	0	0	0	0	0	0	0	0	0	0	0	0	0	0	0	0	0	0	1	0	0	0
ENSSTUG00000002278.1	headcase protein homolog	1	27437700	27442780	3	8	6	1	5	4	0	6	2	7	4	7	9	15	0	33	17	33	32	19	37	10	9	18
ENSSTUG00000002291.1	ABRA C-terminal like	1	27443593	27460895	36	46	53	38	24	74.299	49	23	38	53	41	136	43	57	53	56	18	22	21	19	16	11	36	34
ENSSTUG00000002314.1	RALBP1 associated Eps domain containing 1	1	27461375	27484422	75	61	23	36	85	27	23	29	49	35	29	66	24	43	34	44	25	22	22	18	24	45	17	17
ENSSTUG00000002500.1	clusterin-like	1	27486360	27498365	263	553	133.112	453.051	264.585	410	149	74	197.001	591.029	473	223	126	590.97	291	771	43	441	413	301	409.009	784	145	299
ENSSTUG00000002532.1	scavenger receptor class A member 3-like	1	27514269	27525209	0	0	0	0	0	0	0	0	0	0	0	1	0	0	0	17	2	0	0	0	0	1	0	0
ENSSTUG00000002550.1	coiled-coil domain containing 25	1	27554368	27560138	137.001	115	112	141	138	210	89	152	211.049	68	108	314	198	190	208	135	125	139	106	64	97	120.362	149	124
ENSSTUG00000002559.1	establishment of sister chromatid cohesion N-acetyltransferase 2	1	27560159	27563584	0	0	2	8	9	23	3	0	0	14	2	8	3	17	8	21	0	21	11	7	1	2	0	8
ENSSTUG00000002572.1	lymphokine-activated killer T-cell-originated protein kinase homolog	1	27564342	27572326	0	2	4	27	4	24	0	0	0	16	0	5	0	31	10	13	0	31	20	5	1	0	0	1
ENSSTUG00000002584.1	scavenger receptor class A member 5-like	1	27573036	27625675	0	0	0	0	0	0	0	0	1	0	0	4	0	0	0	0	0	0	0	0	0	0	0	0
ENSSTUG00000002629.1		1	27937478	27938003	361.862	357.553	81.26	193.041	467.329	635.443	136.055	189.126	410.649	64.897	289.205	206.796	252.433	116.977	333.009	360.837	67.121	420.677	179.858	186.35	83.093	110.849	195.042	176.201
ENSSTUG00000002650.1		1	27970280	27972746	0	0	0	1	2.431	0	0	3.087	4.231	0.847	0	0	0	1	0	0	0	2	1	0	0	0	2	0.932
ENSSTUG00000002671.1	E3 ubiquitin-protein ligase TRIM9-like	1	27977111	27994919	0	0	0	0	0	0	0	0	0	0	0	0	0.966	0	0	0	0	0.911	0	0	0	0	0	0
ENSSTUG00000002713.1	exocyst complex component 8-like	1	27999089	28001703	67	93	70	87.998	72.113	91	64	44	90	87	37	69	73	112.257	35	73	75	92	66	65	75	73	51	93.036
ENSSTUG00000002730.1	SprT-like N-terminal domain	1	28002331	28005679	27	26	35	26	32	39	31	25	39	31	19	33	28	27	26	29	21	27	22	18	43	44	17	28
ENSSTUG00000002907.1	protein FAM89A-like	1	28007342	28009430	47	72	52	63	58	71	40	55	65	37	41	86	21	61	68	72	42	38	28	22	44	31	31	52
ENSSTUG00000002912.1	ARV1 homolog, fatty acid homeostasis modulator	1	28021167	28027604	35.222	19	20	13	32.988	8	26.217	24.038	32	11	22	32.995	21	23	15	7	12	11	11	7.006	7	7	4	9
ENSSTUG00000003057.1	tetratricopeptide repeat protein 13-like	1	28027208	28049467	212.777	265	243.003	199	207.011	226	188.783	200.962	270	164	203	383.004	182	259	287	116	190	130	101	65.993	73	137.001	109	62
ENSSTUG00000006321.1	uncharacterized LOC115192909	1	28049821	28054240	1	0	3	3	0	3	1	0	4	3.359	1	4	5.764	2	0	5	0	0	0	1	1	2	0	2
ENSSTUG00000006330.1		1	28052084	28054240	0	3	0	2	2	1	0	2	0	2.641	0	0	2.236	3	0	0	0	3	0	1	0	0	2	0
ENSSTUG00000006339.1		1	28054566	28056196	5	14	15	8	12	12	7	13	15	20	1	12	13	15	1	3	10	16	4	7	1	5	8	2
ENSSTUG00000006348.1	uncharacterized protein C1orf198 homolog	1	28056732	28059541	148	151.009	121	93	144	137	153	119	100	125	94	121	131	178	90	122	111	127	98	58	75	126	70	64
ENSSTUG00000006424.1	cation-independent mannose-6-phosphate receptor-like	1	28059611	28087991	40	32.001	26	32	56	29.386	32	29	61	45	25	36	3	40	23	39	40	19.001	60	35.999	39	30	5	10
ENSSTUG00000008248.1	solute carrier family 22 member 2-like	1	28092962	28097398	3	0	0	5	1	3	3	0	1	3	15	1	16	19	14	1	1	2	0	12	2	3	7.121	0
ENSSTUG00000008329.1	plasminogen-like	1	28100845	28115592	25591.1	51332.7	59884.7	42681.6	38684.4	45625	37002.3	37877.2	47639.5	57770.6	37920	33938.9	57580.1	68296	33676.1	51129.7	34254.3	64095.5	47473.9	42286.4	48155.2	47211	38732.9	36017.8
ENSSTUG00000011078.1		1	28121506	28123249	0	0	0	0	0	0	0	0	0	0	0	0	0	0	0	0	0	0	0	2	0	0	0	0
ENSSTUG00000011096.1	centromere protein J-like	1	28129102	28136433	24	28	50	63	56	35	12	66	95	36	71	41	87	43	9	110	29	57	91	24	53	31	34	82
ENSSTUG00000011101.1	tubulin tyrosine ligase like 2	1	28136772	28138586	0	0	0	0	0	0	0	1	2	0	0	0	0	0	0	0	1	0	0	1	0	0	0	0
ENSSTUG00000011106.1		1	28139668	28143523	0	0	0	0	0	0	0	0	0	0	0	0	0	0	0	0	0	0	0	0	0	0	0	0
ENSSTUG00000011151.1	protein unc-93 homolog A-like	1	28143721	28147732	0	0	0	0	0	0	0	0	0	0	0	0	0	0	0	0	0	0	0	0	0	0	0	0
ENSSTUG00000011161.1	protein unc-93 homolog A-like	1	28148714	28160488	413	659.002	852.003	879.022	891	350	428	618.693	1371	637	635	814.015	848	1113	576	679	512.035	706	491	384	682	796	714	560
ENSSTUG00000011215.1	afadin, adherens junction formation factor	1	28191940	28323505	649.445	513.001	390.145	474.625	709.743	275	557	490.029	529.989	525.004	245	361	201	496.972	408	350	273.006	252	316	258	507.999	339	160	108.009
ENSSTUG00000012191.1		1	28334460	28341333	2	0	0	1	3	1	0	0	0	0	0	2	1	1	0	1	0	1	0	1	1	0	0	0
ENSSTUG00000012242.1	transcription cofactor vestigial-like protein 2	1	28349878	28388435	0	0	0	0	0	0	0	0	0	0	0	0	0	0	0	0	0	0	0	0	0	0	0	0
ENSSTUG00000012386.1	discoidin, CUB and LCCL domain containing 1	1	28448338	28490632	25	13	14	15	17	5	19	18	14	14	12	20	10	13	9	13	7	2	5	5	8	11	13	7
ENSSTUG00000012444.1	Golgi-associated PDZ and coiled-coil motif-containing protein-like	1	28495727	28502983	27	53	24	24	49.998	36	18	19	28	12	17.002	59	15	22.001	32	11	17	13	11	4	15	4	5	6
ENSSTUG00000012593.1	NUS1 dehydrodolichyl diphosphate synthase subunit	1	28537707	28560330	65	36	35	56	59	48	47	47	43	16	32	128	63	74	50	30	28	25	18	10	18	19	12	19
ENSSTUG00000012605.1	solute carrier family 35 member F1	1	28575056	28689684	0	0	0	0	0	0	0	0	0	0	0	0	0	0	0	0	0	0	0	0	0	0	0	0
ENSSTUG00000012633.1		1	28693233	28706394	0	0	0	0	0	0	0	0	0	0	0	0	0	0	0	0	0	0	0	0	0	0	0	0
ENSSTUG00000012655.1	centrosomal protein 85 like	1	28710862	28779354	1	2	1	1	2	1	1	3	0	2	0	9	3	2	0	10	4	1	6	1	3	2	0	0
ENSSTUG00000012688.1		1	28735492	28735653	0	0	0	0	0	0	0	0	0	0	0	0	0	0	1	0	0	0	0	0	0	0	0	0
ENSSTUG00000012694.1		1	28795308	28805629	0	0	0	0	0	0	0	0	0	0	0	0	0	0	0	0	0	0	0	0	0	0	0	0
ENSSTUG00000012754.1	protein FAM184A-like	1	28808381	28975677	0	0	2	0	0	3	3	0	0	0	0	10	1	0	3	1	1	0	4	0	0	0	0	0
ENSSTUG00000013011.1	mannosyl-oligosaccharide 1,2-alpha-mannosidase IA-like	1	29001100	29170213	1083.36	1227.03	1472	1226.33	1192.78	1129	935	753	1846.17	1286	1017	1127.84	1062.05	1972	947	1172	1093	1053	807	792	795	953.301	642.014	527
ENSSTUG00000013325.1	TBC1 domain family member 32	1	29289151	29331041	10.007	26.783	9.96	18.885	27	18	10	17	30.603	19.293	19	4.347	31	44.034	7	41	12	23	40	18	56	16.996	26.861	38
ENSSTUG00000013398.1	hydroxysteroid dehydrogenase like 1	1	29331062	29333069	39.993	77.217	45.041	48.115	62	70	21	41	66.398	57.706	38	52.653	43	82.967	34	55	48	60	35	49	43	43.004	55.139	58
ENSSTUG00000013410.1	gap junction Cx32.7 protein-like	1	29334563	29335459	0	3	0	0	1	0	0	0	1	1	0	1	0	0	0	0	0	0	0	0	0	0	0	0
ENSSTUG00000013413.1	gap junction Cx32.2 protein-like	1	29337393	29338277	194	14	18	2	1	115	0	4	0	1	9	113	0	5	0	20	83	0	0	15	4	3	2	3
ENSSTUG00000013420.1		1	29343048	29344564	275.039	52	15	39	16	394	23	48	30	6	21	219	5	23	10	66	76	4	22	83	8	8	28	17
ENSSTUG00000013429.1		1	29348698	29350885	0	0	0	0	0	0	0	0	0	0	0	0	0	0	0	0	0	0	0	0	0	0	0	0
ENSSTUG00000013463.1		1	29356134	29358266	20	23	27	5	12	21	35	0	17	44	8	15	3	20	4	13	8	5	7	5	4	6	7	9
ENSSTUG00000013472.1	heat shock transcription factor 2	1	29517445	29520932	73	106.579	82	109.863	122.22	71	50	78.409	101	87.082	52	77	97.624	152	31	98	52	162.2	104.125	78.01	99.396	111.831	102.101	107.553
ENSSTUG00000013515.1	serine incorporator 1	1	29520937	29526498	7697.33	4639.44	3862	4687.65	3604.82	4431.55	3626	4100.83	4484.97	4879.05	2109	3692.41	6075.44	4634.03	2983	3343.01	2808	3592.86	2155.11	2902.99	2945.99	3365.47	2223.9	2182.45
ENSSTUG00000013736.1		1	29550503	29551396	12	21	15	16	11	28	8	10	26	21	5	8	15	28	2	17	22	21	9	17	5	13	9	3
ENSSTUG00000013745.1	fatty acid binding protein 7	1	29553744	29555598	2	3	1	0	6	1	0	6	3	1	7	15	4	11	7	20	10	5	14	7	1	1	6	3
ENSSTUG00000013758.1		1	29565527	29573834	0	0	0	0	0	0	0	0	0	0	0	0	0	0	0	0	0	0	0	0	0	0	0	0
ENSSTUG00000013786.1	clavesin-2-like	1	29586606	29606297	28.315	45.92	22.864	9.934	33.155	52.406	24.262	17.321	18.113	53.104	27.063	17.553	39.132	16.281	13.087	22.504	19.008	56.978	43.093	23.13	65.522	32.616	20.448	31.745
ENSSTUG00000013809.1		1	29654274	29663608	0	0	0	0	0	0	0	0	0	0	0	0	0	0	0	0	0	0	0	0	0	0	0	0
ENSSTUG00000013819.1	ring finger protein 217	1	29704785	29921628	188.175	226.995	110.01	104.704	202.51	91.713	108.865	102.705	167.582	223.555	75.8	186.993	135.305	164.371	61.477	85.427	62.494	161.391	100.295	81.863	186.91	148.391	72.994	147.554
ENSSTUG00000013832.1	tumor protein D53 homolog	1	29926553	29940795	37	27	21	38	46.554	19	18	6	14	19	7	21	12	33	28	30	50	43	15	28	10	20	11	22
ENSSTUG00000013898.1	HD domain containing 2	1	29948663	29953763	89	45	62	91	49	38	24	80	83	39	50	128	122	90	38	46	66	70.003	52	37	36	66	77	102
ENSSTUG00000013902.1	hairy/enhancer-of-split related with YRPW motif protein 2-like	1	30012181	30015548	0	0	0	0	0	1	0	0	0	0	0	0	0	0	2	1	0	0	2	1	4	0	0	0
ENSSTUG00000013907.1	peroxisomal biogenesis factor 7	1	30017745	30055031	31	43	24	51	29	9	22	18	33	28.999	19	23	34	51.019	13	24	17	23	25	17	20	19	12	24
ENSSTUG00000013928.1	interleukin-10 receptor subunit beta-like	1	30078211	30083195	9	10	8	7	14	22	9	4	6	9	12	21	5	7	5	4	14	13	16	25	17	5	6	6
ENSSTUG00000013982.1	mediator complex subunit 23	1	30083772	30118640	83	67	50	66	73	67	56	73	137	51	76	112	113	79	70	85	51	62	74.396	27	63	65	50	61
ENSSTUG00000015649.1	A-kinase anchor protein 7-like	1	30147429	30199921	49	26	52	47	70	35	22	50	38	34	60	67	64	152	24	103	47	59	56	32	54	46	56	75
ENSSTUG00000015866.1	protein 4.1-like	1	30244254	30292692	232	201	225	158	238.999	156.001	137.001	204	187.999	236	191.627	304.706	234	375	143.001	266.596	156	253.001	223.029	164.638	251.999	241.023	203.008	225
ENSSTUG00000022709.1		1	30294207	30294653	35	40	40	86	72	9	23	86	68	26	20	57	97	95	22	17	19	45	25	12	44	59	29	35
ENSSTUG00000022716.1	transmembrane protein 200A-like	1	30326654	30328156	0	1	0	0	1	0	0	0	0	0	0	0	0	0	0	2	2	0	1	2	2	3	0	1
ENSSTUG00000022774.1	lethal(3)malignant brain tumor-like protein 3	1	30368457	30405673	2	0	3	11	1	3	0	3	12	4	4	2	8	16	3	5	1	6	1	2	2	0	1	3
ENSSTUG00000023540.1		1	30409112	30411803	0	0	0	0	0	0	0	0	0	0	0	0	0	0	0	0	0	0	0	0	0	0	0	0
ENSSTUG00000025522.1	Rho GTPase activating protein 18	1	30414695	30441946	206	255.033	346	236	397.001	185.003	232	233	222.001	409	163	192	177.984	550.999	177	244	179	210	168	199	202	249	200	153
ENSSTUG00000025708.1	enoyl-[acyl-carrier-protein] reductase, mitochondrial-like	1	30442881	30461198	0	0	0	2	2	5	0	3	5	3	0	1	1	5	1	2	2	5	1	6	1	0	1	0
ENSSTUG00000025754.1	laminin subunit alpha 2	1	30462255	30574322	221.008	189	59	25	237	190	3	10	11	160	158.999	175.001	46	268.999	36	947	95	108	645.002	130	70	56.999	60	550
ENSSTUG00000026459.1	vesicular inhibitory amino acid transporter-like	1	30598971	30601960	0	0	0	0	1	0	0	0	0	0	0	0	0	0	0	4	1	0	0	0	0	0	0	0
ENSSTUG00000026622.1	receptor-type tyrosine-protein phosphatase kappa-like	1	30635603	30784387	80	115.325	202	152.903	201.324	37.095	68.001	180.968	159.97	90.919	87	69	162.001	282.508	57	130	117.901	131.791	121.459	65.107	62.467	89	66.659	74
ENSSTUG00000033910.1	protein THEMIS-like	1	30785038	30789399	125.956	465.547	857.419	130.79	622.008	222.173	359.457	229.788	42.987	548.286	522.625	127.858	739.888	2817.45	131.462	287.036	303.507	959.448	377.579	184.639	575.762	453.985	464.547	269.686
ENSSTUG00000033924.1	protein LEG1 homolog	1	30787103	30792516	42195.8	139600	166614	89640.3	90086.8	107990	117090	70174.2	58355	169290	64375.6	40106	141718	258414	50421.6	99527.8	66776.4	251878	69264.1	119954	92438.4	70759.7	82521.2	73880.3
ENSSTUG00000033956.1		1	30805643	30807656	0	0	0	0	0	0	0	0	0	0	1	0	1	1	0	0	0	1	0	1	0	0	0	0
ENSSTUG00000033971.1		1	30810081	30812089	0	0	0	0	0	0	0	0	0	0	0	0	0	0	0	0	0	3	0	0	0	0	0	0
ENSSTUG00000033981.1		1	30819605	30821603	0	0	0	0	0	0	0	0	0	0	0	0	0	0	0	0	0	0	0	0	0	0	0	0
ENSSTUG00000033992.1		1	30850818	30852352	4	3.007	1	1	17	2	1	0	0	6	12.246	0	23	15	0	1	0	7	0	2	4	21.944	0	4
ENSSTUG00000033998.1		1	30866846	30868519	40.318	63.194	13.114	11.306	94.723	15.117	27.22	8.2	38.322	64.547	12.076	24.5	24.493	71.442	7.097	11.422	6.503	26.55	25.77	10.673	45.37	24.387	4.833	12.872
ENSSTUG00000034002.1		1	30902565	30903917	0	2.993	0	0	2	0	0	0	0	0	1	1	0	0	0	0	0	0	0	0	0	1.056	0	0
ENSSTUG00000034011.1	trace amine-associated receptor 1-like	1	30926939	30928342	0	0	0	0	0	0	0	0	0	0	0.754	0	1	0	0	0	0	0	0	0	0	0	0	0
ENSSTUG00000034016.1	syntaxin-7-like	1	30968846	30974425	73	45.017	80	95	106.687	21	20	155	61	48	41	67	145	184	29	85.996	70	157	45.001	75.045	89	109	69	66
ENSSTUG00000034043.1	DBH-like monooxygenase protein 1 homolog	1	30980655	30992629	4	22	7	3	14	74	18	7	10	11	12	47	8	8	11	7	12	11	15	11	9	23	9	11
ENSSTUG00000034133.1	CCN family member 2-like	1	31045759	31048772	174	609	192.011	19	371	1586.49	1233.03	57	195	6331.94	687.005	334	148	174	1196	749	202	183	279	481	197	264	315	534
ENSSTUG00000034153.1	mitogen-activated protein kinase kinase kinase 5-like	1	31053613	31113176	135.999	152	206	386	312	78	74	260	408	139	85	42	92	481.001	51	226	166	170	154	138	118	129	82	112
ENSSTUG00000034784.1	low-density lipoprotein receptor-related protein 11-like	1	31115521	31121810	2	3	21	20	50	0	0	45	4	7	5	1	6	78	0	13	2	8	8	6	5	17	1	5
ENSSTUG00000034816.1	protein-L-isoaspartate(D-aspartate) O-methyltransferase-like	1	31123131	31133673	81.426	119.989	191	151	164	80	69	152	163	125	88.976	76	235	289	43.096	225	204	229.143	182	135	191.157	208.665	207.999	180
ENSSTUG00000035035.1	nucleoporin Nup43-like	1	31132769	31139488	18	5	4	8	13	13	11	6	13	4	3	32	8	20	18.904	6	5	6.855	1	5	8	11	11	14
ENSSTUG00000035063.1	serine/threonine-protein kinase LATS1-like	1	31140556	31154871	96	133	84	42	123	75	79.995	50	63	107.063	72	86	77	64	63	58	48	39	42	35	65	47	30	29
ENSSTUG00000035084.1	katanin catalytic subunit A1	1	31157050	31164179	58	67	35	24	42	38	20	20	27	36	18	87	32	31.984	35	19	24	21	24	23	32	46	20	24
ENSSTUG00000035148.1	glycoprotein integral membrane protein 1-like	1	31167948	31170507	226.998	229	202	157	239	141	162	167	183	223	129	168	206	279	142	273	155	248	190	184	176	293.001	143	172
ENSSTUG00000035181.1	peptidylprolyl isomerase like 4	1	31170869	31179533	58	41	34	20	25	21	39	27	52	22	34	77	29	38	53	52	39	37	54	17	36	42	62	48
ENSSTUG00000035277.1	probable ribonuclease ZC3H12D	1	31189636	31209264	1	0	6	2	5	6	0	1	2	1	1	2	0	4	0	10	6	6	2	5	1	3	5	1
ENSSTUG00000035293.1	TGF-beta-activated kinase 1 and MAP3K7-binding protein 2-like	1	31210632	31282702	42	55	56	47	68	41	23.121	54.001	62	61.999	23	46	22	81	37.63	65.998	31	40	43	17	48	43	18.995	22
ENSSTUG00000035363.1	cyclin-dependent kinase 19	1	31296307	31359153	34	9	16	5	38	2	14	7	15	13	26	6	9	27	0	27	14	29	66	19	51	56	7	16
ENSSTUG00000036575.1	S-adenosylmethionine decarboxylase proenzyme-like	1	31358969	31381644	33.002	21	21	72	75	35	5	50	44	16	14	48	14	56	17	61.923	29	22	29	22	29	38	7	10
ENSSTUG00000036645.1	ribosome production factor 2 homolog	1	31387349	31395380	315.091	196	106	239.009	148	241	147.011	226	289.008	84	126.001	697.491	205	194	313	125	209	136.002	103	89	87	134.01	207.883	117
ENSSTUG00000036755.1	monocarboxylate transporter 10-like	1	31396383	31453967	731.004	608.022	520.964	795.278	191	223	772.004	374	880.997	461	177	386	80	237	372	376	492	138	184	269	181	309	111	36
ENSSTUG00000036775.1	sodium-dependent glucose transporter 1-like	1	31460166	31464907	9	13	10	3	21	10	2	5	7	5	8	13	1	7	6	5	9	1	5	7	6	2	5	2
ENSSTUG00000036803.1	DNA polymerase zeta catalytic subunit-like	1	31467361	31516539	47	60	62	80	88.999	30	21	50	94	95	41	46	70.978	172	10	73	68	74	127	34	73	63	49	64
ENSSTUG00000037565.1	adapter protein CIKS-like	1	31519662	31525486	202	170	95	102	150	138	76	99	171	83	99	196	145	110	135	125	71	90	87	86	129	83	82	71
ENSSTUG00000037621.1	tyrosine-protein kinase Fyn	1	31533592	31597422	14	3	9	9	24	10	8	13	6	7	7	11	4	7	6	11	9	13	12	6	9.999	16	1	19
ENSSTUG00000038930.1	solute carrier family 22 member 6-A-like	1	31609862	31633537	0	0	0	0	0	0	0	0	0	0	0	0	0	0	0	0	0	0	0	0	0	0	0	0
ENSSTUG00000038945.1	cellular communication network factor 6	1	31646558	31661012	6	2	0	1	2	0	6	0	1	1	0	3	3	1	3	3	0	2	10	5	5	1	2	0
ENSSTUG00000038960.1	tubulin epsilon 1	1	31661903	31673188	60	109	51	52	80	87	72	46	44	72.022	30	57	54	67	53	57	49	54	41	43	56	36	20	27
ENSSTUG00000039011.1	laminin subunit alpha-4-like	1	31676782	31706373	160	99	64	54	109.999	165	48	43	78	195.371	37	158	113	123	21	131	77	129.002	100	65	84.001	112	57	66
ENSSTUG00000039897.1	myristoylated alanine-rich C-kinase substrate-like	1	31919550	31922110	39	18	49	56	34.802	33	13	45	48	24	19	57	60	69	17	83	70	66	51	53	39	80	19	27
ENSSTUG00000039905.1		1	31922800	31923276	0	0	0	0	0	0	0	0	0	0	0	0	0	0	0	0	0	0	0	0	0	0	0	0
ENSSTUG00000039924.1	histone deacetylase 2	1	31927122	31941913	16.092	32.787	30	38	30.349	21.995	27	27	72	8.115	24	73.26	11	38	16	17	10	9.014	6	3	0	7	9	4
ENSSTUG00000040319.1	serine protease 27-like	1	31939273	31948996	0	0	0	0	0	0	0	0	0	0	0	0	0	0	0	0	0	0	0	0	0	0	0	0
ENSSTUG00000040332.1	heparan sulfate glucosamine 3-O-sulfotransferase 5	1	31954589	32024664	0	0	0	0	0	0	0	0	0	0	0	0	0	0	0	0	0	0	0	0	0	0	0	0
ENSSTUG00000040342.1	tyrosine-protein kinase SRK2-like	1	32129915	32145720	0	0	0	0	1.998	0	1	0	0	0	0	0	0	0	0	0	0	0	0	0	0	0	0	0
ENSSTUG00000040413.1	5'-nucleotidase domain-containing protein 1-like	1	32148778	32208467	1	4	0	0	5	0	2	1	3	1	0	7	1	6	3	4	4	2	5	1	3	9	7	0
ENSSTUG00000040594.1	collagen alpha-1(X) chain-like	1	32156674	32161971	0	0	0	0	0	0	0	0	0	0	0	3	0	1	4	1	1	0	0	0	0	0	0	0
ENSSTUG00000040602.1	dermatan-sulfate epimerase-like	1	32209729	32236603	21	23	14	2	8	11	8	9	10	35	9	48	14	18	8	36	8	2	8	5	4	10	3	5
ENSSTUG00000040628.1	NADH dehydrogenase [ubiquinone] 1 alpha subcomplex assembly factor 4-like	1	32240091	32243864	57.14	62.021	95.004	80.205	114.349	67.263	55	71.175	78.031	79.609	79	93.201	121.379	145.852	72.975	66.988	35.358	72.27	96.544	52.777	64.541	84.304	45.363	64.661
ENSSTUG00000040642.1		1	32252493	32253527	5.459	4.843	2.808	2.447	0	1.229	1.257	0	2.538	0	1.252	0	6.824	6.802	0	0	0	4.287	4.577	0	1.348	15.654	2.441	0
ENSSTUG00000040654.1	probable G-protein coupled receptor 63	1	32261391	32262653	53	58	88	99	88	17	42	58	97	77	33	28	95	109	9	99	63	91	63	48	81	68	57	47
ENSSTUG00000040704.1	UFM1 specific ligase 1	1	32273324	32281596	168	183	105	164.001	153	111	41	110	80	74	95	152	124	142	114	70	89	102	64	53	73	70	50	77
ENSSTUG00000041026.1		1	32285435	32286894	0	0	0	0	0	0	0	0	0	0	0	0	0	0	0	0	0	0	0	0	0	0	0	0
ENSSTUG00000041233.1	EPH receptor A7	1	32428238	32501330	1	4	0	1	3	7	4	0	0	0	1	4	0	1	2	2	0	1	5	1	0	0	0	1
ENSSTUG00000044968.1		1	32544188	32545286	121.498	119.93	128.662	124.993	135.714	155.293	109.111	76.786	142.167	159.081	44.798	238.845	88.427	139.793	40.366	84.09	41.329	69.984	77.441	43.044	77.938	56.186	56.21	96.198
ENSSTUG00000044998.1	mitogen-activated protein kinase kinase kinase 7	1	32875244	32902527	26	32	23	33	34	18	24	20	45	16	10	21	34	28	3	11	20	22	15	18	25	23	7	6
ENSSTUG00000045344.1	transcription regulator protein BACH2-like	1	32924320	33017196	3	0	0	1	4	0	0	1	4	1	0	0	0	0	0	2	0	2	1	1	1	0	0	0
ENSSTUG00000045352.1	gap junction alpha-10 protein-like	1	33025514	33027101	0	0	0	0	0	0	0	0	0	0	0	0	0	0	0	0	0	0	0	0	0	0	0	0
ENSSTUG00000045362.1	CASP8-associated protein 2-like	1	33029109	33040960	30	30	11	18	40	15	11	24	17	13	11	21	25.034	41	5	19	16	23	12	15	23	19	13	15
ENSSTUG00000045374.1	midasin AAA ATPase 1	1	33040988	33085012	330.001	209.699	110	156	284	183	151.993	164	396.038	141	85	605.225	93	127	200	129.005	139	131	108	97	126	137.2	82	73
ENSSTUG00000045454.1	LYR motif containing 2	1	33085183	33085889	12	7	9	3	6	3	14	10	8	3	7	12	10	12	6	10	7	6	16	11	18	14	15	27
ENSSTUG00000045473.1	ankyrin repeat domain 6	1	33086278	33148337	12	3	8	9	11	1	3	2	3	5	8	11	9	17	1	15	11	8	9	11	10	16	12	7
ENSSTUG00000045590.1	ubiquitin conjugating enzyme E2 J1	1	33153608	33185226	132	228	97	309.006	119	144	126	171	241	111	110	221	224	156	192	122	149	99	93	69	109	110	80	97
ENSSTUG00000045620.1	gamma-aminobutyric acid type A receptor subunit rho2	1	33188041	33236110	0	0	0	0	0	0	0	0	0	0	0	0	0	0	0	0	0	0	0	0	0	0	0	0
ENSSTUG00000045683.1	gamma-aminobutyric acid receptor subunit rho-1-like	1	33261154	33271200	0	0	0	0	0	0	0	0	0	0	0	0	0	0	0	0	0	0	0	0	0	0	0	0
ENSSTUG00000045693.1	peptidase M20 domain containing 2	1	33279153	33290611	66	67	21	44	84	9	10	47	36	19	23	34	34	151	4	50	50	79	55	80.952	61	48	29	56.968
ENSSTUG00000045710.1		1	33295675	33297069	6.297	13.423	9.061	2.061	13.165	3.655	0	8.075	5.426	20.287	2.207	6.317	5.031	12.452	3.466	5.253	0	10.401	2.85	5.011	10.804	5.721	2.058	2.516
ENSSTUG00000045715.1		1	33305909	33306614	3	15	4	3	6	7	9	4	3	10	6	5	15	2	1	2	5	13	2	1	11	11	5	0
ENSSTUG00000045726.1	RNA guanylyltransferase and 5'-phosphatase	1	33311037	33459672	96.988	95	62	70	111	59.999	38	79	65	72	30	63	45	97	39	105	43	92	56	66	54	67	35	37
ENSSTUG00000045826.1	cannabinoid receptor 1	1	33491923	33493329	0	0	0	0	0	0	0	0	0	0	0	0	0	0	0	0	0	1	0	0	0	1	0	0
ENSSTUG00000045830.1	akirin-2-like	1	33501484	33506740	172	170	133	103	156.008	138	151	115	113	134	115	214.002	144	171	174	123	93	140	102	95	91	165	110	100
ENSSTUG00000045866.1	arginyl-tRNA synthetase 2, mitochondrial	1	33507862	33517444	62.984	36	34.861	28	34	26.309	16	52	38	21.029	28	72	53.762	49.844	45.476	36.009	37	32.958	34.972	23	30.945	30	45.994	37
ENSSTUG00000046306.1	solute carrier family 35 member A1	1	33520391	33532716	233.675	247	181	246.009	229.261	228	206.599	207	237	170	148	348	221	279	235.972	252	205	266	130	134	193	179.005	202	209
ENSSTUG00000046326.1		1	33534590	33556678	2.001	0	1.004	0	0	0	0	0	0	0	0	0	0	0	0	0	1	1.049	0	0	3.014	3	0	0
ENSSTUG00000046341.1	small integral membrane protein 8	1	33558355	33559150	66	44	52	61	58	57	56	77	73	36	42	88	98	69	63	75	87	113	95	42	60	79	147	92
ENSSTUG00000046353.1		1	33560735	33561979	1	1	0	0	0	0	0	0	0	1	0	0	0	0	0	0	0	0	0	0	0	0	0	0
ENSSTUG00000046362.1	zinc finger protein 292-like	1	33561879	33588357	97.271	117	56	47	100	80	71	48	74	67	78	69	79	73	33	72	33	81	49	43	56	64	41	25
ENSSTUG00000046384.1	5-hydroxytryptamine receptor 1E-like	1	33595856	33596977	0	0	0	0	0	0	0	0	0	0	0	0	0	0	0	0	0	0	0	0	0	0	2	0
ENSSTUG00000046387.1	mitotic checkpoint serine/threonine-protein kinase BUB1-like	1	33667907	33679663	2	10	1	18	23	13	0	4	1	11	4	6	4	55	9	19	3	40	24	2	2	0	0	0
ENSSTUG00000046443.1	heterogeneous nuclear ribonucleoprotein Q-like	1	33692399	33706114	247	196	133	188.993	165.999	231	141	155	177	133	127	408	185	194	249.999	69	70	49	37	40	50	43	61	25
ENSSTUG00000046601.1	sorting nexin-14-like	1	33706340	33737041	95	52	40	46	66	45	41	55	71	43	29	41	44	89	36	64	45	65	66	41	61	54	46	43
ENSSTUG00000046973.1	5'-nucleotidase-like	1	33738800	33762799	0	1	2	0	1	1	1	0	1	3	8	4	0	1	0	2	0	3	0	0	0	0	2	1
ENSSTUG00000047045.1	meiotic double-stranded break formation protein 4	1	33867582	33912852	0	0	0	0	0	0	0	0	0	0	0	0	0	0	0	0	0	0	0	0	0	0	0	0
ENSSTUG00000047061.1		1	33918598	33920367	0	0	0	0	0	0	0	0	0	0	0	0	0	0	0	0	0	0	0	0	0	0	0	0
ENSSTUG00000047071.1		1	34021852	34049095	0	0	0	0	0	0	0	0	0	0	0	0	0	0	0	0	0	0	0	0	0	0	0	0
ENSSTUG00000047119.1	unconventional myosin-VI-like	1	34056850	34156820	156	137	168.999	115	367	189	159	224	119	261.839	208.992	216	196.999	541	130	169.001	101	186	133	94	199.001	126	59	96
ENSSTUG00000047702.1	SUMO specific peptidase 6	1	34162280	34209775	322.001	405	285	160.012	469	369	226.208	270.001	176	391	281	364	311	857	213	351	180	366	297	259	566.093	263.105	152	207
ENSSTUG00000047741.1	filamin A interacting protein 1	1	34188433	34232641	8	3	3	0	0	12	2	2	4	11	0	0	1	7	6	13	6	11	11	5	5	1	0	2
ENSSTUG00000047747.1		1	34240693	34246881	0	0	0	0	0	0	0	0	0	0	0	0	0	0	0	0	0	0	0	0	0	1	0	0
ENSSTUG00000047757.1	cytochrome c oxidase subunit 7A2, mitochondrial	1	34247998	34250137	32	23	13	26	16	17	19	57	22	8	11	37	48.558	19	25	27	28	18	25	11	24	15	19	17
ENSSTUG00000047877.1	collagen alpha-1(XII) chain-like	1	34253218	34348231	9.023	1.016	2	0.956	8.154	4.313	3.721	2.723	4.188	7.765	2.952	10.642	4.679	3.982	1	6.026	3.004	3.002	5	2	1.02	3	1	0
ENSSTUG00000049218.1	CD109 molecule	1	34520872	34543822	0	3	0	2	7	2	0	0	1	6	3	0	2	1	0	0	0	4	0	0	1	0	0	0
ENSSTUG00000049230.1	N-alpha-acetyltransferase 20-like	1	34543919	34546333	137	97.122	114	118	141	104	71	143	131	71	113	241	222	187	118	112	150	152	108	144	109	147	139	130
ENSSTUG00000049237.1	crooked neck-like protein 1	1	34546089	34552266	103	90	98	77	88	80	69	84	86	45	45	125	118	114	104	72	70	85	70	66	82	62	73	80
ENSSTUG00000049252.1		1	34552871	34553017	0	0	0	0	0	0	0	0	0	0	0	0	0	0	0	0	0	0	0	0	0	0	0	0
ENSSTUG00000049255.1		1	34564142	34585186	0	0	0	0	0	0	0	0	0	0	0	0	0	0	0	0	0	0	0	0	0	0	0	0
ENSSTUG00000049262.1	insulinoma-associated protein 1a-like	1	34589373	34590785	0	0	0	0	0	0	0	0	0	0	0	0	0	0	0	0	0	0	0	0	0	0	0	0
ENSSTUG00000049264.1	bifunctional protein GlmU-like	1	34648950	34669419	5	29	2	33	36	19	3	10	12	10	9	50	8	62	20	21	16	37	14	12	5	20	25	14
ENSSTUG00000025997.1	5'-3' exoribonuclease 2-like	1	34693575	34723515	418	333	301	205	306	332.998	244	218.002	243	251	171	316	259	266	236	315	260	256	261	182	285	342.022	264	230
ENSSTUG00000026147.1	homeobox protein Nkx-2.4-like	1	34724556	34726651	2.032	1.897	0	0	0	0	0	0	0	0	0	0	0	0	0	0	0	0	0	2	2.116	0	0	0
ENSSTUG00000026165.1	homeobox protein Nkx-2.2a-like	1	34739094	34741073	0	0	0	0	0	0	0	0	0	0	0	0	0	0	0	0	0	0	0	0	0	0	0	0
ENSSTUG00000026174.1	paired box protein Pax-1-like	1	34755351	34760570	0	0	0	0	0	0	0	0	0	0	0	0	0	0	0	0	0	0	0	0	0	0	0	0
ENSSTUG00000026182.1	forkhead box protein A2-like	1	34856541	34863703	582.613	462.388	447.001	334.627	532.425	831.092	376.021	362.014	521.995	686.001	384.442	532.021	391.413	566.917	399.915	419.004	449	250.51	234.021	579.691	233.894	286	213.983	345
ENSSTUG00000026199.1	CCAAT/enhancer-binding protein zeta-like	1	34879063	34888054	357.171	259.01	232	305.345	340.044	252	241	274	314.841	188	188	645	231	322	413	205	160	218	146	138	137	184.001	175	124
ENSSTUG00000026236.1		1	34891481	34901068	0	0	0	0	0	0	0	0	0	0	0	0	0	0	0	0	0	0	0	0	0	0	0	0
ENSSTUG00000026310.1	serine/threonine-protein kinase D3-like	1	34905001	34958305	19	25	10	18	21	14	11	7	17	21	14	25	4	10	17	19	5	10	8	8	8	15	5	3
ENSSTUG00000026824.1	connector enhancer of kinase suppressor of ras 3-like	1	34961466	35005836	25	26	46	24	24	38	39	34	61	78.056	18	10	22	52	12	39	28	39	23	18	18	45	18	13
ENSSTUG00000026876.1	T-lymphoma invasion and metastasis-inducing protein 2-like	1	35044137	35087349	24	8	18	9	18	22	16	11	9	15	5	9	14	33	14	18	23	21	18	10	16	8	15	2
ENSSTUG00000026989.1		1	35097526	35098849	0	0	0	0	0	0	0	0	0	0	0	0	0	0	0	0	0	0	0	0	0	0	0	0
ENSSTUG00000027017.1	AT-rich interactive domain-containing protein 1B-like	1	35129214	35235725	76.116	78	59.283	39.996	120.518	34.217	41.383	63.409	56.434	41	16	22	12	65.066	18	48.953	33.911	47.56	39	33.873	50.27	65	17.626	19
ENSSTUG00000027359.1	transmembrane protein 242	1	35239051	35246645	13	8	5	7	12	6	0	0	8	11	6	13	8	22	10	18	5	7	9	2	13	12	24	8
ENSSTUG00000027365.1	probable palmitoyltransferase ZDHHC14	1	35261845	35309327	0	0	0	0	0	0	0	2	0	2	0	0	1	0	0	1	1	1	0	0	0	0	0	0
ENSSTUG00000027376.1	galectin-8-like	1	35314596	35322895	302	335.009	187	278	231.001	228	164	204	305.512	232	172	330	212	284	215	271	227	217	229	171	182	254	180	208
ENSSTUG00000027410.1	ribonucleotide reductase regulatory subunit M2	1	35324727	35333223	0	1	4	7	7	20	5	0	5	5	0	110	7	13	5	22	3	16	14	0	1	7	6	3
ENSSTUG00000028441.1	Krueppel-like factor 11	1	35334894	35345179	5	28	124	139	133.003	13	30	102	162	50	39	19	71	70	20	112	67	132	89	55	132	115	88	70
ENSSTUG00000028460.1	TATA-box binding protein associated factor, RNA polymerase I subunit B	1	35362331	35397058	50.017	35.032	21.004	28.001	51	37	29.022	47	45.005	27	10	65.998	43.003	57.01	22.01	34.212	37	39.005	42	30	49.956	57.807	37	30.006
ENSSTUG00000028499.1	14-3-3 protein zeta-like	1	35447204	35468810	93	119.002	79.001	110	94.938	126	86	105	66	75	59	135.996	136	121	74	79.001	78	60	90	47	42	67.064	69	51.823
ENSSTUG00000028571.1	disintegrin and metalloproteinase domain-containing protein 17-like	1	35492756	35503480	27	7	14	8	16	15	6	3	17	11	6	22	2	6	1	18	10	4	7	9	7	20	10	6
ENSSTUG00000031295.1	cleavage and polyadenylation specific factor 3	1	35505531	35513459	194	126	119	137	156	171	131	213	283	79	118	361	136	146	231	143	170	90	116	63	60	146	114	85
ENSSTUG00000031636.1	arf-GAP with SH3 domain, ANK repeat and PH domain-containing protein 2-like	1	35514387	35564216	27	10	13	4	12	5	6	5	14	14	8	20	9	10	7	20	5	18	23	10	19	12	11	4
ENSSTUG00000034020.1	transcription factor E2F6-like	1	35564486	35568658	50	44	39	33	60	34.016	27	38	45	21	44	65	61	56	27	68	42	59	79	43	56	66	74	59
ENSSTUG00000034052.1	membrane-bound O-acyltransferase domain-containing protein 2-like	1	35568679	35635422	6	3	8	10	6	5	4	1	4	3	4	10	13	10	5	17	4	9.944	16	12.978	6	10	7	12.927
ENSSTUG00000034149.1	kinase D-interacting substrate of 220 kDa B-like	1	35641224	35683534	29	27	16	11	35.054	21	9	6	19	35	3	20	18	16	4	23	12	13	20	11	25	28	14	4
ENSSTUG00000034522.1	DNA-binding protein inhibitor ID-2-like	1	35684838	35687663	2	0	3	1	3	1	2	1	0	0	3	0	1	4	0	4	2	5	11	2	4	2	0	2
ENSSTUG00000034533.1		1	35699852	35700467	0	0	0	0	0	0	0	0	0	0	0	0	0	0	0	0	0	0	0	0	0	0	0	0
ENSSTUG00000034552.1	probable E3 ubiquitin-protein ligase RNF144A-A	1	35777053	35779741	0	0	0	0	0	0	0	0	0	0	0	0	0	0	0	1	0	0	0	0	0	0	0	0
ENSSTUG00000034561.1		1	36094676	36095779	1	1	3	0	1	3	0	1	0	3	2	0	2	11	1	8	0	4	6	3	10	1	0	5
ENSSTUG00000034575.1	uridine diphosphate glucose pyrophosphatase-like	1	36501812	36553252	3	2	0	2	5	3	0	5	7	3	8	10	4	9	2	5	1	2	0	0	0	0	0	0
ENSSTUG00000034582.1	ankyrin repeat and SOCS box protein 2-like	1	36608748	36636931	1	3	1	0	0	3	1	0	0	2	0	1	0	0	1	3	1	1	3	0	0	0	0	3
ENSSTUG00000034678.1	protein sel-1 homolog 1-like	1	36656625	36701666	229	182.058	245	250	308	81	127	293	204	162	139	157	252	406	125	263	269	352.124	230	264	243.317	302	245	321
ENSSTUG00000037323.1	activator of 90 kDa heat shock protein ATPase homolog 1-like	1	36702797	36717410	232.102	167	89	114	179	166	141	178	163	118	97	417	336	176	162	73	102	38	88	35	49	47	58	44
ENSSTUG00000037355.1	probable G-protein coupled receptor 132	1	36764414	36771099	7	22	19	20	16	8	7	6	17	13.999	3.998	12.999	3	23	0.997	19	10.999	14	18.999	17	16	25	9	8
ENSSTUG00000037357.1	cell division cycle-associated protein 4-like	1	36811480	36815776	4	5	7	7	8	2	5	12	9	7	7	19	17	14	2	15	8	6	10	15	11	21	6	16
ENSSTUG00000037358.1		1	36857318	36858217	0	0	0	0	0	0	2	0	0	1	0	0	2	0	0	0	0	1	0	0	0	3	1	0
ENSSTUG00000037407.1	serine/threonine-protein kinase MRCK beta-like	1	36869646	36993958	60.999	110.341	70	12	39.999	53	57	10	56	173	20	68	34	34	13	35	66	85	33	29	45	44	39	17
ENSSTUG00000038664.1	protein LBH-like	1	37035632	37110096	0	0	0	0	0	1	1	0	0	0	0	2	0	0	0	0	0	0	1	0	0	0	1	0
ENSSTUG00000038697.1	eukaryotic translation initiation factor 5-like	1	37073871	37169375	261.101	307.104	322.001	137	267.01	309	277	149	200.995	397.003	187	257.038	328.001	296	165	293	150	260.999	161	131.001	284	243	129	254
ENSSTUG00000038826.1	MAP/microtubule affinity-regulating kinase 3-like	1	37183491	37294583	44.016	55.979	36	23	42.472	10	38.076	42.001	65.671	28.036	14	25.857	49.138	46.895	18.786	44.001	30	40.067	24.157	21	45.965	40	13.974	11.997
ENSSTUG00000039323.1	creatine kinase B-type	1	37304121	37314812	1	1	2	2	2	2	0	4	4	2	0	6	4	2	1	6	1	6	0	3	1	2	5	4
ENSSTUG00000039371.1		1	37304305	37304668	0	0	0	0	0	0	0	0	0	0	0	0	0	0	0	0	0	0	0	0	0	1	0	0
ENSSTUG00000039380.1		1	37391117	37406437	0	0	0	0	0	0	0	0	0	0	0	0	0	0	0	0	0	0	0	0	0	0	0	0
ENSSTUG00000039464.1	C-1-tetrahydrofolate synthase, cytoplasmic-like	1	37506153	37561714	256	252	172	128	253	76	145	254	234	350	126	82	363	200	90	310	197	236	289	152	351.999	311	170	221
ENSSTUG00000044421.1	zinc finger and BTB domain-containing protein 25-like	1	37584385	37587940	0	0	1	0	1	0	0	0	2	5	1	0	0	2	0	0	0	1	1	0	5	0	1	0
ENSSTUG00000044428.1	papilin-like	1	37722436	37761016	0	0	0	0	0	0	0	0	0	0	0	0	0	0	0	1	0	0	0	0	0	0	0	0
ENSSTUG00000044468.1	enhancer of rudimentary homolog	1	37761672	37766912	183	203	208	259	217	191	111	260.995	273.539	204	156	293	280	305	200	303	174	349	284	180	249	259.037	407	398
ENSSTUG00000044510.1	serine/threonine-protein phosphatase 4 regulatory subunit 3-like	1	37773141	37803953	255	266.011	210.364	183	295	204.001	140	224	225	187	136	261.124	239	321	177	221.009	193	185	156	131	145	176.004	161	155
ENSSTUG00000045646.1	N-myc proto-oncogene protein-like	1	38040949	38047518	1	2.872	6	8	1	8	9	3	4	6.876	0	6	3	4	2	4	2	0	2	0	5	0	0	1
ENSSTUG00000045658.1		1	38234654	38242002	16	25.27	2	3.951	15.01	2.015	0	2	6	21.008	2	16	0	3	0	0	2	1	9	2	2	6	1	0
ENSSTUG00000045687.1	protein eva-1 homolog C-like	1	38248689	38455750	0	11.03	4	1	3	1	0	1.215	2	9.559	1	0.996	2.005	2	3	3	2	2.475	1	2	3.954	0	0	0
ENSSTUG00000045717.1	translocating chain-associated membrane protein 2-like	1	38481848	38502155	232	205	225	260	301	163	159	179	278.999	178	217	269	449.999	486	162	259	258	240	216	140	224	277.923	201.55	193
ENSSTUG00000045797.1	XK-related protein 5-like	1	38504804	38521157	2	10	0	1	3	1	1	4	8	7	1	0	0	4	2	0	0	0	0	1	1	4	5	0
ENSSTUG00000045809.1	PR domain zinc finger protein 1-like	1	38553898	38566604	0	0	0	0	0	0	0	0	1	0	0	0	0	0	0	1	0	0	0	0	0	0	0	6
ENSSTUG00000045834.1	prolyl endopeptidase-like	1	38603392	38659662	128.188	66	52	93	49.717	61	50	96	134	25	64	197	65	44	106	32	53	8	8	6	7	7	13	14
ENSSTUG00000046034.1	protein lin-28 homolog A-like	1	38718088	38752209	0	0	0	0	0	0	0	0	0	0	0	0	0	0	0	0	0	0	0	0	0	0	0	0
ENSSTUG00000046095.1	glutamate receptor ionotropic, kainate 2-like	1	38808815	39046548	0	0	0	0	0	0	0	0	0	0	0	0	0	0	0	0	0	0	0	0	0	0	0	0
ENSSTUG00000046997.1	single-minded homolog 1-A-like	1	39161011	39182200	0	0	0	0	0	3	0	0	0	0	0	0	1	0	0	0	1	0	0	0	0	0	0	0
ENSSTUG00000047025.1		1	39231642	39232372	0	0	0	0	0	0	0	0	0	0	0	0	0	0	0	0	0	0	0	0	0	0	0	0
ENSSTUG00000047032.1	sine oculis-binding protein homolog	1	39376487	39400588	20.619	18	12	2	15	32	9	8	9	31	20	20	24	13	8	10	10	9	9	10	11	12	4	13
ENSSTUG00000047053.1	rho-associated protein kinase 2-like	1	39406283	39489294	5	0	1	1	8	1	2	2	8	3	0	1	8	1	0	5	1	4	9	1	3	10	2	0
ENSSTUG00000047193.1		1	39547727	39549829	0	0	0	0	0	0	0	0	0	0	0	0	0	0	0	0	0	0	0	0	0	0	0	0
ENSSTUG00000047211.1	protein disulfide-isomerase A6-like	1	39552350	39564024	971.068	1505	1333.8	1845	1878.26	920.038	491	1230.33	1955.95	451	929	1919.16	1224	1795.62	1231	483	1067	550.147	272	552	342	565	558	328
ENSSTUG00000047337.1	hippocalcin-like protein 1	1	39566093	39588881	412.826	506.816	219.549	186.455	608.433	238.363	231.067	172.212	394.498	397.029	147.14	333.413	210.583	369.062	99.195	147.943	106.099	303.643	166.935	168.673	322.553	272.385	92.597	152.139
ENSSTUG00000047343.1	rho-related GTP-binding protein RhoB	1	39611979	39612569	25	23	9	13	16	29	10	7	15	13	8	24	16	17	18	15	11	9	16	6	13	15	7	4
ENSSTUG00000047362.1	pumilio homolog 2-like	1	39613640	39662351	207	213.999	134	153	260.999	137	127	105	161	181	51	134	65	211	98	136	88	79	85	84	132	99	41	32
ENSSTUG00000047662.1	lysosomal-associated transmembrane protein 4A-like	1	39691746	39722512	288.579	326.008	308	173	239	179	223	172.001	241	294.003	137	206	197	295	208	196	183	198	126	132.996	140	176.028	78	91
ENSSTUG00000047685.1	uncharacterized LOC115195745	1	39761090	39770897	0	0	0	0	0	0	0	0	0	0	0	0	0	0	0	0	0	0	0	0	0	0	42.446	0
ENSSTUG00000047810.1	uncharacterized LOC115195752	1	39805842	39816375	0	0	0	0	0	0	0	0	0	0	0	0	0	0	0	0	0	0	0	0	0	0	0	0
ENSSTUG00000048194.1	uncharacterized LOC115192376	1	39833397	39843140	0	0	0	0	0	0	0	0	0	0	0	0	0	0	0	0	0	0	0	0	0	0	0	0
ENSSTUG00000048520.1	uncharacterized LOC115195758	1	39859288	39963804	0	0	0	0	0	0	0	0	0	0	0	0	0	0	0	0	4.003	0	0	0	0	0	1.554	0
ENSSTUG00000048602.1	uncharacterized LOC115195762	1	39944571	39955093	0	0	0	0	0	0	0	0	0	0	0	0	0	0	0	0	0	0	0	0	0	0	0	0
ENSSTUG00000048714.1	ELM2 and SANT domain-containing protein 1-like	1	40039853	40059235	126	111	121	104	211	131	80.115	104	131	115	95	117	69	247	72	111	78	161	107	98	178	144	72	110.414
ENSSTUG00000048718.1	tau-tubulin kinase 2-like	1	40060987	40083297	6	0	1	2	2	1	0	0	1	1	0	7	0	0	1	1	3	0	0	0	3	1	0	5
ENSSTUG00000048725.1		1	40094952	40098230	0	0	0	0	0	0	0	0	0	0	0	0	0	0	0	0	0	0	0	0	0	0	0	0
ENSSTUG00000048730.1	nuclear receptor-binding protein-like	1	40147692	40186321	346.227	364.288	104.589	150.647	401.197	204.558	113.05	172.047	343.502	271.009	121.983	252.404	131.332	249.701	61.047	150.304	88.075	252.719	250.891	154.192	295.823	186.606	116.466	128.864
ENSSTUG00000048794.1		1	40231776	40239338	0	0	0	0	0	0	0	0	0	0	0	0	0	0	0	0	0	0	0	0	0	0	0	0
ENSSTUG00000048956.1	ammonium transporter Rh type A-like	1	40271249	40284460	27	78	53.999	24	43	25	49	64	52	76	82	130	53	70	42	169.002	114	88	85	81	96	41	34	23
ENSSTUG00000048991.1	protein RD3-like	1	40293751	40303929	8.319	22.153	10.929	5.18	26.642	11.031	9.536	17.284	12.396	9.489	12.838	15.762	25.581	6.393	2.873	11.063	11.267	11.503	13.946	12.88	26.656	15.637	11	13.088
ENSSTUG00000048993.1	zinc transporter 1-like	1	40357438	40361934	17	9	11	24	23	4	8	17	15	9	5	6	1	28	3	8	3	4	9	6	11	8	1	0
ENSSTUG00000048999.1	serine/threonine-protein kinase Nek2-like	1	40367304	40373394	0	0	4	2	1	0	0	0	0	2	0	1	0	3	1	0	0	3	3	0	0	0	0	0
ENSSTUG00000049002.1	acyl-CoA:lysophosphatidylglycerol acyltransferase 1-like	1	40380183	40463978	46.002	27	28	27	48	38	16	16	23	20	24	32	21	45	27	24	19	28	8	12	27	27	23	12
ENSSTUG00000049017.1	integrator complex subunit 7	1	40465347	40476366	40	41	12	28	25	40	17	30	29	14	10	46	23	29	13	18	10	22	14	13	12	17	9	13
ENSSTUG00000049103.1	denticleless E3 ubiquitin protein ligase homolog	1	40476272	40486154	12.621	5.017	5.642	2.383	2.999	2	0	2.014	6.92	2.039	2.006	6.62	3.136	6.603	0	3.082	1.432	9.722	8.154	0	3.408	1.323	2.209	9.004
ENSSTUG00000049239.1	serine/threonine-protein phosphatase 2A 56 kDa regulatory subunit alpha isoform-like	1	40489158	40617604	81.001	115.983	126.999	295	211	67	78	183	250.001	109	90	87	256.001	363.001	87	164	127	207	163	98	122	123.312	118	154
ENSSTUG00000049378.1	T-cell activation Rho GTPase-activating protein-like	1	40651896	40659537	7	10	10	6	8	24	2	3	9	29	6	10	10	17	5	9	11	8	8	10	3	10	12	13
ENSSTUG00000049387.1	radixin-like	1	40720517	40779235	614.145	636.531	418.907	376.773	953.131	494.188	340.399	235.844	433.566	704.646	275.998	544.84	101.999	936.317	332.948	481	372	511.082	269.813	353.92	383.024	511.053	164	134.885
ENSSTUG00000049441.1	synaptotagmin-like protein 3	1	40780752	40800073	2	2	0	1	2	4	0	3	0	0	2	6	1	4	0	4	0	0	2	0	1	1	0	3
ENSSTUG00000001863.1	ectonucleotide pyrophosphatase/phosphodiesterase family member 1-like	1	40800660	40876762	39	7	0	1	3	29	1	2	0	3	6	45	1	3	3	6	20	6	7	5	7	4	0	5
ENSSTUG00000002375.1	potassium two pore domain channel subfamily K member 3	1	40940258	40989701	0	0	0	0	1	0	0	0	0	0	0	1	0	0	0	0	0	0	0	0	0	0	0	0
ENSSTUG00000002384.1	solute carrier family 35 member F6-like	1	41056708	41070559	6	11.889	8	10	22	3	9	14	19	5	2	7	2	17	2	7	8	6	9	5	21	15	0	0
ENSSTUG00000002397.1	H2.0-like homeobox protein	1	41089723	41093250	23	23	38	14.002	25	23	17	21	8.002	12	16	55	40	59	6	40	37	50	54	39	34	53	47	36
ENSSTUG00000002573.1	dual specificity phosphatase 10	1	41258008	41285902	3	0	0	0	2	1	1	2	1	0	0	3	3	3	0	3	9	2	1	7	5	2	0	6
ENSSTUG00000002585.1	TATA-box binding protein associated factor, RNA polymerase I subunit A	1	41344103	41349260	34	50	44	47	53	38	21	43	44	29	21	58	71	52	36	37	35	30	17	15	29	38	28	34
ENSSTUG00000002596.1	axin interactor, dorsalization associated	1	41388459	41394338	7	7	1	9	6	1	5	12	4	0	2	7	4	7	1	19	10	1	5	1	1	8	1	8
ENSSTUG00000002613.1	transmembrane protein 151B-like	1	41437880	41445122	1	5	0	0	0	1	0	0	0	0	0	1	0	1	0	0	0	0	0	0	0	0	0	0
ENSSTUG00000002621.1	NF-kappa-B inhibitor epsilon-like	1	41449187	41460414	8	14	14	6	9	29	10	3	16	25	3	33	10	16	10	35	13	9	13	10	1	10	4	1
ENSSTUG00000002649.1	adenosine 3'-phospho 5'-phosphosulfate transporter 1-like	1	41462460	41476013	10	14	12	11.613	16	16	11	23	14	5	6	30	20	29	24	19	27	16	12	10	13	12	7	0
ENSSTUG00000002657.1		1	41489212	41491317	7.225	7.009	0	8.477	6.193	0	0	1.526	1.677	2.831	0	3.525	5.319	7.775	0	6.092	0	6.809	3.482	0	1.627	0	0	0
ENSSTUG00000002664.1	piggyBac transposable element-derived protein 4-like	1	41553615	41556576	0	0	0	0	4.896	10.634	0	0	0	0	2.127	0	0	0	0	0	0	2.804	0	0	0	0	1.222	0
ENSSTUG00000002669.1		1	41579804	41582108	14.697	35.694	0	0	25.699	5.702	0	0	0	0	1.584	0	0	0	0	0	0	0	0	0	0	0	0	0
ENSSTUG00000002708.1	heat shock protein HSP 90-beta-like	1	41584019	41594910	1928.17	1519.72	1596.07	1501.26	1393.09	1834.49	1452.32	1693.61	1642.76	1493.88	1242.09	3762.32	2533.54	1853.41	2287.72	1297.78	670.232	882.982	750.527	472.659	733.695	1068.05	985.083	728.664
ENSSTUG00000003684.1	NF-kappa-B inhibitor alpha-like	1	41662011	41664824	99	144	100	19	167	163	61	49	78	46	65	176.006	105	97	108	90	103	79	125	58	63	150.001	166	95
ENSSTUG00000003711.1	proteasome subunit alpha type-6	1	41666735	41670281	424	428.016	237	364	259	513.92	202	314	400	146	255	716.027	356.048	292	372	244	251.519	145	159	84	95	240.003	199	155
ENSSTUG00000003832.1	pre-B-cell leukemia transcription factor 1-like	1	41765587	41819567	16	5	6	7	26	10	0	17	19	10	8	5	5	15	2	11	10	12	9	10	10	8	2	6
ENSSTUG00000003961.1	manganese-transporting ATPase 13A1-like	1	41846534	41873056	167.834	124.513	75.33	98.375	136.281	96.17	70.197	121.212	117.284	64.338	64.094	171.865	100.885	78.449	106.913	32.742	62.343	27.093	31	19.348	30.313	29.332	10.527	12.869
ENSSTUG00000005013.1	coiled-coil-helix-coiled-coil-helix domain containing 5	1	41873274	41877006	18	9	12	29	13	23	8	29	25	5	6	16	29	9	14	9	10	4	10	6	5	6	7	6
ENSSTUG00000005045.1	LIM homeobox transcription factor 1-alpha-like	1	41880366	41899505	0	0	0	0	0	0	0	0	0	0	0	0	0	0	0	0	1	0	0	0	0	0	0	0
ENSSTUG00000005074.1	GEM-interacting protein-like	1	41908448	41953212	50.982	62.985	45.484	42.583	52.484	45.083	117.008	46.344	50.66	42.224	83.249	69.395	81.072	81.582	102.873	85	35.298	74.706	55.279	57.613	75.533	75.535	51.886	74.434
ENSSTUG00000005131.1	procollagen galactosyltransferase 1-like	1	41953688	41990743	74.846	147.993	118.913	96.489	158.469	43.971	55.082	115.192	171.959	107.732	105.2	101.006	220.013	281.623	86.004	168.992	205.421	269.997	174.217	128.611	206.021	213.794	159.977	150.026
ENSSTUG00000005354.1		1	41991618	41992530	7	7.998	6	3	8.408	5	3	6	4.997	11.486	13	5	9	8	2	2	3	5.005	9	3	11	11.999	5	5.998
ENSSTUG00000005368.1	zinc finger protein 572-like	1	41998722	42000951	6	11	3	7	10	4	8	23	11	2	3	16	14	21	9	13	17	17	24	7	9	12	18	9
ENSSTUG00000005375.1	zinc finger protein 24-like	1	42001210	42008440	11	27.537	17	23	27	34	10	8	17	9.006	10	17	25	14	19	7	9	8	12	10	7	25	20.414	4
ENSSTUG00000005386.1	zinc finger protein 808-like	1	42010044	42012171	18.999	17.436	11	13	18.802	14	14.998	7	26	27	12	20	8	15	4.001	11.002	8	12	7	9.004	24	25.997	16	10
ENSSTUG00000005399.1	peroxisomal membrane protein PMP34-like	1	42013574	42020704	50	39	57	57.076	68.396	26	17	52	54	31	8	48	42	39	9	58.999	34	38	65	29	50	58	40.02	62.968
ENSSTUG00000005453.1		1	42052456	42065391	0	1	0	0	0	1	1	0	0	1.004	0	0	0	0	1	0	1	0	0	0	1	0	0	0
ENSSTUG00000005477.1		1	42093949	42113778	0	0	0	0	0	0	0	0	0	0	0	0	0	0	0	0	0	0	0	0	0	0	0	0
ENSSTUG00000005494.1	dynein light chain 4, axonemal-like	1	42131076	42152510	0	4	2	20	257	120	0	5	3	2	640	656	1	4	14	1844	2	2	235	1	3	0	723	3441.11
ENSSTUG00000005582.1	neuronal pentraxin receptor-like	1	42171057	42178840	0	0	0	0	0	0	0	0	0	0	0	0	0	0	0	0	0	0	0	0	0	0	0	0
ENSSTUG00000005600.1	brain-specific angiogenesis inhibitor 1-associated protein 2-like protein 2	1	42177306	42212281	0	0	0	0	0	0	0	0	0	0	0	0	0	0	0	0	0	0	0	0	0	0	0	0
ENSSTUG00000005607.1		1	42184995	42187734	11.45	12.07	4.001	0	13.744	14.578	14.474	1	0	16.736	4	1	2	7	0	6.998	3	14	3.003	2.125	12.023	10	0	0
ENSSTUG00000005614.1	parvalbumin-7-like	1	42220720	42227444	0	0	0	0	0	0	0	0	0	0	0	0	0	0	0	1	0	0	0	0	0	0	0	0
ENSSTUG00000005643.1	cytokine receptor common subunit beta-like	1	42275855	42288149	1	0	3	0	8	1	0	0	6	7	1	2	2	8	2	7	0	3	2	3	4	2	4	1
ENSSTUG00000005656.1	trichohyalin-like	1	42332405	42344896	8	6	3	0	4	2	12	4	2	4	0	2	0	1	0	4	16	5	4	2	0	2	4	3
ENSSTUG00000005676.1	modulator of macroautophagy TMEM150B-like	1	42373276	42380730	19	7	43	7	30	13	7	39	3	7	24	17	31	43	9	19	8	28	20	6	16.995	16	2	15
ENSSTUG00000005748.1	adenylosuccinate lyase-like	1	42382512	42406293	81.004	80.082	80.244	57	129.985	55.356	43	51.043	69.837	48.053	107.182	44.005	56.757	196.339	48.817	134.003	58.406	71.003	98.412	49.915	44.461	115.999	51.001	57.611
ENSSTUG00000007484.1	GTPase IMAP family member 8-like	1	42427346	42437644	4	4	5	2	7	9	2	2	2	8	1	15	6	5	5	6	4	5	5	7	1	2	2	0
ENSSTUG00000007490.1	cyclic AMP-dependent transcription factor ATF-4-like	1	42456330	42460710	52.56	56.893	119.592	35.586	51.536	24.371	28.824	47.386	63.84	35.614	22.144	27.904	72.383	196.361	17	55.697	34.233	46.954	50.324	32.287	59.989	99.224	71.341	66.884
ENSSTUG00000007493.1	cathepsin D-like	1	42476758	42482303	371	360	320	146.825	331.894	467	280	162	281.001	431.834	254	412	193	387	259	638	228	491	403	337	364	524	307	386
ENSSTUG00000007516.1	mitochondrial dynamics protein MID51-like	1	42489146	42499009	12	6	11	21	22	7	11	14	11	8	1	7	5	20	4	8	5	5	4	2	9	10	4	7
ENSSTUG00000007522.1	uncharacterized LOC115196345	1	42504022	42509626	1	0	2	0	2.005	0	0	0	0	2.001	1	1.001	1	0	0	1	0	1	1.002	0	1.217	4	0	0
ENSSTUG00000007529.1	SUMO-conjugating enzyme UBC9-like	1	42523708	42526151	156	179.654	151	140	161	155.168	113	129	156	173	140	177.002	185	268.991	81	195	106	233	190	156	221	178	209	243.988
ENSSTUG00000007556.1	interleukin-2 receptor subunit beta-like	1	42532018	42540544	2	1	5	2	3	1	4	0	2	3	2	2	4	6	0	3	3	2	0	2	0	4	1	3
ENSSTUG00000007568.1	complement C1q tumor necrosis factor-related protein 1-like	1	42549753	42558542	0	1	1	0	0	0	0	0	0	2	0	1	0	0	0	1	0	0	1	0	0	0	0	0
ENSSTUG00000007575.1	protein FAM171A2-like	1	42598564	42686196	15.295	20.447	2.853	2.008	17.83	5.598	2.815	8.666	11.382	9.169	1.023	6.662	1.932	8.878	1.964	0.89	1	11.697	6.743	4.398	14.665	8.077	1.13	0
ENSSTUG00000007596.1	integrin alpha-IIb-like	1	42687245	42701057	1	1	3	1	3	0	0	0	1	1	1	1	5	2	0	1	0	2	0	0	5	0	0	2
ENSSTUG00000007623.1		1	42702987	42704965	0	0	0	0	0	0	0	0	0	0	0	0	0	0	0	0	0	0	0	0	0	0	0	0
ENSSTUG00000007670.1	corticotropin-releasing factor receptor 1-like	1	42942653	43135449	1	1	5	4	0	3	0	0	1	3	0	0	10	3	3	0	1	0	0	4	1	2	0	0
ENSSTUG00000008676.1	cell division cycle protein 27 homolog	1	43247836	43266293	94.514	109	102.997	90.004	119.17	90	35	86	112.998	108.999	73	97	101	122	43	82	63	72	44	53	66	63	50	39
ENSSTUG00000009311.1	KAT8 regulatory NSL complex subunit 1-like	1	43271098	43339842	147.929	96	128	72	201	103.999	54	93	108.006	118	73	70	28	173	63	100	77.165	73	88.009	68.923	101	81	26	47
ENSSTUG00000009358.1	microtubule-associated protein tau-like	1	43345368	43388323	1	2	2	1	2	1	3	0	1	2	0	1	0	1	1	1	3	1	0	4	3	3	1	1
ENSSTUG00000009501.1	sodium channel protein type 4 subunit alpha B-like	1	43428571	43483762	8	0	2	3	5	0	0	4	0	1	0	0	3	4	0	0	0	0	0	2	0	0	0	0
ENSSTUG00000012807.1	somatotropin-2	1	43501135	43504856	0	0	0	0	0	0	0	0	0	0	0	0	0	0	0	0	0	0	0	0	0	0	0	0
ENSSTUG00000012821.1		1	43509695	43515387	0	0	0	0	0	0	0	0	0	0	0	0	0	0	0	0	0	0	0	0	0	1	0	0
ENSSTUG00000012833.1		1	43528523	43592620	0	0	0	0	0	0	0	0	0	0	0	0	0	0	0	0	0	0	0	0	0	0	0	0
ENSSTUG00000012842.1		1	43551079	43552230	0	0	0	0	0	0	0	0	0	0	0	0	0	0	0	0	0	0	0	0	0	0	0	0
ENSSTUG00000012870.1		1	43556260	43557238	0	0	0	0	0	0	0	0	0	0	0	0	0	0	0	0	0	0	0	0	0	0	0	0
ENSSTUG00000012886.1		1	43557263	43558414	0	0	0	0	0	0	0	0	0	0	0	0	0	0	0	0	0	0	0	0	0	0	0	0
ENSSTUG00000012908.1		1	43567537	43568687	0	0	0	0	0	0	0	0	0	0	0	0	0	0	0	0	0	0	0	0	0	0	0	0
ENSSTUG00000012935.1		1	43584086	43585055	0	0	0	0	0	0	0	0	0	0	0	0	0	0	0	0	0	0	0	0	0	0	0	0
ENSSTUG00000012950.1		1	43585080	43586231	0	0	0	0	0	0	0	0	0	0	0	0	0	0	0	0	0	0	0	0	0	0	0	0
ENSSTUG00000012970.1		1	43590290	43591270	0	0	0	0	0	0	0	0	0	0	0	0	0	0	0	0	0	0	0	0	0	0	0	0
ENSSTUG00000012978.1	interferon alpha-6-like	1	43591295	43592447	0	0	0	0	0	0	0	0	0	0	0	0	0	0	0	0	0	0	0	0	0	0	0	0
ENSSTUG00000012999.1		1	43605657	43605977	0	0	0	0	0	0	0	0	0	0	0	0	0	0	0	0	0	0	0	0	0	0	0	0
ENSSTUG00000013009.1	interferon alpha-6-like	1	43606502	43607653	0	0	0	0	0	0	0	0	0	0	0	0	0	0	0	0	0	0	0	0	0	0	0	0
ENSSTUG00000013029.1	interferon a3-like	1	43663484	43667760	0	0	0	0	0	0	1	0	0	0	0	0	2	1	1	0	0	0	0	0	0	0	0	2
ENSSTUG00000013051.1	globoside alpha-1,3-N-acetylgalactosaminyltransferase 1-like	1	43677051	43718073	50.248	76.99	25.98	28.051	32.732	57.981	15.722	21.641	28.037	39.608	46.037	69.414	47.441	42.248	27.843	34.346	20.271	76.626	53.172	63.821	38.847	43.064	33.386	23.831
ENSSTUG00000013069.1	coiled-coil domain-containing protein 103-like	1	43788627	43791383	2	2	4	13.221	15	1	6.957	9	7.384	17	3	4	28.001	9	11.995	6	1	3.027	4	6	3	4	5	1
ENSSTUG00000013084.1	ABI gene family member 3-like	1	43791587	43805584	23	100	85	117	76	53	58	59	135	64	42	35	123	112	50	75	71	164	75	105	88	56	89	47
ENSSTUG00000013120.1	all-trans-retinol 13,14-reductase-like	1	43810594	43816694	0	0	0	0	0	0	0	0	0	0	0	0	0	0	0	0	0	0	0	0	0	0	0	0
ENSSTUG00000013178.1	MAGUK p55 subfamily member 2-like	1	43818011	43843441	1	2.036	0	2	1	1	0	0	1	3.159	0	1	0	1	0	0	0	2.205	0	0	0	0	0	0
ENSSTUG00000013396.1	peptide YY	1	43855577	43858463	0	0	0	1	0	0	0	0	0	0	39	0	0	0	0	0	0	0	0	0	0	3	0	0
ENSSTUG00000013411.1	heat shock protein Hsp-16.1/Hsp-16.11-like	1	43889461	43890514	0	0	0	0	0	0	0	0	0	0	0	0	0	0	0	0	0	0	0	0	0	0	0	0
ENSSTUG00000013431.1	retinoic acid receptor alpha-like	1	43979887	44104059	26	3	7.993	2	19	5	0	15	4	1	1.014	6	2	9	2	20.001	12.001	11	11	10	10	14	5	10
ENSSTUG00000013756.1	deleted in malignant brain tumors 1 protein-like	1	44119006	44165730	0	3	1	1	3	0	4	1	3	3	0	0	0	3	0	2	0	2	2	1	0	1	0	0
ENSSTUG00000013769.1		1	44186979	44188168	0	0	0	0	0	0	0	0	0	0	0	0	0	0	0	0	0	0	0	0	0	0	0	0
ENSSTUG00000013778.1	26S proteasome non-ATPase regulatory subunit 3-like	1	44214692	44222522	519.191	405.888	348.908	388.323	397.877	478.082	291.477	488.656	635.09	294.96	264.001	690.049	527.879	448.05	442.232	267.025	244.903	197.452	211.998	183.063	169.684	220.153	146.56	174.586
ENSSTUG00000013831.1	uncharacterized LOC115196758	1	44235928	44240035	1	7	3	5	9	9	5	4	1	12	4	2	15	19	0	25	3	45	54	13	28	40	10	23
ENSSTUG00000013838.1	neurabin-2-like	1	44245961	44307465	27	22	39	27	24.042	24	16	15	19	29	13	32.988	20	21	16	51.003	27	51	31.925	30	21	28.808	43	23
ENSSTUG00000013912.1		1	44315929	44337162	137.099	245.355	358.268	111.573	210.945	473.802	110.448	120.029	101.621	240.013	218.665	3855.63	515.772	527	320.196	3231.19	272.538	424.589	889.318	196.253	266.311	232.33	354.279	216.203
ENSSTUG00000013943.1	guanine nucleotide-binding protein G(I)/G(S)/G(O) subunit gamma-T2-like	1	44446293	44448747	0	0	0	0	0	0	0	0	0	0	0	0	0	0	0	0	0	0	0	0	0	0	0	0
ENSSTUG00000013948.1	beta-1,4 N-acetylgalactosaminyltransferase 1-like	1	44463666	44484943	0	0	0	0	0	0	0	0	0	0	0	0	0	0	0	0	0	0	0	0	0	0	0	0
ENSSTUG00000000237.1	N-acetylglutamate synthase	1	44510695	44519525	23	23	13	20	27	9	13	12	23	16	5	17	25	26	6	10	5	16	7	14	14	25	7	9
ENSSTUG00000000275.1	pyruvate dehydrogenase (acetyl-transferring) kinase isozyme 2, mitochondrial-like	1	44562010	44588248	2183.29	1377	1277	1910.71	2368.56	586	1187	1339.88	2429.36	3765.84	860	486.017	2195	1417	510	1681.81	1970.81	2475.09	1563.99	3833.4	2109.1	2088.01	2109	1984
ENSSTUG00000000547.1	TANK-binding kinase 1-binding protein 1-like	1	44580551	44594531	2	0	0	0	0	0	0	2	0	0	0	1	0	3	0	1	0	0	4	0	0	0	0	7
ENSSTUG00000000562.1	oxysterol-binding protein-related protein 7-like	1	44595837	44623411	3	8	0	0	1	1	0	0	1	0	0	0	0	0	3	2	2	1	0	9	0	0	0	0
ENSSTUG00000000579.1	proline-rich protein 15-like protein A	1	44630847	44631176	107	46	49.003	55	156	21	13	65.998	21	30	29	38	30	98	7	33	21	41	26	30	56	79	18	28
ENSSTUG00000000582.1		1	44649531	44650531	0	0	0	0	0	0	0	0	0	0	0	0	0	0	0	0	0	0	0	0	0	0	0	0
ENSSTUG00000000592.1	coatomer subunit zeta-1-like	1	44704909	44716034	335	529.361	425	615.037	556.39	316.886	233.693	530.987	396.999	282	497.001	623.001	645.036	944.569	422.001	333	563	468.987	281.001	236.005	248.991	484.009	307.956	390.001
ENSSTUG00000000656.1	endoplasmic reticulum membrane sensor NFE2L1-like	1	44716166	44728336	12	30	19	2	23	13	6	10	2	17	4	24	7	20	10	16	7	13	19	11	12	27	3	6
ENSSTUG00000000662.1	chromobox protein homolog 1-like	1	44737639	44759488	1	3	4	2	3	1	2	2	1	0	0	0	0	1	0	2	4	0	0	0	0	0	3	0
ENSSTUG00000000668.1	homeobox protein Hox-B1-like	1	45049346	45051717	0	0	0	0	0	0	0	0	0	0	0	0	0	0	0	0	0	0	0	0	0	0	0	0
ENSSTUG00000000670.1	homeobox protein Hox-B2a-like	1	45070556	45073225	2	0	4	2	0	1	0	0	0	1	0	1	1	4	0	0	3	1	2	1	0	0	2	0
ENSSTUG00000000672.1	homeobox protein Hox-B3a	1	45077531	45101942	1	2	1	0	2	1	2	1	0	3	0	2	1	2	0	2	1	1	2	0	2	1	4	0
ENSSTUG00000000676.1	homeobox protein Hox-B4a-like	1	45103895	45106540	4	8	3	3	8	9	5	3	3	8	9	9	2	3	1	3	0	6	9	3	2	10	4	6
ENSSTUG00000000682.1	homeobox protein Hox-B6a-like	1	45124665	45127122	8	17	11	6	4	16	2	9	8	18	4	11	18	15	2	16	15	4	12	1	13	6	6	6
ENSSTUG00000000685.1	homeobox protein Hox-B7a-like	1	45136133	45142300	4	2	4	4	5	3	2	4	0	3	0	8	5	4	0	6	8	8	5	3	8	10	10	4
ENSSTUG00000000686.1	homeobox protein Hox-B8a	1	45142988	45147575	0	0	0	0	0	0	0	3	0	0	0	0	0	0	0	0	0	1	0	1	0	0	0	2
ENSSTUG00000000690.1	homeobox protein Hox-B9a	1	45151945	45157728	0	0	0	0	0	0	0	0	0	0	0	0	0	0	0	0	0	0	0	0	0	0	0	0
ENSSTUG00000000695.1	homeobox protein Hox-B10a-like	1	45165110	45169039	0	0	0	0	0	0	0	0	0	0	0	0	0	0	0	0	0	0	0	0	0	0	0	0
ENSSTUG00000000696.1	homeobox protein Hox-B13a-like	1	45192689	45194319	0	0	0	0	0	0	0	0	0	0	0	0	0	0	0	0	0	0	0	0	0	0	0	0
ENSSTUG00000000697.1		1	45211665	45213625	0	0	0	0	0	0	0	0	0	0	0	0	0	0	0	0	0	0	0	0	0	0	0	0
ENSSTUG00000000702.1	ATP synthase F(0) complex subunit C3, mitochondrial-like	1	45271362	45280613	1527.82	1894.91	1817.99	1427	1426.04	1859.98	1025.99	2009.01	1467.34	2059	1339	2019.01	2699.99	2558.17	1643	3407.99	1598.89	2656.83	2104.99	1411.07	2020.02	1463.89	1925.71	2735.24
ENSSTUG00000000705.1	ubiquitin-conjugating enzyme E2 Z-like	1	45284995	45300091	167.319	145.104	156.972	114.593	241.162	116.935	116	165	143.069	154.263	97.693	177.439	131.994	273.997	101	151.938	136.199	161.595	80.997	95	167.663	188.113	74	83.257
ENSSTUG00000000765.1	insulin-like growth factor 2 mRNA-binding protein 1	1	45317940	45369689	8	3	14	4	13	4	3	4	3.986	4	1	3	3	6	4	7	8.45	5.872	2	3	1	6	2	0
ENSSTUG00000000822.1	uncharacterized LOC115197069	1	45376802	45381059	0	2	1	1	10	4	0	0	0	2	0	4	0	9	3	4	1	9	4	0	0	0	0	0
ENSSTUG00000000829.1		1	45388281	45389519	25.452	28.737	8.688	4.514	27.558	6.992	18.401	6.82	12.962	23.664	3.938	14.675	21.469	22.051	6.119	11.242	3.867	8.003	8.402	12.68	20.884	0	9.169	6.535
ENSSTUG00000000832.1	nuclear receptor subfamily 1 group D member 1-like	1	45392191	45402446	187	99	281	82.989	176.019	175	177	224	312	493	297	256.718	331	471.996	274.999	278	179	122	152	188.994	121	162	102	140
ENSSTUG00000000839.1	male-specific lethal 1-like 1	1	45418277	45423216	123	123.219	105	147	130.016	94	110	110	107	162	66	128	190	169	129	135	70	94	90	67	106	75	58	63
ENSSTUG00000000847.1	protein CASC3-like	1	45423531	45437211	106.002	95.008	80	48	112.01	85.004	55.017	61.006	50	95.142	37	52.34	47	75	71	62	30	45	29	36.61	48	62.158	29	22
ENSSTUG00000000860.1	rap guanine nucleotide exchange factor-like 1	1	45453821	45483367	4.026	1	2	0	3	1	0	1.015	1	1	1	4.001	2	2	0	2.031	1	3	2	0	3	2	5	0
ENSSTUG00000000882.1	WAS/WASL-interacting protein family member 2-like	1	45497652	45505260	60	41	32	48	42	39	27	40	55	23	27	49	47	58	38	53	27	43	47	19	49	68	43	34
ENSSTUG00000000910.1	junction plakoglobin-like	1	45509648	45583128	26.544	27.972	18.005	13.915	47.095	25.502	12	25	19.284	28.988	10	18.672	7.692	35.746	8	50.294	27.913	40.142	40.257	17	29.191	32.257	25	14
ENSSTUG00000001000.1		1	45559000	45565195	71.584	10.509	27.908	10.992	42.769	19.833	3.525	20.268	31.38	18.33	16.679	11.823	9.865	26.955	8.435	21.426	15.542	12.484	34.147	16.408	43.961	35.066	9.166	11.425
ENSSTUG00000001002.1	eukaryotic translation initiation factor 1	1	45635107	45637570	2013.14	1284.12	1130.49	1457.9	1166.32	2031.86	1534.34	1250.74	1588.04	1691.62	1236.42	2143.02	1982.54	1887.26	1979.49	1513.2	1495.33	1559.12	1115.31	1342.13	1119.32	1602.47	1234.67	1187.64
ENSSTUG00000001026.1		1	45687653	45707171	0	0	0	0	0	0	0	0	0	0	0	0	0	0	0	0	0	0	0	0	0	0	0	0
ENSSTUG00000001051.1	gastrula zinc finger protein XlCGF57.1-like	1	45745667	45747181	35	42.997	34.002	47	27.363	37.203	22	51.998	41.838	31	15.295	52.416	31.835	52.876	17	39.998	25	53.834	40.995	21.003	34.986	47	61.987	18.003
ENSSTUG00000001056.1	polycomb protein PHO-like	1	45769822	45778661	13.192	15.211	7.985	5.682	11.519	6.513	2.858	5.014	9.183	5.517	2.053	7.231	15.927	9.974	4.999	10.968	8.998	13.079	3.235	4.084	2.031	16.436	13.413	8.812
ENSSTUG00000001061.1		1	45818880	45821050	0	0	0	0	0	0	0	0	0	0	0	0	0	0	0	0	0	0	0	0	0	0	0	0
ENSSTUG00000001090.1	syntaxin-1B	1	45824961	45882676	0	0	0	0	0	0	0	0	0	0	0	0	0	0	0	0	0	0	0	0	0	0	0	0
ENSSTUG00000001331.1		1	45893152	45894174	69.43	100.396	67.237	36.158	103.61	54.638	64.941	48.589	78.17	104.884	39.569	49.234	87.705	97.275	29.963	64.108	59.657	86.421	80.596	58.248	113.314	43.857	50.231	69.896
ENSSTUG00000001335.1		1	45899541	45907847	198.607	170.648	149.69	137	261.327	119.947	118.764	104.601	177.997	192.739	138.999	140	113.347	238.583	104.995	153.537	79.007	116.627	204.006	87	190.962	174	130.188	94.197
ENSSTUG00000001342.1		1	45900294	45902017	0	0	0	0	0	0	0	0	0	0	0	0	0	0	0	0	0	0	0	0	0	0	0	0
ENSSTUG00000001352.1	MBT domain-containing protein 1-like	1	45914990	45933405	14	15.867	15	13	20	9.857	2	9.997	7	8.998	3	10	0	15	4	14.003	11	8	9	15.006	11.763	27.851	5	6
ENSSTUG00000001390.1	nucleoside diphosphate kinase A-like	1	45937952	45940616	717.059	532	669.002	1753.02	569.002	932	582	1382.06	1399	822	472	1833.76	1715	1187	954	1035	798	663	695	370	431	538	547.944	487
ENSSTUG00000001401.1	U3 small nucleolar RNA-associated protein 18 homolog	1	45948558	45970987	203.972	130	116	207.03	181.69	144	95	131	326.997	111	99	437.356	156	237	161	178.958	110	152	127	126	92.071	113.004	123	89.06
ENSSTUG00000001442.1		1	45977976	45990331	0	0	0	0	0	0	0	0	0	0	0	0	0	0	0	0	0	0	0	0	0	0	0	0
ENSSTUG00000001458.1	NEDD8-conjugating enzyme Ubc12	1	45991718	46002618	179.103	135.167	176.597	149.922	198.514	133.985	117.701	115.245	150.459	128.107	102.733	221.419	121.726	267.237	132.279	126.609	152.877	142.794	96.761	99.436	122.386	176.749	98.147	94.936
ENSSTUG00000001472.1	F-box/LRR-repeat protein 19-like	1	46017199	46041719	30	42	35	19	28	23	23	24	20	44	32	39	26.707	34	15	43	22	22	24	12	31	30	21	41
ENSSTUG00000001513.1	importin subunit beta-1	1	46045417	46064640	599.606	358.601	380	218	571.82	352	297.994	300.744	283.705	398.998	232.715	713.021	172	434.73	333.01	526.792	152.005	224.689	239.998	101.54	321.997	213	207.499	126.661
ENSSTUG00000001794.1	suppressor of cytokine signaling 7-like	1	46067567	46081904	82.002	93	58	36	82	50	43	56	51	41	45	28	75	55.994	34	37	32	48	28	32	44	36	28	31
ENSSTUG00000001822.1	sterile alpha motif domain-containing protein 14-like	1	46085387	46123776	3	2	1	0	4	0	3	0	4	2	13	4	17	2	2	1	2	8	4	3	9	4	1	13
ENSSTUG00000001838.1		1	46118740	46119765	86.221	78.766	28.717	33.133	153.38	24.771	50.487	31.774	51.499	85.634	30.921	62.369	29.347	54.136	32.209	31.888	50.546	48.876	51.145	31.243	51.356	101.219	45.08	24.221
ENSSTUG00000001887.1	MAGUK p55 subfamily member 3-like	1	46123735	46141296	4	4	1	0	4	2	1	0	1	4	3	1	4	0	0	3	4	7	7	9	2	8	8	2
ENSSTUG00000002303.1	mucin-2-like	1	46163814	46191955	0	0	0	0	0	0	0	0	0	0	0	1	0	0	1	1	0	0	1	1	0	0	4	0
ENSSTUG00000002321.1	zinc finger protein 281-like	1	46215188	46225216	40.998	52	23	25	48.999	43.112	32	21.999	22	26	8	22	10.025	27	13	23	11.018	12	9	16	13.999	26	7	6
ENSSTUG00000002330.1	G protein-activated inward rectifier potassium channel 1-like	1	46244303	46285221	0	0	0	0	0	1	0	1	2	0	0	1	2	0	0	1	1	1	3	0	0	0	1	0
ENSSTUG00000002338.1	transmembrane protein 98-like	1	46483381	46491093	2	1	3	0	5	4	1	0	2	1	2	12	0	4	0	11	1	0	5	1	2	0	0	0
ENSSTUG00000002374.1	supervillin-like	1	46493051	46514469	7	2	2	0	0	2	1	0	0	1	0	1	0	2	1	2	0	0	0	0	1	1	0	0
ENSSTUG00000002570.1		1	46525032	46527500	0	0	0	0	0	0	0	0	0	0	0	0	0	0	0	0	0	0	0	0	0	0	0	0
ENSSTUG00000002590.1	all-trans-retinol 13,14-reductase-like	1	46527735	46538576	862.017	938	1613.02	870.186	1076.96	940	843	711.005	874.997	1287.72	917	1036	1039.2	1715	685	1740.02	1226	1556	1198	847	1171	1302.03	862	1410.99
ENSSTUG00000002691.1	glycylpeptide N-tetradecanoyltransferase 1-like	1	46555383	46583603	274.999	250.998	358.996	386.984	305.672	359.478	158.999	375.995	432.004	220.938	229.001	569.999	405	486	284.99	428.97	184.997	327.75	202.003	145.997	281	180.998	263.688	261.99
ENSSTUG00000003119.1	1-phosphatidylinositol 4,5-bisphosphate phosphodiesterase delta-3-A-like	1	46586213	46613439	139	131	155.926	68	186.27	32.928	178	69	50	425.96	93	44	138	316.003	54	125.066	65.999	210	218.985	120	187.94	249.933	92	107
ENSSTUG00000003226.1	protein HEXIM-like	1	46617836	46618963	156.212	199.955	191.164	77.594	188.516	97.491	111.098	74.588	44.037	172.512	105.763	91.464	104.978	191.741	70.457	110.048	80.362	111.095	109.187	80.273	75.166	134.18	61.152	66.194
ENSSTUG00000003244.1	rho GTPase-activating protein 23-like	1	46625049	46713784	5	7.004	1	2	10	1	1	1	6.503	3	3	10	0	4	2	4	2.001	3	0	1	1.26	5	2	0
ENSSTUG00000003452.1		1	46669591	46671125	0	0	0	0	0	0	0	0	0	0	0	0	0	0	0	0	0	0	0	0	0	0	0	0
ENSSTUG00000003462.1	LIM and SH3 domain protein 1-like	1	46733735	46765405	62	56.996	54.995	66.985	138.001	37.99	45.994	69.526	39.994	61	32	69	20	114.997	44.995	55.997	59.001	43	50.004	25.994	57	72.977	36.994	20
ENSSTUG00000003480.1	plexin domain-containing protein 1-like	1	46765879	46780164	4.563	11.481	8.97	3.244	5.745	6.698	1.016	1.962	5.239	8.275	10.762	1.332	5.637	14.371	3.055	10.076	4.663	11.1	2.586	6.321	8.402	6.842	4.151	12.032
ENSSTUG00000003551.1	ADP-ribosylation factor-like protein 5B	1	46789480	46794700	44.88	40.837	38.167	20.024	54.777	68.011	64.805	38.945	31.276	91.007	26	65.718	71.03	33.73	39.011	39	37	34.691	38.244	15	24.747	25.999	13.714	14.015
ENSSTUG00000003586.1	voltage-dependent L-type calcium channel subunit beta-1-like	1	46799500	46830911	0	0	0	0	2	0	0	0	1	1	0	6	0	0	0	0	0	0	0	0	0	0	0	0
ENSSTUG00000003717.1	60S ribosomal protein L19-like	1	46835826	46840246	6024.44	6349.52	7372.65	10735.6	8342.6	8997.15	5637.92	12986.5	9207.59	7338.32	7045.95	9096.01	19267.4	12456.6	8067.53	12767.9	6105.52	10490.9	10413	5430.1	8194.81	7757.87	9044.71	12507.8
ENSSTUG00000003789.1	alpha-2,8-sialyltransferase 8E-like	1	46871875	46879718	373.993	455.002	601	244	500.987	155	312	505.988	244	626	525	290.001	350	837	278	580	372	545	396	350	485	427	295	351
ENSSTUG00000003807.1	gap junction gamma-1 protein-like	1	46894886	46896337	0	0	0	0	0	0	0	0	0	0	0	0	1	0	0	0	0	0	0	0	1	0	0	0
ENSSTUG00000003843.1	116 kDa U5 small nuclear ribonucleoprotein component-like	1	46950021	46964813	232.814	158.559	130.221	114.01	165.413	218.388	84.738	133.824	163.621	82.308	77.746	384.709	143.418	128.63	281.333	131.836	119.464	73.03	99.479	41.992	62.882	78.903	85.53	56.585
ENSSTUG00000004182.1	probable phosphatase phospho1	1	46970498	46971334	10	12	18	62	28	15	9	63	85.993	15	9	3	23	31	9	25	10	5	2	4	3	3	4	1
ENSSTUG00000004196.1	zinc finger protein 652-like	1	46978557	47004323	78.623	99.667	120	88.86	63.414	59.912	61.594	81.658	77.999	73.2	140.413	83.696	99.011	192.015	40.006	126.86	61.024	150.705	160.451	90.014	154.005	138.998	87.657	136.998
ENSSTUG00000004230.1	prohibitin-like	1	47005178	47009679	998.399	728.902	700.812	1070.08	737.175	871.991	657.224	1241.25	866.049	504.883	466.923	1495.94	869.531	894.816	905.165	596.473	491.035	422.688	326.872	302.208	302.257	400.792	293.848	272.885
ENSSTUG00000004281.1	uncharacterized LOC115197579	1	47011690	47017778	40	47.001	48.94	31.997	53.995	24	28	25.438	43.449	59.328	18.341	21	25.001	39.001	13.997	58.991	33.444	39.64	44	27	40	28	27	24.985
ENSSTUG00000004299.1	synaptic vesicle membrane protein VAT-1 homolog	1	47024366	47059484	12	5	6	2	17	1	14	7	3	6	0	6	0	6	2	2	4	7	5	7	3	9	10	8
ENSSTUG00000004314.1		1	47097760	47099231	1	0	2	1	3	0	0	0	0	1	0	0	1	4	0	2	0	0	6	0	1	5	0	0
ENSSTUG00000004372.1	C-type mannose receptor 2-like	1	47207375	47244888	3.089	3	6.104	0	5.33	1.087	6.173	0	0	8.285	1	36.285	0	6.001	0	25.055	3.116	8.235	13.38	2	4	1	1	4
ENSSTUG00000005529.1	serine/threonine-protein kinase tousled-like 2	1	47246661	47260764	92.704	83.494	51.059	80.244	112.966	56.057	62.182	93.423	88.639	75.856	54.253	103.293	77.182	100.168	44.474	49.637	65.154	72.409	85.087	47.417	56.245	41.72	51.1	57.19
ENSSTUG00000006028.1	integrin beta-3-like	1	47268591	47299861	0	3.119	0	0	1	5	0	0	0	0	0	2	0	4.319	0	1	0	2	0	1.151	0	0	0	0
ENSSTUG00000009010.1	reprimo-like protein	1	47307726	47308055	0	0	0	0	0	0	0	0	0	0	0	0	0	0	0	0	0	0	0	0	0	0	0	0
ENSSTUG00000009014.1	proline-rich protein 29-like	1	47335630	47339641	0	0	0	0	0	0	0	0	0	0	0	0	0	0	0	0	0	0	0	0	0	0	0	0
ENSSTUG00000009026.1	telethonin-like	1	47349285	47351851	12	0	0	0	1	5	0	1	0	1	2	14	4	0	2	2	1	0	7	4	2	3	3	4
ENSSTUG00000009036.1	melanoregulin-like	1	47365733	47371562	0	0	0	0	2	0	0	0	1	0	0	0	0	0	0	0	0	0	0	0	0	0	0	0
ENSSTUG00000009060.1	stAR-related lipid transfer protein 3	1	47374056	47386055	220.099	206.926	239.355	434.328	214.723	117.999	161.998	304.748	495.631	179.355	115.982	199.223	259.416	300.765	165.296	228.238	128.183	139.66	98	102.131	119.459	109.623	139.194	80.999
ENSSTUG00000009930.1	protein phosphatase 1 regulatory subunit 1B-like	1	47387640	47452725	499.445	493.198	747.52	987.978	945.33	98.753	431.343	716.554	571.286	830.715	355.716	121.84	662.406	1551.55	168	1036.35	788.624	1687.9	1110.84	939.614	1062.01	1463.24	921.474	904.185
ENSSTUG00000009948.1	neurogenic differentiation factor 2-like	1	47431384	47432460	0	0	0	0	0	0	0	0	0	0	0	0	0	0	0	0	0	0	0	0	0	0	0	0
ENSSTUG00000017166.1	cyclin-dependent kinase 12-like	1	47464975	47481848	469.669	361.273	410.162	232.343	387.727	410.847	304.758	284.811	275.271	536.713	220.51	462.743	207.228	394.149	350.65	269.694	108.644	163.745	159.848	109.729	148.011	159.882	76.727	74.812
ENSSTUG00000017240.1	F-box/LRR-repeat protein 20	1	47480899	47504473	30.727	26.652	26.64	26.637	36.369	11.479	15.53	20.822	40.029	40.307	16.433	12.745	21.062	45.497	1	30.838	10.002	49.268	26.074	22.533	40.63	40.597	13	22.862
ENSSTUG00000017342.1	SH3 and cysteine-rich domain-containing protein 2-like	1	47511209	47555618	0	0	0	0	0	0	0	0	0	0	0	0	0	0	0	0	0	0	0	0	0	0	0	0
ENSSTUG00000017386.1	P43 5S RNA-binding protein-like	1	47595439	47600580	0	0	0	0	0	0	0	0	0	0	0	0	0	0	0	0	0	0	0	0	0	0	2	0
ENSSTUG00000017409.1	disintegrin and metalloproteinase domain-containing protein 11-like	1	47610029	47634203	0	0	1.034	0	0	0	0	2.712	0	0	3	0	4.203	0	0	0	1.046	0	0	0	0	0.997	0	1
ENSSTUG00000018200.1	endoplasmic reticulum protein SC65-like	1	47635784	47641713	3	5	4	4	0	6	2	3	0	2	1	25.005	3	4	1	22.462	7	3.996	8.006	4	3	3	1	3
ENSSTUG00000018211.1	peptidyl-prolyl cis-trans isomerase FKBP10-like	1	47641811	47647613	68.895	135.01	123.743	59.316	90.867	241.352	68.045	87.988	73.821	100.027	177.436	530.69	107.849	179.686	126.903	470.648	201.863	181.554	393.905	97.316	136.41	150.63	300.947	297.629
ENSSTUG00000018334.1	cytosolic 5'-nucleotidase 3-like	1	47651116	47656278	9	3	9	4	8	4	3	3	2	1	2	11.001	2	5	0	9	6	10	2	1	4.001	5	1	2
ENSSTUG00000018352.1	kelch-like protein 10	1	47656055	47659137	0	0	0	0	0	0	0	0	0	0	0	0	0	0	0	0	0	0	0	0	0	0	0	0
ENSSTUG00000018384.1	kelch-like protein 11	1	47661089	47664568	5	3	3	2	9	3	4	2	4	15	2	3	2	6	2	6	1	2	6	4	5	7	3	0
ENSSTUG00000018400.1	ATP-citrate synthase	1	47665490	47693061	1712.86	1037.42	522.088	296.502	482.587	725.051	797.204	258.112	196.615	1116.87	230.554	907.716	205.928	440.404	747.108	252.757	556.716	215.037	117.306	249.793	152.075	238.012	102.528	121.011
ENSSTUG00000018576.1	2',3'-cyclic-nucleotide 3'-phosphodiesterase-like	1	47696912	47703175	171.002	114.997	98	62	123	87.996	65.002	85.001	65	163	115	201	69	251	100	329.224	192	220	247	128	185	283.555	228.019	201
ENSSTUG00000018598.1		1	47707825	47798553	0	0	0	0	0	0	0	0	0	0	0	0	0	0	0	0	0	0	0	0	0	0	0	0
ENSSTUG00000018614.1		1	47718396	47720773	160.607	10.366	42.312	17.936	10.088	61.691	16.997	4.618	21.157	49.802	11.122	53.658	36.777	14.516	5.651	76.944	22.256	11.91	9.595	15.929	7.213	13.079	23.017	0
ENSSTUG00000018624.1	heat shock 70 kDa protein-like	1	47728604	47730540	0	0	0	0	0	0	0	0	0	0	0	0	0	0	0	0	0	0	0	0	0	0	0	0
ENSSTUG00000018638.1		1	47738828	47741205	14.368	1.332	0	0	0	0	2.461	0	0	6.961	0	1.677	8.315	1.262	0	10.36	0	0	0	0	0	0	0	0
ENSSTUG00000018646.1		1	47749066	47751443	0.95	0	16.95	0	0	0	0	0	1.262	0	0	11.681	0	2.86	0	21.571	32.763	0	0	3.044	3.306	0	0	10.073
ENSSTUG00000018677.1		1	47769202	47771593	0	0	1.649	3.434	0	0	0	0	6.491	0	2.333	0	8.295	0	18.059	0	0	0	0	0	0	0	0	0
ENSSTUG00000018689.1		1	47777290	47788250	127.073	51.3	75.089	22.63	11.912	94.309	47.131	23.373	17.09	90.267	35.545	125.983	72.613	32.363	23.29	90.124	17.981	15.074	39.405	15.026	18.481	9.921	17.983	31.927
ENSSTUG00000018702.1	dnaJ homolog subfamily C member 7-like	1	47800384	47809389	383.137	304.572	252.196	281.393	301.323	308.881	282.158	265.119	261.484	261.52	161.773	426.848	209.056	284.762	401.535	196.237	100.434	121.752	90.291	124.622	160.354	134.199	97.869	84.603
ENSSTUG00000019069.1	NF-kappa-B inhibitor-interacting Ras-like protein 2	1	47809035	47811919	111	113.963	176	188	169	148.576	105	151.999	218.001	165	159	189	209	283	129	231.003	167	239	149	120	156	189	211	195
ENSSTUG00000019103.1	zinc finger protein 385C-like	1	47823378	47893232	0	0	0	0	0	0	0	0	0	0	0	0	0	0	0	0	0	0	0	0	0	0	0	0
ENSSTUG00000019130.1	probable ATP-dependent RNA helicase DHX58	1	48037413	48042799	11.752	12.654	28.992	7.001	5.982	22.414	17.008	4.387	19.417	39.197	14.084	18.386	19.927	21.092	14.964	16.266	28.074	17.207	12.726	10.991	23.132	20.666	30.573	4.106
ENSSTUG00000019448.1	histone acetyltransferase KAT2A-like	1	48043279	48054184	138.398	133.813	117.29	143.341	108.656	97.188	104.273	103.494	154.203	96.592	67.626	98.044	138.488	155.926	94.258	80.887	45.858	54.879	48.041	46.89	65.408	70.36	45.305	59.995
ENSSTUG00000019573.1	ras-related protein Rab-5C-like	1	48055704	48071149	323.205	244.555	194.029	273.431	286.609	197.01	199.972	181.302	268.641	206.231	106.104	196.781	126.928	219.677	168.275	193.615	149.296	165.502	89.077	117.478	138.724	209.965	81.832	61.754
ENSSTUG00000019596.1	potassium voltage-gated channel subfamily H member 4-like	1	48079218	48104910	0	0	0	0	0	0	0	0	0	0	0	0	0	0	0	0	0	0	0	0	0	0	0	0
ENSSTUG00000019627.1	orexin-like	1	48107667	48109027	0	0	0	0	0	0	0	0	0	0	0	0	0	0	0	0	0	0	0	0	0	0	0	0
ENSSTUG00000019631.1	inactive phospholipase C-like protein 2	1	48113611	48209748	30.7	46.003	46.005	57	78.003	6.001	4	42.005	23.984	37.999	8.004	21	20.001	102.279	21.002	120.662	75.006	84.015	74.998	51.699	55.999	61.002	56.068	41.02
ENSSTUG00000019660.1	signal transducer and activator of transcription 5B-like	1	48215871	48309579	307.499	388.856	306.439	307.324	839.131	224.262	178.054	446.711	328.497	283.793	203.609	179.015	237.096	798.846	193.451	337.873	275.928	543.036	386.262	345.44	472.786	477.754	253.329	284.444
ENSSTUG00000019837.1	signal transducer and activator of transcription 3	1	48312885	48344071	665.043	1394.48	881.133	660.704	1106.14	1241.28	548.356	548.465	1565.44	1135.41	532.051	1275.17	847.718	795.402	2157.2	838.211	1411.19	1189.18	814.191	1480.14	497.358	1105.85	651.417	497.659
ENSSTUG00000020203.1	caveolae-associated protein 1-like	1	48348538	48376428	0	0	0	0	0	0	0	0	0	0	0	0	0	0	0	0	0	0	0	0	0	0	0	0
ENSSTUG00000020226.1	V-type proton ATPase 116 kDa subunit a-like	1	48381578	48402565	77.239	76.368	66.365	70.914	85.819	52.798	56.09	73.196	96.007	84.987	47	57.978	116.997	111.021	70.999	42.976	43.788	61.641	21.889	42.993	56	35.01	36.997	23.995
ENSSTUG00000020642.1	serine/threonine-protein kinase 17A-like	1	48409603	48425798	9.806	15.499	17.225	18.343	16.121	15.435	8.617	4.172	23.522	31.305	17.382	17.089	33.914	57.588	6.259	37.804	15.989	33.96	12.73	31.56	28.498	20.177	28.603	34.323
ENSSTUG00000020695.1	estradiol 17-beta-dehydrogenase 1-like	1	48489427	48491957	6.03	19.969	5.219	2.283	10.43	16.998	2	1	6.961	10.344	5.967	16.265	5.967	8.377	1.985	3.186	2.808	4.98	8.77	8.964	9.023	8	1	0
ENSSTUG00000020706.1	coenzyme Q-binding protein COQ10 homolog, mitochondrial-like	1	48508484	48513454	0	0	0	0	0	0	0	0	0	1	0	0	0	0	0	1.751	1.004	1	0	2.996	0	0	0	0
ENSSTUG00000020729.1	myosin light chain kinase, smooth muscle-like	1	48513827	48534737	673.565	535.651	495.691	662.702	833.432	531.913	324.88	702.657	454.265	437.312	515.626	440.024	929.265	966.603	344.872	936.663	654.481	708.512	901.791	510.387	544.185	673.118	612.766	700.444
ENSSTUG00000020761.1	uncharacterized LOC115198100	1	48538780	48543442	0	0	2	3	0	0	0	0	1	0	1	0	0	0	0	0	1	1	0	0	1	1	1	0
ENSSTUG00000020774.1	frizzled-2-like	1	48558332	48559975	0.98	0	4.001	0	0	0	2.378	1	1.102	3.004	0	0	3.21	1.019	0	4.061	1.001	0	2.091	1	5.002	2	3.318	0
ENSSTUG00000020776.1	meiosis-specific coiled-coil domain-containing protein MEIOC-like	1	48562819	48572627	0	1	0	2	0	0	0	1	0	0	1	0	0	3	0	0	0	0	0	1	0	3	0	0
ENSSTUG00000020784.1	coiled-coil domain-containing protein 43-like	1	48573208	48578103	14.004	8.004	4	13.394	26.343	17.009	19	17.328	45.543	2	19.997	153.358	28.999	14	58.004	5	9.998	3	1.001	0	0	3	1	1
ENSSTUG00000020792.1	C1q-related factor-like	1	48673618	48700880	3	6	12	20	33.332	2	0	29	9	11	5	2	21	41	1	27	4.983	28	15	7	10	20	3	25.514
ENSSTUG00000020797.1	bryoporin-like	1	48761091	48763197	0	3	0	0	0	0	0	0	0	0	0	0	0	0	0	0	0	0	0	0	0	0	0	0
ENSSTUG00000020798.1	DELTA-stichotoxin-Hcr4a-like	1	48764791	48765896	2	1	2	1	0	0	0	0	0	0	0	1	0	0	0	0	0	4	2	3	0	3	0	0
ENSSTUG00000020807.1	receptor activity-modifying protein 1-like	1	48777250	48784052	88.996	69.734	91	42	95.7	55	46	73.002	70	113	31	50	91.003	110	24	119	77.003	148.479	111	78	96	130	84	119
ENSSTUG00000020840.1	histone-lysine N-methyltransferase EZH1-like	1	48788924	48804830	70.955	43.433	39.794	5.19	77.144	41.608	13.397	8	20.519	65.645	20.464	35.25	6.383	20.303	31.18	46.874	60.911	40.657	60.604	39.127	62.413	55.468	37.684	60.134
ENSSTUG00000021919.1	contactin-associated protein 1-like	1	48812653	48837723	0	0	0	0	0	0	0	0	0	0	0	0	0	0	0	0	0	1	0	0	0	0	0	0
ENSSTUG00000022342.1	unconventional myosin-X-like	1	48858879	48906748	114	127	172	109	234	135	82	288	127	148	26	61	111	429.005	114	96	73	65	58	59	86	69	29	22
ENSSTUG00000022356.1	tubulin gamma-1 chain	1	48912302	48927307	25.844	22.506	10.285	24.642	24.771	49.868	20.473	41.454	25.995	17.558	19.05	31.228	19.328	33.309	18.274	31.254	9.147	15.759	13.096	5.537	8.653	16.89	6.202	4.385
ENSSTUG00000022428.1	reticulophagy regulator 3-like	1	48937284	48948233	59.996	131.452	132	113.992	139	61	43	105.001	109	92.002	98.003	86.99	47	170	55.002	148.612	115.74	129	105	89	92	111.995	76.965	47.991
ENSSTUG00000022433.1	homologous-pairing protein 2 homolog	1	48949106	48955783	9	35.546	69	41	41	31	39	53	71	31.003	66	59.412	95	114.003	37	57	39.26	77	43	50	47	53	60	59
ENSSTUG00000022438.1	max-like protein X	1	48957251	48966756	71.015	164.944	107.532	118.011	182.863	115.066	67.996	100.815	82.969	110.182	53.727	74.254	86.904	257.04	53.067	103.226	53.848	83.415	64.099	41.037	75.053	55.825	26.997	66.853
ENSSTUG00000022481.1		1	48965724	48984328	5	13	22.996	10.999	12.011	13.002	12.997	10	21.738	20.483	5.994	31.606	13.972	23.01	8.993	60.556	9.998	27.002	18.224	16.473	10.812	17.992	13.726	10
ENSSTUG00000022975.1	SRC kinase signaling inhibitor 1-like	1	48991030	49042127	191.999	98.991	89	56	293	40	81	49	149	149	45	54	13	137	33	55	28	37	34	41	64	48	17	19
ENSSTUG00000023144.1		1	49043517	49044835	0	0	0	0	0	0	0	0	0	0	0	0	0	0	0	0	0	0	0	0	0	0	0	0
ENSSTUG00000023145.1		1	49141585	49142949	0	0	0	0	0	0	0	0	0	0	0	0	0	0	0	0	0	0	0	0	0	0	0	0
ENSSTUG00000023152.1	ADP-ribosylation factor 2	1	49174126	49182403	592.459	529.02	343.512	587.436	522.903	440.901	296.254	676.048	470.274	319.61	257.522	624.648	683.614	465.623	481.371	340.992	300.459	224.6	181.078	165.859	177.36	172.057	129.64	183.999
ENSSTUG00000023177.1	protein Wnt-9b-like	1	49184113	49190494	1.993	0	1	0	0	0	0	2	1	1	0	3	0	0	0	0	0	0	0	0	0	0	2	0
ENSSTUG00000023214.1	Golgi SNAP receptor complex member 2-like	1	49197548	49203367	120.385	108.429	59.621	124.659	138.99	68.221	77.38	79.707	78.994	56.472	60.982	119.995	56.361	89.006	63.409	42.983	43.982	65.993	23.251	32.998	29.11	57.05	23.996	35.976
ENSSTUG00000023223.1	G patch domain-containing protein 8-like	1	49207041	49244812	269.141	255.947	192.986	136.351	318.451	91.072	139.208	175.871	312.029	389.707	111.975	80.784	183.481	248.402	22.684	194.507	88.552	178.444	216.961	155.984	422.187	154.654	63.351	132.009
ENSSTUG00000023244.1	mitogen-activated protein kinase kinase kinase 14-like	1	49258725	49269258	33.514	52.001	19.85	14.002	63.212	40.431	15.657	5	13.861	43.224	13.367	32.363	14.186	22.027	21.588	28.4	10.977	8.002	24.026	9.683	13.997	29.006	15.483	10
ENSSTUG00000023284.1	apoptosis regulator BAX-like	1	49271399	49302578	150.895	202.635	189.947	143.852	166.091	166.025	208.46	90.36	142.2	185.009	130.265	216.542	133.027	129.677	117.105	219.816	217.55	179.654	210.788	180.056	167	167.009	144.001	171.006
ENSSTUG00000023342.1	40S ribosomal protein S11	1	49277242	49306221	7441.8	7650.82	7853.92	13465.9	9053.32	10132.2	6972.65	14015	11258.4	7475.52	7067.96	12127.1	18038.2	13490.8	8947.45	13314.2	7658	11411.3	10454.5	5900.31	9383.97	9590.38	12796	12451.3
ENSSTUG00000023428.1	beta-1,3-N-acetylglucosaminyltransferase lunatic fringe-like	1	49357151	49364437	23.001	22.998	20.128	5.144	14.174	18	14.999	3	17	49	7	23	10	12	3	19	14	23.176	5	12	14	4	7	12.981
ENSSTUG00000023450.1	protein tweety homolog 3-like	1	49375230	49446273	32.002	47.999	22	17.002	45.24	20	19	12	14	35.903	10	40.999	12	52	13.002	17.282	16	24	16	17	22.549	14.998	7	9
ENSSTUG00000023572.1	sorting nexin-8-like	1	49447767	49465994	13.011	29.537	30.315	27.724	19.646	28.717	27.038	7.727	28.203	17.64	18.85	27.891	23.466	24.761	18.354	26.808	19.811	30.104	15.651	17.568	21.596	9.917	30.182	20.372
ENSSTUG00000023648.1		1	49466959	49468495	0	0	1	7	0	0	0	0	4	0	0	1	0	3	0	0	1	1	0	1	0	0	1	0
ENSSTUG00000023654.1	rRNA methyltransferase 2, mitochondrial-like	1	49468699	49474591	18	21	6	22.708	20	21	8.011	25	24	5	8	25	27	25	12	4	5	8	8	5	6	9	4.012	7
ENSSTUG00000023661.1	protein ELFN1-like	1	49605395	49607803	0	0	0	0	0	0	0	0	0	0	0	0	0	0	0	0	0	0	0	0	0	0	0	0
ENSSTUG00000023672.1	transmembrane protein 184B-like	1	49764480	49797272	164.166	164.434	121.129	90.569	293.682	231.636	261.664	155.273	158.175	140.71	187.052	445.929	153.703	255.244	133.575	103.144	48.413	134.113	140.575	55.953	181.544	149.735	134.794	158.533
ENSSTUG00000023857.1	transcription factor MafK-like	1	49806576	49818648	7	13	5.498	3	9.943	9	5	2	3	5	5	6	1	4	9	5	5.291	5	8	8	2	5	0	3
ENSSTUG00000023887.1	integrator complex subunit 1-like	1	49822125	49841256	206.545	186.907	156.741	123.023	258.069	152.516	112.382	217.397	241.75	111.897	129.26	179.58	188.425	227.622	93.572	90.855	92.963	110.928	85.716	44.998	78.762	77.984	98.583	70.693
ENSSTUG00000024609.1	paired mesoderm homeobox protein 2-like	1	49844398	49847499	0	0	0	0	0	0	0	0	0	0	0	0	0	0	0	0	0	0	1	0	0	0	0	0
ENSSTUG00000024618.1	MICAL-like protein 2	1	49852185	49865398	1	0	0	0	0	2	1	1	0	0	0	1	1	0	0	3	2	0	0	0	0	3	5	3
ENSSTUG00000024639.1	homeobox protein unc-4 homolog	1	49937541	49942386	0	0	0	0	0	0	0	0	0	0	0	0	0	0	0	0	0	0	0	0	0	0	0	0
ENSSTUG00000024650.1	AN1-type zinc finger protein 2B-like	1	49952107	49956794	224.259	180.349	84.893	80.459	84.337	266.951	278.963	82.861	267.441	331.406	187.005	144.531	190.075	139.996	247.953	103.329	150.413	83.338	47.984	89.661	66.245	117.94	85.004	50.429
ENSSTUG00000024691.1	galanin receptor type 2-like	1	49979432	49987929	0	0	0	0	0	0	0	0	0	0	0	0	0	0	0	0	0	0	0	0	0	0	0	0
ENSSTUG00000024711.1	axin-1-like	1	50000857	50046198	138.087	89.955	125.275	93.274	138.764	121.027	55.42	86.328	120.197	61.008	100.051	91.675	100.163	146.644	42.492	82.011	85.929	92.545	77.692	74.539	93.403	64.966	56.993	74.008
ENSSTUG00000024852.1	phospholipase A2-like	1	50077514	50081998	0	0	0	0	0	0	0	0	0	0	0	0	0	0	0	0	0	0	0	0	0	0	0	0
ENSSTUG00000024870.1	zinc finger CCCH domain-containing protein 7A-like	1	50082551	50093888	100.168	123.003	81.492	82.592	119.512	109.174	64.466	60.6	92.212	81.516	58.298	92.976	87.412	113.282	63.896	96.129	60.001	91.788	70.116	45.093	69.592	54.186	58.219	53.815
ENSSTUG00000024974.1		1	50099647	50100719	14.44	32.992	11.996	0	26.057	19.517	10.453	3	5.227	11.003	4	11.156	7	12.98	3.994	8.003	3	11.003	1	4	21.972	15.003	1	0
ENSSTUG00000024979.1	stannin-like	1	50111958	50112221	0	0	1	0	0	1	0	0	0	0	0	0	0	1	0	0	0	0	1	0	1	0	0	3
ENSSTUG00000024987.1	lipopolysaccharide-induced tumor necrosis factor-alpha factor homolog	1	50112511	50115636	158	138	96	163	142	80	101	122	129	137	74	106	115	146	125	131	106	121	97	113	116	95	66	87
ENSSTUG00000024998.1	recQ-mediated genome instability protein 2-like	1	50117163	50117697	28	36	24	48	22	58	10	25	50.026	35	13	25	26	34	27	32	37	28	12	21	13	20	27	16
ENSSTUG00000000178.1		1	50118583	50128205	0	0	0	1	0	0	0	0	0	0	0	0	0	1	0	2	0	0	0	0	0	2	0	0
ENSSTUG00000000193.1	ubiquitin domain-containing protein UBFD1-like	1	50145760	50148981	175.006	163.998	96.997	149.608	121.998	213.205	108.991	104.103	234.554	76.999	128.581	353.301	171.497	152	157.003	102.014	74.989	86.004	80.998	77.999	54.491	64.994	111.025	82.911
ENSSTUG00000000209.1	UNC93-like protein MFSD11	1	50149446	50157921	138.022	199.125	117.465	114.342	77.769	206.994	130.874	98.795	191.223	83.434	127.892	182.064	119.996	161.317	132.32	76.525	200.748	118.364	70.807	82.833	48.98	76.345	113.735	92.509
ENSSTUG00000000224.1		1	50160389	50165029	13.939	23.904	26.1	6.418	27.786	23.942	12.25	10.218	18.309	27.924	22.492	30.167	32.328	27.642	10.92	9.883	19.335	43.458	16.055	9.041	19.405	20.783	36.987	19.74
ENSSTUG00000000234.1	non-structural maintenance of chromosomes element 1 homolog	1	50165093	50173609	174	193	138.048	250.254	153.999	144.902	100.002	133.694	181.281	113.997	101.5	148.032	260.601	263.287	120.998	124.999	102	171.053	77.235	75.28	73	127.472	72.265	69.759
ENSSTUG00000000243.1		1	50174262	50178965	6	5	2	4	3	4	8	6	7	7	9	5	9	6	3	4	3	11	7	1	1	3	7	10
ENSSTUG00000000245.1	heparan sulfate glucosamine 3-O-sulfotransferase 4-like	1	50360014	50460221	0	0	0	0	0	0	0	0	0	0	0	0	0	0	0	0	0	0	0	0	0	0	0	0
ENSSTUG00000000248.1	heparan sulfate glucosamine 3-O-sulfotransferase 2-like	1	50518855	50535825	0	0	0	0	0	0	0	0	0	0	0	0	0	0	0	0	0	0	0	0	0	0	0	0
ENSSTUG00000000253.1	ubiquitin carboxyl-terminal hydrolase 31-like	1	50584561	50606530	24	32	34	20.004	32.001	21	19	34	34	29	41	37	43	81.009	26	51.881	21.004	45	42	27	34	28	43	45
ENSSTUG00000000262.1	interleukin-21 receptor-like	1	50624873	50640834	0	4	4	0	1	1	0	0	0	1.998	1	11	0	1	0	3	0	1	2	1	0	3	0	1
ENSSTUG00000000266.1	3-phosphoinositide-dependent protein kinase 1-like	1	50650603	50656987	4	0	8.304	1	5	1	0	0	8.191	8.432	4	2	1.946	8.002	0	5.996	7.991	7.002	13.997	5.186	8.493	7.002	3.175	11
ENSSTUG00000000278.1	BTB/POZ domain-containing protein KCTD5-like	1	50657784	50664572	45	60.987	50	31	53.999	68.001	36.014	30	27.704	49.374	19	43.002	34	37	48.995	43.003	31	41	46	23.001	33.554	35	33	23
ENSSTUG00000000287.1	SUMO-conjugating enzyme UBC9-B	1	50667923	50684672	95.094	58.006	64.995	72.436	56.604	78.361	30.409	66.762	85.014	66.952	56.471	135.38	102.54	113.425	76.993	57.169	64.478	46.661	56.963	38.854	54.446	42.03	35.548	63.63
ENSSTUG00000000295.1	BAI1-associated protein 3-like	1	50701925	50749306	2	0	0	0	0	0	0	4	6	7	3	0	8	1	0	29	0	2	14.977	1	0	12	17	24
ENSSTUG00000000303.1		1	50741254	50744388	25.157	8.069	9.87	9.482	22.78	20.117	11.579	12.42	47.35	25.173	1.156	16.33	13.69	33.745	1.643	5.281	10.87	33.461	23.695	2.341	25.6	17.056	12.939	21.09
ENSSTUG00000000305.1	probable G-protein coupled receptor 146	1	50807884	50808891	11.996	7.542	4.001	15.002	18.83	5.001	3.001	2	11.334	6.003	3	0	5.996	3	1	12.068	10	18	13.541	9.996	6	15.427	4	1
ENSSTUG00000000307.1		1	50835512	50837397	0	0	0	0	0	0	0	0	0	0	0	0	0	0	0	0	0	0	0	0	0	0	0	0
ENSSTUG00000000331.1	myoferlin-like	1	50846285	50902551	4.993	12.232	11	7.002	3.167	16.189	8	3	7	13.124	1	114.815	4	11	26.854	137.44	14	11.118	39.057	19	8	19.996	13.734	3
ENSSTUG00000000465.1	putative E3 ubiquitin-protein ligase UNKL	1	50917559	50928145	35.501	35.355	60.576	37.725	67.455	20.659	43.287	15.786	25.703	54.59	26.498	29.99	9	51.71	13	34.199	21.004	29.693	40.418	31.564	33.879	35.998	14	13
ENSSTUG00000000512.1	insulin-like growth factor-binding protein complex acid labile subunit	1	50945228	50947030	7502.87	9221.99	10082.7	11821.7	6247.14	2514.17	6578.09	11224.7	13933.6	7260.07	3495.77	5326.31	5077.32	7938.44	4213.46	4664.96	4847.68	5671.2	1795.61	3553.43	3005.39	6705.62	3376.62	2587.31
ENSSTUG00000000514.1		1	51028595	51029770	54.77	87.662	29.839	36.556	58.815	58.144	60.17	33.021	61.262	88.53	42.504	61.681	52.475	37.57	47.573	56.948	43.447	54.141	69.088	55.518	79.31	34.264	44.597	22.8
ENSSTUG00000000517.1	protein shisa-9B-like	1	51042966	51071452	0	0	0	0	0	0	0	0	0	0	0	0	0	1	0	0	0	0	0	0	0	0	0	3.004
ENSSTUG00000000520.1	myocardin-related transcription factor B-like	1	51139975	51185815	14.541	15	5	7	20.006	5	14	3.464	7.993	11.284	2.999	0	1	6	1	5	2.998	2	2	3	6.886	7	1	2
ENSSTUG00000000545.1	U11/U12 small nuclear ribonucleoprotein 25 kDa protein-like	1	51192922	51194158	8	11	3	15	17.999	3	2	21	11.005	3	9	9	34	15	4	6	5	6	5	9	0	6	11	1
ENSSTUG00000000551.1	DNA-directed RNA polymerase III subunit RPC10	1	51194766	51195474	24.995	15.699	10.328	25.018	35.011	7.001	15.537	44.999	18.003	23.996	19.003	25.363	30.995	30.004	12.001	31.002	26.007	32.47	15.026	23.416	9.992	31.562	33	18.057
ENSSTUG00000000559.1	cell death-inducing p53-target protein 1-like	1	51200222	51206083	50.769	61.325	67.098	18.928	74.901	57.138	19.35	16.117	25.654	69.7	15.326	39.006	2.979	45.935	32.569	67.378	46.004	48.944	29.127	42.617	35.544	53.022	30.001	33.5
ENSSTUG00000000565.1	UBA-like domain-containing protein 1	1	51227686	51236496	75	100	131	222.026	257	119	60	112	152.001	93	123	148	190	256.001	49	217	73	194	218.95	77.608	114	183.531	236	409.998
ENSSTUG00000000633.1	E3 ubiquitin-protein ligase MGRN1-like	1	51236517	51244523	146.48	189.745	199.944	145.414	195.74	173.569	122.621	138.517	142.564	152.189	119.04	147.58	184.625	249.207	125.715	136.964	108.191	211.112	143.283	106.696	110.748	148.852	104.995	129.082
ENSSTUG00000001210.1	forkhead box protein J1-B-like	1	51254941	51258654	67.936	100.403	58.66	41.235	93.577	63	47.557	29.228	49.511	99.475	51.632	66.94	72.528	72.738	36.752	42.478	34.585	44.002	41.157	39.215	69.681	71.344	60.316	58.993
ENSSTUG00000001214.1	serotonin N-acetyltransferase-like	1	51278296	51279458	0	0	0	0	0	0	0	0	0	0	0	0	0	0	0	0	0	0	0	0	0	0	0	0
ENSSTUG00000001234.1	inactive rhomboid protein 1-like	1	51281578	51326597	16	42.895	16.035	9.231	12.001	21.159	9.427	15.554	20.051	35.992	10.198	20.21	19.843	20	3.126	37.313	4.985	11.002	6	11.601	11.487	16	25.589	6
ENSSTUG00000001309.1	DNA-3-methyladenine glycosylase-like	1	51345669	51352720	4	16.248	6.001	8.261	8	1	13	14.001	9.147	5.168	8	6.859	15.038	17.196	6	12	10	10	14.138	9	8.018	12.219	22	16
ENSSTUG00000001358.1	GATOR complex protein NPRL3-like	1	51352672	51365728	31.403	49.765	27.563	62.102	80.038	24.008	27.588	58.994	53.493	36.151	24.019	31.153	44.97	85.607	18	29.457	51.637	54.99	46.658	33.004	37.12	32.367	34.818	52.098
ENSSTUG00000001634.1		1	51373173	51375704	0	0	0	0	0	0	0	0	0	0	0	0	2	2	0	0	0	0	0	0	0	0	0	4
ENSSTUG00000001645.1	hemoglobin subunit beta-like	1	51381537	51452012	3643.09	8383.75	7239.66	4188.96	4864.63	7052.98	6945.89	11341.3	8732.07	6799.27	15564.9	5141.93	14314.8	9439.75	4509.42	9538.9	11078.1	8962.81	7815.67	10240.9	9235.22	5032.33	6689.11	5064.77
ENSSTUG00000001675.1	hemoglobin subunit alpha-4-like	1	51383578	51422908	5130.11	17962.7	14337.5	8022.7	8970.19	13732.8	11209.7	18002.4	15544.8	14246.2	30487.7	7585.07	31994.8	21135.7	8535.9	18928.3	26171.7	19684.4	17005.5	22614.2	19722.5	7748.65	10592.2	10889.4
ENSSTUG00000001703.1	hemoglobin subunit beta-like	1	51387452	51420614	3919.55	19302	15197.6	7004.67	8552.51	13786	10137	17146.5	14268.5	14653.4	29585.3	8041.25	25674.2	19078	10092	25480.5	30438.6	17699.4	16556.4	22923.3	18018.6	5875.02	9437.4	9060.17
ENSSTUG00000001719.1	hemoglobin subunit beta-like	1	51432570	51433755	0	0	0	0	0	0	0	0	0	0	0	0	0	0	0	0	0	0	0	0	0	0	0	0
ENSSTUG00000001727.1	hemoglobin subunit alpha-1-like	1	51435259	51436512	0	0	0	0	0	0	0	0	0	0	0	0	0	0	0	0	0	0	0	0	0	0	0	0
ENSSTUG00000001741.1	hemoglobin subunit beta	1	51437320	51438166	0	0	0	0	0	0	0	0	0	0	0	0	0	0	0	0	0	0	0	0	0	0	0	0
ENSSTUG00000001750.1		1	51440403	51448245	0	0	0	0	0	0	0	0	0	0	0	0	0	0	0	0	0	0	0	0	0	0	0	0
ENSSTUG00000001774.1		1	51442989	51443517	0	0	0	0	0	0	0	0	0	0	0	0	0	0	0	0	0	0	0	0	0	0	0	0
ENSSTUG00000001782.1	hemoglobin embryonic subunit alpha-like	1	51447802	51448805	0	0	0	0	0	0	0	0	0	0	0	0	0	0	0	2	0	0	0	0	0	0	0	0
ENSSTUG00000001788.1		1	51453086	51454162	0	0	0	0	0	0	0	0	0	0	0	0	0	0	0	0	0	0	0	0	0	0	0	0
ENSSTUG00000001803.1		1	51455234	51456700	0	0	0	0	0	0	0	0	0	0	0	0	0	0	0	0	0	0	0	0	0	0	0	0
ENSSTUG00000001830.1	KN motif and ankyrin repeat domain-containing protein 2-like	1	51462260	51491779	106.328	91.375	77.16	19.001	63.183	68.593	45.45	21.857	41.484	81.427	52.801	80.986	16.003	91.594	24.126	87.281	35.012	74.003	23.863	56.006	50.992	91.048	18.991	66.924
ENSSTUG00000002025.1	dedicator of cytokinesis protein 7-like	1	51495461	51542237	31.603	24.219	24.369	25.769	79.507	21.319	11.26	21.617	38.325	39.344	18.995	17.844	30.351	80.763	9.615	94.319	24.369	54.044	45.146	37.203	62.806	26.935	26.759	43.206
ENSSTUG00000006470.1		1	51516462	51517844	74	179	25	11	116	14	3	18	0	1	28	17	11	388	0	914	15	503	649	130	371.007	187	32	758
ENSSTUG00000006478.1	ELAV-like protein 3	1	51556787	51571945	0	0	0	0	0	0	0	0	0	0	0	0	0	0	0	0	0	0	0	0	0	0	0	0
ENSSTUG00000006571.1	glucosidase 2 subunit beta-like	1	51578510	51588052	502.029	510.089	400.999	637.659	494.46	222.885	243.082	580.202	590.09	319.006	305.015	502.015	579	628.005	362	308.854	668	303.997	275.998	383.023	190.944	419.232	265.007	214
ENSSTUG00000006652.1	cAMP-specific 3',5'-cyclic phosphodiesterase 4B-like	1	51593713	51657095	0	0	0	0	0	1	0	0	0	0	0	0	0	0	0	0	0	2	1	1	1	1	0	0
ENSSTUG00000007500.1	ribonucleoprotein PTB-binding 1-like	1	51669214	51680038	94	71.999	30.474	37.003	67.005	75	52.011	64	22	32	8	59	40.998	52.002	57	50.004	35	38	35	23.002	48.007	24	16	23
ENSSTUG00000007665.1	non-receptor tyrosine-protein kinase TYK2-like	1	51684716	51698339	135.432	201.595	183.613	115.67	199.346	138.676	121.613	58.939	170.353	191.167	86.013	154.195	88.942	157.131	106.173	125.667	69.586	93.075	65.819	80.538	103.764	92.303	65.196	39.911
ENSSTUG00000013583.1	hsp90 co-chaperone Cdc37-like	1	51703869	51724682	127.997	107.015	115.999	101.007	106	137.002	42.991	83.003	109.39	82.002	84.001	206.523	97.004	86.999	84.003	84.001	70.996	55.989	53.999	60.002	40.002	96.997	82.462	30.992
ENSSTUG00000013612.1		1	51724791	51727306	0	0	0	0	0	0	0	1	0	0	0	0	0	0	0	1	0	0	0	0	0	0	0	4
ENSSTUG00000013620.1		1	51728324	51746266	1264.52	1560.19	495.517	317.89	639.515	1123.47	716.316	274.107	541.493	452.519	473.422	1397.75	374.006	435.583	785.864	387.003	898.807	322.452	266.419	392.928	182.555	389.81	331.071	148.099
ENSSTUG00000013628.1	sphingosine 1-phosphate receptor 2-like	1	51850833	51851954	69.585	45.285	20.997	28.997	77.005	41.997	17	38.997	22.549	39.567	22.013	30	18.997	60.991	18.655	17.763	23.999	14.99	7	14.003	18.003	17.004	0	6.003
ENSSTUG00000013646.1	DNA (cytosine-5)-methyltransferase 1-like	1	51862958	51877573	335.355	53.098	37.003	29.517	64.065	87.352	32.755	77.908	46.094	67.405	29.087	329.444	35.576	91.474	38.31	57.794	32.361	53.814	67.002	23.748	47.428	87.153	31.589	39.53
ENSSTUG00000013949.1	eukaryotic translation initiation factor 3 subunit G	1	51877393	51881919	895.52	764.339	677.988	881.081	726.674	760.524	579.521	950.577	730.078	740.324	657.232	958.149	1697.4	1122.19	781.756	976.604	478.376	828.238	848.621	530.829	699.946	1000.95	1063.16	1014.77
ENSSTUG00000013997.1	P2Y purinoceptor 11-like	1	51887813	51888754	0	4	2	0	2	1	7	0	0	2	1	0	3	0	1	2	1	1	2	3	0	1	0	1
ENSSTUG00000014001.1	peter pan homolog	1	51889799	51894433	546.896	353.958	305.897	329.532	404.961	381.223	310.639	441.676	402.948	281.817	254.387	1065.1	448.931	355.836	671.701	157.959	197.645	131.552	117.417	114.013	114.41	176.477	132.323	80.543
ENSSTUG00000014053.1	angiopoietin-related protein 2-like	1	51905241	51911235	176	115	110.146	50	89.017	87.002	36.229	64	50	102.001	58	131	113.097	135	27	165.986	140.665	174.048	140	113.998	90.876	133	74.242	114
ENSSTUG00000014083.1	thyroid hormone receptor interactor 10	1	51911939	51945941	217.65	407.201	126.345	194.705	768.675	144.241	149.949	140.744	396.301	426.509	149.698	124.425	147.835	275.46	57.194	185.251	123.37	266.743	246.424	184.249	407.463	246.927	126.232	126.886
ENSSTUG00000015068.1		1	51980852	51982213	1.302	0	0	1.206	0	0	0	0	5.529	0	0	1.12	1.963	2.099	0	2.369	0	0	0	0	0	0	2.451	3.454
ENSSTUG00000015072.1		1	52179331	52183116	0	0	0	0	5	2	0	5	16	1	0	0	0	1	0	0	1	0	0	0	0	1	0	0
ENSSTUG00000015081.1	retinol dehydrogenase 8-like	1	52214957	52223190	279.852	311.615	234.279	254.516	625.067	63.999	164.574	422.566	191.248	385.103	256.705	59.625	424	602.502	70.363	609.215	209.756	714.012	333.791	447.104	805.759	562.078	407.138	636.643
ENSSTUG00000015211.1	neurogenic locus notch homolog protein 1-like	1	52303587	52352993	335.701	257.583	197.593	77.922	391.431	197.619	235.024	145.135	107.297	230.598	123.009	240.63	91.67	280.236	65.045	168.141	183.003	129.883	169.784	120.222	181.879	230.786	59.238	90.934
ENSSTUG00000018667.1	microfibril-associated glycoprotein 4-like	1	52353737	52354940	14427.8	27978.6	6428	6382.38	4292.97	26395.7	4670.92	5484.03	16749.1	2278.19	9180	7286	5948.36	3386.11	6074.95	4347	23658.8	6631.04	6324.41	11747	2756	7140.34	8852.41	3934.17
ENSSTUG00000018685.1		1	52356475	52359303	0.94	2	0	1.982	1	0	0	1.951	0	4	1.97	2.001	0	0.71	0	0	0.905	1.955	4.001	0.884	4.872	2	3.983	3.059
ENSSTUG00000018721.1	repressor of yield of DENV protein homolog	1	52375673	52380046	400.765	375.754	209.741	267.012	699.79	151.297	193.797	184.174	238.581	360.791	120.559	99.003	145.061	390	77.896	186.063	143.167	318.98	174	238.311	294.021	251.026	151.418	97
ENSSTUG00000018734.1		1	52391175	52392431	5	17	13	9	6	2	15	18	0	22	4	15	7	9	15	34	11	26	70	6	22	9	4	26
ENSSTUG00000018779.1	histone acetyltransferase KAT7-like	1	52394210	52407821	28.56	7.394	10.041	4.072	10.189	5.046	1.026	20.691	4.264	8.069	4.97	7.146	5.896	11.586	2.151	7.96	5	15.516	24.404	2	16.651	16.49	9.851	19.308
ENSSTUG00000020833.1	glucose-6-phosphatase-like	1	52408906	52412094	5	4.002	0	0	2	5	4	1	0	0	3	3	0	4.9	3.943	0	0	1	0	2	1	0	0	0
ENSSTUG00000020837.1	primary amine oxidase, liver isozyme-like	1	52416879	52420625	0	10	0	0	0	118.034	1.997	0	1	14	1.001	268.132	1	1.001	13	55.885	0	2	6.999	2	0	0	2	1
ENSSTUG00000020843.1	next to BRCA1 gene 1 protein-like	1	52425428	52449514	38.979	35.997	47.044	32.505	74.654	21.704	44.539	33.572	26.52	34.236	23.491	27	12	41.998	25.048	46.051	31.987	26.763	15.338	25.98	36.112	28.414	15.329	9
ENSSTUG00000020913.1	proteasome activator complex subunit 3-like	1	52429553	52439778	42.687	34.238	22.361	20.203	5	30.895	23.003	11.001	34.577	18.563	14.009	45.81	26.169	32.993	21.119	27.516	21.009	11.002	18.667	13.931	15.888	27.004	15.996	15
ENSSTUG00000020939.1	transmembrane protein 106B-like	1	52453791	52460465	149.472	149.646	72.607	119.519	111.075	156.444	76.319	124.982	145.707	94.384	134.822	158.987	178.796	147.826	131.106	185.251	145.296	216.085	151.112	207.581	204.168	212.587	209.575	248.677
ENSSTUG00000020970.1	ADP-ribosylation factor-like protein 4D	1	52466541	52467146	0	1	0	0	1	1	0	0.5	1	1	0	0	0	0	0	1.999	0	0	0	0	0	1	0	0
ENSSTUG00000020985.1	carbonic anhydrase-related protein 10-like	1	52546607	52569167	0	0	0	0	0	1	0	0	0	0	0	0	0	0	0	1	0	0	0	0	0	0	0	0
ENSSTUG00000021002.1	SWI/SNF-related matrix-associated actin-dependent regulator of chromatin subfamily E member 1-like	1	52576199	52584427	127.314	121.036	73.002	73.159	93.513	140.526	79.402	93.489	86.593	75.812	77.99	157.318	136.003	95.855	84.479	127.515	81.98	93.304	89.117	35.981	45.249	102.458	97.999	98.005
ENSSTUG00000021098.1	von Willebrand factor C domain-containing protein 2-like	1	52584668	52588835	5	13	15	6	4	17	7	7	5	9	13	13	10	10	16	10	2	9	20	4	18	27	45	52
ENSSTUG00000021106.1	60S ribosomal protein L23	1	52589926	52593189	5105.14	5449.83	5358.32	8673.74	6977.81	7397.79	4311.09	10326.4	7926.62	5650.75	5088.4	8153.87	15288.9	9279.88	6102.98	10832.4	4959.14	8394.48	8167.59	4258.34	7699.33	6332.15	8799.94	10379.7
ENSSTUG00000021162.1	rho GTPase-activating protein 27-like	1	52598047	52634613	38.679	62.819	53.999	17.998	48	64	37.995	17	38.998	45	35	66.727	26	48.722	20	56.485	44.462	38.314	41.149	27	42.566	44	17	24
ENSSTUG00000021220.1	cytochrome c oxidase assembly factor 3 homolog, mitochondrial-like	1	52635383	52639154	146.804	159.263	124.166	138.365	174.578	171.36	144.609	113.004	169.015	129.782	93.918	169.889	190.499	197.176	127.998	167	144.607	185.658	166.285	95	154	117.714	179.02	122.975
ENSSTUG00000021235.1	serine/threonine-protein kinase WNK4-like	1	52641847	52717756	0	1	4.001	0	2	1	9	2	4	3	5.023	2	1	4	3	5	9	0	8	6	1	3	0	3
ENSSTUG00000021284.1	zinc finger BED domain-containing protein 6-like	1	52729468	52734176	8	5.971	6	1.013	10	3	2	14.414	5	2	2	6	11.344	12	1	10.229	11.32	9.125	13.982	4	9.994	11.001	3	4.139
ENSSTUG00000021295.1	gamma-crystallin M3-like	1	52738738	52759818	0	0	0	0	0	0	0	0	0	0	0	0	0	0	0	0	0	0	0	0	0	0	0	0
ENSSTUG00000021422.1	protein TANC2-like	1	52768381	52912281	13.778	7.999	12	3	16	3.001	12	4	6	9.999	4	8.999	3	9	4.519	16	5	6	8.024	6	11	7	8	2
ENSSTUG00000024462.1	cytochrome b561-like	1	52914026	52921209	3	0	0	0	1	0	0	0	0	0	0	0	0	2	0	0	0	1	0	1	2	0	0	1
ENSSTUG00000024516.1	histone deacetylase 5-like	1	52941809	53014538	15.737	16.284	10.999	10.761	35.473	10.541	8	14.403	8.034	8.921	6.944	9.003	1	19.357	7.004	9.195	11.71	2.001	8	5	4.497	11.005	10	0
ENSSTUG00000026474.1	protein LSM12 homolog A	1	53022544	53031821	298.145	287.66	345.023	184.461	306.256	367.016	240.398	213.434	233.232	299.548	210.459	427.79	249.652	360.867	290.118	234.177	159.025	276.191	203.817	136.981	249.586	312.04	242.886	220.139
ENSSTUG00000026495.1	myocardin-related transcription factor A-like	1	53039537	53083134	20	21.422	34	15	21	21	11	14.219	12.311	23.058	16	33	17.994	33	8	38.518	7	18.997	29.352	14.587	23.006	30	8	40
ENSSTUG00000026517.1	protein shisa-8-like	1	53093348	53176137	0	0	0	0	0	0	0	0	0	0	0	0	0	0	0	0	0	0	0	0	0	0	0	0
ENSSTUG00000026529.1	desumoylating isopeptidase 1-like	1	53231485	53237585	0	0	0	0	0	0	0	0	0	0	0	0	0	0	0	0	0	0	0	0	0	0	0	0
ENSSTUG00000025298.1	chromobox protein homolog 8-like	1	53246206	53261699	9.249	5	3	0	3.001	0	4	2	1	4	0	0	0	0	1	3	14	4	1	5	6	25.975	7	10
ENSSTUG00000025317.1	histone acetyltransferase p300-like	1	53264279	53290343	179.561	260.602	150.926	56.352	277.976	151.245	122.399	92.465	113.766	223.139	84.346	156.844	42.475	148.408	49.306	148.003	81.554	72.152	94.943	85.488	128.435	101.989	48.619	61.001
ENSSTUG00000025934.1	xaa-Pro aminopeptidase 3-like	1	53294259	53301907	61.687	77.994	53.069	76.197	69.458	50.828	40.417	59.039	52.377	47.788	19.259	76.331	62.351	67.425	39.906	47.013	49.512	62.985	35.768	32.002	34.964	31.336	21.435	28.236
ENSSTUG00000026164.1	hsc70-interacting protein-like	1	53301928	53308140	711.256	620.412	783.581	675.756	702.711	582.635	502.023	721.318	817.295	680.107	700.971	813.612	1191.42	1308.87	761.794	927.002	565.874	634.657	663.771	476.459	494.863	893.379	715.364	729.425
ENSSTUG00000026239.1	RING-box protein 1	1	53325479	53329334	296.949	388.311	336.815	315.065	288.902	403.044	269	426.894	344.417	214.948	308.957	538.954	461.75	452.642	386.376	397.132	313.06	283.282	356.125	287.044	235.197	284.4	353.352	366.991
ENSSTUG00000026276.1	chondroadherin-like protein	1	53337006	53343721	1	0	0	0	5	1	0	2	2	1	0	1	0	3	0	0	0	0	0	0	0	0	0	0
ENSSTUG00000026304.1	ran GTPase-activating protein 1-like	1	53346430	53351975	87.007	71.004	87.001	95.974	97.012	102.494	52.897	89	95.004	80.009	71.999	173.001	87.013	138.539	77.222	106.641	63.992	83.53	73	62.091	84.004	87.014	65.999	83.846
ENSSTUG00000026806.1	zinc finger CCCH domain-containing protein 7B-like	1	53376299	53388052	66	55.01	32	42.843	93	20	25	34	42	26	12	42	13	50	20.009	46	43.005	28	33	34.004	34	68	17	12
ENSSTUG00000026913.1	thyrotroph embryonic factor-like	1	53402710	53406221	65.234	35	77.659	25	105.049	82.274	37.359	76.674	22.916	75.473	88.414	69.998	55.421	129.745	50.016	45.623	56.839	38.773	17.439	36.524	43.53	45.016	29.996	26.997
ENSSTUG00000026918.1	protein Tob2-like	1	53415953	53417161	14	17	6	9	14	1	9	6	9	8	2	6	3.624	12	3	12	6	9	23	8	10	11	3	13.103
ENSSTUG00000026931.1	aconitate hydratase, mitochondrial-like	1	53417969	53430263	308.206	280.076	228.596	159.969	329.831	99.482	122.922	251.165	129.989	190.522	113.722	160.298	113.64	292.082	90.989	166.266	160.796	203.768	113.684	97.318	180.2	263.162	88.991	124.405
ENSSTUG00000027231.1	DNA-directed RNA polymerase III subunit RPC8-like	1	53436267	53441973	36	18	13	22.997	27	16.441	12	21.194	13.999	9	14	65.018	21	25.008	26.449	13.022	11.886	7	1	2.966	7	2	8	6
ENSSTUG00000027238.1	cold shock domain-containing protein C2-like	1	53444777	53445823	5	8.998	4.088	4	5	1	0	1	0	5	2	7.006	0	2	3	0	2	0	0	1	0	2	0	0
ENSSTUG00000027243.1	phosphomannomutase 1-like	1	53449703	53457389	58.003	22	33.906	7	55.926	31.855	50	16	16.357	60.837	66	28.923	26.965	46	35.879	40.965	24	20	21	18	23.682	28	21	26
ENSSTUG00000027296.1	heat-stable enterotoxin receptor-like	1	53464710	53478579	0	0	0	0	0	0	0	0	0	0	0	0	0	0	1	0	0	0	4	0	0	0	0	0
ENSSTUG00000027587.1		1	53479373	53481830	2	2	11	1	1	1	2	3	3	5	7	8	0	4	2	12	0	8	4	2	2	3	2	4
ENSSTUG00000027597.1	phospholipase B-like 1	1	53482161	53486390	119	254	162	170	380	144	95.386	201	95	114	199	130	206	511	64	231	123.995	240	197	143	120	278.994	156	161
ENSSTUG00000027668.1	PRKCA-binding protein-like	1	53492487	53501430	198.853	169.98	166.267	217.976	297.264	128.717	106.8	189.252	147.405	128.632	125.499	196.539	195.955	347.194	93.497	184.724	179.608	138.891	128.804	98.938	121.159	170.643	143.373	86.001
ENSSTUG00000028914.1	galectin-2-like	1	53497576	53566234	0	3.41	4	5.954	4.976	8.763	0	3.993	4.992	2.884	4	0.998	3.975	10.102	2	0	6.027	8.925	0	7	5.971	1	35.601	0
ENSSTUG00000028944.1	interferon-induced very large GTPase 1-like	1	53505202	53527682	7	206.59	53	176.046	220.024	157.237	0	19.007	113.007	98.116	134	3.002	57.025	241.898	3	32	209.973	142.075	21	124	135.029	189.636	159.399	3
ENSSTUG00000028963.1		1	53566361	53569918	0	9.999	1.111	1	6	6	0	0	4	5	5	0	7	7	0	2	18	12	0	9.997	10	16.364	7.001	0
ENSSTUG00000028971.1	cdc42 effector protein 1-like	1	53594935	53597215	10.506	10.998	10	1.064	5	3	0	1	0	12	2	2.165	3.001	4.966	1	6	7.998	14	1.184	9.263	6.997	9.995	4.654	4.215
ENSSTUG00000028975.1	caspase recruitment domain-containing protein 10-like	1	53625102	53636872	1	2.001	0	1	1	4.002	2	2	0.979	4.004	0	11.999	5	1.047	2	4.995	2.001	4.277	5.004	4	0	5.995	5.567	1
ENSSTUG00000028992.1	trinucleotide repeat-containing gene 6B protein-like	1	53637514	53658880	149.946	171.272	141.002	103	193.999	133	99.995	108.396	154.675	132.006	100.002	131.994	88	173.002	81	175	155.995	141.092	117.235	89	149.002	151.002	82.997	102.978
ENSSTUG00000029020.1	casein kinase I	1	53659680	53668728	120.516	181.997	93.986	55.427	108.394	128.99	114.003	58	63.792	139.505	94.146	117.994	64.317	114.98	81.901	76.362	65.42	66.999	42.997	54.988	65.057	47.532	42	22
ENSSTUG00000029040.1	transmembrane protein 184B-like	1	53670478	53684610	79.552	81.259	92.206	73.379	114.761	33.475	53.637	75.601	106.311	78.201	85.375	72.506	69.454	183.295	20.7	88.973	47.217	85.894	73.164	58.904	80.874	120.135	50.775	81.908
ENSSTUG00000029634.1	probable ATP-dependent RNA helicase DDX17	1	53700089	53717813	129.426	181.211	223.508	123.511	308.354	94.462	186.282	141.979	258.331	356.302	162.523	95.314	322.468	391.462	67.834	157.904	75.427	246.639	211.95	108.497	367.711	191.005	178.007	278.524
ENSSTUG00000031244.1	ADP-ribosylation factor-binding protein GGA1-like	1	53718749	53724777	39.008	43.996	35.068	82.887	67.425	6.104	17.194	34.63	64.485	12.988	21.99	32.992	46.767	74.077	6.185	40.218	35.271	44.424	17.408	15.001	37.88	61.18	22.004	19.997
ENSSTUG00000032949.1	MICAL-like protein 1	1	53724798	53731412	0	3	11	9	3	5	1	4	14	5	10	1	14	15	0	9	6	10	8	8	5	17	6	11
ENSSTUG00000032966.1	DNA-directed RNA polymerases I, II, and III subunit RPABC2-like	1	53732076	53734238	108.963	108.012	79	67	107.998	84.998	64.986	80.044	80.961	68.995	72	139.034	125.004	121	111.148	142.981	129	90.997	98.892	80.985	103.907	134.722	114.966	103
ENSSTUG00000033003.1	transcription factor Sox-10-like	1	53739351	53747839	0	0	0	0	0	0	0	0	0	0	0	0	0	0	0	0	0	0	0	0	0	0	0	0
ENSSTUG00000033011.1	inward rectifier potassium channel 4-like	1	53763109	53774948	2	1	0	0	3	2	0	0	1	0	1	1	1	0	0	2	0	0	3	0	1	0	0	0
ENSSTUG00000033014.1	ER lumen protein-retaining receptor 3-like	1	53781501	53784875	29.674	114.656	167.835	305.179	105.32	92.013	49.107	173.662	379.675	55.51	209.01	333.612	304.404	386.849	154.461	139.491	236.559	120.034	109.472	37.999	44.749	142.734	139.401	200.466
ENSSTUG00000033022.1	GTPase IMAP family member 7-like	1	53785157	53787885	6	3	2.311	3	0	6	1	2.372	1.121	2	6	6	3	5	0	4	7	5	7.823	3.246	4	2	3	2
ENSSTUG00000033028.1	ankyrin repeat and fibronectin type-III domain-containing protein 1-like	1	53789497	53797302	0	4	6	1	0	0	2	1	0	3	0	0	3	6	0	7	3	0	2	2	3	0	0	0
ENSSTUG00000033042.1		1	53800625	53830724	0	0	0	1	0	0	0	0	0	0	0	0	0	0	0	0	0	1	0	2	0	2	0	1
ENSSTUG00000033072.1	coiled-coil domain-containing protein 134-like	1	53836481	53839080	64.715	75.864	68.913	169.903	102.872	45.751	38.816	114.322	188.906	26.732	79	135	185	176.011	59	86	117.465	104.914	65.755	51	34	48.851	69.551	75.998
ENSSTUG00000033086.1	uncharacterized LOC115200267	1	53840793	53847757	80.391	108.001	190.412	150.422	168.002	56	59.265	158	172	158	88	108	132	263	67.993	161.002	103	121.002	86.221	108.993	127	127	103.403	69
ENSSTUG00000033093.1	sterol regulatory element-binding protein 2-like	1	53848998	53867185	250.437	497.35	481.809	1474.64	856.585	499.095	479.107	1044.18	1298.78	434.68	311.988	331.52	1173.41	1659.99	988.595	202.373	639.593	442.523	236.94	206.55	194.492	441.484	428.037	55.019
ENSSTUG00000033190.1	nucleolar protein 12-like	1	53868108	53870972	34.993	15.989	29	27.001	26.002	20	39.002	44.001	25.001	11	37.001	59.983	37.251	36.001	34.002	23.994	49.002	23.264	38	15.001	11	35.002	28.002	47
ENSSTUG00000033208.1	TRIO and F-actin-binding protein-like	1	53880195	53899103	32	24.805	23.002	32.524	57	18	10	10.991	27.999	24.002	16.998	29.613	20	49.003	20.002	44.545	10.99	39.121	28.994	32.003	32.996	53	28	17
ENSSTUG00000033222.1	NADH dehydrogenase [ubiquinone] 1 alpha subcomplex subunit 6-like	1	53901157	53904157	380.551	267.923	244.318	381.377	369.47	267.52	448.72	593.947	428.42	340.739	309.343	460.483	820.066	581.722	576.809	537.479	375.711	433.099	437.936	313.24	301.249	433.391	293.342	377.3
ENSSTUG00000033230.1		1	53904719	53905091	17	0	1	6	9	0	16	0	13	38	3	15	25	40	6	39	16	39	33	14	32	53	10	33
ENSSTUG00000033242.1	protein FAM234B-like	1	53907059	53913139	3	5	6	11	13	5	4	14	10.999	11	1	8	7	14	0	18.766	8	17	10	10	18	16	5	20
ENSSTUG00000033265.1	polymerase delta-interacting protein 3-like	1	53918766	53924241	149.004	130.07	96.851	104.475	103.448	132.126	100.462	93.996	110.474	97.36	82.971	164.967	158.418	140.719	111.996	86.761	81.723	91.909	64	76.002	89.998	70.869	78	53.001
ENSSTUG00000033280.1	ribosomal RNA-processing protein 7 homolog A-like	1	53924969	53926958	75	60	54.998	59.926	48	84.469	60.007	68.931	54	46	45	151.001	45.864	51	85	55	46	53	52.591	30	35	55	47	42.994
ENSSTUG00000033283.1	zona pellucida sperm-binding protein 4-like	1	53927341	53931918	0	0	0	0	0	0	0	0	1	2	2	1	1	1	0	0	0	1	0	0	0	0	0	0
ENSSTUG00000033307.1	WW domain-binding protein 2-like	1	53933511	53939909	1748.7	2129.67	1810.94	1103.98	1564.49	1853.63	1414.62	1231.23	1369.55	1802.92	1495.02	1502.55	2081.78	2410.35	1377.09	1616.21	1476.97	2041.89	1570.11	1492.48	1272.56	1695.95	1441.86	1357.97
ENSSTUG00000033318.1	protein FMC1 homolog	1	53940935	53954648	285.204	168.008	199	172	158	209	245.999	153	158	169	178	265.003	185.998	194	234	211	137	133	96	126	130	152.999	73	90
ENSSTUG00000033326.1	activating transcription factor 7-interacting protein 1-like	1	54000620	54013346	7	6	5	3	11	9	8	2.001	14	8	4.374	3.976	9	13	6	20	7	20	21.374	7	11	27	8	19
ENSSTUG00000033340.1	glutamate ionotropic receptor NMDA type subunit 2B	1	54013614	54106852	0	0	0	0	0	0	0	0	0	0	0	0	0	0	0	0	0	0	0	0	0	0	0	0
ENSSTUG00000033422.1		1	54141041	54148976	31.023	15	13	21	36.999	9	10	10	34	18.997	6.001	8.001	8	34.351	6	30.452	19	20.001	24	11	30.001	38	12	15.001
ENSSTUG00000033454.1	germ cell-specific gene 1-like protein	1	54156793	54160131	0	0	0	0	0	0	0	0	0	0	0	0	0	0	0	0	0	0	0	0	0	0	0	0
ENSSTUG00000033456.1	epithelial membrane protein 2-like	1	54160773	54180263	9	9	3	1	3.289	17.387	6.026	2	8	10	4	97.26	7	8.472	8.931	131.161	7.999	11.999	35.347	10	7	18.437	23.999	11
ENSSTUG00000033487.1		1	54173794	54179572	0	0	0	0	0	0	0	0	0	0	0	0	0	0	0	0	0	0	0	0	0	0	0	0
ENSSTUG00000033515.1	CD9 antigen-like	1	54182545	54192060	276	317.006	187	167.687	301	274	98	91	153	647.017	122	217	146	339	299	374	155	698	405	177	363	1025.09	404	124
ENSSTUG00000033571.1	RNA binding protein fox-1 homolog 2-like	1	54210356	54262125	35.667	29.958	35.62	58.221	75.987	39.659	20.111	25.501	35.436	35.698	23.14	43.37	13.99	61.304	18.47	31.649	25.52	26.82	35.122	19.826	29.758	35.948	27.9	16.455
ENSSTUG00000033651.1	G-protein coupled receptor family C group 5 member D-like	1	54265512	54270840	0	0	0	0	0	0	0	0	0	0	0	0	0	0	0	1	0	0	0	0	0	0	0	0
ENSSTUG00000033669.1	retinal cone rhodopsin-sensitive cGMP 3',5'-cyclic phosphodiesterase subunit gamma-like	1	54273681	54319886	0	0	0	0	0	0	0	0	0	0	0	0	0	1	0	0	0	0	0	0	0	0	0	0
ENSSTUG00000033706.1		1	54276285	54276748	0	0	0	0	0	0	0	0	0	0	0	0	0	0	0	0	0	0	0	0	0	0	0	0
ENSSTUG00000033717.1	matrix Gla protein-like	1	54306699	54311788	51.213	84.204	19.096	30.972	65.406	41.684	40.117	32.4	57.004	90.503	44.599	67.927	78.959	68.087	25.175	72.416	48.982	60.918	48.895	32.961	39.115	74.346	26.385	57.542
ENSSTUG00000033739.1	osteocalcin-like	1	54317606	54319032	0	0	0	0	0	0	0	0	0	0	0	0	0	0	0	0	0	0	0	0	0	0	0	0
ENSSTUG00000033755.1	WW domain-binding protein 11-like	1	54319987	54326060	85.007	116.016	89	82.997	82.001	101	62.003	84.071	77.766	76	60.999	101.737	72	86.999	75	52.014	37	55	52	34.703	51	49.009	48	22.981
ENSSTUG00000033785.1	probable ATP-dependent RNA helicase DDX47	1	54326328	54330262	212.523	226.148	207.3	252.621	198.93	260.904	175.913	187.607	269.976	167.542	145.173	470.76	188.569	203.938	274.752	115.38	137.709	107.154	48.18	76.144	73.637	142.539	106.567	58.651
ENSSTUG00000034084.1	myosin-10-like	1	54330390	54393505	35.163	48.591	37.477	16.903	66.994	37.552	41.182	18.881	48.803	65.013	28.955	49.886	64.724	54.194	25.026	39.809	26.274	46.457	69.336	19.626	113.753	32.946	16.006	13.636
ENSSTUG00000039339.1	UV excision repair protein RAD23 homolog A-like	1	54402552	54678019	111.081	100.137	103.256	146.761	149.035	60.19	53.525	114.238	99.021	81.752	56.786	94.474	116.818	186.24	70.576	114.275	100.958	154.273	97.864	99.112	112.304	153.73	81.913	87.609
ENSSTUG00000039411.1	nuclear factor 1 X-type-like	1	54685465	54825046	9.001	0	3.075	5.012	17.612	0	0	3.027	2.017	2.001	1.114	0	0	4.001	1	4.174	7.881	1.045	3.998	0	6.433	19.271	0	0
ENSSTUG00000039518.1	growth arrest and DNA damage-inducible proteins-interacting protein 1-like	1	54851425	54852705	53.006	34.001	15	55.994	68	26.001	20.002	71	69.018	13.993	33	78.001	105	70.329	28	33.001	57.002	61	68	38.92	26	56	45.994	63
ENSSTUG00000039543.1	tetratricopeptide repeat protein 39A-like	1	54854993	54867489	11.304	10.843	10.97	6.73	16.26	1	7.994	8.882	17.87	14.503	9.417	8.787	18.758	13.3	7.785	11.752	9.003	11.823	5.553	5.061	17.211	8.369	8.938	6.835
ENSSTUG00000039719.1		1	54872872	54876015	0	0	0	0	0	0	0	0	0	0	0	0	0	0	0	0	0	0	0	0	0	0	0	0
ENSSTUG00000039748.1	tetraspanin-1-like	1	54884554	54896410	0	0	0	0	0	0	0	0	0	0	0	0	0	0	0	0	0	0	0	0	0	0	0	0
ENSSTUG00000039768.1	zinc finger protein 653-like	1	54897509	54902486	29	32	22	27	34.003	25	22.993	24.109	24	39.004	29	30	20	26.997	16	20	23	16.003	13	16	17	16	8.302	11
ENSSTUG00000039775.1	erythropoietin receptor-like	1	54906028	54910296	64	126	59	16.002	52	99	111.012	55.999	56.001	132.009	164.004	60	63	74	31.002	90.997	131.998	102	70	82.623	118	63.146	57	52
ENSSTUG00000039811.1	ras-related protein Rab-3D-like	1	54911125	54918775	9.326	15.483	8	3.981	6.229	10	7	5.001	3.963	7.14	5.245	5	12	10	5	5.242	9	7.111	4	5.085	7	13.744	8	1
ENSSTUG00000039867.1	transmembrane protein 205-like	1	54923666	54926273	325.985	363.216	351.639	455.038	334.178	258.951	194.524	296.984	379.334	247.988	162.958	318.342	406.24	484.924	252.967	263.156	375.522	365.044	206.943	258.865	199.944	292.925	279.455	197.567
ENSSTUG00000039886.1	transcription elongation factor 1 homolog	1	54925579	54930028	30.914	28.049	30.239	52.087	33	20.082	9.695	35.464	66.471	38.027	29.255	23.848	99.173	52.111	7	41	41.128	53.044	49	30	47.778	63.825	49.627	32.347
ENSSTUG00000039927.1	calponin-1-like	1	54932464	54940938	0	4	1	0	0	2.989	0	0	1	2.979	0	1	0	3	0	7.002	2	1	0	1	1	1	4	1
ENSSTUG00000039953.1	transmembrane protein 56-B-like	1	54949139	54960004	5	5	4	4.331	7	2	1	13	14.021	3	1	4	1	17.005	3	15	3.002	9	4	7.001	5.153	6.991	4	2
ENSSTUG00000039976.1	phospholipid phosphatase-related protein type 5-like	1	54987880	55047487	28.582	18.675	21.589	16.134	17.169	12.491	20.938	14.135	6.318	26.641	25.847	20.978	25.206	41.701	14.999	12.361	10.371	37.267	22.617	7.937	39.041	40.965	36.318	35.574
ENSSTUG00000040040.1		1	55100046	55102288	0	0	0	0	0	0	0	0	0	0	0	0	0	0	0	0	0	2	0	0	0	0	0	0
ENSSTUG00000040065.1		1	55104909	55107501	0	0	0	0	0	0	0	0	0	0	0	0	0	2	0	0	0	0	0	0	0	0	0	0
ENSSTUG00000040080.1	uncharacterized LOC115201177	1	55126002	55127168	281.045	29	111.998	80.434	174.535	74	201.667	127	208.025	405.995	251.641	82.992	133.998	344.697	142	207.004	71.994	104.994	68.467	291.002	145.942	136.544	74	163.967
ENSSTUG00000040082.1	filaggrin-like	1	55144263	55145990	20	3	5	11	14	1	2	5	20	15	15	3	14	24	6	14	8	26	6	12	17	21	3	19
ENSSTUG00000040087.1	ral guanine nucleotide dissociation stimulator-like 1	1	55183004	55199100	20	4	9	5	9	3	7	7	2	11	1	5	8	11	2	5	10	1	4	6	8	13	1	13
ENSSTUG00000040112.1	choline transporter-like protein 2	1	55209420	55235426	188.521	238.063	249.225	181.924	289.742	148.51	138.832	88.894	223.214	274.655	223.739	182.46	253.335	473.655	171.463	230.195	104.709	365.036	337.652	177.765	229.178	331.517	230.114	223.661
ENSSTUG00000041011.1		1	55214642	55215921	0	0	1	0	0	0	0	0	0	0	0	0	0	0	0	0	0	0	0	0	0	0	0	0
ENSSTUG00000041061.1	glutaryl-CoA dehydrogenase, mitochondrial-like	1	55236638	55243486	3111.33	2608.77	1994.22	2891.73	2821.27	1345.48	909.182	1903.04	1761.76	2708.18	1369.89	1766.27	2052.73	4249.18	1304.62	2445.88	1582.19	3202.61	2120.74	2244.49	2571.19	2564.35	1539.72	1637.47
ENSSTUG00000041943.1	synaptonemal complex central element protein 2-like	1	55245021	55247758	1	0	0	0	0	1	0	0	0	0	0	0	0	1	0	0	1	2	0	5	1	1	0	3
ENSSTUG00000041965.1	phenylalanine--tRNA ligase alpha subunit-like	1	55252362	55262325	811.108	752.84	664.901	982.494	979.399	525.582	463.13	894.607	750.281	600.993	479.554	895.279	954.529	1362.75	592.625	681.743	251.289	550.993	511.879	427.961	510.774	532.263	701.7	426.023
ENSSTUG00000042306.1	interleukin enhancer-binding factor 3 homolog	1	55272993	55293157	480.974	464.001	188	358	568.003	273.05	154	388	480.999	238	162	325.705	344.008	387	186	322.999	270	307.999	240	266	266.007	273.003	146.01	184
ENSSTUG00000000078.1	prostaglandin E2 receptor EP1 subtype-like	1	55303647	55313559	0	0	0	0	0	0	0	0	0	0	0	1	0	0	0	2	0	1	0	3	0	2	0	0
ENSSTUG00000000550.1		1	55377354	55388087	4	9	11	18	19.999	4	7	10	20.999	15.003	9	2	2	38	1	18.999	14	10.002	25	9	21.998	39.12	7	16
ENSSTUG00000000752.1	N-acetylmuramoyl-L-alanine amidase-like	1	55397065	55401848	64.916	78	50	28.998	40.393	364.049	67.999	29.039	85.805	81.096	97.01	115.818	87.987	50	87	83.785	72.709	46.003	87.856	54.998	69.691	59.107	79.405	44.998
ENSSTUG00000000758.1	trafficking protein particle complex subunit 5-like	1	55401846	55403959	145.247	187.538	127.058	170.994	163.473	149.747	94.97	134.927	141.019	109.137	85.076	178.129	158.652	245.028	126.469	144.667	148.15	132.01	132.923	136.995	95.958	175.775	108.066	111.977
ENSSTUG00000001155.1	mucolipin-1-like	1	55405360	55416826	4	9.982	0	4	3	4	0	0	1.309	3	2	0	3	4	1	1	4.98	3	2	2	0	3.957	2.001	0
ENSSTUG00000001307.1		1	55451492	55458789	22	21.992	24.405	9.995	10	22	21.866	11	9.975	30.165	8.064	42.006	16.146	19.791	4	33.609	22.997	12	15.97	5.941	11.958	16	3	9
ENSSTUG00000001364.1	serine/threonine-protein kinase N1-like	1	55463147	55507578	19.664	27.349	45.38	20.003	14.995	39.669	24.883	15.004	35.397	38.639	21.626	39.958	24.657	24.921	18.541	89.958	23.844	38.838	14.826	21.322	22.93	27.156	18	17
ENSSTUG00000001632.1		1	55513153	55514163	212.919	236.724	93.646	111.255	206.147	95.488	65.15	106.298	173.908	185.729	78.952	120.693	136.026	154.807	42.442	127.963	70.894	146.604	121.087	104.675	178.249	199.356	101.721	125.418
ENSSTUG00000001635.1	transforming growth factor beta receptor type 3-like	1	55520826	55534604	3	4	2	0	1	2	8	1	2	4.112	0	32.578	1	4	2.479	25.505	1	2.042	0	0	1.038	1	6.001	0
ENSSTUG00000001648.1	zinc finger protein Gfi-1b-like	1	55536682	55538882	54.546	36.457	24.98	23.372	27.304	32.794	36.084	21.535	54.836	42.052	30.163	30.739	36.48	33.952	19.607	24.831	9.415	32.991	22.784	14.1	40.798	29.479	15.518	46.236
ENSSTUG00000001661.1	SUN domain-containing protein 2-like	1	55552235	55558939	0	0	0	0	0	0	0	0	0	0	2	3	0	0	1	1	0	2	0	1	0	2	0	0
ENSSTUG00000001676.1	volume-regulated anion channel subunit LRRC8D-like	1	55559437	55565146	0	0	0	0	2	0	0	0	0	0	0	2	1	0	0	0	0	0	0	1.969	0	0	0	0
ENSSTUG00000001691.1	ATP-dependent RNA helicase DDX39A-like	1	55565526	55583329	274.953	395.943	207.853	286.004	322.724	438.348	323.591	302.117	345.379	259.937	235.188	645.523	264.974	283.976	431.271	161.261	133.228	149.886	144.718	102.308	103.955	176.836	172.668	64.353
ENSSTUG00000001809.1	CCN family member 1-like	1	55574812	55582365	4	4	0	3.009	3	2	0	2	0	3	6	1	6	3	1	2	2	1	0	2	4	4	2.001	9
ENSSTUG00000001817.1	thioredoxin, mitochondrial-like	1	55592298	55599402	225.205	226.806	205.697	153.16	210.579	220.173	133.682	132.868	196.96	195.278	109.622	241.652	213.055	252.149	182.821	263.558	176.119	270.731	199.5	148.849	216.412	257.803	212.956	217.788
ENSSTUG00000001873.1	myosin-9-like	1	55607573	55644157	997.967	548.515	723.7	516.031	1187.4	493.076	428.382	803.448	696.902	659.914	430.096	954.218	584.313	1191.06	346.912	934.32	729.095	610.842	589.793	407.027	429.642	886.027	417.837	514.961
ENSSTUG00000002078.1	mitochondrial glycine transporter B-like	1	55645446	55652070	848.388	816.606	114.312	108.935	626.231	638.078	418.326	112.799	85.027	487.177	368.353	343.345	149.95	752.039	255.019	234.822	145.028	200.634	134.175	201.669	206.554	143.954	118.988	218.357
ENSSTUG00000002092.1	40S ribosomal protein SA-like	1	55654705	55661774	146.986	268	80	142	128	233	77	133	131	190	126	271	100	139	165	138	70	114	73	109	81	91	143	95
ENSSTUG00000002163.1	intraflagellar transport protein 56-like	1	55666119	55673167	0	0	0	0	0	3	0	0	0	0	0	0	0	1	0	5	0	1	0	0	0	0	0	3
ENSSTUG00000002990.1	ubinuclein-2-like	1	55673489	55683954	44.006	35.992	10.362	12.508	35.644	9	11.005	18.51	25.003	7.001	14	23.402	28.662	13.997	9	25.999	18.455	16	18.995	17	21	23.493	24.002	12
ENSSTUG00000003123.1	telomerase RNA component interacting RNase-like	1	55684809	55686331	100.964	91	77	46	81	81	63	55	101.001	90.083	70	164	91.012	111	115	68	51	59	34	21	41	47.001	32	43
ENSSTUG00000003162.1	protein Hook homolog 2-like	1	55693884	55706425	145.452	181.405	98.287	135.06	327.769	72.348	76.044	86.814	161.732	206.402	71.892	56.161	33.178	188.664	37.727	96.539	49.356	101.902	105.073	77.005	183.521	87.985	44.603	67.64
ENSSTUG00000003514.1	transcription factor jun-B-like	1	55757279	55758259	108.993	494.128	164.009	91.984	174.998	134.007	92.019	42.996	30.989	217.563	127.987	130.045	115.559	102.03	89.995	104	149.117	160.013	183.4	169.219	63.696	191.035	62.159	31.003
ENSSTUG00000003523.1	peroxiredoxin-like	1	55762698	55764354	0	0	0	0	0	0	0	0	0	0	0	0	0	0	0	0	0	0	0	0	0	0	0	0
ENSSTUG00000003533.1	riboflavin-binding protein-like	1	55772870	55780201	0	0	0	0	0	0	0	0	0	0	0	0	0	0	0	0	0	0	0	0	0	0	0	0
ENSSTUG00000003591.1	microtubule-associated serine/threonine-protein kinase 1-like	1	55836020	55855326	0	0	0	0	0	0	0	0	0	0	0	0	0	0	0	0	0	0	0	0	0	0	0	0
ENSSTUG00000004457.1	cysteine protease ATG4D-like	1	55856483	55865631	4.336	29.674	4.645	19.003	15.647	21.104	4.167	10.986	15.632	8.528	12.297	30.491	12.259	15.569	12.64	16.836	6.277	9.536	10.059	5.163	6.278	3.001	16.994	16.704
ENSSTUG00000004499.1	galactose-3-O-sulfotransferase 2-like	1	55866044	55867983	0	0	2	0	5	0	1	3	0	1	0	0	0	1	0	3	0	1	1	0	2	0	0	5
ENSSTUG00000004756.1		1	55875931	55903180	219.031	175.513	176.621	157.065	213.715	223.475	195.973	170.88	161.752	140.567	130.818	239.297	228.895	224.262	243.525	127.35	144.363	105.796	81.062	61.222	91.879	82.707	92.193	77.454
ENSSTUG00000012337.1	low-density lipoprotein receptor-like	1	55908730	55920539	8281.7	5529.9	5267.35	7280.07	9427.46	4773.59	8107.07	8141.55	7498.05	12749.6	7067.96	5629.03	7864.1	9558.19	7739.16	3669.99	12420.7	2708.96	1365.06	5707.06	3044.41	3613.69	5237.13	2648.28
ENSSTUG00000012419.1	protein KRI1 homolog	1	55929064	55934107	613.822	278.9	148.551	244.969	98.427	473.601	561.479	196.513	391.188	576.35	135.596	1132.37	270.915	103.089	654.894	212.808	213.233	59.196	48.332	60.488	66.993	69.092	68.163	75.735
ENSSTUG00000012473.1	kinetochore protein Spc24-like	1	55935153	55936679	3.795	1	2	7	10	5.974	3	2	3	9.112	0	8.707	5	11.8	1	10	0	10.002	25.958	0	0	0	2	4
ENSSTUG00000012490.1	sphingosine 1-phosphate receptor 1-like	1	55939782	55940984	2	10	1	1	3	0	1	0	1	3	2	3	0	1	1	4	0	5	2	1	2	2	1	0
ENSSTUG00000012498.1		1	55990904	55997291	0	0	0	0	0	0	0	0	0	0	0	0	0	0	0	0	0	0	0	0	0	0	0	0
ENSSTUG00000012638.1	interleukin-8-like	1	55998740	56011789	0	4	1	1	4	1	0	0	0	3	3	3	1	2	3	23	4	1	10	1	0	0	3	0
ENSSTUG00000012658.1	forkhead box protein D2-like	1	56032401	56033375	0	0	0	0	0	0	0	0	0	0	0	0	0	0	0	0	0	0	0	0	0	0	0	0
ENSSTUG00000012665.1	GTPase IMAP family member 7-like	1	56052120	56054482	4.5	9.313	14.951	14.173	3.007	9	4.997	2.41	26.72	6.641	8.998	22	9.002	19.008	6.159	27.003	9.568	6.313	21.377	18.885	14.292	16.002	13.98	28.787
ENSSTUG00000012674.1	HMG box-containing protein 4-like	1	56056783	56063399	14.005	7.028	10.574	14.995	20.003	20.088	1	9.658	23.662	12.911	7.002	10.002	7.688	30.007	8.886	45.984	15.591	24.415	39.268	16.273	21.427	30.98	20.99	22.6
ENSSTUG00000012695.1	ankyrin repeat domain-containing protein 54	1	56063701	56066374	73.885	64.967	56.809	94.352	76.062	44.001	17.345	100.031	76.961	33.992	50.846	63.985	122.046	102.183	29.926	100.992	68.861	89.134	71.329	55.568	65.99	62.421	79.213	57.343
ENSSTUG00000012711.1		1	56068523	56069817	3.091	4	4.002	1.278	11.724	2	2.996	6.001	4.134	10	7	3.001	2.004	10.28	10.002	11.002	2	7.106	0	4.003	1.022	12	0	11.799
ENSSTUG00000012728.1	heme oxygenase-like	1	56074692	56077222	1	8	4	9.06	5	15.978	6	7	7	8	4	43.386	12	10.819	16	24.553	7.756	2	14.018	5	4.004	7	4.003	6
ENSSTUG00000012738.1	DNA replication licensing factor mcm5-like	1	56077446	56083674	43.845	21.471	37.898	42.913	21.458	54.139	13.234	34.162	68.954	24.964	16.381	99.95	72.371	86.555	33.097	51.389	43.815	47.008	71.28	27.375	26.752	35.059	28.203	9.849
ENSSTUG00000012850.1	2-amino-3-ketobutyrate coenzyme A ligase, mitochondrial-like	1	56082727	56089249	1173.53	1028.55	790.835	1751.59	614.541	1012.46	417.765	1179.69	1462.1	569.143	488.62	1852.05	1169.54	922.008	942.701	745.263	1219.16	420.746	672.008	577.625	338.248	431.941	443.597	471.151
ENSSTUG00000013164.1	target of Myb protein 1-like	1	56099194	56106135	3.052	9.257	5	7.506	3.152	1.117	4	5.232	6.977	2	6.24	4.315	11.264	5	4.085	10.314	8.406	9	10.082	3	7.098	7.246	1.088	3.001
ENSSTUG00000013217.1	uncharacterized protein C16orf45 homolog	1	56112495	56123870	23	13	10	12	14	5	4	8	7	18	3	23	2	16	5	11	0	11	8	5	8	10	12	18
ENSSTUG00000013226.1	major facilitator superfamily domain-containing protein 6-like	1	56125399	56127216	0	0	0	0	0	0	0	0	0	0	0	0	0	0	0	0	0	0	0	0	0	0	0	0
ENSSTUG00000013230.1	phosphoinositide 3-kinase regulatory subunit 6-like	1	56131898	56145033	0	0	0	1	2	0	0	0	0	0	0	2	0	0	0	2	0	1	2	1	0	1	4	0
ENSSTUG00000013256.1		1	56156431	56157146	0	0	0	0	0	0	0	0	0	0	0	0	0	0	0	0	0	0	0	0	0	0	0	0
ENSSTUG00000013267.1	netrin-1-like	1	56162598	56206087	3.192	4	2	0	3.109	0	4.582	0	3.09	2	1	0	0	3.163	1	2.048	1	5.001	6.001	2.279	2.067	1	1	0
ENSSTUG00000013305.1	acyl-coenzyme A thioesterase 1-like	1	56237178	56274398	46	30	8	13.192	16	7	9	20	20	26	5	27	18	16	11	14	11	19	22	10	25	11	19	25
ENSSTUG00000013318.1		1	56238740	56246621	2	2	1	0	0	0	0	3	0	2	0	0	1	0	0	0	1	0	2	0	1	0	0	1
ENSSTUG00000013460.1		1	56288927	56294472	0	0	0	0	0	0	0	0	0	0	0	0	0	0	0	0	0	0	3	0	0	0	0	0
ENSSTUG00000013494.1	ubiquitin carboxyl-terminal hydrolase 43-like	1	56295462	56384861	22.842	21.476	22.623	35.372	18.495	20.5	18.769	30.93	61.526	38.142	5.002	23.526	10.439	22.419	12.996	35.06	33.318	22.471	15.056	35.611	28.488	41.122	24.001	10.995
ENSSTUG00000013511.1		1	56409142	56411036	0	0	0	0	0	0	0	0	0	0	0	0	0	0	0	0	0	0	0	0	0	0	0	0
ENSSTUG00000013521.1	growth factor receptor-bound protein 2	1	56412208	56457718	122.751	124.644	167.343	138.97	196.245	116.679	104.543	150.298	89.46	138.83	111.271	172.466	86.95	210.442	100.742	131.096	94.65	101.394	107.61	76.427	63.115	136.669	77.54	91.79
ENSSTUG00000013591.1	nucleosome-remodeling factor subunit BPTF-like	1	56463797	56486864	117.104	140.11	65.022	52.065	242.8	79.631	63.695	29.211	92.672	136.456	28.01	71.842	13.741	110.101	41.627	70.269	46.402	50.873	37.952	54.469	96.921	55.497	22.742	34.832
ENSSTUG00000015346.1	importin subunit alpha-1-like	1	56490789	56494084	9	21	15	107.011	87	63	3	15	7	96.001	1	92.995	28	205.003	43	121.009	2	156	112	9	2	6	10	4
ENSSTUG00000015453.1	E3 ubiquitin-protein ligase SMURF2	1	56494392	56552763	41.371	110.078	44.208	61.723	180.467	85.1	81.372	80.496	81.414	105.49	34.512	69.421	43.659	122.116	48.504	92.559	36.568	96.772	57.794	50.668	81.305	65.57	44.182	66.302
ENSSTUG00000016824.1	probable ATP-dependent RNA helicase DDX5	1	56559377	56565970	3546.88	4444.54	1268.56	1720.7	3277.32	5138.22	2770.16	3313.97	1346.99	4048.31	1512.98	3624.98	3693.43	2154.33	4944.15	1303.78	792.614	841.023	215.352	986.615	594.056	586.338	414.658	275.761
ENSSTUG00000016862.1	envoplakin-like	1	56571107	56584313	2.95	9.534	0	1.071	0	5.235	6.135	5.875	3.231	15.239	9	13.03	11.792	12.189	4.182	6.327	4.952	8.123	13.356	4.087	5.45	1.442	6.107	28.281
ENSSTUG00000016895.1	serotonin N-acetyltransferase-like	1	56591417	56593632	2	2	0	0	3	1	1	0	0	1	1	3	0	2	1	3	0	0	1	0	0	1	0	4
ENSSTUG00000016938.1	sphingosine kinase 1-like	1	56596236	56615826	0	0	0	0	0	0	0	0	0	0	0	0	0	0	0	0	0	0	0	0	0	3	0	0
ENSSTUG00000016960.1	cytoglobin-2-like	1	56654343	56673439	102	126.012	154	82.001	88	135	134	72	115	93.885	233	104	107.412	431.206	51	109.999	202.055	67.016	18	29	183	150.682	36.999	67
ENSSTUG00000016993.1	phosphoribosyl pyrophosphate synthase-associated protein 1	1	56669121	56680152	2.433	7	23	28.321	26.669	20	3	24	33.26	6	9.004	11.998	14.377	35.039	5	14.997	11	9.776	36	2.489	12	7.054	4.813	10.02
ENSSTUG00000017600.1	ras-related protein Rap-2a-like	1	56685626	56686252	2.999	5	0	0	5	4.862	1	0	0	0	0	2	3	4.999	0	0	2	6	5	7	3	9	1	0
ENSSTUG00000017607.1	alpha-1,6-mannosylglycoprotein 6-beta-N-acetylglucosaminyltransferase B-like	1	56745358	56828276	0	0	2	0	0	0	0	0	3	0	0	0	2	1	0	0	1	2	0	0	0	1	0	0
ENSSTUG00000017687.1		1	56858064	56859847	0	0	0	0	0	0	0	0	0	0	0	0	0	0	0	0	0	0	0	0	0	0	0	0
ENSSTUG00000017742.1	SEC14-like protein 1	1	56864485	56882464	6.085	14.399	8.492	7.089	6.977	16.438	4.974	20.069	15.775	20.787	3.759	10.971	26.813	26.785	8.201	21.055	5	6.06	9.211	10.005	0	1	7.981	1
ENSSTUG00000017839.1	uncharacterized protein K02A2.6-like	1	56903508	56908465	0	0	11.504	12.495	4.71	0	11.792	8.789	26.92	0	5.384	11.557	9.517	0	0	0	16.743	0	0	0	2.32	0	0	0
ENSSTUG00000017841.1	neuronal pentraxin-1-like	1	56932514	56941029	0	0	1	0	0	0	0	0	0	0	0	0	0	0	0	1	1	1	4.013	0	0	0	0	1
ENSSTUG00000017851.1	platelet endothelial cell adhesion molecule-like	1	57089822	57098534	75.999	85	72	39.998	51.015	77.999	43.73	42	61	100.998	54	60	48	83.025	29	59.999	52	105.015	68.028	63.05	55.081	56	25	52
ENSSTUG00000017871.1	protein phosphatase 1 regulatory subunit 12B-like	1	57117756	57120671	0	0	0	0	0	0	0	0	0	0	0	0	0	0	0	2	0	0	0	0	0	0	0	0
ENSSTUG00000017876.1	mapk-regulated corepressor-interacting protein 1-like	1	57129730	57130434	9.919	11.975	14.88	10.645	10.6	6.311	11.859	9.913	3	3.185	5.41	21.009	7.196	12.104	3.271	6.868	6.031	11.751	17.398	6	11.151	14.653	9	5.003
ENSSTUG00000017883.1	THO complex subunit 4-like	1	57133135	57137042	99.43	120.997	78	49	87	130	67	116	74	85	83	142.002	155	111	113.999	115	64	102	103	42	71	96.035	105	69
ENSSTUG00000017901.1	rho GDP-dissociation inhibitor 1-like	1	57137676	57152789	257.595	271.059	301.905	247.143	242.721	322.578	210.377	295.15	342.412	311.288	259.724	410.905	375.541	464.282	214.939	479.173	223.356	368.155	349.915	195.908	203.422	330.205	273.555	235.552
ENSSTUG00000017924.1	cerebellar degeneration-related protein 2-like	1	57153965	57163759	4	2	1	0	5	0	0	0	4	5.256	0	2	4.058	2	2	3	1	3	0	0	0	1	1	0
ENSSTUG00000017941.1		1	57163866	57179728	8.937	5	1	0	7.053	7	2	3	5.038	7	1	4	3.808	2	2.393	0	0	2	0	1	0	3.984	0	0
ENSSTUG00000018042.1		1	57174859	57175682	0	0	1	0	0	0	0	0	0	0	0	0	0	1	0	0	0	0	0	0	1	0	0	0
ENSSTUG00000018046.1	nucleoplasmin-like	1	57179896	57181245	26.303	16.605	19.115	30.351	19.247	11.468	4.474	19.741	6.656	14.868	9.11	16.689	28.177	19.973	8.454	12.603	16.727	21.994	20.893	8.627	3.991	27.001	11.645	16.292
ENSSTUG00000018060.1	butyrophilin subfamily 1 member A1-like	1	57181239	57185882	9.99	2	21.999	5	11.356	7	0	15.004	9.003	3.99	5.994	9	9.983	22.004	2	90.023	21.474	78.019	111.296	22.356	71.03	84.916	67.002	97.472
ENSSTUG00000018084.1	xylosyltransferase 2-like	1	57208115	57223290	51.095	59.208	81.414	51.768	80.955	46.494	60.347	50.411	49.014	61.349	39.31	72.349	53.998	76.779	43.787	56.735	39.836	37.286	41.016	32.257	48.897	35.415	37.404	43.001
ENSSTUG00000018266.1	ras-related protein Rab-37-like	1	57223652	57242031	4	2	1	1	3	6	1	0	9.001	3	7.507	7.302	6	9.995	1.124	22.358	7	2	5.993	4	0	3.001	3	6
ENSSTUG00000018321.1	Na(+)/H(+) exchange regulatory cofactor NHE-RF1-like	1	57248435	57282737	538.271	517.579	742.712	652.635	876.895	264.856	212.786	860.747	492.861	582.194	483.3	399.083	922.67	1524.97	285.852	519.944	411.322	598.112	316.556	342.748	434.281	546.572	467.199	333.745
ENSSTUG00000018327.1	caskin-2-like	1	57283960	57378028	25.053	37.097	23.99	33.269	38.319	38.578	18.549	32.1	28.712	34.302	11.783	23.309	22.1	39.92	12.001	29.509	19.977	33.554	21.313	13.285	27.339	33.014	19.996	13
ENSSTUG00000018476.1	ST6 N-acetylgalactosaminide alpha-2,6-sialyltransferase 2	1	57378690	57383583	0	0	0	0	0	0	0	0	0	0	0	0	0	0	0	0	0	0	0	0	0	0	0	0
ENSSTUG00000018491.1	protein TsetseEP-like	1	57389566	57420003	2	4	1	3	1	2	1	3	0	1	0	12	2.883	5	1	13	5	3	5	2.994	3	3	3	2
ENSSTUG00000018494.1	bifunctional arginine demethylase and lysyl-hydroxylase JMJD6	1	57427977	57434985	23.877	28.274	17.882	24.635	35.893	6.98	19.574	16.205	27.852	21.946	12.171	27.176	7.988	28.19	17.621	27.455	29.734	10.998	10.445	5	6.982	4.099	0.816	7.985
ENSSTUG00000014180.1	methyltransferase like 23	1	57435006	57436740	56	48	42	27	45.109	41	32	69	29	40	42	61	53	65	38	60	55	71	65	35	58	55	57	123.006
ENSSTUG00000014182.1	serine and arginine rich splicing factor 2	1	57437490	57439833	307.452	313.923	325.644	228.746	266.852	300.201	178.073	189.635	358.552	244.426	154.656	631.242	286.025	257.809	279.728	217.672	169.517	141.194	134.778	99.925	92.5	145.164	102.976	148.984
ENSSTUG00000014193.1	major facilitator superfamily domain containing 11	1	57440736	57445781	21.933	36.763	18.308	44.481	21.644	6.039	17.967	22.329	69.539	30.081	23.777	34.969	39.264	60.032	7.999	54.528	16.257	39.172	53.167	29.382	27.361	16.703	30.011	44.587
ENSSTUG00000014360.1	glutamine-rich protein 2-like	1	57446098	57461553	0	0	0	0	1	0	0	0	0	0	0	0	0	0	0	0	1	0	0	0	0	0	0	0
ENSSTUG00000014382.1	UBA-like domain-containing protein 2	1	57465653	57481878	58.011	56.884	68.947	54.106	126.312	93.481	52.41	28.9	62.238	150.554	57.659	62.166	76.811	87.619	33.153	43.584	50.058	79.438	52.301	42.936	48.3	50.274	33.38	48.386
ENSSTUG00000014389.1	forkhead box protein J1-A-like	1	57488750	57494778	0	0	0	2	1	0	0	0	0	0	0	1	0	1	0	0	0	5	3	3	0	0	5	0
ENSSTUG00000014397.1	tRNA-splicing endonuclease subunit Sen54-like	1	57504268	57509854	29	29	26.999	24	28.161	15.995	23	28	35	18.81	24	60.62	35	23.993	35.995	16	25	19.675	18	1	10	25.669	33.004	19
ENSSTUG00000014411.1	5-hydroxytryptamine receptor 3A-like	1	57515472	57525756	1	0	0	0	3	0	2	4	0	1	0	0	0	0	0	0	2	3.001	1	0	0	6	1.988	1
ENSSTUG00000014419.1	transmembrane protein 104-like	1	57539545	57612706	14.533	50.283	66.514	82.18	89.528	20.958	23.856	58.869	57.757	33.372	11.371	16.505	26.46	98.181	16.439	50.934	31.563	45.502	30.923	26.877	40.41	36.809	20.287	25.187
ENSSTUG00000014450.1	glutamate receptor ionotropic, NMDA 2C-like	1	57670992	57743602	0	0	1	0	0	0	0	0	0	0	0	0	0	0	0	0	0	0	0	0	0	0	0	0
ENSSTUG00000014561.1	RNA binding protein fox-1 homolog 3-like	1	57764242	58021357	1	2.476	1	0	1	8	0	2	3.885	4	1.186	6	3.505	0	0	3.003	8	0	5.647	2.027	0	0	0	8
ENSSTUG00000014751.1	ectonucleotide pyrophosphatase/phosphodiesterase family member 7-like	1	58214498	58221741	0	1987.01	1655	96	12	1258	0	1608.34	8	1440	0	838.034	12	24	2	16	853.998	2144	15	0	8	1	1832	2128
ENSSTUG00000014756.1	chromobox protein homolog 2-like	1	58224592	58231136	8	32.826	23.574	31.771	27.794	25.784	11.519	24.948	24.588	24.788	15.325	27	36.998	47.146	7	24.621	31.569	41.794	16.728	10.79	11.57	12.714	32	49.782
ENSSTUG00000014762.1	noggin-3-like	1	58255527	58256195	0	0	0	0	0	0	0	0	0	0	0	0	0	0	0	0	0	2	0	0	0	0	0	0
ENSSTUG00000014765.1	phosphatidylcholine transfer protein-like	1	58279489	58285760	19	28	22	17	19	23	34	10	24	27.999	26	53.759	55	43	23	34.775	34	47	45	31	25.851	54	65	38
ENSSTUG00000014786.1	transmembrane protein 100-like	1	58288611	58289042	1	0	0	0	0	0	0	0	0	0	0	1	0	0	0	0	0	0	0	0	0	0	0	0
ENSSTUG00000014795.1	monocyte to macrophage differentiation factor-like	1	58305632	58322353	72.87	84.069	108.035	98.684	100.401	58.239	101.981	68.879	129.955	92.847	79.021	78.987	37.968	114.849	60.887	70.267	68.768	56.301	61.06	56.141	46.4	102.882	38.851	63.654
ENSSTUG00000014973.1	hepatic leukemia factor-like	1	58326011	58339298	262.623	241.346	415.891	202.329	313.039	206.848	258.876	188.022	239.73	552.573	279.424	182.99	203.331	353.287	145.999	261.075	401.313	337.594	298.592	312.352	343.474	453.737	266.366	167.313
ENSSTUG00000014997.1	forkhead box protein K2-like	1	58383215	58417124	111.768	138.718	162.698	91.095	161.416	119.285	90.611	90.385	103.436	158.575	107.144	92.654	84.852	160.739	46.019	197.168	69.292	122.929	111.09	72.129	134.017	138.144	93.707	116.718
ENSSTUG00000015076.1		1	58428679	58429854	4.998	13	10.999	7.999	3	14	16	3	4	10	6.997	8	5	10	9	17.006	13.999	20	22	13	9	14	9	14
ENSSTUG00000015086.1	phosphoinositide-interacting protein-like	1	58431384	58431788	0	0	0	0	0	0	0	0	0	0	0	0	0	0	0	0	0	0	0	0	0	0	0	0
ENSSTUG00000015087.1	protein shisa-6-like	1	58466728	58531400	0	0	1	0	0	1	0	0	0	0	0	1	1	1	0	0	0	2	3	1	1	0	0	0
ENSSTUG00000015108.1		1	58547513	58551253	0	0	0	0	0	0	0	0	0	0	0	0	0	0	0	0	0	0	0	0	0	0	0	0
ENSSTUG00000015128.1		1	58552916	58554195	61.121	48.691	13.551	31.238	90.599	15.525	14.134	28.714	21.512	35.737	16.705	19.287	14.188	35.534	9	8.857	8.68	17.668	16.739	13.213	37.096	70.586	14.649	28.256
ENSSTUG00000015163.1	zinc phosphodiesterase ELAC protein 2-like	1	58646731	58656654	54.723	34.159	15.232	39.688	39.813	36.451	8.993	24.984	29.825	13.994	12.621	74.214	26.197	58.356	35.817	27.696	18.662	39.076	12.989	21.101	18.332	31.725	12.123	11.167
ENSSTUG00000015828.1	dual specificity mitogen-activated protein kinase kinase 4-like	1	58658280	58675777	111.58	101.936	73.013	69.891	87.44	73.058	45.443	112.383	111.385	97.177	90.428	108.868	149.042	148.028	77.585	70.948	85.734	90.599	53.665	73.206	81.807	111.602	94.385	75.892
ENSSTUG00000017407.1	transmembrane protein 220-like	1	58676775	58678380	76.204	91.644	193.776	212.412	156.242	74.37	76.039	220.076	278.316	123.706	163.464	98.761	277.931	388.22	68.97	196.665	111.769	311.883	191.531	125.389	171.794	232.001	260.229	300.229
ENSSTUG00000017412.1	protein SCO1 homolog, mitochondrial-like	1	58679038	58681644	62	53.009	44	65.043	46.997	90.999	18	65.09	69.972	26	44.009	109	67	77.929	55	28	36	41	7.003	14	10	25.843	7	29
ENSSTUG00000017431.1	growth arrest-specific protein 7-like	1	58722264	58756984	0	0	0	0	2	2	1	0	0	0	0	1	4	0	0	0	0	0	0	0	0	0	0	0
ENSSTUG00000017568.1	recoverin-like	1	58760555	58762088	0	0	0	0	0	0	0	0	0	0	0	0	0	0	0	0	0	0	0	0	0	0	0	0
ENSSTUG00000017577.1	germ cell-specific gene 1-like protein	1	58767713	58773180	0	0	0	0	0	0	0	0	0	0	0	0	0	0	0	0	0	0	0	0	0	0	0	0
ENSSTUG00000017585.1	heparan sulfate glucosamine 3-O-sulfotransferase 6-like	1	58773929	58778251	0	0	0	0	0	0	0	0	0	0	0	0	0	0	0	0	0	0	1	0	0	0	0	0
ENSSTUG00000017587.1		1	58786281	58788980	0	0	2	1	6	0	0	0	0	0	0	0	0	2	0	6	1	1	2	1	3	3	1	0
ENSSTUG00000017593.1	dehydrogenase/reductase SDR family member 7C-B-like	1	58789354	58792950	3	0	3	2	0	0	1	1	0	1	3	4	0	2	0	4.011	1	0	0	1	1	2	0	3
ENSSTUG00000017603.1	splicing factor U2AF 65 kDa subunit-like	1	58793749	58800260	3	7.967	8.01	4.004	3	7.307	0.98	2	10.088	7.995	7.934	6.121	9.007	10.472	0	8.996	3	8.09	10.025	0	16.557	1	4.002	6.005
ENSSTUG00000017649.1		1	58803033	58823444	1.001	6.929	0	1	2.002	5.801	0	0.995	1	3.999	1	4.005	3	0	1	0	0	1	2	0	2	0	0	0
ENSSTUG00000017653.1		1	58828398	58830366	4	4	4	12	9	2	1	8.001	6	2	6	6	4	8	1	5	8.941	3	3.001	0	3	2.003	9	5.025
ENSSTUG00000017662.1	serine/threonine-protein kinase SBK1-like	1	58845596	58857604	3.987	8.967	1	3	9.212	0	2.989	4	2.001	1	6.001	0	0	19.549	0	8	1	5.05	6	3.994	6.172	1.016	3	1.675
ENSSTUG00000017676.1	ras-associating and dilute domain-containing protein-like	1	58878648	58904778	49.345	45.524	51.53	22.998	70.741	42.822	46.32	42.834	22.03	54.327	17	26.633	23.754	55.547	11.82	56.734	58.319	47.031	45.881	20.62	45.733	45.442	14.045	9.738
ENSSTUG00000017705.1	growth factor receptor-bound protein 2-like	1	58911073	58924388	7	11	12	11.194	8	19	17	15	7	18.664	7.991	16	1	11	3	19.996	12	17.992	34	14	15	23	11	10
ENSSTUG00000017714.1	protein FAM83F-like	1	58927645	58938557	1	0	0	0	0	0	0	0	1	0	0	0	0	0	0	2	0	1	0	0	0	0	0	0
ENSSTUG00000017724.1	cytohesin-3-like	1	58942125	58952522	2.152	10.007	9.998	3.999	7.684	6.998	6.999	2.001	7.626	8.309	8.997	8.093	7	7.685	4.998	9.482	9.542	12.007	20.305	1	14.696	19.711	11	11.889
ENSSTUG00000017743.1	ras-related C3 botulinum toxin substrate 2-like	1	58953293	58977230	69.944	100.901	85.218	44.166	109.502	65.491	37.693	73.826	75.003	64.065	45.655	90.925	77.263	105.052	34.778	100.37	55.387	98.961	63.413	58.657	62.82	67.705	81.002	45.85
ENSSTUG00000017847.1	somatostatin receptor type 5-like	1	59014021	59016292	0	0	0	0	0	0	0	0	0	0	0	0	0	0	0	0	0	0	0	0	0	0	0	0
ENSSTUG00000017853.1	eukaryotic translation initiation factor 3 subunit D	1	59049808	59056959	2147.5	2141.65	1774.12	2115.49	2626.38	2057.32	1442.57	1989.16	1598.52	1993.68	1780.18	1949.97	2913.51	2646.74	1657.34	3579.33	1117.08	2110.72	2552.46	1420.21	2627.29	2815.36	3194.12	2703.89
ENSSTUG00000017881.1	uncharacterized LOC115202932	1	59060277	59096220	56	63	22	48	59	31	14	83.038	52	25	33	71	95	87.999	59	35	20	34	19	28	19.995	25	9.999	29.947
ENSSTUG00000017908.1	GTPase IMAP family member 4-like	1	59074448	59076317	114.187	89	339.195	277.008	168	36	108.295	524.84	397.422	141.989	63.991	203.999	466.359	262.991	184.442	45.001	128.651	225.985	194.999	31.198	122	98.078	130.981	99.116
ENSSTUG00000017911.1		1	59080628	59083677	0	0	0	0	0	0	0	0	0	0	0	0	0	0	0	0	0	0	0	0	1	0	0	0
ENSSTUG00000017928.1	voltage-dependent calcium channel gamma-2 subunit-like	1	59126169	59196764	0	0	0	0	0	0	0	0	0	0	0	0	0	0	0	0	0	0	0	0	0	0	0	0
ENSSTUG00000017939.1	60S ribosomal protein L3	1	59204789	59215763	4811.19	6001.43	3456.43	9017.9	7508.21	7437.78	3807.63	7901.84	6187.13	5428.28	5922.02	6016.63	13572.4	10237.9	5436.4	13342.6	4266.57	8735.81	7926.59	3301.92	6146.4	6001.06	7780.41	6328.3
ENSSTUG00000017973.1		1	59213150	59215096	0	11.899	0	0	12.566	0	0	22.151	8.989	0	0	0	6.502	10.824	0	30.691	7.314	0	26.971	0	0	9.907	0	0
ENSSTUG00000018008.1	solute carrier family 25 member 39-like	1	59216506	59226417	384.919	471.058	135.797	54.298	330.419	83.799	211.588	55.089	75.148	433.872	80.521	240.841	58.888	328.24	111.189	266.19	104.707	617.826	279.744	193.512	162.084	341.375	151.545	177.202
ENSSTUG00000018203.1	progranulin-like	1	59233174	59241455	73.019	64.559	78.524	37.074	102.111	87.556	48.921	37.663	47.162	69.002	52.182	224.508	80.659	107.767	62.044	211.698	47.322	82.517	119.597	40.18	71.102	103.403	54.035	84.514
ENSSTUG00000018215.1	RUN domain-containing protein 1-like	1	59243004	59248738	127.344	82.104	30.504	46.397	65.872	63.387	67.035	44.979	41.036	69.344	47.563	106.551	78.217	80.893	76.641	63.056	41.254	67.988	34.614	44.393	59.54	48.703	53.133	50
ENSSTUG00000018229.1	60S ribosomal protein L27	1	59249200	59251438	7046.57	8273.06	7022.76	13727.8	9302.9	11247.4	6622.47	13782.9	10244	6997.45	6910.6	12538.1	13942.8	11715.6	8799.84	12574.3	6511.9	11166.1	10205.3	4942.73	7985.75	8352.91	10674.4	11203.7
ENSSTUG00000018240.1	interferon-induced 35 kDa protein homolog	1	59262368	59271682	338.89	288	290.996	263.44	355.538	255	181	309.996	295	243.066	216.537	486.971	342	449.983	302.017	345.066	307.002	311.003	335.01	240	265.859	311	309.916	236
ENSSTUG00000018280.1	branched-chain-amino-acid aminotransferase, cytosolic-like	1	59272921	59283133	70.145	70.054	27.215	46.646	76.475	55.515	35.017	29.031	61.558	53.537	24.132	50.033	23.108	43.479	37.516	52.011	19.375	35	46.899	12.855	72.535	53.158	30.272	46.276
ENSSTUG00000018615.1	17-beta-hydroxysteroid dehydrogenase 14-like	1	59294037	59300468	76.237	80	112.377	134.491	128.546	86.54	38	150.365	96.408	99.556	59.824	102.542	177.284	188.445	70.823	239.975	108.614	245.448	209.692	120.727	105.792	176.697	231.113	184.232
ENSSTUG00000018709.1	potassium voltage-gated channel subfamily A member 1-like	1	59303403	59311079	0.973	0	0	1	2.998	0	0	0	1	0	0	0	0	0	0	0	0	0	0	3	0	0	0	0
ENSSTUG00000018716.1	excitatory amino acid transporter 2-like	1	59315832	59326959	0	0	0	0	0	0	0	0	0	0	0	0	0	0	0	0	0	0	0	0	0	0	0	0
ENSSTUG00000018750.1		1	59353698	59355369	3	6	5	0	3	0	3	7	3	0	3	3	0	4	1	5	2	2.67	1	6	0	8	0	0
ENSSTUG00000018777.1	liprin-alpha-3-like	1	59360849	59389900	0	0	0	0	0	0	0	0	0	0	0	0	0	0	0	0	0	0	0	0	0	0	0	0
ENSSTUG00000019612.1	nucleobindin-2-like	1	59405467	59417126	497.616	471.162	545.93	496.372	505.003	624.689	340.939	432.085	479.448	430.84	319.45	586.679	455.393	805.025	485.588	348.529	397.243	366.152	243.608	219.55	203.321	368.421	230.551	165.955
ENSSTUG00000020171.1	G1/S-specific cyclin-D2-like	1	59417519	59419171	4	0	0	0	1	1	1	0	0	0	2	3	1	1.001	0	1	0	2	1	0	2	0	0	3
ENSSTUG00000020213.1	TBC1 domain family member 17-like	1	59421968	59432028	287.438	534.928	240.67	160.693	345.226	269.175	239.828	197.339	245.504	455.127	230.664	239.082	329.348	342.049	178.383	211.65	223.46	298.9	238.37	196.368	302.456	216.973	204.884	150.628
ENSSTUG00000020502.1	uncharacterized LOC115203079	1	59434425	59437089	145.274	147.236	142.378	151.555	219.088	93.147	94.747	154.94	148.851	145.891	137.086	82.675	181.628	270.112	82.522	212.796	105.352	209.609	164.563	130.444	180.493	209.176	181.082	139.005
ENSSTUG00000020509.1	tripartite motif-containing protein 16-like	1	59438602	59451607	1	0	0	0	0	0	0	0	0	0	0	0	0	0	0	0	0	0	0	0	0	0	0	0
ENSSTUG00000020514.1	ER membrane protein complex subunit 10-like	1	59456351	59467407	406.92	511.446	539.171	500.187	433.208	519.984	447.762	507.503	563.95	406.904	345.196	703.651	665.612	652.453	575.996	486.992	396.756	532.209	368.543	381.162	373.651	486.294	394.331	322.099
ENSSTUG00000020778.1	myosin-binding protein C, fast-type-like	1	59504380	59526967	0	0	1	0	0	0	0	1	0	0	0	0	0	0	0	1.289	0	0	0	0	0	0	0	0
ENSSTUG00000029645.1	leucine-rich repeat-containing protein 4B-like	1	59558267	59587942	0	0	0	1	0	0	0	0	0	0	0	0	0	0	0	0	2	0	0	0	0	0	0	0
ENSSTUG00000029655.1	mediator of RNA polymerase II transcription subunit 25-like	1	59594614	59611222	67.105	59.454	61.568	23.653	63.467	77.417	39.307	24.627	34.062	56.025	48.078	73.65	26.261	54.279	27.617	49.942	49.737	39.985	44.286	25.823	26.409	39.333	23.04	32.707
ENSSTUG00000029716.1	synaptotagmin-C-like	1	59613963	59646924	0	0	0	0	0	0	0	1	0	0	0	1	0	0	0	0	0	0	0	0	0	0	0	0
ENSSTUG00000029726.1	protein kinase C and casein kinase substrate in neurons protein 3-like	1	59664908	59670783	1.305	3.906	7	9.604	2.405	4.233	7.47	1.084	2.569	4.711	3	3.998	0	2.466	2	6.975	6.079	9.13	0	0	1.993	4.71	0	2.907
ENSSTUG00000029790.1		1	59683788	59704471	0	0	0	0	0	0	0	2	0	0	0	4	0	0	0	0	0	0	0	0	0	0	0	0
ENSSTUG00000029804.1		1	59697472	59710792	0	0	0	0	0	0	0	0	0	0	0	0	0	0	0	0	0	0	0	1	0	0	0	0
ENSSTUG00000029816.1	uncharacterized LOC115203398	1	59789475	59803951	99.465	81.251	52.609	37.907	99.195	49.776	44.598	44.696	62.003	56.029	37.608	76.139	41.77	78.284	47.209	54.852	25.087	27.946	27.75	22.984	68.48	43.396	19.147	17.27
ENSSTUG00000029833.1		1	59802108	59803951	0	0	0	0	0	0	0	0	0	0	0	1	0	0	0	0	0	0	0	0	0	0	7	0
ENSSTUG00000029856.1	serine/threonine-protein phosphatase alpha-2 isoform-like	1	59806471	59818888	548.07	785.368	765.268	690.929	967.949	764.324	487.131	629.136	445.581	886.642	523.304	481.511	870.252	1349.07	338.8	1274.56	374.984	975.251	983.633	773.65	1165.77	887.611	926.101	996.661
ENSSTUG00000030182.1	claudin-4-like	1	59830402	59832282	0	0	0	0	1	0	0	0	0	0	1	1	1	0	1	2	4	1.009	2	1	0	0	0	7
ENSSTUG00000030200.1	coronin-1A-like	1	59832372	59854899	30.721	57.449	66.759	46.682	26.678	66.354	30.849	34.064	59.216	67.245	44.029	121.703	42.564	80.272	41.207	179.556	50.191	82.047	94.232	56.565	35.512	78.157	65.592	57.293
ENSSTUG00000030264.1	progestin and adipoQ receptor family member 4-like	1	59861099	59872596	0	0	0	0	0	0	0	0	0	0	0	0	0	0	0	0	0	0	0	0	0	0	0	0
ENSSTUG00000030270.1	perforin-1-like	1	59878503	59881630	12.292	16.491	13.526	8	8.779	29.23	10.489	4.724	7.744	16.219	8.891	7.438	11.383	10.548	8.632	13.268	8.803	7.626	8.338	4.846	4.999	11.959	5.789	0
ENSSTUG00000030296.1	cytochrome c oxidase subunit 6A, mitochondrial-like	1	59929782	59931674	1920.36	2875.57	2378.31	2018.94	1714.66	1871.82	1475.84	3128.97	1510.62	1882.19	1670.09	2170.49	2771.32	2969.56	1783.92	3001.45	1460	2821.69	2304.31	2010.86	1439.72	1570.95	1929.38	2948.09
ENSSTUG00000030311.1	armadillo repeat-containing protein 5-like	1	59932354	59939996	61.816	37.292	25.992	53.738	75.059	24.059	21.326	54.659	73.682	18.796	33.573	57.325	67.497	71.181	30.406	48.073	26.904	54.389	35.546	33.28	52.116	23.228	29.962	54.291
ENSSTUG00000030323.1	uncharacterized LOC115203657	1	59941476	59944189	17.015	24	28	23	18	20	23	19	27	18	17	29	26	35	14	30	25	38	37	11	35	40	16.997	22
ENSSTUG00000030328.1	elongin-B	1	59946482	59949792	531.097	600.565	751.825	557.321	623.359	449.008	441.038	504.352	664.095	574.14	359.073	714.419	398.022	828.493	581.149	580.372	639.248	542.694	460.187	434.097	385.198	565.392	458.643	309.988
ENSSTUG00000030344.1	uncharacterized LOC115203667	1	59950364	59954979	63.42	70.219	30.472	47.488	41.909	32.41	37.45	57.994	39.579	26.845	35.547	48.479	69.548	56.774	18.287	56.553	32.995	63.33	43.007	42.393	43.989	49.612	39.006	43.053
ENSSTUG00000030370.1		1	59967342	59970564	1	8	6	5.001	5	6	3	5	7	2	1	2	3	5	2	2	3	0	2	0.933	1	7	0	0
ENSSTUG00000000051.1		1	59975930	59977987	10.246	23.135	0	10.333	10.252	2.307	3.71	14.915	16.998	22.833	0	2.935	0	2.658	1.313	0	0	12.987	5.109	3.516	9.471	4.594	0	2.505
ENSSTUG00000000058.1	chromosome 1 C16orf58 homolog	1	59993646	60008322	69	88	75	140	88	93	45	142	151	35	65	127	126.009	145	87	94	100	85	87	46	40	95	111	99
ENSSTUG00000000091.1	uncharacterized LOC115203709	1	60014070	60024077	38	50	38.997	23	38.003	37.005	21.999	19	34	35.998	26	24.097	14	39	27.005	36	10	23	19	27	34.989	42.58	6	6.002
ENSSTUG00000000092.1	CD2 antigen cytoplasmic tail-binding protein 2-like	1	60024251	60027164	61.118	109.602	87.329	74.753	76.148	114.741	101.243	79.742	98.748	110.997	92.7	69.527	119.41	140.54	89.799	110.122	80.986	128.352	82.568	84.743	118.672	97.192	88.138	94.42
ENSSTUG00000000094.1	sesquipedalian-1-like	1	60027242	60030549	29.191	48.695	13.999	19.966	57.035	3.007	6.523	35.94	11.506	18	7	19.999	24.964	40.805	25.979	4	36.227	11.564	3.083	38.024	4.005	1.001	8.546	1
ENSSTUG00000000096.1	myosin regulatory light chain 2, skeletal muscle isoform type 2-like	1	60035889	60040380	0	0	0	0	0	0	0	0	0	0	0	0	0	0	0	4.25	0	0	0	0	0	0	0	1
ENSSTUG00000000109.1	TBC1 domain family member 10B-like	1	60041394	60059852	313.319	675.514	827.206	121.048	273.044	959.369	204.351	125.553	246.38	463.46	360.199	1108.99	287.118	426.138	263.749	386.639	190.296	395.913	460.996	440.975	320.974	324.382	353.573	521.685
ENSSTUG00000000162.1	3 beta-hydroxysteroid dehydrogenase type 7-like	1	60077849	60089049	2253.63	801.469	1541.92	2536.16	2694.33	445.073	687.017	3589.65	1215.42	1193.63	771.55	1285.23	1768.26	3165.8	836.012	1250.7	585.322	1289	620.159	1285.86	2042.08	1220.08	715.408	653.796
ENSSTUG00000000163.1	histone-lysine N-methyltransferase SETD1A-like	1	60107955	60122713	221.371	201.704	114.444	83.507	217.291	201.027	162.922	146.503	121.812	189.377	153.258	152.948	83.286	127.267	109.984	157.048	74.155	107.818	88.635	73.178	108.484	101.699	72.819	98.371
ENSSTUG00000000168.1	coiled-coil domain-containing protein 47	1	60126534	60130893	608.359	520.334	523.05	503.395	608.049	391.785	372.09	560.871	552.318	641.203	326.136	624.974	1104.32	950.437	542.426	447.754	480.891	656.264	300.474	349.646	533.754	529.605	404.221	367.378
ENSSTUG00000000184.1	DDB1- and CUL4-associated factor 7-like	1	60132230	60137698	53.699	55.978	71.861	43.934	81.526	59.066	71.187	50.391	29.499	70.253	30.696	45.511	9.396	75.543	20.5	57.977	46.183	33.2	40.733	15.732	34.67	44.682	17.318	14.851
ENSSTUG00000000205.1	potassium voltage-gated channel subfamily H member 6-like	1	60142700	60181734	0	1.184	0	1	0	0.97	0	0	2.768	0	0	2.001	0	2	1	3	1.475	0	0	0	0	0	0	0
ENSSTUG00000000241.1	glial fibrillary acidic protein-like	1	60192423	60200512	0	0	0	0	0	0	0	0	0	0	0	0	0	1	0	0	0	0	0	0	0	0	0	1
ENSSTUG00000000257.1	mitogen-activated protein kinase kinase kinase 3-like	1	60206041	60223811	48.19	43.073	38.17	16.429	35.752	37.77	36.203	23.477	25.532	44.466	23.097	29.362	25.653	52.906	16.55	58.489	35.799	85.156	47.507	42.749	59.887	64.155	28.733	59.79
ENSSTUG00000000292.1	LIM domain-containing protein 2-like	1	60231277	60247502	54.491	66	73.106	69.004	112	75	81.015	59.537	72.857	132.213	86.015	59	66.744	265.509	33.358	96.213	49.473	127	75	69.472	134	91.076	56.474	71.367
ENSSTUG00000000304.1	ATP-dependent RNA helicase DDX42-like	1	60257789	60264475	183.887	234.311	94.348	71.144	196.267	129.432	92.942	70.354	151.656	153.753	93.339	156.819	181.355	123.451	75.276	101.348	113.239	120.724	132.273	76.269	130.586	104.483	103.271	87.378
ENSSTUG00000000336.1	STE20-related kinase adapter protein alpha-like	1	60264496	60273465	79.926	78.265	48.586	73.484	73.036	51.556	71.375	57.141	80.377	78.1	49.21	41.337	134.365	110.249	37.006	68.485	52.596	75.889	41.726	41.503	88.886	42.357	58.63	78.585
ENSSTUG00000000386.1	E3 ubiquitin-protein ligase RNF113A-like	1	60273479	60276852	127.62	105.501	98.15	146.575	82.315	108.004	116.317	135.113	132.716	66.741	65.979	116.6	239.845	161.646	70.555	152.874	143.516	141.719	159.054	82.45	88.199	145.964	160.211	168.951
ENSSTUG00000000407.1	RUN domain-containing protein 3A-like	1	60276530	60292249	0	0	2	0	2	0	0	1	0	5.896	0	5.58	0	3.004	0	2	0.998	3	1	3	2	0	1	1
ENSSTUG00000000426.1		1	60283987	60284235	0	0	0	0	0	0	0	0	0	0	0	0	0	0	0	0	0	0	0	0	0	0	0	0
ENSSTUG00000000428.1		1	60286033	60286281	0	0	0	0	0	0	0	0	0	0	0	0	0	0	0	0	0	0	0	0	0	0	0	0
ENSSTUG00000000434.1	protein FAM117A-like	1	60299353	60308253	11.034	10	16.816	12.842	8.014	6	5	8.241	6.001	22.004	2.004	14	10.828	11.757	1	18.011	6.485	9.996	3.987	9	7.999	4.996	11	16
ENSSTUG00000000456.1	solute carrier family 35 member B1-like	1	60319239	60324630	342.655	469.642	239.81	705.056	361.578	234.765	171.923	382.136	668.285	74.252	233.434	784.786	446.532	285.931	352.248	75.027	263.108	78.508	40.471	64.756	43.426	58.248	69.128	45.024
ENSSTUG00000000464.1	cytochrome c oxidase subunit NDUFA4-like	1	60327785	60332279	2046.83	2407.82	2431.71	3700.03	2161.46	2532.71	1853.65	3883.6	3470.51	1825.43	1918.15	3238.24	5616.29	5482.51	2578.1	2732.26	2752.64	2954.57	2003.29	2008.52	1323.58	1743.23	2219.45	2179.04
ENSSTUG00000000477.1		1	60475931	60510839	0	0	0	0	0	0	0	0	0	0	0	0	0	0	0	1	0	1	0	0	0	1	0	0
ENSSTUG00000000489.1	GTPase IMAP family member 8-like	1	60523796	60531725	7	2	0	0	3	1	2	3	4	1	0	2	3	1	0	5	0	4	3	0	3	0	0	2
ENSSTUG00000000493.1		1	60532754	60534545	20.228	74.742	98.28	71.828	69.27	66.024	46.127	71.976	87.923	75.959	52.497	61.2	82.043	103.453	80.091	99.63	69.265	63.015	107.4	75.761	110.879	61.414	98.283	73.802
ENSSTUG00000000499.1		1	60537068	60537983	0	0	0	0	0	0	0	0	0	0	0	0	0	0	0	0	0	0	0	0	0	0	0	0
ENSSTUG00000000511.1	band 3 anion exchange protein-like	1	60541608	60553271	254.939	345.332	303.09	100.789	289.517	413.909	307.541	260.673	259.967	395.132	424.197	164.303	175.251	320.522	112.595	367.371	493.289	277.802	285.62	343.01	433.157	153.747	72.009	72.435
ENSSTUG00000000594.1		1	60549926	60550948	1.994	12.372	10.999	14.88	9.69	1.124	2.34	4.6	13.228	15.288	0.692	4.412	15.839	5.094	0	8.009	20.903	0.995	5.686	0	7.919	6.88	5.059	3.063
ENSSTUG00000000628.1	nucleolar transcription factor 1-like	1	60555515	60567291	64.358	51.945	40.979	34.283	88.6	31.486	19.042	32.465	47.744	48.204	22.893	40.75	36.607	95.379	16.161	78.38	32.644	87.346	80.37	60.285	107.291	113.3	50.714	50.81
ENSSTUG00000000755.1	ataxin-7-like protein 3	1	60568952	60577212	132.49	117.572	81.972	90.644	104.977	103.642	77.556	76.171	131.037	100.405	83.005	111.892	161.087	143.411	62.5	133.638	82.725	158.104	105.344	79.584	140.574	131.834	125.619	105.739
ENSSTUG00000000771.1	transmembrane and ubiquitin-like domain-containing protein 2	1	60579020	60581985	72.741	88.46	75.998	109.218	114.287	50.548	47.75	52.367	90.562	89.242	38.701	68.834	62.397	109.969	57.836	102.558	79.35	64.44	56.894	62.002	53.209	68.786	36.728	47.367
ENSSTUG00000000778.1	ankyrin repeat and SOCS box protein 16-like	1	60582111	60584998	0	0	0	0	0	0	0	0	0	0	0	2	1	0	0	0	1	0	0	0	0	0	0	0
ENSSTUG00000000781.1	homologous recombination factor with OB-fold	1	60585543	60589849	26.994	17.994	16.317	19.991	25	15.05	6	18.993	45.996	22.431	12.997	17	16.263	19.935	6	23.732	5.992	8.98	14.993	9.994	35.001	19	4.231	7
ENSSTUG00000000787.1	putative proline-rich protein 21	1	60590035	60591423	19	35	17	17	22	32	26	16	48	28	10	18	33	8	5	22.997	16	19	32	11	21	23	25	26.997
ENSSTUG00000000790.1	acid-sensing ion channel 2-like	1	60891130	61086256	3	10	6	3	5	2	4	5	3.012	12	1	3	3.999	8	1	5	3	13.999	14	3	15	17.083	0.994	6
ENSSTUG00000000814.1		1	61091060	61130752	0	0	0	0	0	0	0	0	0	0	0	0	0	0	0	0	0	0	0	0	0	0	0	0
ENSSTUG00000000879.1	RNA polymerase I-specific transcription initiation factor RRN3-like	1	61164312	61170864	119.743	145.865	60.445	88.503	126.515	80.632	42.958	52.723	86.746	80.608	71.573	81.288	144.924	143.565	47.325	77.292	63.009	113.282	61.686	39.998	101.018	99.562	59.695	77.839
ENSSTUG00000001387.1	tubulin beta-4B chain-like	1	61174850	61176508	14.157	14.952	15	10.949	24.556	14.258	10	28.196	11.482	15.957	15.699	22.413	30.092	45.53	16	44.883	22.998	27.978	21.108	22.996	17.872	39.586	33.003	60.941
ENSSTUG00000001392.1		1	61176515	61177591	115.505	114.618	127.925	204.707	198.178	166.562	56.604	172.068	158.122	164.897	81.048	132.715	238.608	307.933	66.527	328.202	96.266	315.11	268.887	94.055	229.507	309.06	216.683	225.859
ENSSTUG00000001395.1		1	61178416	61179651	50.7	69.034	30.748	29.296	64.538	22.804	39.897	34.908	64.2	80.757	12.708	32.659	26.063	46.787	7.008	19.87	18.111	22.543	29.605	30.656	35.963	32.91	16.356	22.99
ENSSTUG00000001399.1	tubulin beta-1 chain-like	1	61182602	61183820	0	0	0	0	0	0	0	0	1.002	0	0	0	0	0	0	0	0	0	0	0	0	0	0	0
ENSSTUG00000001405.1		1	61183890	61184966	130.998	155.788	70.331	257.766	147.979	202.539	48.533	275.389	171.182	51.045	95.551	220.925	390.568	268.438	202.026	140.754	51.286	124.488	118.619	17.392	62.144	92.965	69.451	91.095
ENSSTUG00000001408.1		1	61187189	61187714	26	37	16	27	30	13	8	18	15	23	2	22	23	20	5	10	5	8	4	6	8	16	3	5
ENSSTUG00000001414.1	histone chaperone asf1b-B	1	61192290	61195249	107.546	107.919	109.81	108.502	75.701	111.568	113.57	83.004	105.403	93.911	116.807	131.945	124.323	153.349	83.436	148.319	95.466	122.593	127.699	68.688	96.041	146.741	110.167	141.358
ENSSTUG00000001450.1	cAMP-dependent protein kinase catalytic subunit alpha	1	61196032	61216762	225.921	217.397	297.293	123.608	490.807	81.075	116.597	116.908	221.414	269.561	169.57	92.648	95.798	322.575	88.869	216.007	193.487	185.702	99.809	169.058	200.631	303.612	114.778	71.063
ENSSTUG00000001644.1	atherin-like	1	61219439	61225234	18.998	2.247	6.266	3.138	20.371	4.533	6.194	4	4	10.474	5.988	5	3	16.454	3.317	10	2.481	5.136	5.44	3.001	4.385	11	0	0
ENSSTUG00000001651.1		1	61224911	61227268	15.159	32.38	14.84	8.707	11.572	7.099	18.432	11	3	18.539	9.794	6.004	8.824	27.223	9.722	14.853	3.519	16.626	8.84	7.001	21.07	15.006	7.992	0
ENSSTUG00000001653.1	very-long-chain enoyl-CoA reductase-like	1	61228305	61237098	0	1	0	0	1	0	0	0	0	0	0	0	0	0	1	2	0	1	3	0	0	0	2	0
ENSSTUG00000001664.1	dnaJ homolog subfamily B member 1-like	1	61238890	61244794	81.467	82.437	69.143	53.144	66.594	57.999	53.575	30.68	44.242	74.115	52.092	89.105	54.051	72.833	88.06	53.172	33.543	21.492	20.007	19.624	22.066	56.144	21.348	27.59
ENSSTUG00000001678.1	PDZ domain-containing protein GIPC1-like	1	61250510	61255447	3.075	5	1.049	5.374	2.05	10.001	5	8	1.026	8.037	0	20.002	7.188	6.171	10.379	2.224	6.507	3.443	7.492	2.097	2.009	3	1	1
ENSSTUG00000001685.1	tripartite motif-containing protein 35-like	1	61264960	61270642	0	0	1	0	0	0	0	0	0	0	0	0	0	0	0	0	0	0	0	0	0	0	0	0
ENSSTUG00000001692.1		1	61270752	61274365	0	0	0	0	0	0	0	0	0	0	0	0	0	0	0	0	0	0	0	0	0	0	0	0
ENSSTUG00000001773.1	potassium channel subfamily T member 2-like	1	61276354	61371840	0	0	3	0	0	0	0	0	0	1	1	1	0	0	1	1	1	0	1	0	0	0	0	0
ENSSTUG00000002310.1		1	61375551	61381247	7.75	11.366	6.501	7.621	10.928	6.369	12.499	2.247	7.943	7.757	7.803	15.913	11.423	9.352	5.082	8.225	1.08	11.297	4.39	4.171	8.433	4.151	1.046	10.784
ENSSTUG00000002473.1	dynamin-2	1	61381084	61424459	128.725	157.672	87.989	86.131	339.319	76.044	121.897	93.402	114.063	144.936	52.638	91.456	44.056	122.782	68.1	41.373	49.113	47.603	47.196	47.001	59.796	40.425	18.991	30.877
ENSSTUG00000002597.1	transmembrane emp24 domain-containing protein 1-like	1	61428589	61432742	25.62	28.617	21.641	17.39	33.505	10.997	3.307	13.99	18.187	26.998	22.564	9.02	13.002	43.432	14.003	26.637	11	33.012	27.02	10.083	32.151	22.997	2.001	5.004
ENSSTUG00000002609.1	tumor necrosis factor ligand superfamily member 14-like	1	61439150	61441653	1	0	3.552	1	0	0	1	0	1.111	2	0	0	0	2.73	0	3	0	1	2.006	0	3	1	0	0
ENSSTUG00000002625.1	uncharacterized LOC115204306	1	61453473	61461191	0	0	0	0	1	0	0	0	0	1	0	0	0	0	0	0	0	0	0	0	0	2	0	0
ENSSTUG00000002651.1	phospholipid phosphatase 3-like	1	61473774	61507538	1162.99	1164.27	1284.51	983.224	1729.35	481.661	679.572	1248.02	811.49	1156.07	1127.85	689.006	988.116	2201.04	467.915	1565.53	1304.32	2041.78	1671.93	1381.01	1370.39	2034.58	1543.79	1390.9
ENSSTUG00000002796.1	adhesion G protein-coupled receptor L1-like	1	61714485	61831577	0	0	0	1	0	0	0	0	0	0	0	0	0	0	0	1	0	1	0	2	0	0	0	0
ENSSTUG00000005149.1		1	61737453	61737895	0	0	0	0	0	0	0	0	0	0	0	0	0	0	0	0	0	0	0	0	0	0	0	0
ENSSTUG00000005174.1	alpha-(1,3)-fucosyltransferase 9-like	1	62013341	62014387	0	0	0	0	0	0	0	0	0	0	0	0	0	0	0	0	0	0	0	0	0	0	0	0
ENSSTUG00000005180.1	CD97 antigen-like	1	62038602	62106485	565.611	191.333	545.925	81.945	170.779	177.061	125.721	130.582	259.522	287.129	83.257	1242.21	121.634	198.251	77.903	333.82	932.033	188.035	136.167	82.142	178.986	166.51	92.884	84.013
ENSSTUG00000005257.1		1	62132783	62135715	0	0	0	0	0	0	0	0	0	0	0	0	0	0	0	0	0	0	0	0	0	0	0	0
ENSSTUG00000005503.1	long-chain fatty acid transport protein 1-like	1	62135442	62149899	165.382	55.828	114.894	200.778	219.676	52.325	91.909	229.419	178.958	92.501	80.643	108.659	208	285.084	81.16	109.491	103.268	145.081	74.945	94.442	166.127	127.106	106.007	76.445
ENSSTUG00000005862.1	zinc-binding protein A33-like	1	62150630	62156381	0	0	0	0	0	0	0	0	0	0	0	0	0	0	0	1	0	0	0	0	0	0	0	0
ENSSTUG00000005873.1		1	62166904	62167515	1	0	2	1	0	2	2	0	0	2	0	0	3	1	0	1	1	1	2	3	0	0	2	1
ENSSTUG00000005879.1		1	62168601	62169494	0	0	0	0	0	0	1	0	0	0	0	0	1	0	0	0	0	0	0	0	0	0	0	0
ENSSTUG00000005949.1	eukaryotic peptide chain release factor GTP-binding subunit ERF3A-like	1	62170640	62186446	419.669	321.374	335.687	433.397	327.289	325.397	206.019	311.104	384.399	248.273	217.948	519.613	346.976	398.6	478.359	177.801	253.252	241.893	116.879	146.551	190.562	197.326	131.817	123.453
ENSSTUG00000008340.1	pyridoxal-dependent decarboxylase domain-containing protein 1-like	1	62188933	62201831	124.341	120.853	53.816	90.657	139.779	55.97	41.27	69.517	97.391	66.231	41.72	95.638	33.391	74.527	46.552	55.235	37.821	25.997	27.502	32.015	62.001	48	28.001	35.015
ENSSTUG00000010678.1	calcium-binding mitochondrial carrier protein SCaMC-3-like	1	62211571	62240740	0	0	0	0	0	0	0	0	0	1	0	0	0	0	0	0	0	2	0	0	0	0	0	0
ENSSTUG00000010821.1		1	62288091	62290631	28.667	14.812	12.975	8.36	19.761	31.778	18.556	16.392	16.566	11.567	8.575	42.386	17.782	21.601	27.09	12.658	6.592	9.259	11.476	4	9.403	13.997	2.603	0
ENSSTUG00000010839.1	protein YIPF1-like	1	62291614	62293975	127.474	151.233	58.054	105.812	126.644	123.655	32.77	74.687	109.851	91.876	52.458	153.638	102.418	105.808	80.779	53.478	40.461	51.883	44	40.627	47.562	49.983	31.997	29.788
ENSSTUG00000010857.1	histone-arginine methyltransferase CARM1-like	1	62297637	62310800	155.48	119.211	30.666	62.759	84.818	56.14	66.917	90.564	86.679	57.24	31.512	88.713	21.165	42.086	96.296	42.715	26.457	20.763	29.546	21.548	32.083	36.017	7.875	5.845
ENSSTUG00000011214.1	guanine nucleotide-binding protein G(I)/G(S)/G(O) subunit gamma-5-like	1	62310991	62315289	9	30	17	14.982	10	8.004	14	12	17	6	16	18	43	39	8	19.998	8	39	28.972	17	11.999	21	19	31
ENSSTUG00000011226.1	ATP-dependent Clp protease proteolytic subunit, mitochondrial-like	1	62315263	62320676	91.452	77.345	60.923	115.503	87.449	60.745	42.721	100.388	98.994	32.077	38.923	118.484	62.198	95.242	56.883	68.025	47.571	66.694	66.397	53.226	29.996	60.035	51.582	16.99
ENSSTUG00000011250.1	aldehyde dehydrogenase family 3 member B1-like	1	62326749	62331923	0	0	1	0	2	3.358	0	0	0	0	0	0	0	0	0	1	0	0	0	0	0	5	0	0
ENSSTUG00000011267.1		1	62334722	62336447	0	2	2	0	0	0	0	0	1	9	0	3	3	3	0	2	0	1	0	0	5	1	1	0
ENSSTUG00000011274.1		1	62347768	62348395	1	1	0	0	0	0	0	1	0	0	0	3	0	0	0	0	0	0	1	0	0	0	0	0
ENSSTUG00000011295.1		1	62366782	62368641	0	0	0	0	0	0	0	0	0	0	0	0	0	0	0	0	0	0	0	0	0	0	0	0
ENSSTUG00000011315.1		1	62393352	62393654	1	0	0	0	0	0	0	0	0	2	0	0	0	0	0	0	0	2	1	0	1	0	0	0
ENSSTUG00000011319.1		1	62394455	62397969	0	0	0	0	0	0	0	0	0	0	0	0	0	0	0	0	0	0	0	0	0	2	0	0
ENSSTUG00000011328.1		1	62398547	62476505	0	0	5	2	0	0	0	0	0	3	0	2	0	0	0	2	2	7	0	0	0	3	0	0
ENSSTUG00000011331.1		1	62401788	62402096	0	1	1	0	0	0.5	0	0	0	3	0	0	0	0	1	0	1	3	0	0	0	0	0	0
ENSSTUG00000011334.1		1	62408173	62408487	0	0	0	0	0	0	0	0	0	0	0	0	0	0	0	0	0	0	0	0	0	0	0	0
ENSSTUG00000011338.1		1	62408961	62409649	0	0	0	0	0	0	0	0	0	0	0	0	0	0	0	0	0	0	0	0	0	0	0	0
ENSSTUG00000010247.1		1	62410363	62410967	0	0	0	0	0	0	0	0	0	0	0	0	0	0	0	1	0	0	0	0	0	0	0	0
ENSSTUG00000010257.1		1	62440363	62450463	0	0	3	0	0	0	0	1	4	1	0	2.522	0	2.997	0	7.244	1.059	10.785	1.119	2	2	10	10.642	2
ENSSTUG00000010283.1		1	62476368	62476911	0	0	0	0	0	0	0	0	0	0	0	0	0	0	0	0	0	1	0	0	0	0	0	0
ENSSTUG00000010291.1		1	62477888	62480531	0	0	0	0	0	0	0	0	0	1	0	0	0	0	0	0	0	0	0	0	0	0	0	0
ENSSTUG00000010298.1		1	62485832	62486140	0	0	0	0	0	0	0	1	2	0	0	1	0	1	0	0	0	0	0	0	0	0	0	0
ENSSTUG00000010301.1		1	62492673	62492990	0	1	0	0	0	0	0	0	0	0	0	6	0	0	0	6	0	1	0	0	0	1.866	0	0
ENSSTUG00000010303.1		1	62499672	62499980	0	0	0	0	1	0	0	0	0	0	0	0	0	0	0	0	0	0	0	0	1	0	1	0
ENSSTUG00000010307.1		1	62506857	62507352	0	0	0	0	0	0	0	0	0	0	0	0	0	0	0	0	0	0	0	0	0	0	0	0
ENSSTUG00000010311.1		1	62511237	62511536	0	0	0	0	0	0	0	0	0	1	0	0	1	0	0	0	0	2	0	0	0	0	4	1
ENSSTUG00000010316.1		1	62524640	62524954	0	0	0	0	0	0	0	0	0	0	0	0	0	0	0	0	0	0	0	0	0	0	0	0
ENSSTUG00000010318.1		1	62527271	62527528	0	0	0	0	0	0	0	0	0	0	0	1	0	0	0	0	0	0	0	0	0	0	0	0
ENSSTUG00000010325.1		1	62527687	62543177	0	0	0	0	0	0	0	0	0	0	0	0	0	0	0	0	0	0	0	0	0	0	0	0
ENSSTUG00000010337.1		1	62535841	62536155	0	0	0	0	0	0	0	0	0	0	0	3	0	0	0	2	0	0	0	1	0	3	0	0
ENSSTUG00000010341.1		1	62566412	62566840	0	0	0	0	0	0	0	0	0	0	0	0	0	0	0	0	0	0	1	0	0	0	1	0
ENSSTUG00000010347.1		1	62567636	62578002	0	0	0	0	0	0	0	0	0	0	0	3	0	0	0	0	0	0	0	0	0	0	0	0
ENSSTUG00000010355.1		1	62568734	62569027	0	0	0	0	0	0	0	0	2	0	0	2	2	0	0	1	0	0	0	0	0	0	0	0
ENSSTUG00000010360.1		1	62579134	62579466	0	0	0	0	0	0	0	0	0	0	0	0	0	0	0	0	0	0	0	0	0	0	0	0
ENSSTUG00000010372.1		1	62604166	62604482	0	0	0	0	0	0	0	0	0	0	0	0	0	0	0	0	0	0	0	0	0	0	0	0
ENSSTUG00000010381.1		1	62605658	62605990	0	0	0	0	0	0	0	0	0	0	0	1	0	0	0	0	2	0	0	0	0	0	0	0
ENSSTUG00000010393.1		1	62607570	62607854	0	0	0	0	0	0	0	0	0	0	0	0	0	0	0	0	0	0	0	0	0	0	0	0
ENSSTUG00000010398.1		1	62608427	62608759	0	0	0	0	0	0	0	0	0	0	0	0	0	0	0	0	0	0	0	0	0	0	0	0
ENSSTUG00000010403.1		1	62614067	62614381	0	0	2	0	0	0	0	0	1	2	0	0	0	0	0	1	0	0	0	0	0	0	2	2
ENSSTUG00000010408.1		1	62622391	62622707	0	0	0	0	0	0	0	0	0	0	0	0	0	0	0	0	0	0	0	0	0	0	0	0
ENSSTUG00000010418.1		1	62633016	62633390	0	0	0	0	0	0	0	0	1	0	0	0	0	0	0	0	0	0	0	0	0	0	0	0
ENSSTUG00000010423.1		1	62636071	62636379	1	0	0	0	0	0.5	0	0	0	1	0	2	0	0	0	0	0	0	0	0	0	0	0	0
ENSSTUG00000010424.1		1	62639827	62640144	0	0	0	0	0	0	0	0	0	0	0	0	0	0	0	0	0	0	0	0	0	0	0	0
ENSSTUG00000010428.1		1	62640633	62641136	0	0	1	0	0	0	0	0	0	0	0	0	0	0	0	0	0	0	0	0	0	0	0	0
ENSSTUG00000010438.1		1	62681671	62681970	0	0	0	0	0	0	0	0	0	0	0	0	0	0	0	0	0	0	0	0	0	0	0	0
ENSSTUG00000010439.1		1	62682975	62683322	0	0	0	0	0	0	0	0	0	0	0	2.011	0	0	0	0	0	0	0	0	0	0	0	0
ENSSTUG00000010446.1		1	62696492	62790463	59.997	48.246	426.078	95.183	30.395	30.97	114.366	89.24	414.541	327.171	19.53	743.654	299.593	94.013	44.39	451.501	136.799	478.224	163.193	82.967	239.535	373.35	280.501	190.121
ENSSTUG00000010529.1		1	62733852	62734220	0	0	0	0	0	0	0	0	0	0	0	0	0	0	0	0	0	0	0	0	0	0	0	0
ENSSTUG00000010532.1		1	62783637	62783693	0	0	0	0	0	0	0	0	0	0	0	0	0	0	0	0	0	0	0	0	0	0	0	0
ENSSTUG00000010534.1		1	62791967	62802824	0	0	0	0	0	0	0	0	0	0	0	0	0	0	0	0	0	1	0	0	0	0	1	0
ENSSTUG00000010544.1		1	62792794	62793174	1.001	0	0	0	0.974	0	0	0	0	0	0	0	0	1.212	0	0	0	2.797	0	0	0	0	0	0
ENSSTUG00000010548.1		1	62793337	62793684	0	0	4.956	0	6.532	0	0	0	0	2.403	0	0	0	0	0	0	2.981	0	6.013	0	0	5.428	0	0.5
ENSSTUG00000010552.1		1	62793808	62794113	1	0	0	0	1.459	0	1	1	1.001	1	0	1	0	3.998	0	3	1	0	0	3	2	2.448	1	0
ENSSTUG00000010557.1		1	62794238	62794543	0	0	0	5.393	0	0	1.998	0	0	0	0	0	0	2.474	0	0	1	1.001	0.992	0	0	0	2.003	0
ENSSTUG00000010561.1		1	62794658	62795029	2	2.888	0	2.248	0	0	0	1.951	5.999	1.6	0	4.038	0	2.001	0	0	1.293	0	0	8.994	0	0	1	0
ENSSTUG00000010566.1		1	62795177	62795482	0	2	0	0	0	0	1	0	0	0	0	0	0	1	0	0	0	2.168	1	1	0	0	1	0
ENSSTUG00000010570.1		1	62796073	62796396	0	0	0	0	0	0	0	0	0	0	0	0	0	0	0	4.004	0	0	0	0	0	1.098	0	0
ENSSTUG00000010581.1		1	62797440	62797787	0	0	0	0	0	0	0	0	0	2.003	0	2.5	0	0	0	0	0	0	0	0	2	0	0	0
ENSSTUG00000010591.1		1	62798341	62798646	0	0	1	0	3.01	0	0	1.052	2.001	0	0	0	0	0.992	0	0.834	0	0	1.002	1.001	0	0	2	0
ENSSTUG00000010598.1		1	62798809	62799132	0	0	0	0	0	0	0	0	0	0	0	0	0	0	0	0	0	5.868	0	0	0	0	0	0
ENSSTUG00000010604.1		1	62799280	62799585	0	0	0	5.999	0	0	0	1	0	0	0	0	0	0	0	1.096	1.42	4.386	2	0	1	7.01	0	0
ENSSTUG00000010611.1		1	62799710	62800015	1	0	3.148	0	0	0	1.002	0	0	5.432	0	6.2	1	0	0	1	1	1.141	0	2.999	2	3	1.996	3
ENSSTUG00000010629.1		1	62801547	62801894	0	2.116	4.313	0.958	0	0	0	1.998	0	3.538	1	0	0	7.507	0	3.985	4.986	2.981	0	4.006	0	3.945	1	0.5
ENSSTUG00000010634.1		1	62802274	62803282	1	0	2	1	3	0	0	0	2	1	0	0	1	5	0	3	5	10	0	5	5	4	15	1
ENSSTUG00000010641.1		1	62806065	62806418	3	0	10	5	6	0	1	3.171	9	6	3	1	7	10	0	15	9	17	2	15	6	13	17	5
ENSSTUG00000010646.1		1	62806547	62806717	0	0	1	0	0	0	0	1.829	0	1	0	1.999	0	0	0	0	0	0	3	0	3	3.002	10.986	2.007
ENSSTUG00000010652.1	nucleus accumbens-associated protein 1-like	1	62822011	62840050	67.004	28.249	27.91	56.727	54.988	42.014	50.727	38.799	77.994	32.002	38.001	46.228	76	67.31	34.005	28.995	49.765	39.701	31.005	13.07	28.995	36.324	23	21
ENSSTUG00000010670.1	immediate early response gene 2 protein-like	1	62842048	62842617	4.998	0	1.114	1	2	7.5	12.607	3.629	2.999	10.997	2	3.309	2.002	8.007	2.999	8.007	4	4.784	2.194	22.573	4	7	3.001	1.336
ENSSTUG00000010707.1	voltage-dependent P/Q-type calcium channel subunit alpha-1A-like	1	62858548	62996358	0	0	0	0	0	0	0	0	0	0	0	0	0	0	0	0	0	0	0	0	0	0	0	0
ENSSTUG00000013188.1		1	63016634	63020115	0	0	0	0	0	0	0	0	0	0	0	0	0	0	0	0	0	0	0	0	0	0	0	0
ENSSTUG00000013211.1	alpha-ketoglutarate-dependent dioxygenase alkB homolog 7, mitochondrial-like	1	63025272	63031792	94	157	65	143	137	88	55	143	159	68	78	91	180	165	75	119	93.999	164	103.065	91	77	119	120	96
ENSSTUG00000013225.1		1	63039275	63044709	0	0	0	0	0	0	0	0	0	0	0	0	0	0	0	0	0	0	0	0	0	0	0	0
ENSSTUG00000013266.1	general transcription factor IIF subunit 1	1	63045802	63056767	201.864	152.876	134.856	229.905	347.778	146.216	85.491	276.573	286.406	165.134	114.76	217.908	339.517	364.316	96.574	167.944	182.911	222.016	181.867	118.467	219.664	238.853	202.005	217.332
ENSSTUG00000013286.1	adhesion G protein-coupled receptor E1-like	1	63070847	63077514	0	0	0	0	0	0	0	0	0	0	0	0	0	0	0	0	0	0	0	0	0	0	0	0
ENSSTUG00000013315.1	small G protein signaling modulator 3-like	1	63334974	63379763	74.614	38.832	30.75	50.776	63.722	25.674	19	64.206	34.147	14.914	26.801	59.729	46.607	78.876	20.801	54.925	100.291	65.885	60.866	48.835	33.827	70.938	40.526	51
ENSSTUG00000013548.1	GTP-binding protein 1-like	1	63380153	63389616	86.675	65.568	46.288	34.314	66.318	34.172	38.045	56.547	70.939	68.104	53.164	56.602	75.357	97.128	40.704	49.761	50.941	99.445	88.592	44.756	69.756	77.436	46.712	36
ENSSTUG00000014216.1	beta-galactoside-binding lectin-like	1	63395663	63400759	6	1	7	1	7	21.197	0	11	6	7	15	127	4	6	21	171.521	5	7	40	2	0	6	9	2
ENSSTUG00000014231.1		1	63431891	63433513	0	0	0	0	0	0	0	0	0	0	0	0	0	0	0	0	0	0	0	0	0	0	0	0
ENSSTUG00000014325.1	voltage-dependent T-type calcium channel subunit alpha-1I-like	1	63515293	63752073	0	0	0	0	0	0	0	0	0	0	0	0	0	0	0	0	0	0	0	0	0	0	0	0
ENSSTUG00000014632.1	luc7-like protein 3	1	63797460	63819014	244.609	205.038	193.631	67.032	214.153	228.26	141.494	92.442	165.81	280.307	131.081	291.116	206.725	193.956	223.911	201.524	111.262	170.559	162.507	119.913	202.241	170.605	115.733	115.031
ENSSTUG00000014645.1	ankyrin repeat domain-containing protein 40-like	1	63827385	63832235	33.617	31.899	28.001	23.629	34.302	15.757	34.736	25.744	9	30.684	7.48	26.75	22.703	31.446	14.802	18.629	19.896	15.148	16.263	10.491	25.115	29.218	14.735	13.65
ENSSTUG00000014655.1	WAP, Kazal, immunoglobulin, Kunitz and NTR domain-containing protein 2-like	1	63841608	63845848	0	0	0	0	0	0	0	0	0	0	0	0	0	0	0	0	0	0	0	0	0	0	0	0
ENSSTUG00000014658.1	protein Tob1-like	1	63910781	63911791	1159.94	670.737	599.98	556.377	380.068	532.039	571.737	356.721	282.319	1214.66	137.391	209.801	577.559	290.015	247.503	443.199	539.325	338.339	146.564	789.773	294.33	386.544	150.432	341.636
ENSSTUG00000014664.1		1	63950722	63953238	1	0	0	0	0	0	0	0	1	0	0	0	0	0	0	0	0	0	0	0	0	0	0	0
ENSSTUG00000014749.1	C-Jun-amino-terminal kinase-interacting protein 4-like	1	64005745	64061347	24.07	22.582	22.27	10.334	39.153	14.061	13.796	3.303	14.043	15.72	5.106	25.355	6	42.881	16.382	26.238	12.786	11.002	18.259	14.349	23.815	23.8	7.293	8.003
ENSSTUG00000016491.1	interferon-induced protein 44-like	1	64084330	64087010	12	9	30	16	21	6	12	20	35	13	13	11	26	18	23	26	157	22	62	27	54	82	25	35
ENSSTUG00000016533.1	interferon-induced protein 44-like	1	64101028	64122579	137.161	83.996	110.97	75	148.019	60	79.004	86.671	101.989	157.645	119.096	99.081	146.94	259.044	53.955	109.715	128.002	209.012	144.393	109	146.121	154.003	103.598	123.754
ENSSTUG00000016537.1		1	64139528	64140647	18	33	21	31	32	12	7	18	28	14	22	13	16	37	11	26	7	23	18	19	25	55	4.992	14
ENSSTUG00000016542.1	ER lumen protein-retaining receptor 2-like	1	64146272	64149664	81.542	84.289	31	91.803	78.588	77.408	25.247	62.52	58.993	31.984	33	155.569	47.146	130.968	64	43.37	28.993	50.001	12.503	27.004	22	34.987	18.396	21.002
ENSSTUG00000016549.1		1	64152136	64160507	16.393	37.667	3.96	5.925	30.604	5.379	9.473	16.794	20.341	49.147	6.74	15.048	31.45	35.878	1.219	23.89	9.777	33.874	32.205	4.057	30.599	25.17	10.557	19.862
ENSSTUG00000016558.1	cerebellar degeneration-related protein 2-like	1	64161135	64174256	5.081	6.802	6.435	6.194	14.123	1.003	2	2.041	4.736	2.231	3.224	8.123	7.069	4.233	7.65	2.096	1.442	0	4	3.224	4.116	3	0	0
ENSSTUG00000000293.1		1	64566007	64577043	0	0	0	0	0	0	0	0	0	0	0	0	0	0	0	0	0	0	0	0	0	0	0	0
ENSSTUG00000000313.1	von Willebrand factor A domain-containing protein 3A-like	1	64578634	64609361	0	0	0	0	0	0	0	0	0	2	0	0	0	0	0	0	1	0	0	0	0	0	0	0
ENSSTUG00000000328.1	uncharacterized protein C16orf52 homolog B	1	64619170	64651009	10.158	19.265	0	11	5	0	7	5.727	12.425	6.924	6	4	5	10.697	1.5	6.291	8	1	10	5.488	11	8.566	0.5	0
ENSSTUG00000000440.1	cytochrome b-c1 complex subunit 2, mitochondrial-like	1	64655078	64674133	385.183	461.75	243.498	333.856	324.198	372.846	305.628	339.885	373.398	311.968	222.106	605.565	450.902	420.695	347.167	240.56	168.692	179.939	134.076	114.247	267.46	161.846	135.316	139.957
ENSSTUG00000000797.1	NHP2-like protein 1	1	64675419	64679920	78.709	89.816	54.617	94.986	57.613	105.969	71.849	59.857	77.452	57.269	50.262	122.991	110.963	76.265	89.353	99.051	40.789	50.224	65.764	35.019	64.269	87.862	95.905	48.06
ENSSTUG00000000809.1	kelch-like protein 20	1	64679652	64693920	26.854	58.676	32.414	49.821	60.605	22.453	14.569	28.575	56.996	42.88	21.47	15.732	59.751	60.125	17.403	39.784	20.597	26.224	45.973	20.243	53.409	52.762	57.299	36.94
ENSSTUG00000000819.1	ankyrin repeat and SAM domain-containing protein 4B-like	1	64694820	64703161	0	0	0	1	0	0	0	0	0	1	0	0	1	0	0	0	1	0	0	0	0	1	0	0
ENSSTUG00000000824.1	peroxisomal membrane protein PMP34-like	1	64703959	64706510	18.011	3.399	0	2.271	21.545	2.999	0	13.996	3	1.807	4.009	1	2	4.374	4	3.429	5.639	5.504	1.106	4.736	7	3.405	0	2
ENSSTUG00000000838.1	decapping and exoribonuclease protein-like	1	64712899	64718666	2.997	2	3.367	18.325	9.006	7.009	7	11.665	12.309	6.006	3	8.007	7.926	16.498	2	10.805	3.856	7.194	6.433	8.191	5.472	8.521	3.396	11.014
ENSSTUG00000000843.1	serine/threonine-protein kinase 19-like	1	64722255	64724716	55.228	45.068	18.495	27.836	46.464	19.943	27.935	68.429	35.105	44.303	24.859	27.439	46.405	54.694	18.464	52.302	22.038	49.647	69.308	31.538	58.342	22.077	28.493	56.994
ENSSTUG00000000878.1	ras-related C3 botulinum toxin substrate 1-like	1	64725679	64731536	86.709	83.095	64.293	61.591	85.109	74.218	33.43	49.762	74.673	57.063	46.013	109.327	57.702	92.367	97.38	71.521	58.107	39.984	25.115	24.926	43.889	45.742	18.605	6.756
ENSSTUG00000000927.1		1	64731928	64734392	80.768	98	25	68	90	57	18	83	58	42.872	30	62	109	127.784	108	67	60	72	56	32	35	46	44	56
ENSSTUG00000001095.1	cytohesin-3-like	1	64754093	64814923	2.198	7	2	1.805	5.187	13.273	3	1	1	4.518	0.998	9	0.999	2	1	0	0	1	5.61	1	1	0	2	0
ENSSTUG00000001604.1	voltage-dependent calcium channel gamma-5 subunit	1	64819803	64840362	0	0	0	0	0	0	0	0	0	0	0	0	0	0	0	0	0	0	0	0	0	0	0	0
ENSSTUG00000001671.1	protein kinase C alpha type-like	1	64843939	65090051	17.83	24.848	8.8	16.536	17.527	8.988	17.333	14.097	35.25	33.874	10.1	24.189	26.411	10.729	8.398	10.818	2.904	14.059	14.072	8.151	17.829	8.508	10.056	11.83
ENSSTUG00000001921.1	centrosomal protein 112	1	65093402	65287828	4	1	2	2	4	1	1	3	2	3	0	0	0	1	0	8	1	6	3	6	2	3	1	1
ENSSTUG00000001975.1	axin-2-like	1	65285431	65307361	3.683	8.314	0	0	1.193	6.848	2.016	2.432	0	1.086	1	6.522	2.2	2.207	3.941	5.787	1.001	4.515	36.565	2.625	4.768	1.159	0	2
ENSSTUG00000002001.1		1	65397833	65418770	3	0	1	1	1	1	0	0	0	4.999	0	0	0	2	0	1	3	1.003	0	2	0	2	0	1
ENSSTUG00000002161.1	serine/threonine-protein kinase/endoribonuclease IRE1-like	1	65429422	65449562	220.442	75.996	64.618	51.639	240.815	133.137	49.392	85.561	80.652	122.958	34.649	101.336	17.534	40.115	102.472	103.008	33.72	34.457	65.803	74.129	64.586	16.453	21.194	43.978
ENSSTUG00000002839.1	sterile alpha motif domain-containing protein 9-like	1	65462167	65660417	6	30.979	0	7	11	11	6	0	20	21.97	16	16.236	4	12	2	18	12	32	25.88	12	53	13	22	7
ENSSTUG00000002848.1		1	65462310	65466957	0	1.025	0	0	0	0	0	0	0	1.044	0	0	4.011	0	0.83	0	0	1.088	1.028	0	0	0	0	0
ENSSTUG00000002873.1		1	65497258	65683352	0	1	1	0	1	1	0	0	2	4	2	1	0	1	0	2	1	2	1	1	2	1	0	0
ENSSTUG00000002911.1	sterile alpha motif domain-containing protein 9-like	1	65538798	65579512	0	5	10	2.008	3.166	13.028	14	6.014	11.032	14.06	7.04	11.947	3.052	6.012	6.037	24.001	8.156	9.955	37.98	5.039	11.955	4	18.284	4
ENSSTUG00000002946.1	lysosomal alpha-glucosidase-like	1	65626227	65633745	4.933	5.713	4.849	2.575	5.664	0	6	1	4.157	7.245	0.678	1	7.54	4.414	0	8.999	0	7.916	11.845	7	44.192	4.002	7	2.024
ENSSTUG00000002971.1		1	65702159	65714637	3	9.125	1.151	3.981	3.411	1	2	1	5.842	3.682	6	0	5.434	5.586	0	2.969	0	7.548	13.921	1	4.816	4.998	3.083	1.001
ENSSTUG00000003042.1	TBC1 domain family member 16-like	1	65719008	65744940	0	14	1.141	4	3	7.342	0	3	1.999	10	4	3.006	5	5	1	3.349	2.78	3	1.544	0	19	4	1.996	0
ENSSTUG00000003171.1	E3 SUMO-protein ligase CBX4-like	1	65806980	65815624	0	0	0	0	0	0	0	0	0	1	0	1.999	1	1	0	0	1	1.003	3	0	0	0	0	0
ENSSTUG00000003209.1	chromobox protein homolog 8-like	1	65823331	65831259	0	0	6.383	5.487	0	4.997	1.358	1.996	2	4.997	1.069	3.002	7.262	4.003	0	5.289	1.988	7.998	5.981	6.998	1.024	14.011	0	3.653
ENSSTUG00000003232.1		1	65838233	65838598	0	0	0	0	0	0	0	0	0	0	0	0	0	0	0	0.626	0	0	0	0	0	0	0	0
ENSSTUG00000003248.1	aquaporin-8-like	1	65844877	65848434	333.48	209.317	137.675	138.268	297.138	145.397	165.69	142.12	198.974	283.144	153.693	165.198	157.68	273.549	133.678	181.575	161.756	185.774	175.925	135.576	230.304	168.466	150.739	113.844
ENSSTUG00000003304.1	aquaporin-8-like	1	65850961	65858473	0	0	0	0	0	3	0	2	1	0	0	1	0	0	0	1	0	0	0	0	0	0	0	0
ENSSTUG00000003375.1	rho GTPase-activating protein 17-like	1	65866149	65913022	78.136	66.666	84.169	98.884	177.764	53.421	40.365	103.201	76.201	103.303	39.558	54.5	121.814	189.848	35	208.773	81.436	146.581	153.45	97.786	172.985	140.56	124.811	142.565
ENSSTUG00000004304.1		1	65914729	65923536	0	0	0	0	0	0	0	0	0	0	0	0	0	0	0	0	0	0	0	0	0	0	0	0
ENSSTUG00000004355.1	delphilin-like	1	65931847	65984498	17.97	10	10.349	12.783	26.002	10.999	5	7.445	19.998	20.002	13.361	7	16.928	19.996	1.288	36.877	15.002	13.055	41.006	9.192	27.292	27.015	10.249	5.001
ENSSTUG00000004520.1	transcription factor E4F1-like	1	65987056	65997299	43.849	52.108	23.236	28.307	59.03	47.248	25.956	30.601	31.863	39.114	11.975	13.364	29.971	34.25	26.453	34.892	17.203	32.922	32.122	27.72	38.731	27.827	16.807	25.58
ENSSTUG00000004548.1	hexosaminidase D-like	1	65995851	66013833	20.537	52.831	22.351	34.942	37.461	12.826	10.133	45.765	35.451	10.852	34.258	33.815	45.505	80.033	15.3	35.041	38.826	66.088	47.191	31.153	50.657	43.548	58.601	58.1
ENSSTUG00000004589.1	cytosolic Fe-S cluster assembly factor narfl-like	1	66013990	66020716	106.047	87.534	75.316	112.199	114.787	53.941	76.92	135.861	113.133	59.846	56.432	121.707	82.264	123.83	102.844	57.292	51.837	45.285	36.963	29.114	44.531	55.284	31.643	30.812
ENSSTUG00000004757.1	hydroxyacylglutathione hydrolase, mitochondrial-like	1	66022568	66027915	303.112	172.37	173.093	426.206	230.58	139.634	119.743	236.776	441.853	153.773	162.089	259.292	217.594	284.732	142.716	253.009	220.359	211.952	259.045	268.143	167.807	203.469	168.27	181.241
ENSSTUG00000004985.1	acylpyruvase FAHD1, mitochondrial-like	1	66028219	66028875	89.256	72.97	57.152	129.82	56.62	44.571	38.965	144.643	120.489	33.336	41.569	84.831	137.376	137.257	30.701	92.481	67.668	104.247	100.704	65.097	79.756	103.441	118.278	61.243
ENSSTUG00000004989.1	heparan sulfate glucosamine 3-O-sulfotransferase 6-like	1	66038476	66062762	0	1	2	0	2	0	1	0	0	0	3	2.016	1	0	0	0	0	0.995	0	0	0	0	1	3
ENSSTUG00000004998.1		1	66109100	66110231	0	0	0	0	0	0	0	0	0	0	0	0	0	0	0	0	0	0	0	0	0	0	0	0
ENSSTUG00000005012.1		1	66111367	66112968	246.836	262.787	270.138	274.864	240.878	313.194	189.457	203.302	246.269	289.901	236.576	304.277	195.786	427.041	314.233	333.428	257.425	282.05	215.17	233.792	196.945	149.683	156.656	134.823
ENSSTUG00000005077.1	cytoplasmic phosphatidylinositol transfer protein 1-like	1	66117843	66228889	0	0	0	0	0	0	0	0	0	0	0	0	0	0	0	0	0	0	0	0	0	0	0	0
ENSSTUG00000005133.1	voltage-dependent calcium channel gamma-1 subunit-like	1	66294577	66322414	1	0	0	0	0	0	0	1	1	0	0	0	0	0	0	1	0	0	1	0	4	0	0	0
ENSSTUG00000005141.1	voltage-dependent calcium channel gamma-4 subunit-like	1	66342084	66361105	0	0	0	0	0	0	0	0	0	0	0	0	0	0	0	0	0	0	0	0	0	0	0	0
ENSSTUG00000005148.1	aminoacyl tRNA synthase complex-interacting multifunctional protein 2-like	1	66375107	66378678	290.567	256.499	247.681	605.382	529.803	262.796	189.864	590.776	320.696	236.911	178.13	258.649	486.405	631.286	197.772	513.362	88.822	254.248	326.003	148.803	320.554	400.592	403.261	337.425
ENSSTUG00000005168.1	parvalbumin, thymic CPV3-like	1	66399815	66404074	0	0	0	0	0	0	0	0	0	1	0	0	0	0	0	0	0	0	0	0	0	0	0	0
ENSSTUG00000005182.1	parvalbumin beta 1	1	66409096	66412600	0	0	0	0	0	0	0	0	0	0	0	1	0	0	0	6.559	3.65	1	0	0	0	2	0	6
ENSSTUG00000005201.1	parvalbumin beta-like	1	66423206	66427357	18.99	15	13.999	2	13.364	11.003	13.999	5.132	6.999	10.962	22	4.999	31.97	22	2	34.142	22	27.885	23.345	30.457	28.304	19	17	57.354
ENSSTUG00000005236.1	serine/threonine-protein kinase LMTK2-like	1	66431231	66476298	44.365	46.737	30.573	40	58.334	37.448	43.019	27.572	40.888	45.093	3.99	46.996	3.002	32.103	23.526	49.817	16.685	28.003	13	20.999	25.996	26	10	2
ENSSTUG00000005296.1	tectonin beta-propeller repeat-containing protein 1-like	1	66479014	66497714	19.754	9.942	21.517	15.145	20.199	9.665	9.226	10.916	13.475	28.401	6.627	11.425	12.861	21.716	2.335	24.093	19.3	46.798	46.937	17.491	39.898	43.201	32.947	17.268
ENSSTUG00000005507.1	brain protein I3-like	1	66500187	66509232	55.174	59.493	71.984	55.83	93.912	52.773	24.746	39.575	43.377	51.906	37.698	63.782	31.335	108.294	26.061	90.936	65.725	79.721	50.1	56.352	75.707	98.393	21.512	59.546
ENSSTUG00000005540.1	brain-specific angiogenesis inhibitor 1-associated protein 2-like protein 1	1	66514683	66579406	14.558	7.743	15.427	15.524	9.325	11.128	6.442	3.933	13.261	9.904	3.467	3.414	13.275	20.938	2.311	6.511	20.504	10.971	21.609	8.672	9.756	16.942	9.611	13.304
ENSSTUG00000005569.1	neuronal pentraxin-2-like	1	66603854	66620169	0	0	0	0	0	0	0	0	0	2	0	1	0	0	0	0	0	0	0	0	1	0	0	0
ENSSTUG00000005589.1		1	66623899	66625053	12.946	14.474	2.3	2.506	14.033	8.078	5.686	4.506	9.577	24.071	0	10.014	22.96	12.339	1.499	5.576	2.045	12.992	8.628	2.756	9.451	0	2.655	4.961
ENSSTUG00000005620.1		1	66898246	66964114	6.551	13.884	14.591	4	1.042	4	0	1	0	4.854	6.244	0	0	6	0	94.325	11.003	6	15.581	0	8	6.561	13.833	60.707
ENSSTUG00000005664.1	retinoic acid-induced protein 1-like	1	67063682	67071432	0	1	0	0	0	0	0	0	0	0	0	0	0	0	0	0	0	0	0	0	0	0	0	0
ENSSTUG00000005784.1	sterol regulatory element-binding protein 1-like	1	67086078	67114984	180.804	213.414	152.372	158.718	376.86	41.298	118.525	121.3	104.536	269.604	82.656	62.789	39.411	218.896	57.557	225.738	234.989	178.046	180.318	156.538	162.2	158.326	59.421	26.719
ENSSTUG00000007275.1	TOM1-like protein 2	1	67121008	67156145	43.806	32.762	44.901	13.344	42.319	14.706	10.294	26.401	24.069	22.244	11.995	4.339	10.959	28.269	3.263	25.741	10.999	13.436	14.002	8.005	18.009	12.997	3.997	11.315
ENSSTUG00000007359.1		1	67157332	67167716	0	0	0	0	0	0	0	0	0	0	0	0	0	0	0	0	0	0	0	0	0	0	0	0
ENSSTUG00000007412.1	glucose-induced degradation protein 4 homolog	1	67167604	67174692	11.451	8.086	8.954	5.017	20.917	10.143	9.981	6.002	4.918	8.285	2.097	10.549	3.964	20.203	3.061	9.129	1	9.068	7.417	3.547	26.593	10.29	3.204	8.158
ENSSTUG00000007426.1	NACHT, LRR and PYD domains-containing protein 12-like	1	67180472	67202621	35.042	38.759	18.283	38.009	65.505	9.815	13.7	27.043	44.565	31.087	12.372	18.998	23.083	53.645	11.992	42.131	15.173	51.114	43.001	19.135	51.268	52.843	38.122	16.368
ENSSTUG00000007431.1	NADPH oxidase organizer 1-like	1	67225121	67229743	1.022	2	12.004	0	0	4.001	6.995	0	2	0	2.979	0	0	0	0	0	0	3.153	0	0	2	0	0	1
ENSSTUG00000007574.1	transducin beta-like protein 3	1	67231937	67259543	121.975	109.108	74.078	73.582	134.485	81.141	28.318	89.379	145.893	71.16	69.836	231.893	63.5	74.771	115.27	54.87	53.842	56.613	39.664	40.918	43.846	69.365	38.017	62.21
ENSSTUG00000009503.1	40S ribosomal protein S2	1	67258615	67266350	14274	17304.6	15981.3	26129.6	21745.7	20644.1	12155.9	31549	18542.9	16517	16422	26755.5	34341.2	25445.3	21973	43776.1	16312.1	24068.1	25200.1	12540.1	20466.8	17818.6	26502.3	30824.6
ENSSTUG00000009548.1	NADH dehydrogenase [ubiquinone] 1 beta subcomplex subunit 10-like	1	67266298	67276446	309.323	292.727	315.065	318.226	288.596	357.926	228.038	351.014	338.884	328.538	294.813	552.828	681.064	530.876	351.329	453.985	245.271	423.476	373.902	184.206	304.599	336.659	430.605	567.155
ENSSTUG00000009593.1	60S ribosomal protein L3-like	1	67277917	67286338	100.75	147.555	57.757	64.696	94.138	152.6	56.482	93.342	75.628	89.56	82.376	139.8	103.297	81.977	105.572	40.161	43.004	54.277	52.296	36.35	44.868	47.352	78.875	22.447
ENSSTUG00000009638.1		1	67279216	67282490	1	0	0	0	0	0	1	1	0	0	0	3.016	1	0	0	1	0	0	0	0	2	2	0	0
ENSSTUG00000009659.1	testis-expressed protein 2-like	1	67287851	67426091	0	0	0	0	0	0	0	0	0	0	0	0	0	0	0	0	0	0	0	0	1	0	0	0
ENSSTUG00000009686.1	MIF4G domain-containing protein B-like	1	67430701	67442009	85.964	137.362	127.232	115.442	123.04	102.726	115.934	100.956	131.8	86.536	101.529	157.872	117.683	227.523	69.867	85.964	48.23	100.844	81.74	57.632	112.373	110.932	52.682	92
ENSSTUG00000009721.1	28S ribosomal protein S7, mitochondrial-like	1	67442761	67444784	57.462	65.583	52.253	66.006	79.37	82.135	77.264	78.797	70.106	35.939	54.945	146.2	83.51	109.08	82.376	66.836	60.734	59.327	76.787	34.799	52.207	48.493	101.834	92.135
ENSSTUG00000009742.1	ADP-ribosylation factor-binding protein GGA3-like	1	67444787	67454124	10.359	8.92	3	5.002	6	6.976	6	6	5	1	3	1	2	3.001	5.999	5.988	1	0	9	0	1	7	4	0
ENSSTUG00000009936.1	nuclear pore complex protein Nup85-like	1	67458258	67473517	93.764	106.664	52.744	55.967	88.62	67.176	60.393	93.713	87.894	36.467	59.432	161.967	113.452	81.32	83.689	63.348	46.969	62.946	64.42	12.113	29.563	44.123	58.499	55.536
ENSSTUG00000011137.1	small ubiquitin-related modifier 2	1	67473116	67514677	211.798	197.498	182.07	226.982	218.935	327.064	266.181	237.386	254.413	152.231	262.007	424.144	294.611	280.982	326.436	248.602	174.704	97.615	124.77	48.578	76.064	130.847	127.704	122.17
ENSSTUG00000011207.1	jupiter microtubule associated homolog 1-like	1	67479327	67535259	289.035	454.695	431.933	192.766	295.625	410.054	266.013	289.967	213.314	470.929	343.022	332.129	350.03	536.022	218.646	678.136	263.249	571.4	517.048	418.985	591.294	545.644	574.831	444.942
ENSSTUG00000011234.1		1	67505536	67506209	6	10	6	0	9	13	6	0	8	14	12	13	6	8	3	22	11	8	27	11	2	14	13	8
ENSSTUG00000011357.1	septin-9-like	1	67569038	67702956	63.983	81.337	73.748	25.999	51.409	85.75	45.872	21.873	30.021	101.458	37.751	76.29	32.584	50.988	21.728	95.262	91.439	80.372	65.882	57.891	87.841	36.024	45.636	30.65
ENSSTUG00000011991.1		1	67619609	67620909	85.327	91.285	7.164	29.934	34.154	26.272	25.771	25.137	43.681	68.039	15.147	30.21	23.263	27.245	10.03	28.457	18.298	48.281	28.779	29.624	55.717	29.483	17.48	12.724
ENSSTUG00000012024.1	trinucleotide repeat-containing gene 6C protein-like	1	67760268	67837038	58.838	53.712	40.602	30.743	161.353	19.713	23.837	25.413	93.378	25.714	20	20	3.008	37.357	6.421	25.796	24.998	13.998	19.401	44.876	24.532	26.81	6.999	11.576
ENSSTUG00000012254.1		1	67847325	67849310	0	0	0	0	0	1	0	0	0	3	0	0	0	0	0	0	3	0	0	1	0	0	0	0
ENSSTUG00000000080.1	protein Njmu-R1-like	1	67861819	67869093	32.003	35.003	13	53.405	38	20	14	45	53.855	20	5	15.997	17.002	35	18	32.009	30.011	27	14	25.418	31	45	32	20
ENSSTUG00000000088.1	mitochondrial Rho GTPase 1-A	1	67880213	67912609	56.073	50.561	39.183	94.08	76.042	38.941	59.544	46.317	65.007	45.546	66.22	86.056	55.344	81.633	33.274	49.543	43.585	35.136	40.861	15.154	46.827	41.921	31.096	42.435
ENSSTUG00000000242.1	arf-GAP with dual PH domain-containing protein 2-like	1	67915951	67922678	0	4	0	10.016	6.997	1	0	1.086	3	1	0	14	3	1	4.003	1	1	0	0	1	2	0	3	0
ENSSTUG00000000273.1		1	67924307	67947371	4	0	1	0	0	3	2	2	0	1	2	3	2	7	3	3	2	7	0	2	1	0	3	0
ENSSTUG00000000285.1	far upstream element-binding protein 2-like	1	67949305	67956999	41.901	39.174	36.245	57.523	67.78	3.101	19.147	69.351	54.185	21.163	12.167	19.464	17.563	49.124	20.789	35.366	38.49	13.625	25.719	23.366	45.945	51.686	20.774	9.642
ENSSTUG00000000321.1	MHC class II regulatory factor RFX1-like	1	67961702	67988888	37.282	31.997	15.771	16.107	35.394	2.135	7.004	19.734	14.407	17.4	16.915	21.719	22.002	28.052	15.362	33.444	34.946	38.046	25.312	25.009	41.609	30.149	10.486	11.057
ENSSTUG00000000335.1	relaxin-3-like	1	67992757	67995327	0	0	0	0	0	0	0	1	0	0	0	1	0	0	0	0	0	0	0	0	0	0	0	0
ENSSTUG00000000341.1	interleukin-6 receptor subunit beta-like	1	67996275	68030436	28.996	29.003	23.018	17.008	40.473	18.988	9.369	9.899	31.14	38.264	13	27.001	13.003	23.002	7.002	33.994	19	20.004	38.589	19.959	10.001	23.452	10.998	18
ENSSTUG00000000364.1	transportin-2	1	68037051	68063632	84.526	86.312	37.217	51.279	104.626	66.198	51.698	40.389	38.202	35.647	41.96	82.102	6.429	57.761	59.171	37.456	22.806	27.807	31.716	14.67	22.516	24.064	9	16.587
ENSSTUG00000000413.1	F-box/WD repeat-containing protein 9-like	1	68067290	68077889	39.58	62.305	15.548	67.107	49.374	17.009	19.278	47.238	54.8	24.965	18.838	22.322	36.983	51.221	9.839	77.507	59.726	55.836	65.571	46.331	60.149	58.393	34.072	42.559
ENSSTUG00000000438.1	guanine nucleotide-binding protein G(I)/G(S)/G(O) subunit gamma-12-like	1	68078276	68079474	0	0	0	0	0	0	0	0	0	0	0	0	0	0	0	0	0	0	0	0	0	0	0	0
ENSSTUG00000000450.1	deoxyhypusine synthase-like	1	68080456	68093360	183.947	220.061	99.118	98.799	265.758	85.648	76.942	115.018	261.215	266.726	132.628	141.158	156.481	242.44	54.812	134.523	79.871	238.728	216.005	130.002	297.765	163.435	134.86	167.275
ENSSTUG00000000505.1	Na(+)/H(+) exchange regulatory cofactor NHE-RF2-like	1	68126505	68188909	345.062	178.651	157.313	53.929	157.775	101.477	105.371	102.504	54.476	213.847	193.669	201.787	124.213	283.553	106.114	141.059	244.853	136.603	152.613	166.801	126.499	182.387	129.013	90.254
ENSSTUG00000000528.1		1	68150585	68153343	2	4	0	0	1	0	0	0	0	0	0	0	0	1	0	0	0	0	0	0	0	0	0	0
ENSSTUG00000000535.1	myeloid-associated differentiation marker-like	1	68218332	68221181	0	1	0	3	7	5	1	0	0	1	4	5	1	3	0	4	0	4	1	3	2	0	0	0
ENSSTUG00000000541.1	myeloid-associated differentiation marker homolog	1	68224175	68227438	46.956	38	97.968	178.984	132.039	34.95	12.82	172.903	56	33	88.965	54	133	244.364	33	147.611	56.973	123.958	202.932	80.981	189	116	98	93
ENSSTUG00000000543.1	somatostatin receptor type 5-like	1	68249062	68297012	0	0	0	0	0	0	0	0	0	0	0	0	0	0	0	0	0	0	0	0	0	0	0	0
ENSSTUG00000000549.1		1	68289127	68290721	18.551	17.023	0	10.304	15.398	0	16.312	15.63	16.17	19.727	5.263	12.907	6.494	5.362	0	6.459	3.27	18.302	5.287	3.675	29.367	11.658	10.494	26.691
ENSSTUG00000000556.1	lipopolysaccharide-induced tumor necrosis factor-alpha factor homolog	1	68344247	68364344	129.005	171.471	187.551	90	127.009	154.771	128.836	147.02	231.006	165.853	149	149.021	161.668	220.013	96.003	251.367	145.663	200.024	174.601	142.275	130.687	188.048	195.777	135.997
ENSSTUG00000000566.1	probable G-protein coupled receptor 139	1	68404131	68429996	0	0	0	0	0	0	0	0	0	0	0	0	0	0	0	0	0	0	0	0	0	0	0	0
ENSSTUG00000000578.1	coagulation factor X-like	1	68447310	68453013	39.417	62.961	47.008	23.73	47.17	77.087	22.433	20.85	39.138	37.24	12.247	28.757	27.67	49.775	15.288	56.61	42.075	43.344	40.629	42.829	29.137	46.891	20.642	34.206
ENSSTUG00000000599.1	G-protein coupled receptor family C group 5 member B-like	1	68500183	68504253	0.998	0	4	0	3	0	0	0	1	2	0	0	0	0	0	1	5.999	0	0	1	2	0	4	0
ENSSTUG00000000606.1	IQ domain-containing protein K-like	1	68513620	68533362	0	0	0	0	0	0	0	0	0	0	1.002	1.001	0	0	0	0	0	0	0	0	0	0	0	0
ENSSTUG00000000623.1	SUN domain-containing protein 1-like	1	68534717	68578708	327.778	309.238	266.34	65.531	199.98	232.382	261.502	135.541	128.404	247.429	129.42	181.661	142.69	166.56	188.293	109.157	102.756	116.932	68.004	87.258	142.112	134.46	76.476	56.446
ENSSTUG00000000710.1	nuclear GTPase SLIP-GC-like	1	68658710	69022121	104.903	57.673	32.081	19	32.169	65.024	55.886	38.046	37.677	90.824	35.873	100.253	81.129	62.454	35.992	52.518	28.844	28.841	42.035	21.005	37.324	18.007	21	24.07
ENSSTUG00000000915.1		1	68734677	68861256	2	4	9	11	7	6	1	2	17	2	8	8	14	14	4	21	9	14	7	5	7	12	14	6
ENSSTUG00000000946.1	protein mono-ADP-ribosyltransferase PARP14-like	1	69094409	69118397	0	10	2	1	4	2	8	10	5	5	0	10	0	0	3	6	0	14	17	4	10	7	15	4
ENSSTUG00000000978.1		1	69496079	69536150	0	0	0	1	0	0	0	0	0	0	0	0	0	0	0	2	3	0	3	1	0	3	0	1
ENSSTUG00000000986.1	dynein assembly factor 5, axonemal-like	1	69535662	69624989	27.013	18.603	6.546	17.615	19.994	7.995	3.801	6.994	15.974	6.007	3	22.582	10.439	9.999	3.99	25.409	9.733	17.763	14.982	4.303	2.002	5.848	10.007	12.883
ENSSTUG00000001025.1	glycerophosphodiester phosphodiesterase 1-like	1	69628420	69635359	1	0	0	0	0	0	0	0	2	0	0	4	0	0	0	0	0	0	0	0	3	1	1	0
ENSSTUG00000001046.1	MAPK regulated corepressor interacting protein 2-like	1	69636125	69649864	111.751	31.029	41.94	33.512	18.878	10.749	57.957	80.298	31.632	24.374	12.203	47.993	56.664	43.542	38.04	48.476	70.987	24.003	33.688	25.001	36.053	28.409	21.561	44.041
ENSSTUG00000001076.1	heat shock protein 75 kDa, mitochondrial-like	1	69652372	69663714	233.135	143.513	161.359	289.266	219.603	165.462	79.478	276.402	223.108	105.765	103.19	363.497	260.779	257.041	124.809	231.398	151.579	162.278	214.382	77.984	143.896	156.302	164.373	154.911
ENSSTUG00000001481.1	CREB-binding protein-like	1	69663990	69748138	242.254	289.974	215.134	124.063	279.958	197.441	175.084	166.554	166.321	295.176	142.121	163.803	123.845	207.361	106.596	196.803	97.214	142.685	135.633	120.98	177.661	162.405	125.223	108.154
ENSSTUG00000002886.1	adenylate cyclase type 9-like	1	69753687	69844107	0	0	0	0	0	0	0	0	0	0	0	1	0	1	0	0	0	0	0	0	0	0	0	0
ENSSTUG00000002893.1	sarcalumenin-like	1	69861002	69893674	0	0	0	0	0	0	0	0	0	0	0	0	0	0	0	0	0	0	0	0	0	0	0	0
ENSSTUG00000002965.1		1	69898726	69900138	0	0	0	0	0	0	0	0	0	0	0	0	0	0	0	0	0	0	0	0	0	0	0	0
ENSSTUG00000002970.1	transcription factor AP-4-like	1	69906427	69927725	6.711	3.992	7	0.98	5.562	2	1	3.348	2.64	2.151	0	2	0	2.586	0	5.254	3	1.032	7.283	3.993	10.283	4.991	0	0
ENSSTUG00000003001.1	GLIS family zinc finger 2	1	70009309	70016149	7.782	9	2.839	1	5.748	0	0	1	0	1.344	0.985	0	0	6.462	0	1.904	4.452	0	13	3.75	1.001	6	7	3.212
ENSSTUG00000003083.1	coronin-7-like	1	70030745	70302956	25.43	33.111	38.853	22.561	34.131	41.546	16.514	34.318	35.733	22.399	17.969	45.493	25.197	28.425	28.123	85.428	24.723	24.845	37.675	22.998	26.886	18.756	30.875	30.644
ENSSTUG00000003960.1	vasorin-like	1	70146523	70148598	30.998	13.891	8.004	8	14.002	13.002	13	5.997	4.459	10.023	8	15	6	12	5	22	7	5.994	12.935	8.001	12	14.994	4	5
ENSSTUG00000003966.1		1	70283508	70286705	0	0	0	0	0	0	1	0	0	0	0	0	0	0	0	0	0	2	0	0	0	3	0	1
ENSSTUG00000003994.1	dnaJ homolog subfamily A member 3, mitochondrial-like	1	70303035	70315366	131.021	76.858	68.524	69.3	106.325	52.746	46.182	88.329	81.398	58.52	30.415	109.324	51.202	73.682	73.122	66.542	63.965	64.024	57.286	41.348	61.975	50.09	33.041	24.478
ENSSTUG00000004532.1	heme oxygenase 2-like	1	70319730	70329409	487.986	751.227	907.085	792.28	932.503	288.489	520.283	868.98	909.925	794.624	570.185	373.927	960.312	1714.37	275.414	1234.22	661.896	1308.2	932.538	543.706	834.431	875.905	894.482	1039.23
ENSSTUG00000004571.1	cilia and flagella associated protein 70	1	70343012	70360425	0	8	4	9	12	0	9	4	6	4	8	4	14	29	2	7	1	13	9	3	14	11	5	20
ENSSTUG00000004784.1		1	70379747	70380163	0	0	0	0	0	0	0	0	0	0	0	0	0	0	0	0	0	0	0	0	0	0	0	0
ENSSTUG00000004803.1	cyclin-F-like	1	70409070	70430379	2	8	4	6.703	18.841	4	0	5	0	12	1	6	7	32.017	5	15	1	29.876	14.543	1	3	6	2	7
ENSSTUG00000005042.1	ATP-binding cassette sub-family A member 3-like	1	70431717	70512395	79.271	58.341	66.551	123.779	156.472	43.215	37.456	132.124	110.468	29.802	23.493	38.168	51.392	201.738	21.918	112.25	35.565	75.505	105.584	47.591	100.988	77.644	26.461	24.758
ENSSTUG00000008890.1		1	70524962	70526204	72.251	69.035	42.593	29.418	63.361	33.013	24.896	42.766	50.421	66.899	33.704	50.433	48.003	72.854	20.052	45.06	28.685	40.334	45.504	23.155	60.836	58.807	29.623	35.095
ENSSTUG00000008922.1	cytochrome P450 2K1	1	70539281	70551968	15.689	13.091	8.868	1.472	9.104	3.187	5.787	3.066	14.707	19.003	0	6.455	11.578	11.711	1.738	3.266	7.969	16.361	0	2.996	6.451	5.042	0	0
ENSSTUG00000009801.1		1	70562264	70567700	0	0	0	0	0	0	0	0	0	0	0	0	0	0	0	0	0	0	0	0	0	0	0	0
ENSSTUG00000009815.1	cytochrome P450 2K1-like	1	70569653	70611157	15.346	26.475	37.101	16.036	39.172	19.243	19.299	11.622	14.444	30.518	11.461	6.439	38.741	56.211	13.941	28.754	13.637	33.875	20.17	22.578	24.723	22.741	11.845	37.964
ENSSTUG00000009876.1	cytochrome P450 2K1-like	1	70610851	70711670	5499.03	4792.32	4284.96	3373.61	4831.39	4024.7	3500.82	3443.52	4197.78	5909.2	2342	3731.53	3980.66	4892.33	2578.26	4482.66	3703.86	6127.09	4283.92	5333.22	3560.59	5397.92	4037.26	3970.61
ENSSTUG00000010019.1	RNA-binding protein with serine-rich domain 1-like	1	70739151	70745085	119.219	80.808	57.326	74.899	94.806	102.108	52.936	52.78	90.968	46.746	75.089	130.153	114.675	90.185	99.91	79.145	53.892	65.719	86.479	33.655	38.474	98.078	67.79	63.083
ENSSTUG00000010039.1	uncharacterized LOC115206722	1	70761775	70774367	267.456	489.994	830.169	275.831	293.8	629.997	402.632	332.915	459.998	551.67	633.869	557.996	1399.56	908.028	444.895	497.735	311.997	66	295.552	149.997	522.715	309.996	127	319.995
ENSSTUG00000010072.1	arf-GAP with dual PH domain-containing protein 1-like	1	70831931	70853204	0	0	0	0	0	1.001	0	0	0	0	0	0	0	1	0	13.851	0	0	0	0	0	0	0	0
ENSSTUG00000010229.1	ras-related protein Rab-26-like	1	70860760	70955444	0	0	0	0	0	0	0	0	0	0	3	0	0	0	0	1	0	0	0	0	0	0	0	0
ENSSTUG00000010267.1		1	70878157	70880286	0	0	0	0	0	0	0	0	1	0	0	0	0	2	0	0	0	0	0	0	0	0	0	0
ENSSTUG00000010277.1		1	70946834	70947899	0	0	0	0	0	0	0	0	0	0	0	0	0	0	0	0	0	0	0	0	0	0	0	0
ENSSTUG00000010284.1		1	71026588	71028306	21.001	13.618	20.71	1.262	5.686	0	6.893	10.791	2.278	14.053	0	0	10.244	4.763	0	3.816	0	0	0	2.762	4.109	4.245	2.65	4.512
ENSSTUG00000010288.1	transcription factor Sox-8-like	1	71080139	71084221	0	0	0	0	0	0	0	0	0	0	0	0	0	0	0	0	0	0	0	0	0	1	0	0
ENSSTUG00000010315.1	dexamethasone-induced Ras-related protein 1-like	1	71236135	71305746	4	2	5	2	5	0	4	1	7	2.997	2	2	5	5	0	0	5.998	1	3	10.001	0	4.003	2	6.008
ENSSTUG00000010357.1	mediator of RNA polymerase II transcription subunit 9-like	1	71306494	71307033	2.069	3	1	4.769	2	4.413	4	6	4.981	0	3.025	3	7.967	2	1	5.248	2.992	4.999	1	7	6.998	5.723	6	2.283
ENSSTUG00000010373.1	ubiquitin carboxyl-terminal hydrolase 22-like	1	71362653	71434348	8.565	0.969	9.163	4.004	4.768	1.975	9.271	2.248	5.064	1.042	0	3.009	3.007	7.626	0	3.15	1	2.999	2.269	1.019	0	1.032	3.003	0
ENSSTUG00000010587.1	somatostatin receptor type 2-like	1	71448277	71450876	2.998	0	6.708	1.993	7.835	3.132	0	1.312	0	4	6.97	10.649	1	2.117	1.002	12.666	0	0.981	0	3.841	5.005	1.735	1.343	1.255
ENSSTUG00000010608.1	transcription factor Sox-9-A-like	1	71947521	71951832	155.973	147.099	119.128	77.867	99.827	93.695	120.151	50.895	59.713	90.305	80.692	136.644	77.948	115.826	37.594	179.929	224.342	190.288	196.039	201.597	157.418	284.969	153.264	78.99
ENSSTUG00000010697.1		1	72365191	72380135	0	0	0	0	0	0	0	0	0	0	0	0	0	0	0	0	0	0	0	0	0	0	0	0
ENSSTUG00000010709.1		1	72390894	72435810	39.977	39.443	42.285	18.268	74.926	37.313	37.133	22.723	54.388	58.761	37.631	38.565	16.298	51.023	12.54	39.339	55.239	43.066	22.202	10.356	63.909	32.638	15.902	27.463
ENSSTUG00000010722.1		1	72442172	72466751	7	2	4	6	19	6	7	2	7	4	5	3	3	5	4	11	4	4	7	3	2	8.426	2	2
ENSSTUG00000010743.1		1	72476041	72478575	0	0	0	0	0	0	0	0	0	0	0	0	0	0	0	0	0	1	0	0	0	0	0	0
ENSSTUG00000010758.1		1	72482426	72484052	1	0	0	0	0	0	0	0	0	1	0	0	0	1	0	0	0	1	0	0	0	0	3	0
ENSSTUG00000010768.1	guanine nucleotide-binding protein G(o) subunit alpha-like	1	72484248	72521278	0	0	0	0	0	0	0	0	0	0	0	0	0	0	0	0	0	0	0	0	0	0	0	0
ENSSTUG00000010838.1	ethanolamine-phosphate cytidylyltransferase-like	1	72528682	72559606	0	0	0	0	0	0	0	0	0	0	0	0	0	0	0	0	0	0	0	0	0	0	0	0
ENSSTUG00000011773.1	transcription factor MafG-like	1	72585932	72586752	0	0	0	0	0	0	0	0	0	0	0	0	0	0	0	0	0	0	0	0	0	0	0	0
ENSSTUG00000011776.1	pyrroline-5-carboxylate reductase 1, mitochondrial-like	1	72629109	72639630	67.241	59.005	22.989	70.23	97.34	64.762	42.09	71.759	56.969	58.053	43.919	46.299	75.411	192.089	69.716	85.576	43.404	85.116	87.012	52.768	97.074	162.869	97.671	137.99
ENSSTUG00000000050.1	myeloid-associated differentiation marker-like protein 2	1	72643549	72644472	0	0	0	0	0	0	0	0	0	0	0	0	0	0	0	0	0	0	0	0	0	0	0	0
ENSSTUG00000000057.1	palmitoleoyl-protein carboxylesterase notum1a	1	72648493	72676591	0	0	0	0	0	0	0	0	0	0	0	0	0	0	0	0	0	0	0	0	0	0	0	0
ENSSTUG00000000229.1		1	72838547	72843405	0	84.015	65.276	44.902	55.339	0	0	180.102	0	0	227.218	16.856	70.969	75.197	48.034	0	0	0	29.252	54.197	14.406	0	0	182.504
ENSSTUG00000000378.1	heterogeneous nuclear ribonucleoprotein A0-like	1	72851609	72854145	0	0	0	0	0	0	0	0	0	0	0	0	13	3	0	0	0	1	1	0	0	0	0	14
ENSSTUG00000000611.1	transmembrane channel-like protein 6	1	72857764	72885246	35	30	22	3	38	20	18	6	6	50	9	9	15	37	4	21	13	32	20	13	39	20	8	19
ENSSTUG00000000620.1	synaptogyrin-2-like	1	72886743	72891311	63.91	88.987	105.997	76.007	76.46	102.001	28.526	74.003	79.28	76.993	41.998	93.323	54.946	106.947	82.197	90.959	86.646	93.012	59.888	87.843	58.015	105.98	59.988	22.328
ENSSTUG00000000626.1	soluble calcium-activated nucleotidase 1-like	1	72896823	72902946	121.019	212.348	214.22	567.314	391.793	78.532	77.214	392.302	229.286	175.23	223.233	98.97	469.196	1141.09	188.127	521.171	229.86	855.081	548.44	322.406	378.017	501.748	267.996	215.435
ENSSTUG00000000632.1	polymeric immunoglobulin receptor-like	1	72911923	72916246	2.072	0	0	0.947	1	2	1	3.016	2.956	2	1.005	5.059	2.004	2.03	2	15.042	1.033	5.055	1	0	4.937	1	2.031	2
ENSSTUG00000000639.1	metalloproteinase inhibitor 2-like	1	72931885	73055196	0	0	0	0	0	0	0	0	0	0	0	0	0	0	0	0	0	0	0	0	0	0	2	0
ENSSTUG00000000663.1	metalloproteinase inhibitor 2-like	1	72976316	73089103	0	0	1	0	0	0	0	0	0	0	0	5	0	0	0	6	0	0	0	0	0	0	8	5
ENSSTUG00000000678.1		1	73096176	73099219	5.249	16.216	1	5.01	8.067	2.041	3	0	6.992	3.963	3	2	5.012	8	1.002	3.003	3.149	3.005	1.042	1.001	3	4.04	1.001	0
ENSSTUG00000000684.1	metalloproteinase inhibitor 2-like	1	73125387	73150873	372.81	227.401	259.663	251.405	287.62	213.398	131.208	275.888	244.462	202.725	205.205	504.606	374.297	543.843	249.914	530.555	153.179	273.754	209.049	164.691	159.411	155.572	142.982	334.167
ENSSTUG00000000698.1	cytohesin-1-like	1	73193822	73299591	51.915	24.508	24.555	17.012	42.561	37.042	17.363	8.562	1.76	30.226	6.638	23.277	0	21.28	8.782	12.542	11.59	21.376	16.435	25.711	18.58	21.02	1.732	9.708
ENSSTUG00000000712.1	suppressor of cytokine signaling 3-like	1	73337062	73337700	2.125	9.304	8.628	3.744	7.094	0.972	2.001	3.461	21.633	4.962	0	3.345	0	0	2	15.936	6.585	12.031	9.491	13.789	0.953	9.969	3.285	0
ENSSTUG00000000716.1	transmembrane protein 235-like	1	73491347	73527179	0	0	0	0	0	0	0	0	0	0	0	0	0	0	0	0	0	0	0	0	0	0	0	0
ENSSTUG00000000727.1	fascin-2-like	1	73545306	73562450	0	0	0	0	0	0	0	0	0	0	0	0	0	0	0	0	0	0	0	0	0	0	0	0
ENSSTUG00000000731.1	actin, non-muscle 6.2	1	73575708	73580422	6	4	3	0	4	3	2	0	1	1	1	6	0	8	9	9	3	1	2	3	1	2	2.375	3
ENSSTUG00000000734.1	platelet-derived growth factor subunit A-like	1	73708989	73739958	13.707	18.052	6	0	10	14.015	4	4	7	3	4	10.009	4.999	2	4	20.974	4.002	12.008	9	10	6.656	8.765	1.001	7
ENSSTUG00000000737.1		1	73814469	73819420	0.743	0	0	0	0	0	0	0	0	0	0	0	0	0	0	0	0	0	0	0	0	0	0	0
ENSSTUG00000000743.1		1	73964778	73965488	11.966	7.905	8.995	4.976	15.997	7.99	4	5.991	5.044	8.052	6.319	9.973	12.181	5.961	8	9.661	6.001	4.999	5	9.996	7.051	7.985	1.931	5
ENSSTUG00000000748.1	protein HID1-like	1	73966845	74053066	4	3	0	0	3.001	0	0	0	1.999	1	1.001	2	0	1.243	3.003	0	3	1	0	0	0	1	0	0
ENSSTUG00000000756.1		1	73972562	73975186	0	0	0	0	0	0	0	0	0	0	0	0	0	0	0	0	0	0	0	0	0	0	0	0
ENSSTUG00000000757.1		1	73978396	73979790	0	0	0	0	0	0	0	0	0	0	0	0	0	0	0	0	0	0	0	0	0	0	0	0
ENSSTUG00000000759.1		1	73981736	73983890	0	0	0	0	0	0	0	0	0	0	0	0	0	0	0	0	0	0	0	0	0	1	0	0
ENSSTUG00000000766.1		1	73984146	73986235	0	0	0	0	0	0	0	0	0	0	0	0	0	0	0	0	0	0	0	0	0	0	0	0
ENSSTUG00000000769.1	proton channel OTOP2-like	1	74064297	74068824	0	0	0	0	0	0	0	0	0	0	0	0	0	0	0	0	0	0	0	0	0	0	0	0
ENSSTUG00000000774.1	proton channel OTOP2-like	1	74087785	74091175	0	0	0	0	0	0	0	0	0	0	0	0	0	0	0	0	0	0	0	0	0	0	0	0
ENSSTUG00000000795.1	Usher syndrome type-1G protein homolog	1	74094974	74124382	5	6.998	2	2	3	4	4	4	8	1	5	5	5	2	2	2	5	8	10	1	5	1	3	2
ENSSTUG00000000798.1	tripartite motif-containing protein 16-like	1	74125887	74132955	3	4	4	1	7	6	4	1	3	9	2	7	3	7	1	13	1	4	8	7	4	1	3	2
ENSSTUG00000000801.1	protein amnionless-like	1	74133982	74135418	1	0	0	0	2	0	0	0	1	0	2	0	0	2	1	3	0	3	2	0	1	1	0	0
ENSSTUG00000000805.1	Golgi apparatus membrane protein TVP23 homolog B-like	1	74136222	74141036	630.83	364.272	447.603	596.419	389.959	213.032	294.535	404.183	574.303	193.831	198.726	378.718	325.234	330.473	367.798	295.686	717.204	538.474	247.956	356.879	212.528	424.65	408.069	562.715
ENSSTUG00000000820.1	exocyst complex component 7-like	1	74139716	74160747	74.721	18.168	26.984	26.14	108.613	15.104	44.457	61.786	99.801	18.366	20.014	32.905	12.21	22.44	25.44	52.867	26.904	39.397	48.02	27.288	45.45	70.614	12.535	47.944
ENSSTUG00000000885.1	inward rectifier potassium channel 16-like	1	74247852	74249003	0	0	0	0	0	1	0	0	0	0	0	0	0	0	0	11	0	0	0	0	0	0	0	5
ENSSTUG00000000888.1	inward rectifier potassium channel 2-like	1	74254462	74255841	1	0	1	1	4	2	0	1	2	2	0	0	0	4.003	3	4	5	8	2.001	3	5	1	0	4
ENSSTUG00000000895.1	dual specificity mitogen-activated protein kinase kinase 6-like	1	74323491	74344884	85.768	66.265	100.85	119.804	148.233	72.648	54.573	108.696	108.084	106.571	39.769	86.459	140.146	179.189	70.434	172.809	88.42	117.106	148.988	94.663	176.269	155.294	121.944	150.853
ENSSTUG00000000901.1	BTB/POZ domain-containing protein 17-like	1	74345256	74352352	1	0	0	0	0	0	0	0	0	0	0	0	1	0	0	0	0	0	0	0	0	0	0	0
ENSSTUG00000000904.1		1	74349320	74351754	0	0	0	0	0	0	0	0	0	0	0	0	2	0	0	0	0	0	0	0	0	0	0	0
ENSSTUG00000000906.1		1	74366481	74389937	2	0	0	0	0	0	0	0	0	0	0	2	1	2	0	1	0	0	0	0	0	1	0	0
ENSSTUG00000000913.1	NACHT, LRR and PYD domains-containing protein 3-like	1	74401283	74406980	2	27	17	75	36	16	0	33	45	2	6	9	33	55	8	8	7	15	15	3	8	11	13	7
ENSSTUG00000000925.1	probable tRNA pseudouridine synthase 1	1	74414037	74414939	24.501	6.006	5.551	19.978	14.52	10.996	7.003	8	14.121	3	7.599	17.808	7.997	9	9.467	16.996	8.002	12.002	9.005	3	5.984	10.965	16.993	7.998
ENSSTUG00000000932.1	STIP1 homology and U box-containing protein 1-like	1	74414989	74423103	39.284	36.996	25.003	50.994	65.573	37.426	26.671	29.691	39.165	39.22	34.605	25.93	11.925	44.173	24.838	22.303	29.693	29.98	15.132	20.496	29.16	31.162	6	10.275
ENSSTUG00000000952.1		1	74428339	74431674	0	0	0	0	0	0	3.982	0	0	0	0	1	0	0	0	0	0	0	0	0	0	0	0	0
ENSSTUG00000000982.1	NLR family CARD domain-containing protein 3-like	1	74437354	74474230	291.892	508.954	449.062	248.788	396.727	357.981	394.599	191.206	330.734	619.051	302.189	178.521	278.041	385.977	253.52	342.232	292.446	395.815	399.531	308.004	419.812	405.299	394.091	378.081
ENSSTUG00000001005.1	elongation factor Tu, mitochondrial-like	1	74475224	74487004	113.783	141.873	168.492	154.237	213.191	171.427	164.749	298.848	209.065	104.552	159.37	345.203	239.584	226.916	163.191	229.807	171.777	226.058	177.702	87.101	165.021	227.168	197.22	213.744
ENSSTUG00000001032.1	hsp70-binding protein 1-like	1	74493536	74498653	224.614	157.845	160.174	146.056	132.103	116.648	157.117	113.276	169.715	113.756	60.221	154.708	105.315	132.842	149.89	157.479	112.026	117.611	100.733	101.787	89.985	108.898	77.739	60.023
ENSSTUG00000001038.1	lysoplasmalogenase-like	1	74499960	74502827	1266.76	404.757	438.91	860.846	1484.1	241.623	283.001	871.366	226.324	447.397	640.01	1225.89	982.544	1697.95	476	587.006	349.021	550.304	141	427	451.528	354.775	469.802	676
ENSSTUG00000001045.1	putative L-aspartate dehydrogenase	1	74505525	74511875	535.885	351.324	293.985	214.074	365.892	84.038	144.746	236.28	131.989	287.335	178.899	200.671	121.243	328.995	103.956	380.283	280.02	369.334	209.002	289	247.941	188.935	130.001	181.989
ENSSTUG00000001081.1	glycogen [starch] synthase, muscle-like	1	74513195	74537157	154.398	90.319	78.315	44.417	123.162	89.375	53.793	54.567	53.348	82.814	28.415	135.905	28.138	61.455	73.698	97.172	46.082	28.3	37.455	16.764	60.27	48.65	26.354	16.906
ENSSTUG00000001163.1		1	74540747	74541468	2	0	0	0	0	0	0	0	1	0	0	0.994	1	1	0	2	0	0	1	0	2	2	1	2
ENSSTUG00000001221.1	DNA polymerase delta catalytic subunit-like	1	74544897	74575961	22.648	9.522	9.78	4.351	9.462	7.877	1.164	2.496	10.559	9.014	3	17.994	5.845	12.94	10.602	10.03	5.881	19.539	7.917	4.45	7.888	14.621	16.876	11.301
ENSSTUG00000001509.1	NACHT, LRR and PYD domains-containing protein 12-like	1	74660089	74693702	19	13.917	9.997	7	5	5.002	11	6	8	13.68	18	10	16	17	2	24	8	3	21	6.005	16	9	1	8.821
ENSSTUG00000001524.1		1	74687572	74691507	33.421	16.948	16.676	45.998	45.879	2.326	7.684	46.649	24.081	2.253	3.993	41.517	28.288	95.019	12.389	35.991	1.167	32.612	33.035	17.57	27.37	14.98	12.342	8.333
ENSSTUG00000001525.1		1	74719634	74724687	0	1	2	0	2	0	8	1	0	2	1	0	0	0	0	2	0	1	2	2	1	3	0	0
ENSSTUG00000001530.1	GTPase HRas-like	1	74734190	74739452	6.18	4.369	5.896	9.137	7.98	3.578	5.132	13.042	3.014	2.349	5.183	4.623	0	13.619	2.734	13.568	8.819	2.274	9.147	2.378	2.236	0	21.228	7.291
ENSSTUG00000001544.1	vesicular glutamate transporter 1-like	1	74740414	74798705	0	0	8	0	0	0	0	2	0	2	0	0	0	1	0	0	1	0	0	0	0	0	1	0
ENSSTUG00000001636.1	sodium-dependent neutral amino acid transporter B(0)AT2-like	1	74805803	74827443	16.797	5	23	23	18.97	0	13	13	9.037	14	3	6.999	4	11	2	9	6.012	18	3	12.999	9	18	5	1
ENSSTUG00000001657.1	epidermal growth factor receptor kinase substrate 8-like protein 1	1	74843194	74874042	21.148	17.086	6.678	8.247	11.593	1.03	16.88	14.897	13.068	15.166	7.14	15.243	9.155	15.423	7.005	10.982	6.108	9.56	9.499	8.466	9.032	3.099	3.365	19.773
ENSSTUG00000001672.1		1	74889416	75080749	9.689	41.964	28.832	6.076	37.994	36.392	41.571	34.522	18.818	24.716	20.795	27.069	54.116	39.355	10.963	28.288	9.785	33.935	23.838	20.201	115.351	14.376	9.072	11.809
ENSSTUG00000001711.1		1	74984870	75164184	3.002	8.016	7.226	0	0	0	0	6.125	7.59	5.104	5.023	0	10.389	9.131	1.016	2.008	3.095	7.989	1.9	3.168	7.874	0	3.001	14.211
ENSSTUG00000001772.1		1	75004527	75008393	6.546	10.047	6.157	9.178	8.315	4.253	12.366	11.069	5.031	10.448	3.444	2.816	4.794	10.892	10.053	3.282	6.779	6.965	1.158	1.399	8.257	0	1.007	1.001
ENSSTUG00000001778.1		1	75053428	75055559	0	1	0	1	2.014	0	0	0	5.008	0	0	0	0	0	0	0	0	0	0	0	0	2	0	0
ENSSTUG00000001795.1		1	75179845	75184319	0	0	3.459	8.047	6	0	0	0	6.31	2.879	1.172	3.001	0	0.956	0	8.691	1.641	4.107	10.751	2.673	0	1.327	3.466	0
ENSSTUG00000001864.1	tetraspanin-10-like	1	75191976	75194823	0	0	0	0	0	0	0	0	0	0	0	0	0	0	0	0	0	0	0	0	0	0	0	0
ENSSTUG00000001930.1		1	75206360	75219389	0	0	0	0	4	12	0	0	0	0	0	2	0	0	6	1	0	0	7	2	0	0	0	0
ENSSTUG00000001935.1		1	75223373	75227441	2	3.906	3.576	5.172	5.904	2	0	1	18.805	1.987	1.002	5.022	1.997	7.29	3	16.837	15.048	15.68	1	10.199	0	7.628	7.997	1
ENSSTUG00000001941.1		1	75228223	75296228	0	0	3.008	0	0	0	0	0	0	0	0	0	0	0	0	0	0	0	0	0	0	0	0	0
ENSSTUG00000001946.1		1	75233309	75235759	23.326	17.051	24.075	13.949	24.386	16.896	16.984	3.573	31.341	36.502	14.606	47.998	13.917	31.175	14.555	12.669	6.955	14.697	10.996	7	16.824	26.586	0	8.483
ENSSTUG00000001951.1	immunoglobulin lambda-1 light chain-like	1	75247977	75251247	1	1.974	13.007	7.652	1.002	0	0	1.17	7.183	4.484	1.002	11.98	2.488	7.072	0	20.589	0	10.009	0	0	1.002	4.606	5.548	7
ENSSTUG00000001963.1		1	75256504	75257077	0	0	0	0	0	0	0	0	0	0	0	0	0	0	0	0	0	0	0	0	0	0	0	0
ENSSTUG00000001965.1	immunoglobulin lambda-1 light chain-like	1	75257898	75261754	1	0	10.438	1.633	1.094	0	2	3.829	5.875	4.527	0.995	1.981	2.522	6.236	0	7.592	5.846	2.794	1.992	1.56	1.998	5.265	4.445	1
ENSSTUG00000002003.1	tetraspanin-10-like	1	75270371	75273420	0	0	0	0	0	0	0	0	0	0	0	0	0	0	0	0	0	0	0	0	0	0	0	0
ENSSTUG00000002130.1		1	75278542	75282525	1	0	8.435	0	0	2	0	1.28	0	7.495	3.261	0	4.089	9.044	0	8.011	8.366	0	4.899	6.055	5.338	6.783	7.904	2
ENSSTUG00000002134.1		1	75283338	75283812	0	0	0.992	0	0	0	0	0	0	0	0	0	0	0	0	0	0	0	0	0	0	0	0	0
ENSSTUG00000002141.1	immunoglobulin lambda-1 light chain-like	1	75290384	75296228	0	3.12	5.979	2.543	0	0	0	0	2.137	5.002	1	2.016	2.992	8.402	2	7.982	4.107	6.518	10.007	6.24	0	3.5	1.01	0
ENSSTUG00000002152.1	serine/threonine-protein kinase LMTK1-like	1	75407021	75422586	0	0	0	0	0	0	1	0	0	0	0	0	0	0	0	0	0	0	0	0	0	0	0	0
ENSSTUG00000002185.1	zinc finger protein OZF-like	1	75440519	75694291	29.823	23.82	13	24.73	36.693	13.323	17	25.654	26.201	18.997	32	29.002	25.006	38.978	19.01	43	32.334	35.03	34.01	7.373	36.801	28	42	25.911
ENSSTUG00000002209.1		1	75456262	75461875	23	28	21	36	44.998	20	10	35	45	26	28	32	40	50	21	49	28	31	28	30	27	35	38	43
ENSSTUG00000002216.1	zinc finger protein 501-like	1	75468129	75486304	12.521	10.003	7	26.962	21.001	13.998	15	7.068	22.003	19	9	10	9	12.022	8	12	9	18	8	5.017	10	18	12	11
ENSSTUG00000002225.1	zinc finger protein 664-like	1	75564452	75638714	7	4.396	9	8.524	10.964	7	6	11.279	14.746	4	5	3.216	15.94	28	1	19.001	6.815	11.999	7.999	10.652	24.197	17.6	3.999	23.969
ENSSTUG00000002250.1	zinc finger protein 239-like	1	75604901	75619197	2	1	2	6	12	4.148	1	6.999	7	6	3	4	5	9	1	13	3	16	13	9	8	12	9	6
ENSSTUG00000002256.1		1	75668197	75752374	23.177	26.622	30.375	40	26.133	36.614	20	34.034	62.994	19.211	24	36.785	45.994	70	20	64.981	55.872	62.007	38.879	32	40	48.328	57	51
ENSSTUG00000002262.1	zinc finger protein 664-like	1	75677266	75711206	14	15.002	5.623	11	18.853	4	7	3.973	14.001	7.79	3	15.967	9.368	24.003	5	24.019	9	16.994	13	19.999	18.007	10.667	3	15.002
ENSSTUG00000002267.1	zinc finger protein 501-like	1	75794331	75804046	1	3.782	0	4.74	3.343	1.063	1	0	1.054	1	0	0	2	2	2.989	2	1.979	2	0	0	3	4	0	1.12
ENSSTUG00000002277.1	brain-specific angiogenesis inhibitor 1-associated protein 2-like	1	75835700	75895884	8.59	11.127	4.055	2.35	18.924	8.699	24.598	8.54	4.787	11.85	1.114	18.439	1.438	1.318	7.562	0	3.272	1.988	4.03	2.592	0	1.182	0	0
ENSSTUG00000002357.1	charged multivesicular body protein 6-like	1	75904196	75910717	67.287	54.224	37.562	68.024	77.049	38.051	28.056	70.78	56.93	21.471	35.245	87.918	69.592	49.038	54.123	42.289	56.489	28.47	45.828	25.992	27.377	22.468	51.495	23.929
ENSSTUG00000002378.1	protein tweety homolog 2-like	1	75921279	76009234	0	0	0	0	0	0	0	0	0	1	0	0	0	0	0	10	0	0	0	0	0	0	4	2
ENSSTUG00000002457.1		1	75965787	75970462	0	0	0	0	0	0	0	0	0	0	0	0	0	0	0	0	0	0	0	0	0	0	0	0
ENSSTUG00000023878.1	protein sidekick-2-like	1	76452952	76507210	0	0	0	0	0	0	0	0	0	0	0	1	0	0	0	0	0	3	0	1	0	0	0	0
ENSSTUG00000024139.1	cdc42 effector protein 4-like	1	76548490	76549593	12.652	18.285	3.004	0	30.688	1	3.006	2.001	5.004	3.698	2.831	6	0	12.01	3	11.01	2	4.008	4.008	3	3.095	15	1	2
ENSSTUG00000024144.1	pulmonary surfactant-associated protein D-like	1	76593659	76597037	1	4	7	0	1	36.464	4.999	0	3	3	38.003	942.918	1	3	38.705	90.086	7	6.002	67.999	8	1.166	7.001	30.998	26
ENSSTUG00000024185.1		1	76641546	76655440	1	1.016	4	0	2.111	0	1.998	0	0	0	0	4.975	0	1.004	0	4	1	10.042	12.105	0	2	16.991	3.996	2
ENSSTUG00000024262.1		1	76693896	76694857	0	0	0	0	0	0	0	0	0	0	0	0	0	0	0	0	0	0	0	0	0	0	0	0
ENSSTUG00000024273.1	toll-like receptor 13	1	76708863	76711946	0	4	1	1	1	1	0	0	0	1	0	2	0	1	0	1.003	0	8	0	2	0	4	0	5
ENSSTUG00000024279.1	heparan sulfate glucosamine 3-O-sulfotransferase 3B1-like	1	76746842	76767181	0	0	0	0	0	0	0	0	0	0	0	0	0	0	0	0	0	0	0	0	0	0	0	0
ENSSTUG00000024295.1	rho GTPase-activating protein 44-like	1	76823857	76924944	0	0	0	0	0	0	0	0	0	0	0	0	0	0	0	0	0	0	0	0	0	0	0	0
ENSSTUG00000024480.1		1	76931326	76932949	0	0	0	0	0	0	0	0	0	0	0	0	0	0	0	0	0	0	0	0	0	0	0	0
ENSSTUG00000024482.1		1	76931683	76931871	0	0	0	0	0	0	0	0	0	0	0	0	0	0	0	0	0	0	0	0	0	0	0	0
ENSSTUG00000024489.1	nuclear distribution protein nudE-like 1-B	1	76933129	76952299	117.592	162.66	108.321	144.442	139.656	165.189	138.662	60.443	109.595	141.694	99.364	149.838	88.097	172.664	180.255	120.743	101.883	86.681	49.284	72.924	88.523	69.561	65.995	43.999
ENSSTUG00000024542.1	acyl-CoA synthetase family member 2, mitochondrial-like	1	76954036	76980141	932.821	801.077	843.818	1171.98	1272.12	616.345	423.412	1419.31	942.848	911.068	759.858	954.647	1571.31	1873.67	464.556	1008.03	430.587	1090.06	629.187	549.968	841.784	916.329	766.639	1169.82
ENSSTUG00000024720.1		1	76981727	77000797	21.935	7.905	3.002	25.573	21.55	26.37	3.803	25.601	11.673	24.37	11.979	18.348	20.449	27.357	16.382	15.248	8.388	17.155	18.813	9.03	21.032	13.949	15.937	21.065
ENSSTUG00000025052.1	monocarboxylate transporter 6-like	1	77006190	77022043	7	0	3	1	5.016	9.364	2.3	7	1	4.508	0	1.413	6.817	3	2	6.003	0	6.494	3	0	2	1	5	2
ENSSTUG00000025060.1		1	77031813	77032067	0	0	0	0	0	0	0	0	1	0	0	0	1	1	0	0	0	0	0	0	0	0	0	0
ENSSTUG00000025066.1		1	77032489	77034920	1.786	14.446	8.645	19.678	22.012	11.482	5.985	8.203	5.207	15.449	8.908	0	6.684	13.243	1.351	0	2.58	0	11.708	1.54	31.497	8.178	0	10.083
ENSSTUG00000025074.1	NACHT, LRR and PYD domains-containing protein 12-like	1	77041651	77266418	12.192	37.763	23.113	6.131	42.199	5.643	17.561	18.318	19.237	18.342	13.811	25.401	33.751	21.705	5.286	13.121	12.045	21.99	22.888	5.746	36.463	17.991	17.256	19.043
ENSSTUG00000025118.1		1	77113643	77146505	7.076	10.02	5.035	6.985	29.455	7	6	18.001	6.624	5.062	18.061	16.995	25.974	78.283	7	49.096	3.93	6.205	11.046	2	14.784	29.998	6.001	31
ENSSTUG00000025133.1	NLR family CARD domain-containing protein 3-like	1	77166122	77175079	3.806	0	10.387	2.003	13.039	5.234	0	1.035	14.061	11.997	0	4.404	0	5.315	0	8	7.997	11.663	9.001	7.757	1.129	0	0	6.985
ENSSTUG00000025157.1	tripartite motif-containing protein 16-like	1	77206293	77225663	72.242	47.059	17.4	16.022	82.897	13.474	43.529	18.246	32.717	32.229	10.026	37.119	21.462	34.492	36.694	70.943	9.002	28.195	58.622	16.178	49.585	30.825	20.157	23.782
ENSSTUG00000025181.1		1	77252865	77330482	0	0	0	6.002	19.002	1	6	0	2	0	0	1	0	0	7.107	1	0.808	6	11.072	2	6	5.014	8.133	4
ENSSTUG00000025196.1		1	77279292	77300789	25.741	12	14.616	18.397	31.381	25	19.997	29.479	21.464	8	16	39.004	5.972	17.982	29.407	20.997	11.461	5.059	6.14	5	6	13.997	6	3
ENSSTUG00000025208.1	claudin-6-like	1	77331164	77331808	0	0	0	0	0	0	0	0	0	0	0	0	0	0	0	0	0	0	0	0	0	0	0	0
ENSSTUG00000025215.1	radical S-adenosyl methionine domain containing 1	1	77356114	77374198	5	7	1	4	2	7	5	7	3	1	1.996	3	0	3.622	2	1	1	1	3	1	4	1	1	5
ENSSTUG00000025228.1	dexamethasone-induced Ras-related protein 1-like	1	77382705	77384271	0	0	0	0	0	0	0	0	0	0	0	0	0	0	0	0	0	0	0	0	0	0	0	0
ENSSTUG00000025237.1	epsin-3-like	1	77405836	77462641	96.661	120.731	100.195	46.775	143.997	107.97	66.781	28.65	66.611	126.665	51.08	50.759	50.756	130.019	36.281	66.976	24.001	65.464	77.348	88.436	130.682	94.621	44.644	49.492
ENSSTUG00000025270.1	ADP-ribosylation factor-like protein 16	1	77466739	77470655	0	1.124	1.048	1.001	1.989	0	0	1.415	2	1	1	0	0	4.223	0	1.322	0	3	0	0	3.097	0	0	3.974
ENSSTUG00000025285.1	ketosamine-3-kinase-like	1	77469728	77478908	2.384	8.453	11.108	7.998	9.797	2.001	2.124	9.668	5.406	13.319	9	2.399	5.19	16.58	1.082	12.042	13.799	11.261	16.906	11.174	23.557	24.803	10.338	9.033
ENSSTUG00000025311.1		1	77480096	77571478	3.024	18.777	11.967	3.717	11.07	9.306	1.985	23.139	4.325	38.291	9.02	15.71	26.044	15.452	3.049	15.455	2.989	12.942	13.904	6.367	28.356	11.909	13.072	13.358
ENSSTUG00000025338.1	zinc finger protein 750-like	1	77504742	77507314	0	0	0	0	0	0	0	0	0	0	0	0	0	0	0	0	0	0	0	0	0	0	0	1
ENSSTUG00000025355.1	ATP synthase subunit d, mitochondrial-like	1	77694418	77701679	702.607	720.268	586.05	818.56	649.98	547.928	300.498	1150.7	769.717	699.993	435.902	836.643	1490.08	1407.36	602.36	1031.19	494.623	1141.97	852.117	505.766	840.671	842.866	778.333	1219.12
ENSSTUG00000025366.1		1	77706411	77730104	7.031	8.04	14.694	8.159	9.516	0	7.601	7.733	0	9.502	4.758	4.167	13.343	7.326	0.944	6.424	1.927	0	4.465	3.264	11.343	7.965	6.172	1.998
ENSSTUG00000025390.1	rho GDP-dissociation inhibitor 2-like	1	77763983	77801106	6	14.918	16.988	11.772	8.38	6.205	8.999	4	15	20	16.87	52.735	6.997	17.404	13	87.064	14.004	26.696	35.007	11.988	5.995	8.004	14.002	17
ENSSTUG00000025453.1	H(+)/Cl(-) exchange transporter 7-like	1	77828871	77911421	40	54	56.095	73.228	76.8	39.901	25.31	61.184	89.443	43.868	30.471	49	68	82.168	38.178	76.814	53.7	57.389	64.913	26.737	23.046	48.486	54	27
ENSSTUG00000025678.1		1	77912916	77914439	1	0	0	0	0	0	0	0	0	1	0	0	1	0	0	0	1	0	0	0	0	0	0	0
ENSSTUG00000025686.1	lipopolysaccharide-induced tumor necrosis factor-alpha factor homolog	1	77939753	77956934	0	1	0	0	0	0	0	0	1	2	0	0	0	0	0	2	0	0	0	0	0	0	0	0
ENSSTUG00000025706.1	ubiquitin carboxyl-terminal hydrolase 7-like	1	77962035	78020157	321.134	264.235	169.824	111.356	232.364	195.982	178.161	130.042	129.966	213.918	110.829	262.574	91.649	208.066	149.643	134.174	104.417	120.203	82.674	55.294	120.228	141.038	61.888	68.697
ENSSTUG00000026025.1	UPF0472 protein C16orf72 homolog	1	78024737	78032449	126.826	165.758	118.47	94.946	181.755	93.359	100.408	91.246	72.522	144.204	62.851	78.222	133.626	175.085	79.473	98.262	96.003	102.751	76.257	53.838	100.42	80.26	29.705	50.005
ENSSTUG00000026041.1	enoyl-CoA delta isomerase 1, mitochondrial-like	1	78052578	78065638	397.282	300.873	375.203	389.718	467.417	193.991	224.151	373.231	352.856	295.507	186.966	413.527	573.79	538.154	294.821	191.256	191.28	261.637	111.033	156.353	235.501	157.643	147.698	103.034
ENSSTUG00000026079.1	deoxyribonuclease-1-like	1	78070193	78085497	0	0	0	0	0	0	0	0	0	0	0	0	0	0	0	0	0	0	0	0	0	0	0	0
ENSSTUG00000026156.1	N-alpha-acetyltransferase 60	1	78092549	78109057	17.223	16.412	20.88	17.995	30.109	13.214	5.992	9.946	6.001	12.001	7.673	15.094	9.219	22.798	10.447	28.094	6.986	17.995	10.696	12	20.045	15.969	5.979	8.996
ENSSTUG00000026177.1	calcium-regulated heat stable protein 1-like	1	78116135	78142132	275.333	514.201	287.951	180.745	232.694	608.302	308.234	164.001	194.619	336.947	296.743	412.051	459.244	317.081	444.959	191.538	297.545	152.942	238.852	92.038	72.302	213.074	153.708	152.595
ENSSTUG00000026187.1		1	78147866	78149545	1	2.611	0	0	0	0	0	0	0	3.104	0	0	1.774	0	0	0	0	1.026	0	0	2.905	0	2.978	0
ENSSTUG00000026218.1		1	78155234	78156111	0	0	0	0	0	0	0	0	0	0	0	0	0	0	0	0	1	0	0	0	0	4	0	0
ENSSTUG00000026230.1	4-aminobutyrate aminotransferase, mitochondrial-like	1	78157755	78193519	201.361	55.721	34.988	278.957	62.801	12.95	11.265	203.071	107.201	33.619	21.861	15.044	92.395	104.041	10.881	320.012	166.347	165.982	210.336	106.786	181.718	121.702	84.119	116.598
ENSSTUG00000026358.1	transmembrane protein 114-like	1	78211862	78294077	0	0	0	0	0	0	0	0	0	0	0	0	0	0	0	0	0	0	0	0	0	0	0	0
ENSSTUG00000026372.1		1	78402875	78409779	4.88	13.984	0	2.715	18.481	0	0.926	8.341	5.333	2.236	1.047	2.57	0.715	2.037	1	0	0	5.951	1.047	0	2.502	8.493	2.997	0
ENSSTUG00000026379.1		1	78440024	78440870	0	0	0	0	0	0	0	0	0	0	0	0	0	0	0	0	0	0	0	0	0	0	0	0
ENSSTUG00000026385.1		1	78448644	78451319	21.072	25.081	3.005	9.078	21.151	8.001	13	4	12.011	7.885	2.999	13	4	8.019	6	2.01	4	7.001	5.014	4	8.013	1.003	0	1
ENSSTUG00000026403.1		1	78495845	78664414	229.11	398.334	866.054	219.907	551.26	221.707	363.13	232.957	285.192	482.394	1162.7	45.084	1542.72	1720.22	329.685	740.861	487.424	173.146	643.417	141.335	452.242	153.582	39.942	814.302
ENSSTUG00000026540.1		1	78552683	78569107	46.099	27.141	73.439	53.494	87.509	13.871	11.107	24.096	35.952	50.962	33.899	15.422	39.287	112.852	20.002	24.041	21.835	27.425	57.794	15.877	60.41	23.722	7.882	12.852
ENSSTUG00000026555.1	ladderlectin-like	1	78714624	78744468	3.001	105618	75159.6	28356.1	32742.3	44659	196065	26.013	63629.6	162391	45652.1	96.019	42093.6	43679.8	155746	38538.9	31326.5	159042	39666.1	169868	85103.8	84669.5	212433	42033.4
ENSSTUG00000026565.1	syntaxin-binding protein 4-like	1	78782870	78878332	0	0	0	0	2	2	0	0	0	0	0	0	0	0	1	0	0	0	0	0	0	0	0	2.875
ENSSTUG00000026602.1	periplakin-like	1	78996413	79011945	8.106	22.567	6.325	1	8.987	7.4	0	3.001	3.291	12.977	6.003	12.26	9.354	11.349	4.219	5.975	3.983	3.001	15.972	7.392	10.422	9.963	4.001	4.006
ENSSTUG00000026614.1	putative oxidoreductase GLYR1	1	79020229	79054778	389.823	432.327	302.965	202.091	384.975	307.055	289.12	211.94	178.56	361.172	271.601	380.133	279.026	410.507	345.009	345.632	255.681	277.344	220.006	241.849	296.574	295.186	222.415	187.278
ENSSTUG00000026672.1		1	79031613	79033559	0	2	0	0	0	0	3	0	1	0	0	0	0	0	0	0	0	0	0	0	0	0	0	0
ENSSTUG00000026682.1	protein rogdi homolog	1	79055765	79068455	41.741	48.893	22.618	69.637	99.712	16	71.458	42	46.048	34.155	7.86	23	25	38.64	24	38.12	32.008	63.22	47.967	49.939	29.898	56.517	28	15
ENSSTUG00000026711.1		1	79074088	79074495	0	0	0	1	0	1	0	1	0	1	0	0	0	1	1	0	0	0	0	0	0	0	2	1
ENSSTUG00000026727.1	conserved oligomeric Golgi complex subunit 1-like	1	79075641	79099626	124.458	130.65	88.917	106.28	150.699	94.801	85.831	92.952	107.777	117.52	84.572	79.365	98.04	121.194	54.022	166.124	67.2	143.178	70.048	88.658	129.275	96.882	118.74	74.588
ENSSTUG00000027099.1	regulator of G-protein signaling 9-like	1	79102295	79128073	0	0	0	0	0	0	0	0	1	0	0	0	1	3	0	0	0	0	2	0	0	0	0	0
ENSSTUG00000027140.1	guanine nucleotide-binding protein subunit alpha-13-like	1	79127307	79166158	16.9	7.158	11	10.141	41.495	12.038	22.187	9.791	13	15	7.037	14.126	1.285	10.778	7	25.396	10.764	7	4	5	9.912	22	5.943	7
ENSSTUG00000027148.1	monocarboxylate transporter 7-like	1	79190831	79201525	9.752	2.096	1.722	2.186	0	0	1.579	3.251	3.943	0	1.064	5.663	4.538	0	2.483	3.677	0	0	0	0	1.224	8.258	0	0
ENSSTUG00000027173.1	WD repeat domain phosphoinositide-interacting protein 1-like	1	79219271	79250306	14.375	33.929	18.736	21.284	36.512	7.897	21.993	22.403	8.355	31.117	3.748	14.04	14.485	38.645	11.02	17.453	3.869	9.007	8.992	9.352	9.006	13.125	0	8.964
ENSSTUG00000027531.1	actin-related protein 2/3 complex subunit 1A-A-like	1	79258620	79270842	39.711	315.336	145.37	77.419	166.836	218.081	182.51	32.727	46.171	302.434	126.092	138.457	34.728	284.131	179.078	387.594	173.381	259.786	761.442	344.379	191.91	132.078	61.591	83.446
ENSSTUG00000027547.1	cAMP-dependent protein kinase type I-alpha regulatory subunit-like	1	79285948	79300889	138.771	168.556	146.795	79.566	205.505	91.041	105.762	75.879	128.811	155.522	102.484	141.646	111.437	242.999	71.987	121.154	92.969	117.631	115.856	79.176	138.228	96.696	48.045	63.465
ENSSTUG00000027573.1	ras-related C3 botulinum toxin substrate 3-like	1	79304295	79311234	6.186	3.972	3	2.002	4.305	2	6	5.078	4.891	4.359	0.998	5.002	3.07	1.737	2	5	4.874	2.683	1	6.002	4	3	1	2.138
ENSSTUG00000027602.1	COP9 signalosome complex subunit 1-like	1	79325659	79344847	162.534	146.052	170.763	144.046	190.984	149.99	97.471	153.625	186.492	144.735	103.144	185.499	188.259	246.753	133.6	111.583	76.993	116.352	109.926	85.43	80.701	102.351	98.593	115.988
ENSSTUG00000027843.1	tRNA-dihydrouridine(16/17) synthase [NAD(P)(+)]-like	1	79350916	79373873	60.719	94.068	19.81	28.197	73.205	34.78	15.894	35.253	32.311	26.391	20.125	99.788	34.575	35.997	33.779	24.8	27.824	29.688	18.968	15.433	21.374	31.334	13.344	5.919
ENSSTUG00000027927.1		1	79355454	79356740	6	1	0	1	1	1	1	0	0	3	0	1	0	0	0	0	0	4	0	0	0	3	4	0
ENSSTUG00000027932.1	monocarboxylate transporter 4-like	1	79396314	79402984	1.001	0	0	0	3	1.986	1.001	1	0	2.003	0	0	0	0	0	25.814	0	0	0	0	0	0	0	0
ENSSTUG00000027948.1	casein kinase I-like	1	79413173	79488286	112.144	156.437	114.673	185.75	159.607	100.59	122.529	78.503	262.721	162.576	44.188	69.629	77.86	156.731	70.193	94.252	55.311	78.641	63.325	71.388	89.202	119.143	29.692	23.999
ENSSTUG00000028047.1	cytosolic endo-beta-N-acetylglucosaminidase-like	1	79635993	79654421	37.43	47.13	37.701	36.431	42.92	44.344	15.224	22.194	84.162	26.311	22.368	83.867	48.988	61.194	27.988	78.958	44.363	57.995	58.21	22.47	21.499	31.053	52.371	29.6
ENSSTUG00000028098.1	retinoid-inducible serine carboxypeptidase-like	1	79656881	79863346	576.055	347.575	203.075	291.462	336.933	172.257	141.186	324.585	191.625	313.481	110.687	203.814	141.299	348.798	143.134	582.38	305.706	315.112	159.234	263.518	158.26	226.223	230.58	123.293
ENSSTUG00000028605.1	coilin	1	79682588	79880639	108	65	55	35	76	45	48	53	67	47	43	139	50	48	64	44	49	55	37	22	46	48	21	68
ENSSTUG00000028660.1	tRNA-dihydrouridine(16/17) synthase [NAD(P)(+)]-like	1	79705269	79720071	63.378	75.299	59.302	69.079	85.971	44.51	21.24	38.469	53.462	30.457	45.847	121.345	65.579	66.018	74.226	27.746	49.874	47.789	37.143	17.724	58.76	46.94	35.656	35.078
ENSSTUG00000028881.1	monocarboxylate transporter 4-like	1	79729809	79740365	17.999	5	3	0	0	4.014	3.999	0	1	2.997	0	3	5	1	1	36.185	4	1	2	2	0	0	2	3
ENSSTUG00000028913.1	casein kinase I-like	1	79751172	79809889	44.856	31.563	16.327	27.273	36.393	39.41	18.47	18.497	60.172	44.925	14.812	28.371	10.14	21.269	15.807	26.748	15.689	12.359	28.667	24.612	15.798	16.857	8.308	3.001
ENSSTUG00000028938.1	endo-beta-N-acetylglucosaminidase	1	79823422	79845784	43.57	31.87	26.299	43.569	22.08	41.666	10.776	26.806	86.838	26.689	14.632	53.133	28.012	33.806	26.012	37.042	23.637	35.005	43.79	11.53	29.501	13.947	14.629	29.4
ENSSTUG00000028956.1	retinoid-inducible serine carboxypeptidase-like	1	79848021	79863611	221.262	419.425	232.926	327.313	253.066	169.743	126.813	291.422	220.43	337.518	111.313	170.186	150.7	272.202	132.865	356.619	153.294	402.889	201.766	281.482	115.219	175.201	209.421	174.706
ENSSTUG00000029023.1	polycomb protein suz12-A-like	1	80027545	80063175	11.072	13.172	9.261	12.523	17.469	3.468	19.372	5.176	2.983	10.413	5.88	9.681	6.994	12.172	6.227	3.145	2.977	8.998	6.909	2.011	4.182	2.981	6.417	6.278
ENSSTUG00000029328.1	cytokine receptor-like factor 3	1	80068619	80094072	19.493	16.743	20.507	7.746	20.877	19.164	18.139	7.655	9.116	26.78	14.001	20.947	12.371	24.202	11.041	29.67	18.958	12.759	18.717	14.582	23.042	23.691	13.333	9.752
ENSSTUG00000029344.1	mpv17-like protein	1	80095678	80103512	0	0	0	0	0	0	0	0	0	0	0	0	0	1	0	0	0	0	1	0	2	0	0	0
ENSSTUG00000029368.1	nuclear distribution protein nudE homolog 1-like	1	80150204	80167232	51.254	58.211	42.003	37.343	74.064	27.798	25.663	36.337	36.061	50.754	14.762	37.063	7.26	44.594	14.509	17.502	19.515	19.7	15.01	14	8.841	16	8	3
ENSSTUG00000029395.1	myosin-11-like	1	80175029	80242624	4.981	12	4	5.992	13.132	5.07	2	2	11	7.649	6	11	5	7.021	0	1	6.007	9	0	5	4.002	6	3.049	2.993
ENSSTUG00000016836.1		1	80449788	80451884	0	0	0	0	0	0	0	0	0	0	0	0	0	0	0	0	0	0	0	0	0	0	0	0
ENSSTUG00000016860.1	polycomb protein suz12-A-like	1	80453792	80492931	63.909	41.174	32.741	35.476	63.54	13.532	35.629	27.824	24.018	47.915	14.77	43.249	47.006	51.831	25.773	17.855	17.023	13.002	18.05	9	22.826	27.019	12.634	31.803
ENSSTUG00000017408.1		1	80466285	80467637	0	0	0	0	0	0	0	0	1	0	0	0	0	1	0	0	0	0	0	0	0	0	0	0
ENSSTUG00000017418.1	cytokine receptor-like factor 3	1	80496803	80505023	32.507	40.257	25.493	10.254	29.123	46.836	27.861	12.345	29.884	40.22	21.999	23.053	38.629	44.798	23.959	42.33	31.042	28.241	19.283	10.418	33.958	25.309	5.667	14.248
ENSSTUG00000017506.1	mpv17-like protein	1	80504702	80513954	0	0	0	0	0	0	0	0	0	0	0	0	0	0	0	0	0	0	0	0	0	0	0	0
ENSSTUG00000017521.1	nuclear distribution protein nudE homolog 1-like	1	80553782	80593138	18.746	14.789	13.997	5.657	23.936	9.202	3.337	10.663	12.939	15.246	5.238	12.937	4.74	25.406	3.491	6.498	7.485	2.3	3.99	2	6.159	0	1	1
ENSSTUG00000017540.1		1	80622394	80653067	0	0	0	0	0	0	0	0	0	0	0	0	0	0	0	0	0	0	0	0	0	0	0	0
ENSSTUG00000017551.1		1	80662433	80676355	7	13	3	5	12	17	4	0	2	9	4	3	1	3	5	2	2	1	0	0	0	0	0	2
ENSSTUG00000017557.1	C-type lectin domain containing 19A	1	80909270	80921671	0	3	1	0	4	1	0	0	7	1	0	0	2	1	1	4	1	1	2	0	1	1	0	1
ENSSTUG00000017588.1	serine/threonine-protein kinase SMG1-like	1	80969088	81066300	308.081	298.5	223.629	192.586	339.953	236.896	171.938	201.261	289.019	253.193	130.328	307.325	162.087	261.47	161.693	234.293	118.268	124.588	116.352	99.974	208.818	151.17	89.217	71.434
ENSSTUG00000019294.1	ADP-ribosylation factor-like protein 6-interacting protein 1	1	81068324	81102546	182.377	187.538	270.888	235.838	409.4	110.361	243.22	254.634	296.411	209.218	93.27	135.989	155.049	289.035	289.009	192.583	229.404	260.877	171.529	214.06	168.188	328.692	157.162	141.528
ENSSTUG00000019327.1		1	81085900	81087099	7.532	12.539	0	2.725	0	4.39	0	5.488	5.177	1.215	0	1.793	2.756	2.094	2.293	0	0	2.288	11.597	6.307	0	0	15.564	0
ENSSTUG00000019336.1	zinc finger and SCAN domain-containing protein 2-like	1	81110160	81115319	37.599	55.863	35.014	36.404	50.382	41.012	36.945	52.842	17.758	36.265	14	34.007	40.42	41.999	34.169	43.62	24.727	42.558	30.016	30.783	35.009	31.689	20	15.275
ENSSTUG00000019338.1	xylosyltransferase 1-like	1	81133572	81195063	0	0	0	0	0	0	1	0	0	0	0	0	0	0	1.928	0	0	0	0	0	0	0	0	0
ENSSTUG00000019355.1		1	81221274	81222754	0	0	0	1	0	0	0	0	1	0	0	0	0	0	0	0	0	2	0	0	2	2	0	0
ENSSTUG00000019359.1		1	81235764	81236575	0	0	0	0	0	0	0	0	0	0	0	0	0	0	0	0	0	0	0	0	0	0	0	0
ENSSTUG00000019372.1	ras-related protein Rab-40C	1	81284969	81304016	25.961	6.565	5.232	5.902	9.59	2.03	4.076	9.248	9.479	6.331	4.001	5	1.006	7.059	3.076	3.178	12.999	13.405	9.388	7.366	11.225	8.473	6.885	0
ENSSTUG00000019390.1	phosphatidylinositol N-acetylglucosaminyltransferase subunit Q-like	1	81309775	81325693	25.834	58.213	22.286	57.445	64.715	34.345	35.802	52.234	52.504	32.949	12.437	65.672	10.504	34.372	67.009	37.198	23.188	54.372	28.934	29.379	34.116	34.707	23.056	24.659
ENSSTUG00000019438.1		1	81326303	81335683	9.1	0	3.446	3.001	0	1	1.023	7.04	0	2.029	0	2.089	1.071	1.959	5.191	0	4.004	2.997	2	0	3.096	2.936	3.294	7.999
ENSSTUG00000019478.1	chitobiosyldiphosphodolichol beta-mannosyltransferase-like	1	81336700	81353430	147.011	238.007	99.311	187.962	144.436	111.872	85.416	165.796	177.148	100.824	107.641	184.349	161.688	206.048	102.899	105.215	133.347	148.527	98.788	94.1	98.073	143.399	113.263	121.545
ENSSTUG00000019524.1	UPF0764 protein C16orf89 homolog	1	81355791	81359857	0	0	0	0	0	0	0	0	0	0	0	0	0	0	0	0	0	0	0	0	0	0	0	0
ENSSTUG00000019569.1	tetratricopeptide repeat protein 30A-like	1	81368913	81405932	1.158	4.699	0	0	10.907	1.998	0	3.481	9.232	2.314	0	1	4.342	5.003	0	1.001	3.716	2.353	6	4.681	1.171	3.527	0	0
ENSSTUG00000020197.1		1	81409919	81425278	4.045	20.226	17.969	1	18.789	3.67	13.56	11.456	5.153	7.492	16.262	26.809	23.045	13.053	23.987	9.332	6.097	6.951	9.246	5.137	15.606	9.54	20.081	19.926
ENSSTUG00000020207.1	germ cell-specific gene 1-like protein	1	81492077	81536473	6.014	1.548	2	3	4.003	16	1.977	1	1	5.058	2.001	3	2	10.012	1	9.285	1.02	6	5.998	0	0	1	3	0
ENSSTUG00000020236.1	cytoplasmic protein NCK1-like	2	23306	129621	30.797	28.996	23	25.449	29.309	15.258	11	29	24.001	31.001	5.151	44.559	24	46.533	15.759	32	24.998	42.003	29.244	15	40	22	27	24.999
ENSSTUG00000020256.1	glycogenin-1-like	2	147852	207044	56	76	87.002	53	93	51	54	63	53	41	31	51	25	89	44	53	41.001	44	47	36	35	30	29	11
ENSSTUG00000020334.1	type-1 angiotensin II receptor-like	2	220414	343092	31	0	27	0	12	32	22	0	13	30	7	20	7	1	6	25	14	8	22	7	8	6	1	1
ENSSTUG00000020341.1	zinc finger protein ZIC 1	2	763967	774051	0	0	0	0	0	0	0	0	0	0	0	0	0	0	0	0	0	0	0	0	0	0	0	0
ENSSTUG00000020356.1	zinc finger protein ZIC 4-like	2	781732	793949	0	0	0	0	0	0	0	0	0	0	0	0	0	0	0	0	0	0	0	0	0	0	0	0
ENSSTUG00000020380.1		2	965551	966171	0	0	0	0	0	0	0	0	0	0	0	0	0	0	0	0	0	0	0	0	0	0	0	0
ENSSTUG00000020392.1	phospholipid scramblase 1-like	2	1182380	1191490	3	4	2	9	4	6	1	2	9	9	2	2	13	2	3	1	5	3	3	2	2	2	11	7
ENSSTUG00000020405.1	procollagen-lysine,2-oxoglutarate 5-dioxygenase 2-like	2	1270265	1308393	3	3	4.004	1.001	3	6.674	14.999	0	12	15.992	1.869	4	6.734	7	8	8	6	1	8.579	8	6	8	2	0
ENSSTUG00000020412.1		2	1811529	1813332	1.73	5.426	0	2.563	0	0	0	1.237	1.344	3.542	0	4.05	2.944	3.222	0	0	0	2.977	0	0	0	2.47	0	0
ENSSTUG00000020415.1		2	1994018	1995777	0	0	0	0	0	0	0	0	0	0	0	0	0	0	0	0	0	0	0	0	0	0	0	0
ENSSTUG00000020440.1	divergent protein kinase domain 2A	2	2143481	2215952	33.999	42	24	17	40.675	28	27.998	25	11	27	11.792	22	5.998	28	17	18	9	4	4	6.003	16	10	8	3
ENSSTUG00000020450.1	peptidase inhibitor 15-A-like	2	2240451	2253382	0	0	0	0	0	0	0	2	0	0	0	1	1	0	0	2	0	0	0	0	2	0	0	0
ENSSTUG00000020458.1	ganglioside induced differentiation associated protein 1	2	2396745	2410257	0	0	0	0	0	0	0	0	0	0	0	3	0	0	0	0	0	0	0	0	4	0	0	0
ENSSTUG00000020472.1	junctophilin-1-like	2	2410947	2524400	11.956	3.008	11	5	10.004	6	9	6	8.173	4	5	6	0	4.348	0	4.996	7.991	2.004	1	5.014	1.968	2	3	0
ENSSTUG00000020474.1	elongin-C-like	2	2553133	2553655	25.407	30.136	26.719	21.194	6.961	28.301	32.436	18.952	20.063	9.603	28.436	29.645	27.952	18.804	35.737	19.951	18.219	21.873	15.696	19.938	7.397	6.822	20.927	17.746
ENSSTUG00000020486.1	ubiquitin conjugating enzyme E2 W	2	2564035	2592411	15	21.002	14	19	31	10	7	13	12	17	8	11	13	17	5	22	13	15	12	19	25	20	8	10
ENSSTUG00000020566.1		2	2614455	2615153	2	3	4	6	18	0	2	13	4	1	0	8	4	4	2	2	7	3	3	1	5	1	0	2
ENSSTUG00000020570.1		2	2833384	2835502	1	0	0	0	0	0	0	0	9	3	0	1	4	0	1	0	0	0	0	0	2	0	0	0
ENSSTUG00000020577.1	retinol dehydrogenase 10-A	2	2948914	2970218	6.955	2	67	70	90	19	8	51	65.95	13	93	11	92	191	14	160	3	7	15	4	10	6	118.053	361.999
ENSSTUG00000020631.1	60S ribosomal protein L7-like	2	2973797	2979511	7605.23	9575.5	9650.04	15870.6	13721.8	9445.17	6618.73	16843.7	11932.9	9402.56	9125.81	12645.6	22611.5	16215.9	9877.54	20308.5	7199.97	12131	12550.6	7038.45	10786.4	11080.1	14279.4	16118.7
ENSSTUG00000020736.1		2	2987805	2990768	0	0.995	0	0	1	0	0	0	0	2.995	3	0	0	0	0	1	0	0	0	0	0	0	0	0
ENSSTUG00000020747.1	telomeric repeat binding factor 1	2	3012596	3030754	0	2	0	2	3	2	0	1	1	4	0	3	1	3	0	0	0	2	1	2	1	0	3	0
ENSSTUG00000020775.1		2	3014282	3015904	1	0	0	0	0	0	0	0	0	0	0	0	0	0	0	0	0	1	0	0	0	0	0	0
ENSSTUG00000020787.1		2	3014542	3016000	0	0	0	0	0	0	0	0	0	0	0	0	0	0	0	0	0	0	0	0	0	0	0	0
ENSSTUG00000020794.1	potassium voltage-gated channel subfamily B member 2-like	2	3050752	3070551	0	0	0	0	0	0	0	0	0	0	0	0	0	0	0	0	0	0	0	0	0	0	0	0
ENSSTUG00000020928.1	transient receptor potential cation channel subfamily A member 1-like	2	3457715	3519647	319.437	85	0	10.003	24	74	78	38	104	248	94	128	20	20	44	141.001	0	157	153	135	264.181	13	147	52
ENSSTUG00000025475.1		2	3535535	3536491	0	0	0	0	0	0	0	0	0	0	0	0	0	0	0	0	0	0	0	0	0	0	0	0
ENSSTUG00000025484.1		2	3583333	3584881	0	0	0	0	0	0	0	0	0	0	0	0	0	0	0	0	0	0	0	0	0	0	0	0
ENSSTUG00000025501.1		2	3784012	3784468	0	0	0	0	0	0	0	0	0	0	0	0	0	0	0	0	0	0	0	0	0	0	0	0
ENSSTUG00000025512.1		2	3797045	3802664	0	0	0	0	0	0	0	0	0	0	0	0	0	0	0	0	0	0	0	0	0	0	0	0
ENSSTUG00000025524.1	XK-related protein 9-like	2	4134070	4147927	0	0	0	0	0	0	0	0	0	0	0	0	0	0	0	0	0	0	0	0	0	0	0	0
ENSSTUG00000025534.1	translocation associated membrane protein 1	2	4158835	4176442	975.068	1279.03	817	1342	1077	935.005	716	995.78	1281.05	776.016	692	944	720	1028	983	564	765.004	722.033	334	444	343.027	659	364	376
ENSSTUG00000025581.1	nuclear receptor coactivator 2-like	2	4185615	4311178	3	6	7.986	4.001	14.004	7	1	2	3.113	3.139	0	2	1	4.075	1	1	1.061	4.001	1	2	0	2	3.003	0
ENSSTUG00000025598.1	proteasome activator complex subunit 2-like	2	4406946	4410661	59	117	107	185	169.997	108	68.009	156	135	82	74	145	227	258	97	132	98	207	160	85	73	216.92	189	102
ENSSTUG00000025611.1	U6 snRNA-associated Sm-like protein LSm5	2	4411311	4415596	46	35	45	28.001	30	72	52	50	84	28	55	156.007	75	81	108	49	67.938	50	46	27	46	41	90	66
ENSSTUG00000025653.1	late secretory pathway protein AVL9 homolog	2	4415617	4460698	142.198	139.325	177.011	58.806	128.52	140.926	96.735	76.372	108.287	320.378	83.197	206.705	86.152	164.787	126.066	105.441	41.466	22.185	26.467	12.026	22.015	35.116	26.235	6.506
ENSSTUG00000025842.1	kelch repeat and BTB domain-containing protein 2-like	2	4484068	4496061	43	45	28	24	40	21	23	9	19	20	15	24	19	16	25	13	11	13	7	9	6	4	5	9
ENSSTUG00000025865.1		2	4532324	4536330	0	0	0	2	0	0	0	0	0	0	0	0	0	0	0	0	0	1	0	0	0	0	0	0
ENSSTUG00000025889.1	decaprenyl-diphosphate synthase subunit 1-like	2	4537810	4548322	33.17	12	17	44	53	30	9	33	22	14	7	33	38	34	19	27	14	15	12	7	12	10	12	20
ENSSTUG00000025956.1	abl interactor 1-like	2	4551449	4670375	55	36	35	46	73	41.001	39	71	45	38	13	49	59.001	69	33	70.999	33	32.001	34	32.001	30	49	34	23
ENSSTUG00000026222.1	acyl-CoA-binding domain-containing protein 5A-like	2	4670871	4684541	94	72	80	87	113	40	43	73	74	89	43	45	9	97	46	93	55	61	44	51	107	86	17	26
ENSSTUG00000026260.1	serine/threonine-protein kinase greatwall-like	2	4691534	4701378	21	19	12	12	17	18	12	8	9	7	14	30	13	16	21	9	15	7	8	1	11	12	10	3
ENSSTUG00000026477.1	ATP-dependent zinc metalloprotease YME1L1-like	2	4701148	4716967	307.033	271	307	289.155	358.029	282	171.001	329	287	249	192	358	331	409	245	232	219	326	207.001	170	219	144	169	192
ENSSTUG00000030660.1	patched domain-containing protein 3-like	2	4721835	4726626	6	15.655	15.703	3	18.999	17	19	8	10.941	18.722	12	24	7.997	24.789	7	21.885	24.866	27.961	31	11	40	45.383	12	10
ENSSTUG00000030668.1		2	4739127	4741627	0	0	0	0	0	0	0	0	0	0	0	0	0	0	0	0	0	0	0	0	0	0	0	0
ENSSTUG00000030679.1	highly reducing polyketide synthase 40-like	2	4781690	4799817	2	4	0	2	1	0	0	0	0	2	0	0	0	2	0	0	0	1	0	1	0	1	0	2
ENSSTUG00000030683.1	patched domain-containing protein 3-like	2	4873074	4876751	0	2.345	2.297	0	3.001	2	0	0	1.059	3.278	0	0	5.003	3.211	0	3.115	2.134	6.039	0	2	0	4.617	1	0
ENSSTUG00000030685.1	uncharacterized LOC115149350	2	4916320	5048617	0	0	0	0	1	0	0	0	0	0	0	0	0	0	0	0	0	0	0	0	0	0	0	0
ENSSTUG00000030699.1	serpin B6-like	2	5062968	5068861	83	3	9	3	39	8	16	15	12	15	16	19	17	36	27	16	26	5	17	5	5	7	2	6
ENSSTUG00000030709.1		2	5069298	5079520	216.045	166.999	168.001	82	226.001	98.045	103	217	127	295	163	174	177	298	68	81	100	150	85	95	144	106	86	72
ENSSTUG00000030727.1		2	5144120	5145543	21	11	24	19	31	5	8	13	15	18	6	3	1	16	4	11	5	10	7	6	4	4	0	1
ENSSTUG00000000084.1	V-set and transmembrane domain-containing protein 2A-like	2	5564145	5597325	0	0	0	1	0	0	0	0	0	0	0	0	0	0	0	0	0	0	0	0	0	0	0	0
ENSSTUG00000000087.1	vesicular, overexpressed in cancer, prosurvival protein 1-like	2	5950087	6074826	10.365	3.999	3.79	3	5.963	5	4	3	5.969	4.031	0	8.914	6.053	9.164	3	8.728	4.999	12.487	5.135	1.001	8.001	14.692	4.947	4.453
ENSSTUG00000000093.1	TGF-beta receptor type-1	2	6143804	6271210	173	115	148	156	240	58	113	127	144	136	42	63	38	110	58	81	57	59	55	75	71	93	17	29
ENSSTUG00000000156.1	reversion-inducing cysteine-rich protein with Kazal motifs-like	2	6290817	6406704	167.981	132	111	63	85	107.722	51	88	84	180	21	75	54.257	120	25	105	97	149	96	70	99	54	53	30
ENSSTUG00000000447.1	glucose-fructose oxidoreductase domain-containing protein 1-like	2	6597675	6627239	36	19	14	29	55	10	6	16	23	15	10	8	3	20	4	12	14	15	12	22	23	14	4	1
ENSSTUG00000000480.1	solute carrier family 12 member 7-like	2	6635245	6739781	74.42	172.115	78	47.453	219.409	83	63	81.605	39	122.806	28.137	24	17.032	209.615	35	105.057	58	141.777	75.517	110.889	106.319	97.049	57.761	64
ENSSTUG00000000577.1	amiloride-sensitive amine oxidase [copper-containing]-like	2	6754223	6768525	0	0	0	0	0	0	0	0	0	0	0	0	0	0	0	0	0	0	0	0	0	0	0	0
ENSSTUG00000000590.1	potassium voltage-gated channel subfamily H member 2-like	2	6806538	7067045	0	0	0	0	0	0	1	0	1	1	0	1	0	0	0	0	0	0	0	0	0	0	0	0
ENSSTUG00000000617.1		2	6862155	6864058	0	0	0	0	0	0	0	0	0	0	0	0	0	0	0	0	0	0	0	0	0	0	0	0
ENSSTUG00000000630.1	microtubule-associated protein 4-like	2	7084578	7212283	121	150	112	50	99	164	155	63	34	263.274	107	87	78	129	49	53	78	108	56	110	61	74	73	27
ENSSTUG00000000693.1	myosin-7-like	2	7227211	7246607	0	0	0	0	0	0	0	0	0	0	0	0	0	1	0	0	0	0	0	0	0	0	1	0
ENSSTUG00000001168.1	myosin-6-like	2	7260834	7275210	6.328	1	0	0	0	0	0	0	0	0	0	0	0	0	0	1	0	0	2	0	0	0	0	1
ENSSTUG00000010466.1	solute carrier family 22 member 17-like	2	7307295	7318105	38	46	50	23	20	54	36.977	36	29	54	8	35	25	32	17	54	16	30	16	21	2	10	20	18
ENSSTUG00000010477.1	polyadenylate-binding protein 2-like	2	7329750	7353212	253.124	174.851	138	83.995	164.002	179	115	139	153	192	141	247.423	130.275	164	175.969	100	117	61	69	79	95	101	74	73
ENSSTUG00000010503.1	zinc finger homeobox protein 2-like	2	7355733	7368007	87	74	62	47	80	42	35	43	61	61	35	77	12	77	30	66	33	25	33	31	44	42	26	19
ENSSTUG00000010512.1		2	7379360	7388462	0	1	0	0	0	0	0	1	1	3	0	0	0	0	0	0	0	0	0	1	1	0	0	0
ENSSTUG00000010565.1	fat storage-inducing transmembrane protein 1-like	2	7390264	7393526	3	3	0	9	3	6	0	9	7	7	0	1	10	18	3	8	5	14	9	10	4	2	3	4
ENSSTUG00000010578.1	proteasome activator complex subunit 1-like	2	7393817	7396913	77	62	86	176	78	93	67	139	140	64	82	117	181	200	77	165	122	163	179	91	137	158	188	187
ENSSTUG00000010650.1	phosphoenolpyruvate carboxykinase [GTP], mitochondrial-like	2	7416684	7425553	7326.78	11717.7	6799.47	14288.3	14245.5	6398.19	4183.99	12182.3	11291.6	10160	3455	3982.9	10696	16270	4929	9977	4232.97	8797.82	6140.69	6276	6085.01	6443.25	4976.02	4701
ENSSTUG00000010887.1	flap structure-specific endonuclease 1	2	7586349	7596380	59	58	48	130	56	52	40	101	114	67	86	120	162	202	66	105	38	85	139	43	47	64	89	50
ENSSTUG00000010941.1	homeobox protein pv.1-like	2	7597342	7600615	0	0	0	0	0	0	0	0	0	0	0	0	0	0	0	0	0	0	0	0	0	0	0	0
ENSSTUG00000010964.1	importin-4-like	2	7606128	7618219	4	11	2	0	0	9	3	5	5	3	1	7	1	5	0	1.019	4	19	6	11	8	8	5	18
ENSSTUG00000011421.1		2	7621399	7624005	0	0	0	0	0	0	0	0	0	0	0	0	0	0	0	0	0	1	0	0	0	0	0	0
ENSSTUG00000011432.1	programmed cell death protein 6-like	2	7654002	7662642	208	140	67	131	113	152	96	112	73	73	88	189	181	123	162	80	154	90	72	95	56	80	104	67
ENSSTUG00000011514.1	bone morphogenetic protein 7-like	2	7695411	7754019	1	1	0	0	0	4	0	0	0	0	0	7	0	0	0	0	1	0	1	0	0	2	0	0
ENSSTUG00000011530.1	thioredoxin domain-containing protein 5-like	2	7757998	7769937	305	415	276	465	534	263.462	185	345.002	424.032	189	187	454	151	396	262	168	210	140	123	86	109	165	96	65
ENSSTUG00000011590.1		2	7791487	7793637	0	0	1	4	2	4	2	0	1	2	0	1	1	1	1	2	0	1	0	1	0	1	0	0
ENSSTUG00000011602.1	eukaryotic translation elongation factor 1 epsilon-1-like	2	7808484	7815881	249.849	202.79	135.561	209.201	243.256	159.789	49.963	194.18	103.388	115.433	148.1	210.964	107.057	241.121	142.472	253.897	130.905	212.275	78.056	150.056	219.585	82.363	209.387	147.489
ENSSTUG00000011619.1		2	7842053	7843885	15.892	9.448	6.794	5.235	10.943	8.028	0	5.3	18.264	8.341	3.014	5.091	14.873	3.312	1.326	10.693	8.627	6.25	20.46	1.183	8.932	4.406	4.231	1.314
ENSSTUG00000011628.1	adenosine 3'-phospho 5'-phosphosulfate transporter 2-like	2	7884994	7899294	16.141	49	16	57.996	45.001	35	13	21	65.566	37.998	35	58.219	51.015	86	43.99	27	25.2	56.008	33.993	31	37.001	33	27	18.146
ENSSTUG00000011657.1		2	8255638	8262817	0	0	0	0	0	0	0	0	0	0	0	0	0	0	0	0	0	0	0	0	0	0	0	0
ENSSTUG00000011671.1		2	8470435	8471282	0	0	0	0	0	0	0	0	0	0	0	0	0	0	0	0	0	0	0	0	0	0	0	0
ENSSTUG00000011689.1	chorion-specific transcription factor GCMb-like	2	8522327	8527550	0	0	0	0	0	0	0	0	0	0	0	0	0	0	0	0	0	0	0	0	0	0	0	0
ENSSTUG00000011704.1	elongation of very long chain fatty acids protein 2-like	2	8547252	8567815	258	358.157	1186.92	6361.66	1165.01	588.853	195	3459.75	6289.01	430	599	1915.21	4880.04	5123.25	4399	1221	738	1397	1052	878	316.012	317	1647	994
ENSSTUG00000011741.1	guanine nucleotide-binding protein G(olf) subunit alpha-like	2	8595471	8663624	23	23	23	19	38.018	26	16	13	22	49.95	16	23	32	35.015	23	27	9	24	29	27	40	39.001	20	14
ENSSTUG00000011859.1	metallophosphoesterase 1-like	2	8666604	8677423	1	2	1	6	10	1	1	1	2	0	8	0	1	9	1	19	2	5	25	1	5	2	11	7
ENSSTUG00000011905.1		2	8684342	8686632	0	0	0	0	0	0	0	0	0	0	0	0	0	0	0	0	0	0	0	0	0	0	0	0
ENSSTUG00000011941.1		2	8695713	8696961	0	0	0	0	0	0	0	0	0	0	0	0	0	0	0	0	0	0	0	0	0	0	0	0
ENSSTUG00000011957.1	piezo-type mechanosensitive ion channel component 2-like	2	8735214	8903355	4	9	7	1	7	4	5	0	4	13	6	1	3	9	0	3	6	0	4	2	1	9	0	0
ENSSTUG00000012214.1	gamma-soluble NSF attachment protein-like	2	8904370	8909844	126	131	110	195.014	172	90	83	173	228	103	105	175	225	344	102	140	131	141	124	78	101	154	95	141
ENSSTUG00000012283.1	twisted gastrulation protein homolog 1-A-like	2	8910449	8921344	8	28	23	14	23	13	12	6	11	14	17	10	17	27	7	22	15	17	6	10	11	18	4	12
ENSSTUG00000012329.1	serine/threonine-protein phosphatase 4 regulatory subunit 1-like	2	8927772	8942531	174.702	183	166	122.991	189.346	177.194	85	89	135	202.999	105	172.003	75	206	92	123	66.999	108	92	68.649	125	71.001	45	31
ENSSTUG00000013163.1	vesicle-associated membrane protein-associated protein A-like	2	8944102	8948985	366	397	318	328	338.93	327	207	354.045	359.001	305	285	526	484	492	280	294	210	291	168	196	177	203	163	153
ENSSTUG00000013187.1		2	8945834	8946448	0	0	0	0	0	0	0	0	0	0	0	0	0	0	0	0	0	0	0	0	0	0	0	0
ENSSTUG00000013194.1	protein APCDD1-like	2	8949837	8962041	0	0	0	0	0	0	0	0	0	0	0	0	0	1	0	0	0	0	0	0	0	0	0	0
ENSSTUG00000013231.1	DNA topoisomerase I, mitochondrial-like	2	8971645	8986998	54	29	7	21	29	16	19	29	26	18	25	74	48	30	43	14	20	24	14	10	20	13	18	12
ENSSTUG00000014222.1	zinc finger and BTB domain-containing protein 14-like	2	8990882	8992204	26	43	51	30	24	54	22	22	26	46	33	44	34	52	21	35	17	31.068	21	22	30	42	22	9
ENSSTUG00000014270.1	band 4.1-like protein 3	2	8995914	9091207	71	15	45	3	15	24	20.001	18	3	65.001	36	28	14	14	29	34.999	49	29	40	19	75.001	36	14	22
ENSSTUG00000016175.1	transmembrane protein 200C-like	2	9130597	9133184	0	0	0	0	0	0	0	1	0	0	0	0	0	0	0	0	0	0	0	0	0	0	0	1
ENSSTUG00000016190.1	lethal(3)malignant brain tumor-like protein 4	2	9151455	9247767	24	22	33	12	42	17	21	12.315	25.078	39	28	15	34	41	13	46	48.094	56	38	53	47	34	43	33
ENSSTUG00000016208.1		2	9173907	9175254	218.429	285.052	152.25	148.7	303.648	80.093	132.815	129.88	206.27	247.516	95.578	158.051	163.055	302.484	60.544	156.262	91.229	185.059	161.831	125.413	287.855	166.13	179.919	131.718
ENSSTUG00000016213.1		2	9212560	9245520	0	0	0	0	0	0	0	4.685	0	0	0	0	0	0	0	0	3.906	0	0	0	0	0	0	0
ENSSTUG00000016251.1	rho GTPase-activating protein 18-like	2	9302289	9336682	0	0	0	0	1	0	0	0	1	1	0	2	0	2	1	9	0	0	3	0	0	0	1	0
ENSSTUG00000016493.1	laminin subunit alpha-1-like	2	9338222	9420130	15	4	6	5	10	3	1	9	1	11	4	18	4	17	1	42.016	15	8	22	5	23	33	2	20
ENSSTUG00000017562.1	leucine rich repeat containing 30	2	9451760	9452629	0	0	0	0	0	0	0	0	0	0	0	0	0	0	0	0	0	0	0	0	0	0	0	0
ENSSTUG00000017692.1	receptor-type tyrosine-protein phosphatase mu-like	2	9469631	9775175	70	87.596	56	25	169.685	31	23	100.762	17	65.069	41	37.964	44	161	17	82.749	57.148	48	73.736	33.918	83	74	12	51
ENSSTUG00000022892.1		2	9667666	9671212	20.512	10.713	1.226	22.378	7.937	1.126	10.499	9.525	19.171	11.509	9.316	7.78	8.465	19.781	5.557	8.915	0	5.502	6.56	1.265	10.096	9.813	0	3.62
ENSSTUG00000022902.1	gamma-crystallin N-B-like	2	9775696	9815238	9	18	14	5	3	12	10	17	11	5	1	14	11	3	7	12	15	7	0	11	10	3	3	7
ENSSTUG00000022989.1	NEDD8 ultimate buster 1-like	2	9815780	9821249	47	35	47	49	48	43	17	28	54	47	32	48	28	80	19	82	49	55	66	51	72	87.966	57	53
ENSSTUG00000023004.1	uncharacterized LOC115150305	2	9823596	9825202	24	18	19	25	20	22	14	26	18	17	5	25	21	24	8	18	20	18	25	15	13	17	14	26
ENSSTUG00000023015.1		2	9830919	9832353	0	0	0	0	0	0	0	0	0	0	0	0	0	0	0	0	0	0	0	0	0	0	0	0
ENSSTUG00000023035.1	activin receptor type-2B	2	10022625	10082399	23	25	11	3	54	12	22	15	7	14	7	15	4	27	14	8	10	5	3	6	1	4	1	3
ENSSTUG00000023534.1	sodium channel protein type 4 subunit alpha B-like	2	10156799	10336418	0	1	0	0	0	1	0	0	0	0	0	0	0	1	0	0	0	0	0	0	0	0	0	0
ENSSTUG00000023719.1		2	10158202	10158408	0	0	0	0	0	0	0	0	0	0	0	0	0	0	0	0	0	0	0	0	0	0	0	0
ENSSTUG00000023742.1	WD repeat-containing protein 48-like	2	10350673	10368695	69.987	41.007	57.001	65.15	59.204	38	58.782	39.429	64	37.887	46.983	85.069	69	101.002	50	38.999	34	33.084	43	25	37	42.052	61.621	38
ENSSTUG00000024035.1	aspartyl/asparaginyl beta-hydroxylase-like	2	10372058	10421967	1089.67	924.873	991.001	842.019	1434.26	699.694	639	793.999	864.057	1048	983	901.091	669.001	1735	571.999	1750	1032	1370	1454.08	847	1101.01	1437.02	944.004	924
ENSSTUG00000026563.1	clavesin-1-like	2	10422237	10435312	90	71	81	62	61	55	106	84	97	104	158	79	153	141	102	209	112	129	193	102	96	125.001	206	180
ENSSTUG00000026576.1	polymeric immunoglobulin receptor-like	2	10444691	10454881	23.813	5.027	10.052	7.557	8.508	0.98	2.922	2.209	3.272	14.071	2.715	3.829	4.337	10.342	0	2.302	3.473	6.397	4.364	1	6.673	0	0.994	0
ENSSTUG00000026586.1	RIO kinase 3	2	10454903	10462093	94.744	87.258	76.137	90	83.957	64.202	52.99	79.001	53.035	59.831	27.991	60.924	86.991	80.282	42.226	91.219	73.099	101	60.993	69.859	84.009	91.081	47	93
ENSSTUG00000026667.1	regulator of MON1-CCZ1 complex-like	2	10463697	10473584	75	75	54	96	83	65	45	74.001	102	63	45	86	108	94	46	72	52	57	47	58	63	54.999	45	36
ENSSTUG00000027691.1	melanoma receptor tyrosine-protein kinase-like	2	10475302	10523556	827.151	1090.23	615	432.003	1146.48	294.528	433.627	344.858	721.341	1303.56	282.843	393.345	338.936	933.218	290.218	546.54	412.494	529.413	495.689	498.508	772.748	650.565	332.346	265
ENSSTUG00000029162.1	V-type proton ATPase 116 kDa subunit a-like	2	10536880	10548154	0	0	0	0	0	0	0	0	0	0	0	1	1	0	0	0	0	0	0	0	0	0	0	0
ENSSTUG00000029335.1		2	10549104	10567647	7	1	1	1	1	8	1	0	0	1	3	7	1	9	4	12	7	9	16	9	6	5	8	1
ENSSTUG00000029347.1	caveolae-associated protein 4a-like	2	10575634	10581278	1.844	5.792	1.943	0	3.492	0	1.646	4.946	0	1	0	0	1.641	1.863	0	0	0	1.012	3.074	0	0	1.112	0	1
ENSSTUG00000029354.1	heparan-sulfate 6-O-sulfotransferase 1-B-like	2	10641848	10733373	3	15.487	7	3	8	8	13	3	2	34	8	3	7	8	1	10	7	30	7	16	29	23	21	0
ENSSTUG00000029367.1		2	10967367	10974253	0	0	0	0	0	0	0	0	0	0	0	0	0	1	0	0	0	0	0	0	0	0	0	0
ENSSTUG00000029394.1		2	10982958	10990046	0	0	0	0	0	0	0	0	0	0	0	0	0	0.987	0	0	0	0	0	0	0	0	0	0
ENSSTUG00000029422.1		2	11023296	11035113	0	0	0	0	0	0	0	0	0	0	0	0	0	0	0	0	0	0	0	0	0	0	0	0
ENSSTUG00000029439.1	apoptosis regulator Bcl-2-like	2	11038999	11116510	4	1	1	0	2	0	0	0	0	2	0	0	0	0	0	3	5	0	4	0	0	3	0	0
ENSSTUG00000029444.1	cytochrome c oxidase subunit 4 isoform 1, mitochondrial-like	2	11121822	11133358	0	0	3	1	1	2	2	0	0	0	1	4	0	0	1	14	0	0	1	0	0	0	1	4
ENSSTUG00000029458.1		2	11127560	11129317	75.14	64.963	13.215	41.552	50.683	32.204	11.961	32.066	55.261	27.673	25.873	27.413	14.151	65.011	12.961	55.806	5.783	33.033	36.361	26.211	63.261	21.986	27.679	23.854
ENSSTUG00000029473.1	5'-AMP-activated protein kinase subunit gamma-2-like	2	11135518	11272353	230	228	241	331	110.42	54	53	173.897	237.418	144.116	61	223	237.001	226.655	45	134	180	136	109	95	36	223.999	81	198
ENSSTUG00000029824.1		2	11219731	11221424	0	0	0	0	0	0	0	0	0	0	0	1	0	0	0	0	0	0	0	0	0	0	0	0
ENSSTUG00000029844.1	polypeptide N-acetylgalactosaminyltransferase 11-like	2	11293995	11342091	238.629	211	188	109	189	166	128	172	119	158	187	210	244	236	110	408	266	195	285	137	147	286	228	357
ENSSTUG00000030405.1	histone-lysine N-methyltransferase 2C-like	2	11342625	11507933	620	545	278	150	447.519	610.462	298	149	337.036	494.002	172	281	71	218	141	227	130	119	157	99	231	149	63	81
ENSSTUG00000003088.1	DNA repair protein XRCC2-like	2	11617166	11618928	0	0	0	0	0	0	0	0	0	0	1	5	0	2	1	1	0	0	2	0	1	0	0	0
ENSSTUG00000003265.1	dipeptidyl aminopeptidase-like protein 6	2	11889528	12136935	0	0	4	0	0	0	0	0	0	0	0	0	0	1	2	0	1	0	0	0	2	0	0	0
ENSSTUG00000008053.1	gamma-glutamyl hydrolase-like	2	12139571	12143543	82	104	149	184	132	96	129	130	242.969	134	96	105	274	317	99	191	183	259	183	136	141	230	287	148
ENSSTUG00000008079.1	NME/NM23 family member 8	2	12144868	12150168	0	0	0	0	0	0	0	0	0	0	0	0	1	0	0	0	0	0	0	0	0	0	0	0
ENSSTUG00000008090.1	mitochondrial calcium uniporter regulator 1	2	12159263	12163609	48	56	30	59	53	40	33	54	72	34.006	33	50	70	84	22	33	40	53	37	28	35	41	44	43
ENSSTUG00000008115.1		2	12166510	12168112	0	0	0	0	0	0	0	2	0	0	0	1	0	0	0	0	0	0	0	0	0	0	0	0
ENSSTUG00000008147.1	neutrophil cytosol factor 2-like	2	12171639	12176667	2	4.589	3	2	2	5	7	3	5	6	0	6	1	7	5	8	3	3	4	4	4	4	7	5
ENSSTUG00000008370.1		2	12182565	12183710	0	0	1	0	2	1	8	0	0	1	1	0	1	0	0	1	2	0	0	0	0	0	0	0
ENSSTUG00000008379.1	GRB2-associated and regulator of MAPK protein 1-like	2	12197857	12203460	59	70	78	74	143	48	64	53	56	69	49	48	23	121	27	83	27	36	28	25	47	39	13	24
ENSSTUG00000008392.1	protein kinase, DNA-activated, catalytic subunit	2	12208866	12262449	86	79	81	108.068	154	74	61	61	120	71	68	57	90	163	42	120	57	107	67	47	83	82	70	45
ENSSTUG00000009215.1		2	12263468	12265141	0	0	0	0	0	0	0	0	0	0	0	0	0	0	0	0	0	0	0	0	0	0	0	0
ENSSTUG00000009227.1	receptor activity-modifying protein 3-like	2	12490217	12527404	78	57	60	11	40	55	54	23	33	82	39	38	58	50	18	41	45	49	64	41	48	65	28	30
ENSSTUG00000009245.1		2	12496328	12497788	116.679	89.784	41.622	28.979	114.806	49.632	77.882	31.794	94.99	79.748	27.73	40.909	97.55	64.337	55.046	56.722	40.129	121.287	114.028	35.274	95.828	90.066	81.383	12.582
ENSSTUG00000009250.1	LIM zinc-binding domain-containing Nebulette-like	2	12543710	12622141	1	0	0	0	0	0	0	0	0	2	1	0	0	0	0	0	1	1	0	0	2	0	0	0
ENSSTUG00000009269.1	signal sequence receptor subunit 1	2	12627579	12642018	286.001	325	209	462.001	331	193	118	320	205	135	174	449	416	499	335	186	284	230	109	110	124	177	181	161
ENSSTUG00000009320.1	ras-responsive element-binding protein 1-like	2	12652602	12729842	215	147	53	119	280.977	45	29	165	105	33	53	69	44	169.865	32	93	51	68	83	79	98	134	42	40
ENSSTUG00000009329.1		2	12728930	12731647	0	0	0	0	0	0	0	0	0	0	0	0	0	0	0	0	0	0	0	0	0	0	0	0
ENSSTUG00000009346.1	5-oxoprolinase, ATP-hydrolysing	2	12758104	12779667	95	30	41	47	76	9	28	73	36	50	57	45	62	88	10	181	42	68	131.001	60	112	77	38	60
ENSSTUG00000009460.1	forkhead box protein H1-like	2	12779346	12786543	1	5	0	0	0	0	0	2	0	0	0	0	1	6	0	0	0	0	0	0	0	1	0	0
ENSSTUG00000009490.1	alanine aminotransferase 2-like	2	12798663	12834133	56	83.554	30	36	61.039	15	18	31	33.768	54.333	20	34	11	63	9	34	29	48	64	37	54	39	15	30
ENSSTUG00000010746.1		2	12803753	12804916	0	7.467	0	4.918	7.086	0	0	4.376	2.533	3.804	0	0	0	0	0	3.581	0	0	0	0	2.317	2.633	3.032	0
ENSSTUG00000010749.1	ER membrane protein complex subunit 9-like	2	12839902	12843904	127	96	73	113	96	65	68.444	98	92	42	61	154	123	102	92	63	102	68	25	61	41	107.037	50	35
[truncated: 42,370 more rows]

## Sheet: supp_table_S2b
Title: Alternative migratory tactics in brown trout (Salmo trutta) are underpinned by divergent regulation of metabolic but not neurological genes
Author list: Robert Wynne, Louise C. Archer, Stephen A. Hutton, Luke Harman, Patrick Gargan, Peter A. Moran, Eileen Dillane, Jamie Coughlan, Thomas F. Cross, Philip McGinnity, Thomas J. Colgan and Thomas E. Reed
Supporting information Table S2b: Gene-level counts generated by tximport for Salmon-estimated transcript abundances for 25 brown trout brain samples. For each gene, the locus/Ensembl gene ID, Ensembl gene description, gene coordinates (chromosome, gene start position (bp), gene end position (bp)) are provided.
locus	gene_description	chromosome_name	start_position	end_position	D25_B	D26_B	D27_B	D28_B	D31_B	D32_B	D33_B	D34_B	D35_B	D36_B	D37_B	D39_B	D42_B	D43_B	D44_B	D45_B	D46_B	D47_B	D48_B	D49_B	D50_B	J35_B	J37_B	Q40_B	Q54_B
ENSSTUG00000000062.1	ectonucleotide pyrophosphatase/phosphodiesterase family member 5-like	1	194827	203991	57	58	12	41	9	60	5	10	44	13	68	24	59	19	86	37	51	68	26	32	40	21	41	34	30
ENSSTUG00000000065.1	chloride intracellular channel protein 5-like	1	224749	296350	3.927	9.799	2	5	4	20.641	0	1	6.507	3	4.987	11	16.87	4	5	2	46.412	20.749	1.684	1	39.485	10	3.602	20.468	7.998
ENSSTUG00000000068.1		1	293953	296457	9.073	7.201	0	4	3	6.359	0	0	7.493	1	2.018	0	5.13	0	0	2	18.588	16.251	4.316	0	11.515	3	6.398	6.531	4.002
ENSSTUG00000000069.1		1	297459	299004	0	0	0	0	0	0	3	0	0	1	0	0	0	1	0	0	1	0	0	0	0	0	0	1	0
ENSSTUG00000000070.1	transcription factor AP-2-delta-like	1	353382	388181	41.998	131.627	0	133.505	41.676	231.052	95	27	103.31	0	99.194	57.997	111.56	38	65.997	74.45	226.57	83.464	3	2	196.495	48	51	129.587	85.609
ENSSTUG00000000072.1	hydroxyacyl-CoA dehydrogenase trifunctional multienzyme complex subunit beta	1	812411	831272	885.997	1250.85	566.998	1024.28	1354	1150.04	1107	1527	1521	1070	1368.85	1186.28	1159.77	1127.57	931	979	1546	1138.07	773	824	869.202	750.027	699	705	1391
ENSSTUG00000000473.1	GRB2 associated regulator of MAPK1 subtype 2	1	844365	868807	116	219	34	109.47	77.03	227.206	13.031	122.269	185.262	89.461	459	145.093	88.754	101.666	158.841	165.242	246.235	269.394	87.998	143.446	120.534	129.003	147.6	110.816	244.915
ENSSTUG00000000486.1	RAB10, member RAS oncogene family	1	881095	909446	522.999	781.988	288.07	600.78	625.086	707.216	35.821	652.997	802.988	606.778	825.709	705.054	544.006	482.394	663.271	640.195	983.595	884.622	585.341	582.974	613.569	518.92	475.792	502.576	659.387
ENSSTUG00000000496.1	kinesin family member 3C	1	915835	949307	231.125	192.492	79	189.639	61	209	27	81	204.358	175.001	304.364	141.625	134	160	277.025	377.998	399.999	249.998	318.585	225.254	309.595	68	73.02	269.691	157.559
ENSSTUG00000000572.1	transmembrane protein 214	1	1002958	1044028	460	568	422.945	457	392.123	558	41	330	775	893	912.999	505	431	344	1225	948	766	550	822	382	534	235.001	312	551	341
ENSSTUG00000000601.1		1	1051340	1091428	79.107	68.983	62.191	50.456	46.004	86.02	2.984	39.817	86.828	73.834	85.015	56.522	61.002	39.006	130.249	100.21	112.406	78	82.642	72.263	93.36	30.07	39	78.292	56.998
ENSSTUG00000000615.1	oligosaccharyltransferase complex subunit 4, non-catalytic	1	1323826	1323939	0	0	0	0	0	0	0	0	0	0	0	0	0	0	0	0	0	0	0	0	0	0	0	0	0
ENSSTUG00000000618.1		1	1369107	1370320	0	2	0	5	0	3	2	0	0	0	0	14	1	0	0	0	0	0	0	0	0	0	0	0	0
ENSSTUG00000000661.1	dihydroxyacetone phosphate acyltransferase-like	1	1386397	1420229	232.246	232.363	261.147	263.699	316.946	313.108	198.459	301.674	396.254	387.935	224.463	285.674	240.434	240.572	395.016	438.928	542.553	328.353	275.322	306.778	406.785	249.175	196.406	329.32	318.674
ENSSTUG00000000796.1	family with sequence similarity 228 member B	1	1446097	1464561	39.36	46.575	45.296	47.008	84.935	55.875	21.241	72.418	44.853	58.674	105.494	44.642	34.955	67.534	54.022	63.318	114.968	71.018	64.716	31.129	36.276	81.43	56.943	56.773	86.221
ENSSTUG00000000807.1	iodotyrosine deiodinase	1	1480277	1495923	2	0	2	0	1	0	3	3	2	1	3	1	1	4	0	5	1	0	0	1	0	0	3	0	3
ENSSTUG00000000871.1	SEC63 homolog, protein translocation regulator	1	1498878	1534666	1022.84	1899.89	786.442	1296.39	1716.92	1928.92	1408.93	1786.06	1855.06	1265.69	1587.9	1886.62	1401.15	1526.65	1493.68	1628.91	2566.26	1928.14	1468.12	1160.51	1617.88	1206.42	1239.32	1205.55	1822.36
ENSSTUG00000000958.1		1	1546160	1547742	0	0	0	0	0	0	0	0	0	0	0	0	0	0	0	0	0	0	0	0	0	0	0	0	0
ENSSTUG00000000963.1	protein LRATD1-like	1	1662894	1681908	91.794	414.316	57.169	217.688	262.733	583.535	1020.83	244.454	229.504	141.418	217.197	251.81	246.642	251.492	173.088	387.939	512.123	292.787	163.178	59.802	421.973	155.064	119.724	179.553	260.474
ENSSTUG00000000969.1		1	1772387	1773046	0	0	0	0	0	1	0	0	0	0	0	0	0	2	0	0	0	0	2	0	1	0	0	0	0
ENSSTUG00000000971.1	protein phosphatase 1 regulatory subunit 14C-like	1	2217394	2234660	19	41	0	36	11	32	17	9	12	7	16	6	34	8	8	29	43	49	27	1	55	6	8	31	16
ENSSTUG00000000980.1	mitochondrial fission regulator 2	1	2259760	2267602	15	12	5	26	9	11	0	7	24	10	12	14	10	6	11	20	31	27	17	23	38	2	4	20	17
ENSSTUG00000001004.1		1	2329756	2332358	2	0	0	0	0	1	0	0	0	0	1	0	1	0	1.839	2	0	0	0	1	0	0	0	0	0
ENSSTUG00000001015.1	uncharacterized LOC115148393	1	2357729	2367474	129	137	56	111	80	140	7	42	157	111	163	97	81	60	123	129	153	115	114	128	145	29	71	144	160
ENSSTUG00000001029.1	aldehyde dehydrogenase 8 family member A1	1	2395946	2427534	62	38	20	43	63	58	7	56	63	35.305	45	52	41.006	37	84	53	65	61	64	61	59	21	43	56	46
ENSSTUG00000001048.1	TATA-box binding protein like 1	1	2635746	2654548	166	148	118	140	199	172	210	258	227.999	176	216	154	166	152	170	161	255	173	133	170	157	134	126	160	168
ENSSTUG00000001059.1	transcription factor 21	1	2720706	2722574	0	0	0	0	0	0	0	0	1	0	0	1	0	0	0	0	0	0	0	0	0	0	0	1	0
ENSSTUG00000001100.1	EYA transcriptional coactivator and phosphatase 4	1	2960467	2991569	25	46	10.974	42	39.958	55.084	69.007	34.999	56	17	47.022	31	65	48	34	48.001	118.953	65.968	22.071	26.027	133	26	24	72.058	74
ENSSTUG00000001562.1	ribosomal protein S12	1	3000344	3004587	2248.96	5165	2058.04	3362.72	4668.11	4672.02	25046	5319	4454.47	3145	2781.2	4578.49	2952.05	3145.84	2422	2735.96	4585.02	2314.24	1881.61	2722	2350.49	2161	2023	2451	4775.03
ENSSTUG00000001573.1		1	3017356	3020442	31	13	12	13	12	19	2	6	19	17	21	5	16	7	21	13	21	18	8	11	9	4	9	13	17
ENSSTUG00000001576.1		1	3045317	3045619	0	0	0	0	0	0	0	0	0	0	0	0	0	0	0	0	0	0	0	0	0	0	0	0	0
ENSSTUG00000001583.1		1	3178125	3197286	66	62	21	128	93	87	14	57	114	30	149	47	129	146	40	150	185	95	88	30	172	42	52	89	54
ENSSTUG00000001594.1	L-threonine 3-dehydrogenase, mitochondrial-like	1	3229749	3251527	28.672	28	1	12	5	47	0	7	42	13.803	43.999	18.001	20	6	35	36	16	44	25	25.968	27	8	5	19	13
ENSSTUG00000001608.1	PIN2 (TERF1) interacting telomerase inhibitor 1	1	3272474	3328471	81	174	66	125	141	139	52	112	168	115	136	110	99	104	108	184	205	146	85	134	107	86	87	105	136
ENSSTUG00000001611.1	transcription factor Sox-7-like	1	3341975	3346948	58	159	49.054	107	113	223	20	82	185	50	150.441	138	143	51	40	97	192	168	60	98	154	55	64	70	102
ENSSTUG00000001615.1		1	3407973	3416162	2	0	0	1	0	3	0	0	1	0	2	0	0	0	0	0	5	0	0	1	1	0	0	2	0
ENSSTUG00000001623.1	BLK proto-oncogene, Src family tyrosine kinase	1	3440663	3464641	7	3	1	2	3	4	0	4	8	6	6	3	6	3	6	4	16	4	4	8	3	5	2	5	11
ENSSTUG00000001700.1	fibronectin type III domain-containing protein 4-like	1	3497988	3566176	38.342	251.752	17.422	194.718	220.092	230.808	76.52	134.27	163.734	23.515	220.317	176.319	196.781	291.735	86.233	310.196	437.735	277.547	259.004	34.234	300.188	119.764	116.059	198.96	250.334
ENSSTUG00000001721.1		1	3607159	3690485	10.797	5	0	8	2.119	4	7	0	4.505	3.825	6.176	4	3	4	2.853	3	5	2	2	7	9.999	8.712	10.207	5.993	2
ENSSTUG00000001737.1	E3 ubiquitin-protein ligase RNF19A-like	1	3698124	3759683	328	130	241	70	166	165	5	93	235	461	241	93	84	54	300	119.011	244.013	145	92	342	143	97	69.167	271	195
ENSSTUG00000001757.1	zinc finger protein 513-like	1	3759454	3774395	33	17	8	23	14	36	0	7	40	27	30.996	10	10.997	10	28	40.002	39	46	33	28	28	6	12	29	18
ENSSTUG00000001823.1	sorting nexin-17	1	3786451	3854382	43	45	11	25.64	5	39	0	12.998	36	10	63	23	41	4	46	29	73.006	86	44	44	41	22.011	22	32	36
ENSSTUG00000002203.1	all-trans retinoic acid-induced differentiation factor-like	1	3855077	3858718	191.088	271	134	279	282	226	319	371	317	228	337	274	288	312	201	272	423	312	204	209	266	203	196	207	334
ENSSTUG00000002249.1	translation initiation factor eIF-2B subunit delta-like	1	3859256	3888278	351	404	248	275	344	323	281	334	437	315.012	424	237	365	288	321	299	438	428	312	330.995	321	235.253	192	271.001	398.998
ENSSTUG00000002810.1	NME/NM23 nucleoside diphosphate kinase 6	1	3928867	3943276	193.481	165.728	112.064	140.346	222.674	117.806	229.118	194.808	234.489	127.718	253.68	124.987	189.225	138.127	185.474	201.398	299.421	213.214	122.548	184.367	146.642	172.99	117.633	178.906	229.237
ENSSTUG00000002825.1		1	3937584	3938987	0	0	13	0	0	0	0	0	0	3	0	1	0	0	0	1	4	9	13	1	0	0	0	7	0
ENSSTUG00000002853.1	neuronal acetylcholine receptor subunit alpha-2-like	1	4181338	4219541	14	32.999	0	39.976	12.002	47.996	28	20.997	37.006	0	43	29.002	28.005	8	25	8	68.945	32.326	8.964	1	59.003	17.998	28.999	17.001	40.034
ENSSTUG00000002909.1	protein-tyrosine kinase 2-beta-like	1	4220488	4280217	1	5	292.807	11	11	8	0	2	0	359.046	19	2	2	4	4	13.022	6	5	16	3	6	0	4	4	2
ENSSTUG00000003205.1	uncharacterized LOC115150730	1	4348333	4363358	146	81	110.98	28	81	64	0	33	104	159	99	38	15	8	184	57	31	30	9	153	24	34	46	137	61
ENSSTUG00000003212.1	zinc finger CCCH-type containing 14	1	4472620	4489490	979	757	799.508	477.007	832.038	884	64	513	905.001	1416	1039	502	522.125	494	1278.92	918.266	1059	696	492	847	540	576	433.012	678	798
ENSSTUG00000003266.1	translation initiation factor eIF-2B subunit beta-like	1	4493547	4498323	215.973	117.968	132	164	233.442	162.993	205.988	333.001	186.993	234.064	202.01	175.001	179.043	193.001	169.001	183.008	384.012	233.909	222.001	186.016	156	144.015	90	226.992	237.993
ENSSTUG00000003460.1	transmembrane emp24 domain-containing protein 10-like	1	4498927	4509768	1118.04	1367.12	672	1245	1327	1253	837	1677	1648	1053	1454	1528	1261.25	1225.7	959.539	1159.82	2094.93	1612	1342.9	1357.99	1245	1160.04	1041	1103	1498
ENSSTUG00000003545.1	proto-oncogene c-Fos-like	1	4518985	4521701	107	285	208.001	236	164	1092	287	588	197	172	106	185	150	285	109	166	94	62	331	65	195	22	32	37	204
ENSSTUG00000003557.1	proto-oncogene c-Fos-like	1	4525906	4531420	220.124	234.215	154.993	401.685	209.124	471.89	315.052	465.212	417.849	209.007	312.595	291.56	533.32	379.938	184.6	295.36	822.523	391.057	225.001	113.508	473.943	122.882	161.686	351.246	382.504
ENSSTUG00000003563.1	jun dimerization protein 2-like	1	4542835	4570491	28	53	19	33	39	86	2	41	46	22	41	29	40	24	27	30	46	33	17	31	46	32	22	21	32
ENSSTUG00000003592.1	basic leucine zipper transcriptional factor ATF-like	1	4582395	4587517	0	1	0	1	0	0	0	0	0	1	0	0	0	0	2	0	1	0	0	0	0	0	0	0	1
ENSSTUG00000003627.1	feline leukemia virus subgroup C receptor-related protein 2-like	1	4594960	4649911	25	117	5	58	8	45.62	5	3	72	2	9	59	32	5	9	9	10	22	6	2	9	8	6	6	5
ENSSTUG00000004052.1		1	4679536	4680522	0	0	0	1	1	3	0	0	0	0	0	0	0	0	0	0	0	0	0	0	0	0	0	0	0
ENSSTUG00000004067.1	transforming growth factor beta-3 proprotein-like	1	4741071	4772251	431.532	264.91	355.826	304.964	408.665	261.93	186.958	404.003	427.586	403.922	510.572	249.242	376.034	380.788	425.873	451.811	522.58	400.395	220.476	310.961	299.304	385.268	303.109	317.525	301.054
ENSSTUG00000004100.1		1	4865320	4866347	0	0	0	0	0	0	0	0	0	0	0	0	0	0	0	0	0	0	0	0	0	0	0	0	0
ENSSTUG00000004129.1	steroid hormone receptor ERR2-like	1	4887424	4970350	7	8	1	9	1	23	2	5	11	2	14	7	14	0	8	4	33	20	0	5	27	3	7	9	6
ENSSTUG00000004188.1	YLP motif containing 1	1	5014621	5065662	966.405	791	443.549	700.055	766	907.005	192	596	1023.17	842	897.436	567	824.116	641	844	892	1355.04	886	758.633	847.053	815.004	406	381	770.002	738
ENSSTUG00000004293.1	prospero homeobox protein 1-like	1	5077280	5089568	0	3	0	5	4	7	0	0	0	0	0	2	5	14	0	15.997	3	3	22	0	0	1	1	1	1
ENSSTUG00000004322.1	dihydrolipoyllysine-residue succinyltransferase component of 2-oxoglutarate dehydrogenase complex, mitochondrial-like	1	5090734	5102818	545.992	428.699	205.274	393.002	329.272	366.315	17	175.088	460.765	371.359	651.98	266.461	443.002	282.27	360.991	480.045	823.664	478.706	357.997	552.593	480.41	165.564	235.862	537.2	445.992
ENSSTUG00000004417.1		1	5116480	5122395	79.612	39.178	21.619	73.647	190.949	16.961	19.688	12.773	24.258	47.641	36.121	14.4	11.864	26.021	53.341	58.477	64.315	28.609	41.51	138.289	56.006	79.885	108.886	64.756	8.961
ENSSTUG00000004435.1	visual system homeobox 2-like	1	5187939	5200764	1	0	0	2	1	6	0	1	1	1	11	1	0	0	1	2	0	7	7	1	0	0	2	3	3
ENSSTUG00000004541.1	acetyl-coenzyme A synthetase 2-like, mitochondrial	1	5204021	5231908	39	46	8	78	63	31	61	33	62	7	62	63	24	17	29	14	43	47	29	25	27	20	39	12	31
ENSSTUG00000005458.1	ATP binding cassette subfamily D member 4	1	5236038	5275424	94	115	53	136	165	89	42	107	173	85	196	110	147.803	101	145	118	203	148	74	63	134	81	71	109	108
ENSSTUG00000006508.1	adhesion G-protein coupled receptor G2-like	1	5278248	5302427	1	3	2	0	0	0	0	3	0	1	6	0	0	2	2	0	0	8	0	2	3	1	0	0	0
ENSSTUG00000006541.1	homeobox containing 1	1	5308181	5322443	94	74	41	51	32	82	4	23	87	60	138	53	47	43	74	118	96	51	104	78	63	31	28	109	48
ENSSTUG00000006625.1		1	5323051	5386602	125.991	106.806	90.568	110.21	141.726	126.841	54.814	110.558	183.897	176.725	295.836	105.398	109.447	152.376	283.559	206.377	214.501	159.968	176.197	133.318	137.926	120.458	97.731	156.784	148.619
ENSSTUG00000008633.1		1	5387243	5417513	0	0	0	0	0	0	0	0	0	0	6	0	0	0	0	0	2	0	1	0	1.019	0	0	1	0
ENSSTUG00000008675.1	elongator complex protein 3	1	5420502	5444171	405	303	189	244	407	278	153	319	358	281	342	260	276	252	391	359	493	283	256	318	292	251	179	284	287
ENSSTUG00000008818.1	serine/threonine-protein kinase pdik1l-B-like	1	5461633	5472202	46	33	10	21	27	9	7	60	48	28	22	25	21	15	19	11	16	6	25	25	18	9	2	15	20
ENSSTUG00000008830.1	gastrula zinc finger protein XlCGF57.1-like	1	5480349	5489084	75	57	41	54	54	53	0	57	90	47	70	31	50	34	55	86	101	62	45	67	61	65	50	81	82
ENSSTUG00000008844.1	proenkephalin-A-like	1	5500284	5515643	2	63	0	43	137	68.869	32	47	31	0	60	20	79	181	16	54	90	158	83	10	75	25	36	27	55
ENSSTUG00000008848.1	zinc finger protein 395-like	1	5521995	5532181	36	22	4	22	5	26	0	2	23	9	56	23	19	10	25	29	60	69	45	42	43	15	23	36	19
ENSSTUG00000008862.1	membrane progestin receptor beta-like	1	5554649	5558783	10	20	6	7	6	29	6	5	15	28	20	9	8	3	9	10	23	18	4	26	14	11	16	17	11
ENSSTUG00000008893.1	stathmin-4-like	1	5567553	5591607	5303.44	4000.01	3167	3425.53	4833.46	4444.48	898.777	3073.31	5172.81	5029.64	6302.91	2637.72	3648.97	4111.7	5970.6	5231.79	8122.33	5528.57	3747.13	4786.29	4581.41	2614.77	2753.04	5336.96	4712.45
ENSSTUG00000008950.1		1	5595759	5596351	0	0	0	0	0	0	0	0	0	0	0	0	0	0	0	0	0	0	0	0	0	0	0	0	0
ENSSTUG00000008961.1	vertnin-like	1	5616651	5623022	23	3	6	0	10	1	0	17	16	22	10	4	0	0	39	5	0	0	0	10	0	16	3	1	1
ENSSTUG00000008990.1		1	5659413	5660141	0	0	0	0	0	0	0	0	0	0	0	0	0	0	0	0	0	0	0	0	0	0	0	0	0
ENSSTUG00000009289.1		1	5827701	5829456	0	0	0	0	0	1	4	0	0	0	0	0	0	0	0	0	0	0	0	0	0	0	0	0	0
ENSSTUG00000009299.1	synapse differentiation-inducing gene protein 1-like	1	5900829	5977463	8	18	0	15	2	22	0	10	16	3	21	12	22	7	9	19	20	23	8	1	28	1	1	20	11
ENSSTUG00000009306.1	delta like canonical Notch ligand 4	1	6458870	6473841	1076.53	792.448	1024.64	666.239	1260.53	1010.34	698.27	1031.11	1070.37	1227.79	1458.55	739.108	801.283	910.05	1339.47	1334.41	1421.84	942.225	723.136	877.008	759.106	1011.22	704.068	956.834	1056.68
ENSSTUG00000009322.1	glutathione-specific gamma-glutamylcyclotransferase 1-like	1	6491408	6493921	2955.86	4280.96	2506.01	3694.61	4746	5978.12	5767	6786.75	4711	5686	4586.77	4255	4249.51	4539.38	3149	4013.15	7220	4547.29	1939	2376	3894.47	2861.64	2620.17	2821	5119.97
ENSSTUG00000009359.1	INO80 complex ATPase subunit	1	6497042	6596081	355	270	180	162	216	360	6	175	287	394	312.972	219	123	132	434	325	270	218	181	295	165	150.002	134	215	181
ENSSTUG00000010656.1		1	6550104	6551549	0	0	0	0	0	0	0	0	0	0	0	0	0	0	0	0	0	0	0	0	0	0	0	0	0
ENSSTUG00000010694.1	VPS18 core subunit of CORVET and HOPS complexes	1	6596877	6627273	1751	1374	1833.06	1129	1488	1569.81	1158	1129	1690	2135	1892.63	1075	1298	1242.77	2233.54	1608.31	2077	1490	1274	1486	1193	865	823	1558.7	1087
ENSSTUG00000011303.1	ras homolog family member V	1	6628541	6630227	0	1	1	5	3	3	0	0	3	0	0	0	0	0	0	0	0	0	0	0	1	0	0	1	0
ENSSTUG00000011326.1	phosphatidylinositol glycan anchor biosynthesis class H	1	6665196	6667503	238	413	309	330	483	398	391	545	494	467	440	331	330	357	360	333	555	415	188	338	346	407	416	294	544
ENSSTUG00000011344.1		1	6668445	6689566	86	13	10	10	9	19	0	8.997	26.985	47.115	98.29	16	22	3	90.999	40	57.001	21	32	103	21	6.931	4	59.001	18.013
ENSSTUG00000011450.1	zinc finger protein DPF3-like	1	6699375	6753740	101	39	62	12	59.985	35.997	0	28.991	71	158.751	78	18.997	14	27	153	57.563	54.407	34.569	27.244	102	21	9	25	70	26.994
ENSSTUG00000011528.1	regulator of G-protein signaling 6-like	1	6764039	6885455	170.572	485.307	25.003	494.215	271.507	624.823	191	214.113	433.35	44.088	466.241	259.519	440.058	361.347	176.492	418.013	1227.39	612.874	238.012	70	823.205	197.999	227.151	452.235	417.664
ENSSTUG00000012915.1	ras-related protein Rab-15-like	1	7161993	7186680	374.064	417.927	216.354	411.079	544.896	364.03	447	575.375	440.526	242.653	389.068	364.799	564.375	676.626	424.01	614.839	919.286	634.36	511.681	180.13	600.913	283.662	321.808	372.875	469.534
ENSSTUG00000012964.1	protein farnesyltransferase subunit beta-like	1	7187406	7227895	52.005	17.967	52	87	137.755	38	105.159	129.917	73.051	28.458	48.548	31	46.261	48.047	72.725	31.021	100.1	62	81	40.841	74	44.312	39	90	135.644
ENSSTUG00000013532.1		1	7190666	7192507	64.75	87.39	51.777	93.052	84.879	102.012	43.89	199.456	88.389	58.101	99.922	116.133	91.318	133.943	129.538	123.19	201.673	173.984	103.772	68.471	114.02	148.757	76.906	109.774	147.763
ENSSTUG00000013539.1	protein max-like	1	7231352	7251036	464.367	663.26	440.24	588.153	579.37	676.065	77	585.112	627.524	650.3	600.586	507.996	604.052	613.321	502.183	554.432	1008.04	625.046	465.337	414.953	600.606	370.428	427.826	472.827	601.316
ENSSTUG00000013618.1	sodium/bile acid cotransporter-like	1	7266645	7281735	0	0	0	0	0	0	0	0	0	0	0	0	0	1	0	1	0	0	0	0	0	0	0	0	0
ENSSTUG00000013645.1	serine/arginine-rich splicing factor 5-like	1	7285300	7290613	1943.02	937.837	944.834	968.974	1284.19	999.011	40	597	1425.08	1391.49	1681.31	709.001	889.001	988.013	1441.46	1857.39	3111.59	1724.8	1887	1864.01	1861	657.021	656.479	2370.46	1482.11
ENSSTUG00000013675.1	sushi domain-containing protein 6-like	1	7293902	7337323	862.542	262	300	158	257.105	293	5	151	426	1096	773.001	281	207.522	132	772	291	332.002	240	196	918.014	181.013	200	177.33	559.999	323
ENSSTUG00000013678.1	acyl-coenzyme A thioesterase 1-like	1	7368461	7371047	265	33	68	25	77	26	0	76	117	216	90	17	26	16	182	36	75	54	23	261	24	84	64	98	73
ENSSTUG00000013682.1		1	7370435	7370984	0	0	0	0	0	0	0	0	0	0	0	0	0	0	0	0	0	0	0	0	0	0	0	0	0
ENSSTUG00000013697.1	G-protein coupled receptor 176-like	1	7385803	7402428	291	18	56	15	21	12	0	9	42	194	77	16	13	5	167	28	35	24	11	167	27	17	16	113	48
ENSSTUG00000013788.1	thrombospondin-1-like	1	7512022	7529410	365	821.934	207	288	463.999	875.917	34	337.733	563.326	413.802	882.794	443.81	279.682	169	559.029	576	732.795	393.562	85.019	292.746	226	296	225	387	360
ENSSTUG00000014741.1		1	7595192	7596085	0	0	0	0	0	0	0	0	0	0	0	0	0	0	0	0	0	0	0	0	0	0	0	0	0
ENSSTUG00000014745.1		1	7762313	7764850	10.108	32.106	36.973	30.28	32.641	31.388	10.145	56.86	41.089	44.417	51.013	18.883	32.612	61.011	25.884	47.731	86.519	31.129	7.617	16.329	34.454	7.601	44.364	28.878	53.359
ENSSTUG00000014747.1	KATNB1-like protein 1	1	7812513	7819272	273	210	307	166	293	214	282	260	266	479	286	245	204.011	175	321	253	320	168	165	190	169	158	130.025	173	199
ENSSTUG00000014755.1	ER membrane protein complex subunit 7-like	1	7820186	7829289	1367.46	2028.64	1460.34	1807.83	2277.14	2090.54	1675.99	2476.45	2206.42	1781.15	2193.95	1807.91	1965.14	1975.74	1538.71	1697.3	3084.65	2162.61	1027.32	1552.83	1695.99	1698.82	1575.66	1452.27	2385.54
ENSSTUG00000014777.1	muscarinic acetylcholine receptor M5-like	1	7832258	7833892	4	8	1	13.008	0	21	12	0	9	0	5	5	14.999	1	0	1	25.01	12.997	2	0	12.999	1	1	10	8.999
ENSSTUG00000014779.1	apoptosis and caspase activation inhibitor	1	7834207	7894078	160	181	78	156	193	202	23	176.261	199	142	325	165	161	193	180	154	299	264	144	161	151	181	146	134	239
ENSSTUG00000015433.1	ryanodine receptor 3-like	1	7894539	8136948	54.056	203.448	42.663	136.777	208.163	190.463	135.761	134.11	134.98	60.615	264.504	227.21	170.246	240.762	176.815	574.881	406.893	211.43	734.206	54.33	211.387	79.738	63.962	173.143	177.418
ENSSTUG00000020536.1	formin-like	1	8161532	8202104	0	4	3	17	10	13	10	4	7	1	5	12	5	3	6	8	3	6	36	2	32	2	1	8	8
ENSSTUG00000020546.1		1	8202619	8204009	5	1	0	9	4	9	0	0	10	1	13	0	4	3	23	1	2	3	6	0	17	4	0	8	3
ENSSTUG00000020561.1		1	8203607	8214509	2036.34	2734.95	1609.81	1442.32	2756.09	3097.99	2252.37	2920.43	1875	2612	2085.93	2163	2226.04	3082.84	2291	2917.88	4003.99	3307	3974.96	2049	2395.99	2383.49	1704.88	2317.02	2776.9
ENSSTUG00000020597.1		1	8214781	8220730	0	0	0	0	0	0	0	0	0	0	0	0	0	0	0	0	0	0	0	0	0	0	0	0	0
ENSSTUG00000020620.1	actin, alpha cardiac	1	8221273	8225909	0	0	5.999	11	0	8	3	4	9	1	1.981	5	10.814	1	2	6	3	9.997	0	6.495	0	3	1	2	9
ENSSTUG00000021058.1	poly(A) polymerase alpha-like	1	8248691	8304278	481.573	231.976	287.998	218	335.308	271.137	20	240.999	416.992	358.448	438.001	170	253.159	181	578.358	355	372.886	244	255.999	428.334	236	190.517	177.996	442.958	242.999
ENSSTUG00000025938.1		1	8630599	8645914	59	94.015	46	63.996	85.077	60	119	117.505	94.996	65.002	62.994	62.011	66.905	89.002	66	74	84.99	78	53.001	63	55.996	46	43	57.001	82.996
ENSSTUG00000025963.1	coiled-coil domain-containing protein 85C-B-like	1	8649886	8755019	42	56.998	18	33.608	21	93	0	15	71	46	69.225	30	46	16	78	44	73	56	27	35	62	2	20	68	41
ENSSTUG00000026018.1	cholesterol 24-hydroxylase-like	1	8758362	8770734	88.057	39	68	74	103	103	31	49	102	76	87.863	52	57	73	113	55	115	70	78	55	78	50	66	60	85
ENSSTUG00000026652.1	isthmin-2-like	1	8788451	8801473	0	2	0	1	14	5	2	0	2	1	0	0	5	7	0	0	1	24	4	0	2	0	0	1	1
ENSSTUG00000026681.1	serine palmitoyltransferase 2-like	1	8813672	8848040	47	49	15	42	31	88	0	27	71	32	105	40	46	38	65	47	44	41	49	55	47	16	29	48	56
ENSSTUG00000026901.1	SNW domain-containing protein 1-like	1	8868841	8881657	1016	1271	825	743	1320	1331	81	827	1371	1565	1204	1003	882.013	854	1388	1158	1501	1051	802.011	1161	843	564	631	913	1361.01
ENSSTUG00000026916.1		1	9118020	9119964	0	0	0	0	0	0	0	0	0	0	0	1	0	0	0	3	0	0	0	0	0	0	0	8.395	0
ENSSTUG00000027109.1	neurexin-3b-like	1	9165019	9710378	223.839	374.019	18.067	277.458	140.53	529.998	10	58.172	250.446	58.548	367.601	145.761	398.044	151.995	218	358.57	773.553	507.506	266.422	74.63	596.528	130.001	113.923	339.284	255
ENSSTUG00000033107.1		1	9325441	9326219	0	0	0	0	0	0	0	0	0	0	0	0	0	0	0	0	0	0	0	0	0	0	0	0	0
ENSSTUG00000033118.1		1	9746741	9748251	122.673	83.081	96.393	64.238	97.388	101.482	57.016	67.786	121.464	98.401	315.922	69.597	83.262	113.689	205.819	153.157	207.773	131.863	72.235	114.553	127.963	125.383	80.295	142.024	111.294
ENSSTUG00000033122.1	thyrotropin receptor-like	1	9771110	9807055	0	3	0	0	1	4	0	0	0	1	0	8	5	17	3	3	4	4	3	1	2	0	0	0	1
ENSSTUG00000033193.1	transcription initiation factor IIA subunit 1-like	1	9818908	9832897	59	77	20	44	32	82	1	20	61	113	80	45	33	28	83	101	76	64	82	61	34	16	37	61	45
ENSSTUG00000033223.1	forkhead box protein N3-like	1	9847811	9933435	116	84	53	55	28	166	5	26	69	192	139	73	45	23	186	74	74	67	31	93	50	26	63	57	42
ENSSTUG00000033238.1	potassium channel subfamily K member 13-like	1	10077504	10085067	0	1	0	1	1	0	0	0	0	0	0	0	0	0	0	1	2	0	0	0	0	0	0	0	0
ENSSTUG00000033260.1	26S proteasome regulatory subunit 4-like	1	10113042	10121341	1351	1932.53	1041	1566.97	2306	2184.56	2039	2966	2005	1701	2196.02	1670	1856.58	1886.03	1565.2	1699.61	2976	2028.28	1107	1301	1661	1386.07	1253	1300	2255
ENSSTUG00000033427.1	calmodulin	1	10125043	10146195	2204.88	3181.91	1637.98	2456.67	2989.98	3544.02	344	2843.9	2771	2120	2223.15	2143	2637.98	2643.13	2252	2566	5896.44	3888.33	2134	2264	3520.01	2192.92	2094.98	2805	3894.36
ENSSTUG00000033450.1	breast cancer metastasis-suppressor 1-like protein-A	1	10181118	10192152	66.418	33.456	20.483	30.813	37.099	49.582	6.018	31.179	47.17	38.808	55.954	43.1	44.623	42.225	52.787	50.697	72.269	83.417	56.224	62.756	36.033	26.653	31.932	42.206	61.681
ENSSTUG00000033475.1	RNA-binding protein 25-like	1	10205559	10228785	1469.22	1313	2242.44	911.093	1776	1615	1083	1160	1983	3667.33	1791.55	1171	1014.78	1189	2099.74	2188.38	2055	1090.53	818.086	1546	1129	762.364	612	1582.92	1179.73
ENSSTUG00000033563.1		1	10230453	10234512	34	10	23	17	23	9	56	21	25	23	22	15	11	16	17	15	40	12	19	15	19	9	15	18	20
ENSSTUG00000033590.1	V-type proton ATPase subunit D-like	1	10237121	10247430	2073	2536.47	1691.9	1720.24	2790.02	2956.78	2164	2993	2334	2678	2103.78	2030.02	2227.03	2896	2328	2162.65	4244	3086.78	1601.52	1936.9	2287.95	1768.97	1764	2099	3033.92
ENSSTUG00000033883.1	MAGUK p55 subfamily member 5-A-like	1	10248835	10270572	5	9	2	15	12	12	0	12	24	4	45	4	18	6	10	13	36	23	8	5	13	6	9	14	23
ENSSTUG00000034438.1	gephyrin-like	1	10290297	10402345	395.01	825.993	93.001	792.993	556	962.922	264	439	752.998	194	634.002	407	1075.5	479	338.999	603.183	1925.2	907.738	427	198.002	1307.78	312.56	329.998	760.669	674.417
ENSSTUG00000038355.1	alpha-(1,6)-fucosyltransferase-like	1	10588824	10686734	91	172.03	35	168	160	206.048	9	84	184	52	295	106	155	130	117	117	327	307	105	111	264.504	77	103	172	230
ENSSTUG00000038425.1	transmembrane protein 121-like	1	10989243	10990208	3	15	0	22	18	25	0	7	14	6	12	11	18	25	15	24	41	31	22	7	30	7	8	18	18
ENSSTUG00000038430.1	sodium/potassium/calcium exchanger 4-like	1	11001782	11054475	1169	720	504.1	736	584.001	1071	14	227.999	933	911	1613	325	704.248	536	1120	814	1998	1421.17	866	1063	1373	334	437	1196	780
ENSSTUG00000038466.1	cleavage and polyadenylation specificity factor subunit 2	1	11065828	11078430	352.016	321	250.999	230	312	214.123	34	287	427	476	371	214	272	216	339.191	273	465.012	263	245.15	342.989	219	132	182	276	308
ENSSTUG00000038539.1	NADH dehydrogenase [ubiquinone] 1 beta subcomplex subunit 1-like	1	11078632	11080335	74.447	38.795	26.997	71.175	114.854	51.206	277.157	166.125	80.086	48.163	27.833	93.363	57.906	99.473	40	45.481	124.699	34.998	75.961	52.17	56.213	45.627	45.999	53.821	57.394
ENSSTUG00000038558.1	ribosomal oxygenase 1-like	1	11079652	11095457	141.553	112.206	81.003	156.867	255.146	109.794	130.843	174.875	176.915	85.836	227.167	93.636	163.76	130.528	139	102.519	278.302	210.047	97.039	143.83	160.787	138.387	117.001	175.178	230.606
ENSSTUG00000039187.1	exostosin-like 3	1	11091363	11140174	154	88	48.309	71	58	87	0	18	92	80	169	32	78	51	94	86	136	128	94	99	91	38	23	101	83
ENSSTUG00000039208.1	synaptotagmin-14-like	1	11148192	11174724	82	57	53	62	57	60	4	52	85	87	103.987	44	63	62	109	87	97	101	77	74	70	48	43	72	54
ENSSTUG00000039234.1	cytosolic 5'-nucleotidase 1A-like	1	11174745	11201054	353.995	356	154	404	377	660	155	410	340	252	428.013	298	332	252	339	273	487	460	212	334	333.737	247	237	230	512
ENSSTUG00000039300.1	brain-enriched guanylate kinase-associated protein-like	1	11252546	11295082	395	715.999	346.997	365	694	565	332	521	443	232	349	440	395	567	293	1100	991	671	803.999	613.246	520.884	332	423.001	528	475
ENSSTUG00000039314.1	retinol dehydrogenase 14-like	1	11296148	11297988	148	265	197	185	181	205	22	199	301.125	335	240.005	167	177.001	229	257	203	348	195	112	258	193	100	111	201	238
ENSSTUG00000039318.1	cysteine-rich protein 2-like	1	11299765	11308973	804	1330	370.043	972.013	1570	1049	1189	1671	846.984	619	843	1076	1106.59	1866.24	696	1489.02	2123.98	1496.74	1417.2	544	1122	534	750	760	1315
ENSSTUG00000039328.1	mRNA decay activator protein ZFP36L1-like	1	11410128	11414422	68	278	66	174	141	228	69	106	326	36	133	324	156	56	92	109	123.016	154	230	45	160	85	136	62	122
ENSSTUG00000039331.1		1	11438185	11439241	3.037	0	3.713	1.48	0	0	0	0	0	1.822	6.511	0	0	0	0	4.64	7.31	0	0	3.423	1.324	0	0	2.345	2.503
ENSSTUG00000039332.1	prostaglandin E2 receptor EP2 subtype-like	1	11466281	11468730	8	19	1	23	11	20	8	11	18	3	6	22	22	18	4	27	44	28	24	1	32	21	15	23	18
ENSSTUG00000039349.1	26S proteasome regulatory subunit 10B-like	1	11483862	11489052	370.602	761.842	413.998	519.099	656.185	685.177	557.281	615.175	752.954	660.837	721.287	480.578	533.508	603.083	511.324	636.889	842.737	742.689	350.462	488.127	514.715	340.778	284.15	430.594	732.337
ENSSTUG00000039407.1	cell growth regulator with RING finger domain protein 1-like	1	11487334	11493074	342.064	338.631	262.876	287.002	442.877	373.657	370.719	462.821	378.052	334.023	373.802	343.429	349.776	362.912	315.679	322.926	662.922	406.299	216.086	367.866	446.342	329.225	320.849	311.406	476.029
ENSSTUG00000039425.1	phospholipase DDHD1-like	1	11492616	11506844	286	158.004	185.221	182	176	216.996	11	112.257	294	226	418.002	144	159.001	153.981	303	234	377.518	281	209	237	215.996	89	150.292	229	239.313
ENSSTUG00000039631.1	syntaxin-binding protein 6-like	1	11508640	11515063	2938	7634.41	4383.87	11583.5	8870.75	8373	577	20829	11431	2157	24336.7	13256.3	8354.3	5306.47	8032.93	6921.07	12046.7	13162.3	2749	5461.93	7825.72	11684.8	11083.8	6790.86	12714
ENSSTUG00000039641.1	actin, alpha cardiac muscle 1-like	1	11549692	11556633	13.958	20.243	12.927	34.481	29.265	20.302	0	22.105	38.01	13.869	58.44	0	36.732	29.083	22.983	38.894	55.957	29.989	8.231	25.975	32.652	7.326	24.856	41.758	28.939
ENSSTUG00000039657.1	gap junction delta-2 protein-like	1	11549692	11551960	57.042	73.757	123.405	111.519	150.735	59.698	29	205.895	115.99	112.131	140.579	104	93.199	84.917	50.017	92.106	150.042	117.014	30.769	156.529	98.348	207.674	113.144	120.242	149.061
ENSSTUG00000039666.1	zinc finger protein 770-like	1	11584121	11587555	71	87	53	65	49	77	0	57	118	83	108	47	52	28	142	79	93.994	110	74	86	83	45	69	92	86
ENSSTUG00000039672.1	homeobox protein Meis2-like	1	11609315	11664620	8	371	47	544	10	618.045	0	47	274	1	130	483	324.118	34	14	44	36	83	46	15	56	22	181	25	47
ENSSTUG00000039791.1	potassium channel subfamily K member 10-like	1	11662449	11688107	401	280.071	493.358	192	492	348	2	152	492	679	585.024	119	255	292	519.014	422	525	320	159	498	300	143	180.446	542	353
ENSSTUG00000039798.1		1	11711109	11712373	13	0	3	0	5	2	0	7	4	12	3	0	0	0	6.698	1	1	1	2	1	0	0	1	0	0
ENSSTUG00000039804.1		1	11711622	11711939	0	0	0	0	0	0	0	0	0	0	0	0	0	0	1.302	0	0	0	0	0	0	0	0	0	0
ENSSTUG00000039807.1	uncharacterized protein C14orf132-like	1	11751134	11783350	449	252	248	37	268	240	11	118	285	741	288.031	107	86	55	436	150	136	123	77	324	58.013	160.454	129	298.001	224
ENSSTUG00000039813.1	fos-related antigen 2-like	1	11846686	11850873	52	101	20	130	77.993	203	152.998	152	114	28	15.308	97.451	151	139	62	125.997	106	61	104	8	104	16	37	45	74
ENSSTUG00000039825.1	leucine-rich repeat and fibronectin type-III domain-containing protein 2-like	1	12104302	12159270	108.047	83	31	66	29	125	3	27	57	121	96	61	70	55	135	89.996	180	105	113	52	124.004	23	41	97	79
ENSSTUG00000039841.1		1	12205790	12207490	148	154	113	116	193.964	153	24	179	143	123	141	92	147	122	122	122	271	165	81	109	155	133	153	136	206
ENSSTUG00000039854.1	alpha-(1,3)-fucosyltransferase 9-like	1	12228579	12229682	0	1	0	0	0	0	0	3	2	0	0	0	0	0	0	0	0	0	0	0	0	2	0	0	0
ENSSTUG00000039880.1	alpha-(1,3)-fucosyltransferase 9-like	1	12248333	12249445	0	0	0	0	0	0	0	0	0	0	0	0	0	0	0	1	0	0	0	0	0	0	0	0	0
ENSSTUG00000039885.1		1	12264986	12266098	0	0	0	0	0	0	0	0	0	0	0	2	0	0	0	0	0	0	0	0	0	0	0	0	0
ENSSTUG00000039894.1	lactoylglutathione lyase-like	1	12300567	12311622	16	6	4	5	14	7	17	21	0	15	10	8	18	5	11	4	15	15	1	6	3	7	14	5	14
ENSSTUG00000000073.1	BTB/POZ domain-containing protein 9-like	1	12314802	12323663	189	131	130	120	133	202	0	43	215	168	228	109	118	87	263.992	209	246	163	169	257	170	53	49	220	159
ENSSTUG00000000076.1	AN1-type zinc finger protein 3-like	1	12326327	12341193	362	382	152	294.809	296.555	360.964	3	195	381	399	400	278.022	311.516	208	355.999	344.998	553	378	241	338	374.992	150	162	294.001	320
ENSSTUG00000000079.1		1	12357144	12357308	1	0	0	1	0	1	0	0	1	0	0	0	0	0	1	0	1	0	0	0	0	0	0	0	0
ENSSTUG00000000081.1	phospholipase B1, membrane-associated-like	1	12368066	12396335	31	37	17	30	62	42	44	55	29	29	72	36	39	58	45	56	114	125	44	58	85	51	34	34	101
ENSSTUG00000000083.1	serine/threonine-protein phosphatase PP1-beta catalytic subunit-like	1	12399129	12420911	2773.99	4309.11	2090.01	3343	4619.87	4944.31	4794	4825	4319.11	3515	5923.91	4111.62	3138.21	4080.14	4414.19	4257.95	6233	6128.46	2934.73	3883	3972	4223	3339.72	3389.97	5651
ENSSTUG00000000089.1	3'(2'),5'-bisphosphate nucleotidase 1-like	1	12419037	12422545	51	54	19	44	81	41	14	81	65	68	39	58.091	44	54	48	26	92	79	69	42	44	29	41	48	116
ENSSTUG00000000098.1	dynein axonemal heavy chain 8	1	12425984	12482795	39	78	167.012	42	103.999	114	19	138	102	214	79	113	38	185.981	144	204.134	140	146	187	66	70	16	51	86	66
ENSSTUG00000000131.1	SAYSvFN domain-containing protein 1-like	1	12483869	12484451	65	76	27.666	83	115	69	19	97	66	71	109	69	72	109.977	78.483	77	126	92	60	47	81	104	84	78	114
ENSSTUG00000000135.1	SAYSvFN domain-containing protein 1-like	1	12489570	12491117	73	114	82	89	104	77	61	108	127	99	149	99	84	97	106	85	139	88	87	82	81	99	62	67	130
ENSSTUG00000000136.1		1	12491834	12493176	8	1	1	1	9	4	1	4	9	1	4	2	8	2	10	4	6	2	1	0	7	3	6	2	4
ENSSTUG00000000141.1	cytospin-A-like	1	12494811	12505015	345.288	170	430	83	436	195	5	97	520	586	552.096	92	129	151	585	658.003	203	161	81	305	154	156	84	502	170
ENSSTUG00000000146.1	alpha-(1,3)-fucosyltransferase 9-like	1	12517085	12518203	0	0	1	0	0	0	0	0	0	1	0	0	0	4	4	0	0	0	0	0	0	0	0	0	1
ENSSTUG00000000148.1		1	12541681	12543753	495.035	212.799	373.711	234.091	315.825	277.138	208.277	389.224	416.879	645.514	642.898	286.191	252.836	288.912	567.502	504.224	641.633	427.242	299.244	490.251	364.74	294.934	224.751	415.135	403.295
ENSSTUG00000000149.1	disks large-associated protein 2-like	1	12571825	12800094	9	52	0	26	2	52	15	9	8	3	21.999	39	14	6	2	48.995	32	54.996	98.013	0	28	5	13	24	15
ENSSTUG00000000152.1		1	12800782	12802682	32	51	3	45	34	95	0	18.001	86	26	95	45	36	28	49	96	82	58	24	36	47	19	31	54	60
ENSSTUG00000000153.1	C-C chemokine receptor type 6-like	1	12810342	12811520	1	1	0	4	9	6	4	0	2	0	3	2	2	4	3	6	5	2	1	1	10	0	13	9	2
ENSSTUG00000000154.1		1	12833731	12841532	0	0	0	0	0	0	0	0	1	0	0	0	0	0	0	1	3	0	2	0	0	0	0	4	0
ENSSTUG00000000161.1	myelin transcription factor 1-like protein	1	12847869	12915954	264	853.012	14	601.958	228.585	1223.1	54	101.545	460.006	54	575.643	312.984	668.044	252.32	377.922	666.007	1492.99	991.91	596.014	75	1199.85	138	247.003	724.06	499
ENSSTUG00000000172.1		1	13123820	13124457	0	0	0	0	0	1	0	0	0	0	3	0	0	0	3	0	0	0	0	0	0	0	3	2	0
ENSSTUG00000000173.1	ribonuclease H1-like	1	13131966	13138808	342	167	283	233.734	414	231	176	657	362.127	267	409	279	299	319	386	317.997	606	365	281	407	325.179	338	239	345	388
ENSSTUG00000000181.1	40S ribosomal protein S7	1	13139669	13143020	3206.88	6032.65	2989.77	3853	6437.88	5863	25685.9	7799	5991.69	3946	3602.67	6528.01	3793.39	3841.95	4176.85	3940	6259.96	5097.62	3062.58	3541	3228.79	5097.66	4598.76	3188.93	6824.42
ENSSTUG00000000208.1	leucine-rich repeat transmembrane protein FLRT2-like	1	13472198	13474207	28	27	2	24	2	37	0	1	37	9	43	12	25	12	23	34	19	37	18	18	21	1	6	21	15
ENSSTUG00000000214.1	alpha-1-antitrypsin homolog	1	13877516	13880287	0	0	0	12	2	5	1	1	3	0	8	0	3	0	0	0	8	1	0	0	1	0	3	0	2
ENSSTUG00000000218.1	glutaredoxin-related protein 5, mitochondrial-like	1	13900569	13903248	483	774.001	384	758	802	778	374	1255	839	545	996.014	851	726.405	1093.9	614	628.367	1334	1057	504	617	707	740.001	714.809	769.56	1205.99
ENSSTUG00000000225.1		1	13906339	13916107	2	4	3	3	4	2	1	3	7	8	22	17	7	8	6	15	18	2	6	1	1	3	0	4	12
ENSSTUG00000000250.1	phospholipase A2 group VII	1	13918707	13934906	39	53.708	16	39	51	48	0	31	57.181	39	81.429	53	48	40	66	39	53	62	23	35	26.579	42	27	22	52
ENSSTUG00000000261.1	tudor domain containing 6	1	13934864	13966371	51	64.292	50	48	90	66	116	99	94.819	31	47.571	102	53	42	58	43	128	87	61	45	52.421	48	64	49	97
ENSSTUG00000000265.1	splicing factor 3B subunit 6	1	13969207	13980083	640.246	906	595.095	727.241	1060.88	955	1047	1386	860	795	690	975.856	826.042	893.29	622	898	1261	981	666.997	683	701	885	723	612	1066
ENSSTUG00000000268.1	visinin-like protein 1	1	13982158	14017172	2402.6	2587.52	2005.78	1825.21	2449.89	3303.05	210	1933.55	2906	3149.14	3033	1421	2173.24	1748.79	2899.57	2657.51	4109.62	3133.91	1516	3588.02	2512	1714	1451	2454.06	3186.68
ENSSTUG00000000270.1		1	14021981	14025374	0	1	1	2	0	0	0	0	0	0	0	0	0	0	0	1	0	1	0	1	0	0	0	0	2
ENSSTUG00000000283.1	protein FAM49A-like	1	14152965	14193827	66	31	34	19	39	23	0	10	32	59	82.001	21	18	20	45.001	41	44	38.999	44	46	23	25	21	49	33
ENSSTUG00000000366.1	frizzled-3-like	1	14210867	14256238	31.414	44.953	24.036	42.141	65.055	46.505	10.378	23.234	55.821	12.716	69.759	26.402	47.834	45.814	31.494	85.881	115.036	49.145	43.155	32.222	62.563	29.992	23.661	51.468	43.359
ENSSTUG00000000403.1	serine/threonine-protein kinase MRCK alpha-like	1	14260308	14375099	275.068	211.372	98.006	185.726	94.759	255.524	11	65.887	255.77	132.645	355.294	114.821	163.779	87.855	412.515	254.675	376.804	282.11	238.162	259.63	249.871	69	100.999	276.284	202.999
ENSSTUG00000000478.1	left-right determination factor 2-like	1	14383208	14384790	0	0	0	0	0	1	0	1	3	4	0	0	0	3	3	0	0	1	0	0	1	0	0	0	1
ENSSTUG00000000510.1	heterogeneous nuclear ribonucleoprotein U-like	1	14391768	14403228	936.001	1492	752.998	803.436	702.413	1939	57	614.065	1425.12	1696.01	1276.86	1047	846.524	777.824	1166.33	1317.86	1348.8	949.098	665.932	919.083	850.006	344	438.999	791.998	908
ENSSTUG00000000718.1		1	14411610	14417678	5	0	0	3	2	2	0	1	0	0	7	1	2	0	2	1	4	2	2	5	6	0	0	3	0
ENSSTUG00000000725.1	consortin-like	1	14448509	14461540	212	76	191	62.99	138	128	2	51	145	313	281	69	93	46	418	156	250	124	97	239	129	68	45	243	94
ENSSTUG00000000730.1		1	14464467	14471765	4	7	21	2	5	6	0	19	3	11	3	4	0	0	22	5	2	7	3	2	1	7	16	8	6
ENSSTUG00000000740.1	synaptosomal-associated protein 25-A-like	1	14489412	14525247	46799.9	59553.4	54584.1	49503.8	63208.8	86480.7	77516.3	68248.7	61411.7	69633	65749	43506.8	52661.8	62421.9	62786.9	54648.1	123882	82100.5	25704.4	54020.3	65715.5	50644.4	42472.6	55477.8	81264.1
ENSSTUG00000000753.1	uncharacterized LOC115167876	1	14535832	14546826	2	2	0	1	2	0	0	2	0	1	1	0	0	0	0	3	2	1	1	0	0	0	0	0	0
ENSSTUG00000000764.1	uncharacterized LOC115167984	1	14572140	14576266	6.975	3	1.031	3.077	3.251	3.836	1	1.981	1	2.144	4.001	1.125	4.201	3	7.136	0.961	5.939	0	1	4.005	2.962	0	4	0	1.132
ENSSTUG00000000770.1	mitochondrial basic amino acids transporter-like	1	14601225	14615755	87.232	58.449	45.46	59.369	72.563	88.335	50.584	113.18	69.136	106.281	132.956	65.429	91.992	66.69	88.886	84.856	223.613	99.26	51.331	79.221	97.374	89.609	43.818	104.849	156.543
ENSSTUG00000000777.1	solute carrier family 25 member 47-A-like	1	14616433	14621378	4	6	1	4	3	12	5	1	4	5	12	7	2	9	9	2	6	4	0	1	4	1	3	10	9
ENSSTUG00000000780.1	thyroxine 5-deiodinase-like	1	14774747	14775214	1	4	0	6	7	3	0	4	2.001	0	4	6	8.692	10.043	1	2	4	4.243	6.783	0	3	1	3	2	2
ENSSTUG00000000785.1		1	14775224	14775625	6	12	0	7	8	5	4	7	8.999	0	3	2	11.308	15.957	0	9	8	11.757	18.217	0	8	3	4	5	8
ENSSTUG00000000840.1	serine/threonine-protein phosphatase 2A 56 kDa regulatory subunit gamma isoform-like	1	14815834	14856003	270.579	211.702	124	180.279	147.703	237.424	0	105.244	300.67	244.883	324.586	108.721	181.974	118.001	351.091	312.761	267.717	213.849	245.107	179.128	197.697	102.835	86	191.361	176
ENSSTUG00000001605.1	heat shock protein HSP 90-alpha 1	1	14860135	14872968	1735.69	6622.3	2785.41	3366.41	3172	10253	6668	3787	4091	4991	3969.34	4957	3926.29	3670.81	5181.64	5135.83	5365.82	3633.01	1770	1555	2696.92	1850.46	2063.04	1849.66	3751
ENSSTUG00000001925.1	WD repeat-containing protein 20-like	1	14876880	14883649	128.906	249	97	120.002	166	299.046	5	153	225	205	316.856	209	148.37	131.002	304	258	278	240	167	165	165.166	102	84	129	193
ENSSTUG00000001967.1		1	14904053	15077309	3	6	0	0	0	0	0	1	9.001	0	0	0	0	3	1	1	2	8	3	2	0	5	0	1	2
ENSSTUG00000002016.1		1	14994260	14995565	0	0	0	0	0	0	0	0	0	0	0	0	0	0	0	0	0	0	0	0	0	0	1	0	0
ENSSTUG00000002024.1		1	15067048	15068335	0	0	0	0	0	0	0	0	0	0	0	0	0	0	0	0	0	0	0	0	0	0	0	0	0
ENSSTUG00000002030.1	alpha-1,6-mannosyl-glycoprotein 2-beta-N-acetylglucosaminyltransferase-like	1	15118576	15123532	522	513	388	530	786	468	600	777	763	447	556	498	576	536	481	402.002	914.012	707	385	618	552	473	401.445	543.854	785
ENSSTUG00000002033.1	40S ribosomal protein S29-like	1	15127775	15128883	2831.98	6874.79	4125.14	4316.12	7621.06	6814.53	59514.1	9285.92	7339.94	8115	2572.42	7880	2601.56	2292.67	2548.99	4783.14	8765.19	3239.18	2181.1	6935	4047.49	2145.1	3085.26	4343	7605.88
ENSSTUG00000002107.1	MAM domain-containing glycosylphosphatidylinositol anchor protein 2-like	1	15387613	15732561	48	109	4	91	25	139	2	26	63	7	96	55	81	63.001	37	139	133	172	125	28	104	14	45	86	48
ENSSTUG00000003680.1	heme-binding protein 1-like	1	15876943	15884791	4	3	1	14	9	4	3	11	19	1	25	15	10	11	6	7	26	19	8	17	11	9	11	6	15
ENSSTUG00000003693.1	peptidyl-prolyl cis-trans isomerase FKBP3-like	1	15913279	15915370	438.027	336.002	253.771	319	427	292.306	34	436	490.06	318.803	438.884	265.751	309.006	264.008	455.004	260	533.289	389.472	256.582	516.74	314.209	412.646	306.005	442.001	614
ENSSTUG00000003742.1	ubiquitin-like protein FUBI	1	15918328	15924072	1596.31	2491.72	1552.74	1581.79	3288.22	2626.26	14756.2	4037.04	2747.57	2270.94	1771.92	2744.73	1805.48	1605.81	1754.09	1856.54	3009.22	1956.52	1519.9	2199.4	1626.53	2118.98	1668.78	1681.17	3284.48
ENSSTUG00000003785.1	pre-mRNA-processing factor 39-like	1	15924093	15933803	1267.28	590.033	1125.09	577.211	1119.7	655.166	151.999	681.687	1128	1942.18	1241.95	493	724.674	584.137	1493.32	1153.9	1410.33	710.617	758.108	1167.09	837.809	549.613	433.787	1038.43	789.7
ENSSTUG00000004090.1		1	15937857	15938402	24	43.155	23.487	27	26	42	1	37	41.001	31	32.685	27	42.021	28.003	25	14	37	41.849	10	20	29	27	22	20.026	28
ENSSTUG00000004112.1	E3 ubiquitin-protein ligase pellino homolog 2-like	1	15965866	15996987	325.06	186.51	285.086	136.988	270.081	252.023	58.94	316.715	300.538	539.251	317.57	207.972	177.326	98.501	388.845	218.981	257.622	141.11	137.269	292.444	140.894	195.308	103.386	261.418	196.456
ENSSTUG00000004132.1	homeobox protein OTX2-like	1	16046426	16050094	69	102	18	104.995	20	144	24	23	63.202	6	7	43	113	55	29	15	323	99	12	39	149	39	29	75	50
ENSSTUG00000004147.1	N-alpha-acetyltransferase 30-like	1	16085053	16088490	141	149	102	108	119	159	0	73	189	225	170	99	93	86	154	139	157	125	82	161	128	62	49	129	130
ENSSTUG00000004158.1	synaptojanin-1-like	1	16095049	16103992	1261	1096	728	608	1317.81	1243	13	610	1234.14	2213.58	1239.03	630	905.821	615	1191.12	985.999	1480	1262.48	823.951	1045	1069.01	476.994	452	1422	952
ENSSTUG00000004186.1	actin-related protein 10-like	1	16104123	16118026	531.099	608	360.536	489	861	639	456	745	678	576	756.998	513	612	675.813	510.514	648	1110	788.01	504	495	606	520	529	561	763
ENSSTUG00000004285.1	CLOCK-interacting pacemaker-like	1	16126841	16130666	261.824	182	120	118	133	393	13	100	217	381	296	122	137	77	528.433	251.133	133	147	97	152	120	60	69	152	126
ENSSTUG00000004305.1	zinc finger protein 410-like	1	16133778	16148145	405	205.852	278	335.024	285	218	1237.04	223	238	313	442	258	219.417	380.039	427	239.479	425	1211	170	763	172	319	159	279	363
ENSSTUG00000004375.1	ectonucleoside triphosphate diphosphohydrolase 5-like	1	16149046	16161595	1	1	0	1	0	2	0	1	2	1	0	1	2	0	3	2	0	1	0	1	1	0	1	1	0
ENSSTUG00000004923.1	methylmalonate-semialdehyde dehydrogenase [acylating], mitochondrial-like	1	16174804	16197220	469.427	1180	363.129	547.331	760.449	721.626	971.927	1002	964.494	524	715.087	851	541.254	1043.18	569.279	756.355	1631.85	1027.36	754	776	721.223	827.502	552.703	913.992	1289
ENSSTUG00000005049.1	sterile alpha motif domain containing 15	1	16197241	16199446	12.057	13	8	14	7	14	8	10	8.015	8	93.971	7	10	16	19	9	20.15	29	12	4	9	9.498	8	10.008	19
ENSSTUG00000005072.1	leucine-rich repeat and fibronectin type-III domain-containing protein 5-like	1	16218422	16225306	221	320	60	336	414	496	575	252	246	68	933.657	215	443.12	326	361	343	548	466	245	115	542	181	222	310	290
ENSSTUG00000005079.1	transcriptional repressor protein YY1-like	1	16251642	16259664	434.736	559.005	571.999	382	579.587	606	976	655	624.027	763.665	532.442	578.001	408.872	455	560.057	525.047	721.884	409.002	285	461	427.001	478	415	361.562	541.11
ENSSTUG00000005106.1	ena/VASP-like protein	1	16261153	16395261	366.33	394	359	391	567.017	522	294	649	403	259	612	313	543	474	417	538	900	608	302	595	570.353	459.091	360	426.777	543.993
ENSSTUG00000005161.1	echinoderm microtubule-associated protein-like 1	1	16396829	16408599	69	41	4	17	8	69	20	8	26	9	13	21	41	48	9	8	144.404	24	0	17	44	18	15	20	20
ENSSTUG00000005179.1	bromo adjacent homology domain-containing 1 protein-like	1	16418145	16453973	77	50	8	49	8	43	3	13	46	10	47	18	34	9	28	42	58	62	48	62	46	23	32	58	25
ENSSTUG00000005187.1	galectin-3-like	1	16535197	16541561	1	0	0	0	0	0	0	1	0	2	0	0	0	0	0	0	1	1	0	5	0	0	0	0	0
ENSSTUG00000005203.1	galectin-3-like	1	16550603	16555029	19.187	5.067	3	8.796	14.534	5.141	1.998	14.307	5.049	2	7	7.011	5.183	6.208	37.26	4.428	10.012	7.017	3.041	10.232	16.051	9.068	10.003	4	6.472
ENSSTUG00000005220.1		1	16561416	16563493	218.609	58.329	167.468	63.304	100.209	85.5	45.715	52.036	182.746	395.735	358.465	84.523	40.525	102.413	292.628	218.414	316.223	147.511	170.922	179.776	142.071	42.156	59.499	256.843	102.04
ENSSTUG00000005222.1	serine/threonine-protein kinase PAK 5-like	1	16668129	16690336	602.287	332.002	632.878	181.164	442.005	385.11	36	568	491.005	847.126	579.683	300.532	234	169	735.196	389.602	410.046	316.181	198	602.978	278.854	495.007	309.988	421.037	387.005
ENSSTUG00000005249.1	lysosome-associated membrane glycoprotein 5-like	1	16696282	16707808	380	556	247	619.768	666	811	394	951.757	452	498	699.999	535.443	702.004	965.713	616	629	1115	1143	607	353	842	523.001	605	366	490
ENSSTUG00000005255.1		1	16707908	16710278	0	6	0	0	2	2	0	1	0	1	1	0	2	3	0	13	1	7	5	0	6	0	1	0	0
ENSSTUG00000005287.1	1-phosphatidylinositol 4,5-bisphosphate phosphodiesterase beta-4-like	1	16723239	16870656	130.386	66.248	15.104	63.566	24	81.05	3	24.147	50.357	34	99.692	29.142	54.343	45.594	92.475	82.435	113.195	135.39	190.265	94.848	95.282	25	39.698	126.644	35
ENSSTUG00000005838.1	1-phosphatidylinositol 4,5-bisphosphate phosphodiesterase beta-1-like	1	16892513	17126699	426.655	412.692	212.101	253.624	302.392	464.703	33.556	238.179	475.646	318.212	716.217	260.042	292.545	237.054	551.278	474.205	634.377	688.585	336.838	436.587	448.237	240.001	308.134	504.137	459.869
ENSSTUG00000006879.1	bone morphogenetic protein 2-like	1	17215587	17222152	10	62	7	40	10	178	68	9	30	9	22	37	36	10	10	12	62	39	13	7	50	22	14	15	23
ENSSTUG00000006892.1	fermitin family homolog 1-like	1	17260195	17278029	7.008	1	3.059	6.685	3.576	8.002	0	6.003	8.01	10	14.698	2.078	4.684	8.033	6.223	5.017	11.165	3.56	4.005	7.528	2.714	4.98	0	5.752	2
ENSSTUG00000007042.1		1	17278463	17291173	0	0	0	0	0	0	0	0	0	0	0	0	0	0	0	0	2	0	0	0	0	0	0	0	0
ENSSTUG00000007071.1		1	17288569	17290684	0	0	0	0	0	0	0	0	0	0	0	0	0	0	0	0	1	0	0	0	0	0	0	0	0
ENSSTUG00000007087.1	glycerophosphocholine phosphodiesterase GPCPD1-like	1	17341035	17357958	663	446.578	375	521.89	497	393	3	335	661	539.001	762.194	331	502.1	357	498	525	1029	736	588	532	587	366	403	742.001	595
ENSSTUG00000007202.1	beta-soluble NSF attachment protein-like	1	17361438	17374884	3962.89	5079.91	2947.07	4605.85	5409.44	6844.72	6128	5489.03	5566	5146.03	6138.02	3862.2	4966.4	5264.16	4762.55	4285.57	10503.4	6512.7	2570.97	3962.27	6245.51	3660.11	3635.77	4275.96	6316.19
ENSSTUG00000007366.1		1	17380329	17381866	1	0	0	0	2	1	0	0	1	0	1	0	0	0	1	0	4	0	0	1	1	0	2	2	0
ENSSTUG00000007379.1	tribbles homolog 2-like	1	17478952	17488382	1074.98	518	478	481.446	695.999	648	17	804	705	1040	640.954	458	876.012	491.552	611.996	637	1219	737	526.308	828	968	620	482	765	650.682
ENSSTUG00000007394.1	kelch like family member 29	1	17740499	17887855	657	594	587	331.999	684	664.938	348	583	675	709.002	657	500	438.062	428	820.951	651.992	597	395	366.999	574	416	411.001	372	451	428
ENSSTUG00000007738.1	ATPase family AAA domain-containing protein 2B-like	1	17891464	18021632	265	118.452	79	70	57	99	6	34	193	169.319	268.015	61	52	43	246	180	112.958	91	84	189	72.807	41	67	119	68
ENSSTUG00000009297.1	UBX domain protein 2A	1	18020129	18030042	1358.29	1317.07	1543.93	895.999	1558.37	1610	1136	1834	1577	2568	1500.54	1203	1005.36	1177.49	2185.99	1211.03	2323	1580	842	1537	1353.7	1361.78	1161	1514.42	1723
ENSSTUG00000009325.1	major facilitator superfamily domain-containing protein 2B-like	1	18032827	18057093	48.487	36.581	56	40.848	59.531	73.281	6.57	32.62	34	89.068	53.845	49.775	31.74	43.541	32	106.679	88.346	57.191	47.614	31.671	59.701	23	22.814	71	41.71
ENSSTUG00000009376.1	WD repeat and coiled coil containing	1	18056798	18063463	29.513	17.419	33.011	13.152	26.47	31.721	27.43	35.38	24	39.932	24.193	23.207	20.261	23.46	23	36.191	43.654	37.809	20.386	27.329	26.396	13	33.186	25	30.29
ENSSTUG00000009384.1	peptidyl-prolyl cis-trans isomerase FKBP1B-like	1	18063547	18094708	1370	1960.02	933	1072	2084.01	1896	3346	2196	2167	2263	1412	1337	1490.8	1219	1825	1340	2813	1675.04	752	1476	1777.89	1628	1338	1714.01	2369
ENSSTUG00000009391.1		1	18149086	18157677	0	0	0	2	0	2	0	0	0	0	0	0	0	0	4	0	0	1	0	0	1	0	0	0	0
ENSSTUG00000009409.1	opsin-5-like	1	18242342	18285588	0	0	0	0	0	0	0	0	0	1	0	0	0	0	0	1	0	0	3	0	0	0	0	0	0
ENSSTUG00000009472.1	otoferlin	1	18300710	18419923	814	1042.07	131.001	914.742	335	1285.99	648	194	897.999	264	499.05	392	1340.54	189	544.999	526.999	3189.95	1246.85	315.001	232	2044.33	498.148	544.279	1428.89	722
ENSSTUG00000009933.1		1	18364752	18366751	0	0	0	0	0	0	0	0	0	0	0	0	0	0	0	0	3	0	0	0	0	0	0	0	0
ENSSTUG00000009942.1	family with sequence similarity 166 member C	1	18420236	18427822	2	3	5	6	9	11	0	13	6	0	12	8	8	6	3	4	13	17	1	6	6	8	3	12	19
ENSSTUG00000009949.1		1	18471189	18530583	147	226	40	465.554	201	89	271	57	341	9	23	190	258	37	15	34	127	75	20	17	87	42	46	41	37
ENSSTUG00000009957.1	pre-mRNA-splicing regulator WTAP-like	1	18571229	18584827	756.37	600	851	440.048	841	647	568	856	814.069	1236	733.01	579.001	528.016	538.277	784.07	698	930.011	557	410	739.001	536.266	537.996	469	643	709
ENSSTUG00000009987.1	t-complex 1	1	18592135	18603903	3197.87	5656.62	2204.26	3707.03	5886	5784.06	8497	6139	5206	3812.88	5028.24	4737	4126.4	5346.22	4120.52	4543.64	6144	4922	3790.45	2619	3399	3036	2769.03	3023.47	5580.62
ENSSTUG00000010046.1	pleckstrin homology and RhoGEF domain containing G1	1	18605162	18722878	1941.96	1426.92	1524.17	495.967	1163	2315.28	113	1006	2110.45	5078	1686.05	788	771	94	3629.04	814	1063.04	693	109.999	2170.82	953.001	1124.38	759	1726	1493
ENSSTUG00000010090.1	osteopetrosis-associated transmembrane protein 1-like	1	18769074	18772733	15	20	7	16	13	22	16	19	38	13	26	19	17	14	16	17	27	27	26	12	13	11	22	13	25
ENSSTUG00000010113.1	nuclear receptor subfamily 2 group E member 1	1	18826362	18837027	24	64	0	45	15	52	4	8	22	0	2	20	66	37	1	55	98	88	83	0	79	2	9	18	26
ENSSTUG00000010136.1	sorting nexin-3-like	1	18840160	18858085	275	806	327	439	571	927	959	616	815	490	447	720	439.02	402	433	577	652	456.952	423	337	383.063	338	275	335	559.059
ENSSTUG00000010153.1	AFG1 like ATPase	1	18859182	18889759	129	140	70	124	140.983	155	0	72	160	93	196	56	117	127	123	81	266	194.205	85	109	153	34	82	100	167
ENSSTUG00000010224.1	forkhead box O3	1	18905843	18955564	294.453	201	164	43.001	71	356	12	81	187	796	295	124	78	45	486	218	119	71	22	274	110	103	51	186	117
ENSSTUG00000010232.1	sestrin-1-like	1	19027479	19099286	307	638.854	163.461	325	183	794.537	11	121	409	386	506.243	325	267.002	240.474	640	660.595	543	494.115	441	386	352	144	238	323	262
ENSSTUG00000010265.1	centrosomal protein 57 like 1	1	19099664	19104669	95	136.765	118	66	200	145	127	126	134	139	132	111	92	90.813	177	157	170	99	81	139	77	125	87	116	154
ENSSTUG00000010282.1	CD164 molecule	1	19122360	19148695	53	134	17	97.999	92	94	46	70	84	18.001	149	62	59	61	88	85.838	115	129	126.671	84	73	53	71	66	101
ENSSTUG00000010407.1		1	19131893	19133044	13.317	11.257	3.52	8.014	17.349	17.592	0	6.585	21.729	33.339	17.849	12.269	3.702	0	4.665	20.427	27.552	8.313	4.369	23.731	10.81	0	0	5.655	16.248
ENSSTUG00000010417.1	adenylate kinase 9	1	19157600	19178059	42	31	53	36	97	50	9	53	80	25	151	46	50	54	37.031	112	92	45	63	51	43	32	24	76	59
ENSSTUG00000010447.1	FIG4 phosphoinositide 5-phosphatase	1	19178374	19286895	333	330	187	223	263	314	16	203	380	272	420	263	253	211	468.992	315	482	375	242.093	252	311	142.101	176	271	337
ENSSTUG00000010892.1	G-protein coupled receptor 6-like	1	19301653	19302663	11	78	0	48	98	58	17	61	21	5	39	46	89	116	9	88	115	98	124	4	66	30	32	40	56
ENSSTUG00000010899.1	WASP family member 1	1	19327713	19461736	552	811.03	268	658	771	906	122	587	608	376	740.658	468	957.988	738	621	763.84	1824.36	1355	864	331	1233.63	634	612.226	823	803
ENSSTUG00000010906.1		1	19330739	19331617	2	0	5	3	7	7	0	1	0	5	3	2	0	5	9	8	19	10	21	2	10	0	0	8	9
ENSSTUG00000010936.1	cell division cycle 40	1	19467841	19515182	566.203	663	542	381.326	636.899	661	253	737	648	949	584.494	502.128	431.025	403	913.065	601	796	563	411	509.887	442	476	382	402.179	567
ENSSTUG00000011420.1	methyltransferase like 24	1	19517036	19574199	10.947	10.381	11.628	9.046	8.611	6.374	0	4.589	12.066	6.145	18.068	3.216	8.309	5.974	32.218	8.077	12.06	7.418	18.928	8.608	7.777	1.425	4.026	11.659	9.168
ENSSTUG00000011426.1		1	19533735	19536504	0.901	0	3	0	0	1	0	0	2	2	2	0	0	2	3	1	0	0	2	0	2	0	0	3	0
ENSSTUG00000011431.1	solute carrier family 22 member 16-like	1	19583700	19602722	9	9	11	0	0	8	1	4	2	12	7	3	2	3	2	6	8	0	16	2	0	5	0	1	1
ENSSTUG00000011441.1	uronyl 2-sulfotransferase-like	1	19619347	19732514	8	66	23	27	13	37	6	14	62	44	53	33	21	14	58	48	32	25	22	28	22	13	5	24	15
ENSSTUG00000011479.1	SAM and SH3 domain-containing protein 1-like	1	19736843	19836808	242	385	71	183	102	410	4	87	284.436	202	520.11	231	189	165.86	418	494	445	322	213	216	338	107	119	355	256
ENSSTUG00000011555.1		1	20063985	20064797	11	4	0	3	1	8	0	0	3	2	6	0	11	3	4	9	10	0	8	2	5	0	7	8	1
ENSSTUG00000011558.1	ankyrin repeat and SOCS box protein 2-like	1	20230754	20255964	56.349	58.181	87.206	146.248	93.933	109.985	38.132	184.516	149.517	69.924	339.524	110.123	60.7	102.507	171.902	176.053	438.392	297.899	112.889	143.683	170.508	172.768	109.918	183.855	306.397
ENSSTUG00000011577.1	ankyrin repeat and SOCS box protein 2-like	1	20255858	20277729	0	0	1	0	1	1	0	0	0	2	0	2	0	3	0	0	6	1	2	0	0	0	0	6	1
ENSSTUG00000011658.1	syntaxin-binding protein 5-like	1	20297094	20439247	1184.98	572.993	577.272	394.111	372.403	781.224	13.318	153.917	750.648	995.013	1062.72	312.348	367.846	307.894	1281.29	927.278	948.466	546.745	524.14	1258	507.669	168.005	281.053	806.716	498.273
ENSSTUG00000013927.1	ras-related protein Rab-32-like	1	20537315	20619260	209.01	210.321	199.835	117.44	237.025	188.88	185.535	259.253	273.756	187.68	256.874	135.334	111.264	96.118	172.697	116.093	275.299	229.532	63.825	264.055	139.453	216.924	255	184.033	281.704
ENSSTUG00000013933.1		1	20552959	20557755	0	0	0	0	0	0	0	0	1	0	0	0	0	0	0	0	0	0	0	0	0	0	0	0	0
ENSSTUG00000013942.1	metabotropic glutamate receptor 1-like	1	20622243	20664162	699	830.998	353.015	514	446	1040	8	189	1229	747	1367.25	375	328.134	295	1034	702.006	865.622	576.994	692.995	1988	716	115.954	203.998	1434.52	1049.99
ENSSTUG00000013954.1	F-box only protein 30-like	1	20689667	20693688	38	82	22	58	69	67	41	64	92	39	159	90	61.727	55	111	72	67	75	28	46	41	46	52	42	85
ENSSTUG00000013958.1	hydroperoxide isomerase ALOXE3-like	1	20694070	20703533	0	0	0	2	0	1	0	5	1	0	4	3	1	0	0	0	7	4	1	0	3	6	2.237	2	1
ENSSTUG00000014065.1	hydroperoxide isomerase ALOXE3-like	1	20703892	20719366	33	12	15.292	3	48.023	7	15	14.014	14	23.925	58.824	11	13	21.024	26	19.009	36.01	15.741	19.027	18	14	24	13.763	19	28
ENSSTUG00000014114.1	EPM2A glucan phosphatase, laforin	1	20728691	20749563	163	270	79	209	313	299	342	273.561	264	128	263	280	209	344	170	284	400	297	224	165	183.161	209.004	173	227	294
ENSSTUG00000014228.1	utrophin-like	1	20846869	21102610	282.401	468.004	82.742	361.312	212.906	540.186	19	153.996	506.266	221	538	350.389	445.003	173	434	398.028	1048.8	729.749	461	213.001	599.844	281.003	300	455.824	359
ENSSTUG00000018351.1	syntaxin-11-like	1	21170329	21174929	0	1	0	0	1	0	0	0	1	0	0	0	0	0	0	0	0	0	0	0	0	0	0	0	0
ENSSTUG00000018403.1	methylenetetrahydrofolate dehydrogenase (NADP+ dependent) 1 like	1	21187303	21269991	50	62	12	79	74	56	20	92	75	21	75	56.999	84	61	29	37	81	50	136	21	46	26	31	35	72
ENSSTUG00000018953.1	A-kinase anchoring protein 12	1	21278963	21340354	4029.71	3553.28	2604.8	2198.24	2427.49	6928.18	508.747	1483.05	4252.18	5567.4	4755.89	2067.01	2204.78	1381.44	5168.16	2845.8	4973.23	3709.03	1252.94	4730.84	3157.56	1546.74	2029.27	3811.36	3175.77
ENSSTUG00000018963.1	zinc finger and BTB domain containing 2	1	21345039	21347608	55	65	42	31	55	43	0	23	66	67.072	101	34	32	15	57	63	46	15	29	72	33	16	24	60	62
ENSSTUG00000018965.1	acidic residue methyltransferase 1	1	21367302	21373917	163	218	114.155	164	151	267.001	0	115	208	200	182	133	136	157	237	224	300	234	158.005	158	177	60	91	193	224
ENSSTUG00000018990.1	estrogen receptor 1	1	21376431	21402774	5	24	0	5	23	19	0	12	5	2	5.184	12	15	21	4	27	11	7	157	3	5	1	3	4	10
ENSSTUG00000019479.1	nesprin-1-like	1	21404849	21572827	2530.16	1700.79	1317	1395.05	969	2080.53	88	656	2147.97	2093	3739.99	1086	1210.51	1012.17	3704.28	2839	2654	2363	1999	3379	1655	811.933	879.998	2099.05	1606.09
ENSSTUG00000022197.1	MYC target 1	1	21608699	21611581	48	169	27	101	79	249	48	70	130	77	92	83	126	56	66	66	92	95	34	41	75	46	39	25	40
ENSSTUG00000022211.1	serine active site containing 1	1	21613698	21621617	196	170	162	134.004	180	293	20	88	206	308	274	170	136	130	328	243	243	166	153	185	136	97.027	73	174	146
ENSSTUG00000022563.1	dynein light chain Tctex-type 1	1	21625399	21628046	829	1071.02	702	933.017	1507	931.71	1796	2141	1169	899	917.199	1198	1085.22	1239.33	788	1105	1772.41	1231	846	735.061	1045	1322.34	1270	774	1532.06
ENSSTUG00000022573.1	transmembrane protein 181	1	21628547	21637767	772.018	1191.24	710	975.784	1003.03	1255.18	310	1091.03	1214.09	912.031	1407.96	925.349	975.109	1047.47	1018	1356	1594.91	1310.9	988.033	819	1030.97	745.626	719.027	967.908	1052.08
ENSSTUG00000022722.1	TUB like protein 4	1	21640837	21687452	272	272	81	154	89	332	11	55	239.11	265	342	146	149	69	376	271	270	203	225	249	199	56	65	220	132
ENSSTUG00000022781.1	mitochondrial ribosomal protein S10	1	21689456	21697055	132	213	69	195	224	220	16	165	187	120	301	177	171	230	190	192	309	327	157	150.01	215	126	142	104	230
ENSSTUG00000022798.1	splicing factor 3B subunit 4-like	1	21705923	21707144	125	50	95	19	60	60	5	43	87	233	74	42	39	28	106	52	69	29	18	73	50	43	36	53	42
ENSSTUG00000022811.1	mesogenin 1	1	21711800	21712458	0	3	2	3	4	1	5	2	0	0	3	4	9	8	0	2	6	7	0	6	4	11	1	2	1
ENSSTUG00000022827.1	GEN1 Holliday junction 5' flap endonuclease	1	21713975	21721652	102.874	89.193	90.355	74.893	108	79	71	96	137	105	108.35	80	96.249	80	90.991	99.249	136	100.993	94.32	113	81.247	80	71	129.003	126
ENSSTUG00000022888.1	structural maintenance of chromosomes 6	1	21721381	21741636	213.126	311.808	155.645	220.691	248	308	37	204	330	374	424.138	248	242.751	210.897	296.908	250.751	321.014	253.007	169.68	231	207.753	167.349	128	160.996	229
ENSSTUG00000024536.1	cytochrome P450 2K6-like	1	21741519	21750988	18	30	30	17	30	34	70	43	27	45	36.512	24	15	18.103	22.101	20	37.986	20	7	19	17	27.651	18	11	19
ENSSTUG00000024640.1		1	21752281	21758762	57	103	36	85	79	91	18	81	90	31	95.661	86	92	60	82	80	138	169	52	72	103.09	99	81	55	69
ENSSTUG00000024652.1	transmembrane protein 18	1	21777191	21779020	194	399	245	259	377	373	382	384	379	341	539.602	409	307.008	300	417.193	391	510	339	151	190	263.135	254	254	200	380
ENSSTUG00000024662.1		1	21895450	21898352	0	2	12	3	4	2	4	1	1	9	0	2	2	4	0	0	2	0	0	0	1	0	0	0	1
ENSSTUG00000024675.1	acid phosphatase 1	1	21901500	21914439	713	838	496	737.047	1305	902.999	2011	1603	1076	826	954.037	891.826	778.406	970	687	738.237	1346.7	973	523	645	760	725.196	646.699	661	1170.68
ENSSTUG00000024766.1	family with sequence similarity 110 member C	1	21938580	21940586	0	0	0	0	0	2	0	0	0	0	0	0	0	0	0	0	0	0	0	0	1	0	0	0	0
ENSSTUG00000024784.1	F-box only protein 25-like	1	21958083	21983281	181	358	166	303	333	340	39	275	317	209	502	231	324.999	224	392	283	525	449	177	226	355	263	270.007	252.005	379
ENSSTUG00000024855.1	testis development related protein	1	21986148	22008812	19	54	15	37	44	28	0	31	42	12	97	30	46	42	23	45	56	93	32	30	41	26	31	38	38
ENSSTUG00000024892.1	cap methyltransferase 1	1	22024671	22046417	415.418	355	219	269.997	321	349.205	0	184	438.016	370	421.999	213	270.919	201	486	284.999	439	395.998	318	450.001	374	111.868	173	384	455
ENSSTUG00000026436.1	coiled-coil domain containing 167	1	22049380	22050174	21	30	12	33	34	30	0	18	43	19	50	25	25	38	38	38	74	26	34	28	54	28	28	28	40
ENSSTUG00000026457.1	kinesin family member 25	1	22055117	22065367	15	29	6	29	33.003	58	15	30	39	27	22	20	36	21	26	33.363	33.992	18	48	17	24	21	20	17.014	17
ENSSTUG00000026479.1	heme-binding protein 2-like	1	22066288	22074897	135	77	23	77	56	82	0	55	112	59	153	65	65	26	108	50	99	90	44	94	77	76	86	131	140
ENSSTUG00000026506.1	NHS like 1	1	22081715	22249907	306.001	388.001	94	265.999	221	643.999	62	158	364	239.001	525.265	348	255.727	146.001	345.001	365.602	350.001	384	286.999	219.999	303	190	154	211.001	224
ENSSTUG00000026572.1	Golgi resident protein GCP60-like	1	22257151	22263850	236.381	311.841	160.69	237.947	208.048	301.836	55	205.663	314.067	275.194	517.955	234.076	238.026	188.1	326.7	338.96	404.543	288.837	192.038	255.133	246.993	125.378	159.096	236.843	295.805
ENSSTUG00000026624.1	homeobox protein Mix.1-like	1	22262643	22268377	0	1	0	1	0	0	0	4	0	0	4	0	2	0	0	1	1	0	0	0	1	0	0	1	0
ENSSTUG00000026632.1	protein lin-9 homolog	1	22269447	22284225	107	143	129	52	136	133	6	91	178	204	198	101	99	75	216	154	168	109	98	136	75	76.005	49.001	117	105.012
ENSSTUG00000026695.1	poly(ADP-ribose) polymerase 1	1	22286881	22301259	1189	997	559	848.001	1156	1029.65	242.01	712	1283.94	1113	1151.02	618	929.288	990.001	1216	1111.32	1768.5	1267	864	927	1110	511	550.065	1060	1032
ENSSTUG00000027108.1		1	22295961	22298744	5	1	0	1	0	0	0	0	0	3	7	0	1	0	0	3	6	0	2	2	3	0	0	1	0
ENSSTUG00000027175.1	protein EFR3 homolog B	1	22325254	22390467	360	301.001	54	254	52	367	10	63.001	233	195	510.99	136	246.634	73	726.402	194	450	491.999	171	321	325	176.009	252	199	276.999
ENSSTUG00000029036.1	pro-opiomelanocortin B	1	22402498	22408937	0	1	21	0	7	2	0	3	0	2	51	0	74	2	3	5	1	892	954298	0	31	13.009	2	1	0
ENSSTUG00000000055.1		1	22423277	22426310	0	0	0	0	0	0	0	0	0	1	0	0	0	0	0	0	0	0	63	0	0	0	0	0	0
ENSSTUG00000000101.1	sorting nexin-9-like	1	22432711	22460165	1102	796.486	1027.97	800.999	1186	779.704	507	987	1331	1148.47	1182.94	891	847.134	614	1259	1096	1374	891.999	1069	994	835	750.691	570.001	998.316	795.999
ENSSTUG00000000720.1	DBH-like monooxygenase protein 2 homolog	1	22477105	22485108	1	2	1	1	2	2	0	2	1	4	2	0	1	0	1	0	0	0	14	1	3	0	0	0	0
ENSSTUG00000000729.1	ribosomal protein S6 kinase C1	1	22495352	22555775	345	317	102	369	276	309	13	179	368	204	775.43	199	321	189.114	381	385	642	618	315	401	520	219	230	420	467.594
ENSSTUG00000000736.1	prospero homeobox 1	1	22680762	22687964	86.031	115	44	69	92	121	6	44	121	35	183	51	52	82	54	216	60	73	81	106	44	13	25.001	127	63
ENSSTUG00000000746.1	N-lysine methyltransferase SMYD2-A-like	1	22820414	22846385	40	44	51	29	73	32	38	67	57	16	68	44	55.013	47	22	21	74	61	75	29	56	76	95	32	53
ENSSTUG00000000773.1	protein tyrosine phosphatase non-receptor type 14	1	22846421	22940441	56.055	73	26	48	53	33	5	36	75	4	90.81	32	60.987	37	40	48	109	140	44	70	72	66	73	66	82
ENSSTUG00000000783.1	potassium two pore domain channel subfamily K member 2	1	23025996	23079352	53.714	166.147	13.171	127.979	110.555	112.117	107.73	91.339	102.508	15.747	107.384	114.415	128.52	220.715	60.878	345.429	272.693	159.018	377.01	31.824	172.364	78.312	73.088	143.432	119.243
ENSSTUG00000000788.1	cGMP-dependent protein kinase 1-like	1	23096757	23105610	0	7	0	0	4	12	1	0	6	0	4	6	2	19	0	15	2	38	0	0	3	0	4	1	0
ENSSTUG00000000794.1	phospholipase ABHD3-like	1	23125019	23131724	253	168	135	160.341	145	162	0	72	194	171	290.277	82	176	108	252	242	330	211	212	210	217	54	84	229	157
ENSSTUG00000000817.1	interferon-induced protein 44-like	1	23134873	23144906	2	61	10	23	12	37	62	52	44	14	30	19	12.01	42	26	86	58	60	43	26	6	52	8	64	227
ENSSTUG00000000833.1	interferon-induced protein 44-like	1	23145130	23165279	42	131	55.999	63	65	95	39	49	87.999	64	84	45	88.001	81	144.612	219.001	115.001	117.999	104	173	63	47.131	43	91	519.001
ENSSTUG00000000855.1	cathepsin B-like	1	23166171	23172770	94.974	79.393	143.979	93.203	148.869	106.072	142.233	187.811	141.185	115.989	125.52	79.407	91.345	104.21	110.764	170.559	200.72	127.782	110.207	164.862	92.218	135.271	97.172	116.381	407.674
ENSSTUG00000000941.1	farnesyl-diphosphate farnesyltransferase 1	1	23180344	23192916	718.014	1086.02	513	1448.38	1457	1258	1043	1876	1017.46	707	3161.2	1288	998.029	788	916	1170	1805.42	1131.06	520	639	829.098	515	685	711	1401.1
ENSSTUG00000000954.1	GATA binding protein 4	1	23203526	23214438	0	0	0	0	0	0	0	0	0	0	2	0	0	0	0	0	0	0	0	0	0	0	0	0	0
ENSSTUG00000000961.1	nuclear receptor coactivator 7-like	1	23239451	23262568	14	24	9	20	21	9	0	8	25	2	48	18	23	18	8	29	23	49	71	20	22	17	12	20	26
ENSSTUG00000000977.1		1	23271619	23273907	0	1.551	4.568	0	0	0	0	0	5.623	0	29.377	0	2.771	0	0	6.476	16.217	0	12.124	0	7.682	0	4.682	9.991	4.281
ENSSTUG00000000984.1	histidine triad nucleotide-binding protein 3-like	1	23280969	23297424	22	26	4	48.588	77	19	39	77.947	48	18	86	39	43	46	44.332	79	107	49	97	24	61	35	24.44	21	52
ENSSTUG00000000994.1	histidine triad nucleotide-binding protein 3-like	1	23302797	23305271	40	32	9	38.412	68	34	60	79.053	62	37	94	29	27	24	57.668	66	92	60	27	39	64	64	33.56	21	82
ENSSTUG00000000995.1	R-spondin-3-like	1	23327486	23329911	0	0	0	0	0	0	0	0	0	0	0	0	0	0	0	0	1	0	0	0	0	0	0	0	0
ENSSTUG00000000996.1	E3 ubiquitin-protein ligase rnf146-like	1	23332305	23333417	164	189.003	82	108	197	177	5	168	230	185	215	220	149.097	114	216	153	235	188	77	193.3	153	109	103	127.236	241
ENSSTUG00000000997.1	uncharacterized protein KIAA0408-like	1	23359136	23366325	1464.58	1261.46	1612.83	1264.55	1668.86	1786.03	874	1674.83	1697.78	2676.36	2621.89	1500.56	1491.11	1598.25	2461.26	2359.19	2986.12	1738.11	1137.08	1340.77	1693.25	1372.11	994.852	1407.47	1315.25
ENSSTUG00000001001.1	protein SOGA3-like	1	23366017	23371821	738.414	576.191	353.217	609.45	390.137	905.976	45	326.32	721.743	789.621	1308.69	482.445	548.896	468.311	975.745	924.187	1144.24	842.099	645.147	791.979	793.392	277.925	337.91	797.688	549.893
ENSSTUG00000001009.1	elongation of very long chain fatty acids protein 4-like	1	23396175	23409390	57	50	34	48.087	67	41	0	39	65.394	36	104.935	34	56	33	80	46	98	72	72	63	63	33	36	70	55
ENSSTUG00000001021.1		1	23426816	23428701	0	0	0	0	0	0	0	0	0	0	0	0	0	0	0	0	0	0	0	0	0	0	0	0	0
ENSSTUG00000001028.1	terminal nucleotidyltransferase 5A-like	1	23531757	23537613	2	2	0	0	1	1	0	0	2	0	2	2	1	0	0	5	3	0	0	0	4	0	0	1	1
ENSSTUG00000001030.1	serine protease 23-like	1	23601742	23603242	2	11	0	6	7	3	7	9	4	8	5	2	12	5	2	8	12	5	2	7	6	5	1	4	8
ENSSTUG00000001040.1	phosphoglucomutase 3	1	23663391	23673415	375	434.002	331	326	373	423	186	425	510	451.978	461.066	281	307	255.063	471.001	451.149	506.959	378.995	319.874	305.979	320.756	269	190.878	274	427.148
ENSSTUG00000001069.1		1	23673511	23679021	0	0	0	0	0	0	0	0	0	0	0	0	0	0	0	0	0	0	0	0	0	0	0	0	0
ENSSTUG00000001078.1	cyclin-C	1	23682994	23688395	298	433.401	290.001	321	455	411	398	648	483	467	416	410	327.427	463	432	482.072	516	462	386	290	304	341.978	326	248	537
ENSSTUG00000001104.1	failed axon connections homolog	1	23689265	23693841	115	101	34	86	28	142	3	9	115	78	128	53	92	26	186	78	149	160	78	109	86	51	48	75	52
ENSSTUG00000001105.1		1	23708367	23709494	60	91	20	67	35	115	9	27	127	34	108	57	66.986	33	79	84	117	68	36	49	127	14	30	99	107
ENSSTUG00000001171.1	CSC1-like protein 1	1	23760308	23773298	390.001	252	252	248	362	213	131	286	389	366	518	258	288	251	400.001	381	472	287	333	282	281.001	189	190	333	287
ENSSTUG00000002019.1	radial spoke head component 9	1	23776861	23783165	103	156	106	130.705	247	154	102	407	216.111	67	349	158	143	154.013	195	141	283	308	127	220	146	262.218	184.025	127.001	391
ENSSTUG00000002023.1	39S ribosomal protein S18a, mitochondrial-like	1	23783833	23791709	25	29	3	17	11	17	7	22	25	16	33	9	17	17	17.001	19.091	30	38	11	14	15	9	13	14	13
ENSSTUG00000002031.1	vascular endothelial growth factor A-A-like	1	23916972	23940108	218	266	142	325	404.001	370	412	527	836.59	110	632	312.001	278.018	244	325	236.497	349.001	294	139	217.909	204.001	216.002	161	128	200
ENSSTUG00000002058.1	adenylate cyclase type 3-like	1	24017148	24032747	2	15	6	8	15	13	0	9	24	4	47.012	10	13	13	15	10	9	33	9	8	14	14	16	12	37
[truncated: 43,981 more rows]
