# Supplementary material for: Alternative migratory tactics in brown trout (Salmo trutta) are underpinned by divergent regulation of metabolic but not neurological genes
Source: Ecol Evol. 2021 Jun 2;11(12):8347–62. doi: 10.1002/ece3.7664 (PMC8216917; doi:10.1002/ece3.7664)
Supplement: Supplementary file 3 — Table S3 [file ECE3-11-8347-s003.xlsx]

## Sheet: supp_table_S3a_liver_phen
Title: Alternative migratory tactics in brown trout (Salmo trutta) are underpinned by divergent regulation of metabolic but not neurological genes
Author list: Robert Wynne, Louise C. Archer, Stephen A. Hutton, Luke Harman, Patrick Gargan, Peter A. Moran, Eileen Dillane, Jamie Coughlan, Thomas F. Cross, Philip McGinnity, Thomas J. Colgan and Thomas E. Reed
Supporting information Table S3a: Differential expression analysis using 'phenotype' model for liver samples. For each locus, Ensembl gene symbol, Ensembl gene description, chromosome name, start position, end position, as well as baseMean, log2FoldChange between life-stage phenotypes, standard error of the log2FoldChange estimate, unadjusted and Benjamini-Hochberg adjusted p value, and absolute …
locus	gene_description	chromosome_name	start_position	end_position	baseMean	log2FoldChange	lfcSE	stat	pvalue	padj	absL2FC	is_amt	is_associated_with_enriched_term	enriched_go_term(s)	level_2_go_term(s)
ENSSTUG00000015504.1	zinc_finger_protein_423-like	7	7729626	7868888	98.0491	2.34186	0.249027	85.6615	2.1353e-20	5.82105e-16	2.34186	FALSE	FALSE	NA	NA
ENSSTUG00000019571.1	peroxisome_proliferator-activated_receptor_gamma-like	28	36896907	36901560	89.3161	5.04749	0.517389	77.7645	1.16089e-18	1.23184e-14	5.04749	FALSE	FALSE	NA	NA
ENSSTUG00000051101.1	sideroflexin_2	18	50960862	50964323	470.389	2.53713	0.278033	77.4582	1.35561e-18	1.23184e-14	2.53713	FALSE	TRUE	NA	NA
ENSSTUG00000031688.1	tumor_necrosis_factor_receptor_superfamily_member_6B-like	30	3469368	3471103	323.805	-4.28553	0.442594	69.7534	6.72033e-17	4.58007e-13	4.28553	FALSE	FALSE	NA	NA
ENSSTUG00000009782.1	cytosolic_sulfotransferase_2-like	30	28799616	28883093	448.374	3.98037	0.455133	63.3635	1.71871e-15	9.37077e-12	3.98037	TRUE	FALSE	NA	NA
ENSSTUG00000009508.1	2,4-dienoyl-CoA_reductase,_mitochondrial-like	3	55952432	55958463	238.77	1.47763	0.188478	60.6764	6.72711e-15	3.05646e-11	1.47763	TRUE	FALSE	NA	NA
ENSSTUG00000008084.1	kelch-like_protein_26	17	15332252	15340692	34.5607	2.60208	0.344761	59.1428	1.46637e-14	5.71067e-11	2.60208	FALSE	FALSE	NA	NA
ENSSTUG00000026206.1	fatty-acid_amide_hydrolase_2-A-like	8	20145467	20153747	290.003	1.88435	0.244835	57.3777	3.5966e-14	1.22559e-10	1.88435	FALSE	FALSE	NA	NA
ENSSTUG00000021179.1	integrin_beta-5-like	24	21677797	21749057	53.8317	2.21646	0.295302	56.1623	6.67296e-14	2.02124e-10	2.21646	FALSE	FALSE	NA	NA
ENSSTUG00000034902.1	adenylosuccinate_synthetase_isozyme_2	18	12254445	12276096	50.6732	2.35697	0.314708	54.2698	1.74772e-13	4.33132e-10	2.35697	TRUE	TRUE	GO:0005739	Cellular Anatomical Entity
ENSSTUG00000009831.1	alpha-tectorin-like	15	21395286	21424359	43.9899	3.28519	0.428414	54.4221	1.61738e-13	4.33132e-10	3.28519	FALSE	FALSE	NA	NA
ENSSTUG00000021228.1	pantothenate_kinase_1-like	2	53401927	53412194	55.4638	2.46186	0.328998	53.9825	2.02284e-13	4.59539e-10	2.46186	FALSE	FALSE	NA	NA
ENSSTUG00000045840.1	arf-GAP_domain_and_FG_repeat-containing_protein_1-like	21	8709267	8720454	321.827	-1.21221	0.164462	52.2022	5.00693e-13	1.04995e-09	1.21221	FALSE	FALSE	NA	NA
ENSSTUG00000019949.1	secernin-2-like	38	13812138	13818995	211.514	1.05733	0.14903	50.2407	1.36e-12	2.64821e-09	1.05733	TRUE	FALSE	NA	NA
ENSSTUG00000037127.1	transcription_factor_MafF-like	18	58167703	58174954	297.9	-1.76759	0.242203	49.3621	2.12816e-12	3.71919e-09	1.76759	TRUE	FALSE	NA	NA
ENSSTUG00000030850.1	insulin_receptor_substrate_1-B-like	8	16373801	16497700	15.2603	3.93235	0.566491	49.3123	2.18287e-12	3.71919e-09	3.93235	FALSE	FALSE	NA	NA
ENSSTUG00000040719.1	secreted_phosphoprotein_2	39	21664458	21674547	66903.6	2.13803	0.298252	48.7125	2.96377e-12	4.75267e-09	2.13803	TRUE	FALSE	NA	NA
ENSSTUG00000015813.1	long-chain-fatty-acid--CoA_ligase_6-like	19	13067770	13112432	10.6576	3.74641	0.58337	48.1302	3.98833e-12	5.90076e-09	3.74641	FALSE	FALSE	NA	NA
ENSSTUG00000027639.1	centrosomal_protein_of_95_kDa-like	38	15212266	15228226	66.0613	-2.28311	0.314607	48.07	4.11263e-12	5.90076e-09	2.28311	FALSE	FALSE	NA	NA
ENSSTUG00000023296.1	carcinoembryonic_antigen-related_cell_adhesion_molecule_1-like	34	9766670	9786192	108.742	-3.99185	0.512132	47.2567	6.22727e-12	8.48808e-09	3.99185	FALSE	FALSE	NA	NA
ENSSTUG00000016160.1	cysteine-rich_protein_2-binding_protein-like	38	19441449	19456745	25.2909	2.0706	0.308711	46.9521	7.27444e-12	9.44326e-09	2.0706	FALSE	FALSE	NA	NA
ENSSTUG00000018890.1	retinol_binding_protein_4	10	13325496	13327809	26990.6	1.98275	0.283676	46.7293	8.14995e-12	1.00989e-08	1.98275	FALSE	FALSE	NA	NA
ENSSTUG00000035448.1	alpha-methylacyl-CoA_racemase	23	11155925	11204002	266.695	1.29313	0.189918	45.9213	1.23099e-11	1.39825e-08	1.29313	TRUE	FALSE	NA	NA
ENSSTUG00000021823.1	mitogen-activated_protein_kinase_kinase_kinase_4	18	6784387	6844166	71.4609	1.89756	0.278043	45.9774	1.19626e-11	1.39825e-08	1.89756	FALSE	FALSE	NA	NA
ENSSTUG00000000368.1	voltage-dependent_calcium_channel_gamma-6_subunit-like	3	73246979	73263910	15.4237	3.61041	0.624013	45.6591	1.40732e-11	1.5346e-08	3.61041	FALSE	FALSE	NA	NA
ENSSTUG00000011146.1	multidrug_resistance-associated_protein_5-like	3	18884759	18938738	78.6991	2.71536	0.388414	45.5092	1.51927e-11	1.59295e-08	2.71536	TRUE	FALSE	NA	NA
ENSSTUG00000042512.1	ubiquitin_carboxyl-terminal_hydrolase_2-like	19	18852756	18893143	461.694	-3.86988	0.503826	45.1986	1.7803e-11	1.79751e-08	3.86988	FALSE	FALSE	NA	NA
ENSSTUG00000046138.1	protein_RD3-like	35	29602284	29616426	71.234	2.22705	0.324983	44.953	2.01821e-11	1.96494e-08	2.22705	TRUE	FALSE	NA	NA
ENSSTUG00000010142.1	pantothenate_kinase_4-like	16	37531411	37558075	168.798	1.50037	0.222616	44.7114	2.28323e-11	2.14632e-08	1.50037	TRUE	FALSE	NA	NA
ENSSTUG00000030327.1	protein_Daple-like	33	13142169	13228943	95.8655	2.23365	0.328351	44.4622	2.59322e-11	2.35646e-08	2.23365	FALSE	FALSE	NA	NA
ENSSTUG00000012542.1	mRNA_decay_activator_protein_ZFP36-like	26	8363570	8366601	1035.37	-2.30706	0.326913	44.0106	3.26594e-11	2.87203e-08	2.30706	TRUE	FALSE	NA	NA
ENSSTUG00000049681.1	phosphoribosylformylglycinamidine_synthase	22	25336585	25347221	440.083	1.42153	0.212834	43.8979	3.45958e-11	2.94724e-08	1.42153	TRUE	FALSE	NA	NA
ENSSTUG00000006679.1	2-phosphoxylose_phosphatase_1-like	13	75110457	75140105	48.7348	1.79891	0.271061	43.5261	4.1835e-11	3.35431e-08	1.79891	TRUE	FALSE	NA	NA
ENSSTUG00000013989.1	ras-associated_and_pleckstrin_homology_domains-containing_protein_1-like	6	41836331	41887785	118.255	-2.16918	0.312971	43.5839	4.06172e-11	3.35431e-08	2.16918	FALSE	FALSE	NA	NA
ENSSTUG00000000699.1	phosphoribosyl_pyrophosphate_amidotransferase	4	42028876	42037782	150.144	1.59689	0.239984	43.4528	4.34309e-11	3.38277e-08	1.59689	FALSE	FALSE	NA	NA
ENSSTUG00000024428.1	Krueppel-like_factor_11	25	37995467	37999478	94.9914	1.96174	0.294406	43.2755	4.75495e-11	3.60069e-08	1.96174	FALSE	FALSE	NA	NA
ENSSTUG00000047523.1	uncharacterized_LOC115180285	40	2290555	2295875	26.6302	1.95393	0.301659	42.9145	5.71857e-11	4.21335e-08	1.95393	FALSE	FALSE	NA	NA
ENSSTUG00000033584.1	diablo_homolog,_mitochondrial-like	13	64771597	64775966	94.7024	2.43938	0.362821	42.8506	5.90848e-11	4.23871e-08	2.43938	FALSE	TRUE	NA	NA
ENSSTUG00000049344.1	translocase_of_inner_mitochondrial_membrane_21	2	18744239	18746665	56.8554	1.68252	0.257185	42.5659	6.83388e-11	4.77689e-08	1.68252	FALSE	FALSE	NA	NA
ENSSTUG00000018111.1	ribosome_biogenesis_protein_NOP53-like	26	13314112	13327570	309.218	-1.08156	0.163431	42.3352	7.68979e-11	5.24078e-08	1.08156	FALSE	FALSE	NA	NA
ENSSTUG00000013605.1	constitutive_coactivator_of_peroxisome_proliferator-activated_receptor_gamma-like	10	26417499	26431161	12.9602	3.3148	0.554587	42.1568	8.42398e-11	5.46776e-08	3.3148	FALSE	FALSE	NA	NA
ENSSTUG00000019763.1	25-hydroxyvitamin_D-1_alpha_hydroxylase,_mitochondrial-like	16	27886283	27906796	210.151	8.21265	0.997266	42.1771	8.33694e-11	5.46776e-08	8.21265	FALSE	TRUE	NA	NA
ENSSTUG00000007573.1	molybdenum_cofactor_sulfurase-like	18	22728915	22754728	118.896	2.24999	0.340194	41.6885	1.07039e-10	6.6318e-08	2.24999	FALSE	FALSE	NA	NA
ENSSTUG00000009984.1	S-formylglutathione_hydrolase-like	20	21879960	21888055	112.889	1.52605	0.234816	41.7064	1.06059e-10	6.6318e-08	1.52605	FALSE	FALSE	NA	NA
ENSSTUG00000038783.1	integrin_subunit_alpha_6	24	14627386	14650600	119.135	3.13545	0.463455	40.9925	1.52812e-10	9.25734e-08	3.13545	TRUE	FALSE	NA	NA
ENSSTUG00000015766.1	enoyl-CoA_hydratase_domain-containing_protein_2,_mitochondrial-like	4	45476469	45494947	148.114	1.36189	0.21237	40.6132	1.85544e-10	1.05378e-07	1.36189	TRUE	TRUE	GO:0005739	Cellular Anatomical Entity
ENSSTUG00000003487.1	discoidin,_CUB_and_LCCL_domain-containing_protein_2-like	24	36757300	36886095	72.5036	1.53509	0.239581	40.6692	1.8031e-10	1.05378e-07	1.53509	TRUE	FALSE	NA	NA
ENSSTUG00000012522.1	1,25-dihydroxyvitamin_D(3)_24-hydroxylase,_mitochondrial-like	14	53902461	53912400	2404.8	-2.53739	0.370228	40.6142	1.85454e-10	1.05378e-07	2.53739	FALSE	TRUE	NA	NA
ENSSTUG00000014587.1	tricarboxylate_transport_protein_B,_mitochondrial-like	15	51381097	51400754	1607.03	1.68674	0.26126	40.5052	1.96089e-10	1.09094e-07	1.68674	FALSE	TRUE	NA	NA
ENSSTUG00000021343.1	leucine_rich_glioma_inactivated_1	10	13380723	13394386	254.37	2.57815	0.391887	40.0252	2.50703e-10	1.36689e-07	2.57815	TRUE	FALSE	NA	NA
ENSSTUG00000048088.1	reticulon-1-A-like	33	17899403	17949526	66.4063	2.34914	0.361285	39.9572	2.59585e-10	1.38756e-07	2.34914	TRUE	FALSE	NA	NA
ENSSTUG00000031900.1	rho_GTPase-activating_protein_6-like	8	25439416	25535559	179.096	-2.76828	0.406211	39.8362	2.76185e-10	1.4479e-07	2.76828	FALSE	FALSE	NA	NA
ENSSTUG00000038318.1	HMG_domain-containing_protein_4-like	14	73778633	73781082	45.7146	1.61302	0.257139	39.7243	2.92466e-10	1.50432e-07	1.61302	FALSE	FALSE	NA	NA
ENSSTUG00000045697.1	kinesin-like_protein_KIF21A	8	30994914	31037751	41.1585	2.7986	0.431142	39.6107	3.09978e-10	1.56451e-07	2.7986	TRUE	FALSE	NA	NA
ENSSTUG00000010108.1	ecotropic_viral_integration_site_5_protein_homolog	4	38932334	39031634	117.852	1.34897	0.214027	39.5753	3.15645e-10	1.56451e-07	1.34897	FALSE	FALSE	NA	NA
ENSSTUG00000013061.1	acyl-CoA_oxidase_3,_pristanoyl	8	23756639	23785562	1631.28	0.985859	0.156969	39.2874	3.65801e-10	1.78073e-07	0.985859	FALSE	TRUE	NA	NA
ENSSTUG00000033084.1	peroxisomal_membrane_protein_2	9	23257791	23261067	289.263	1.47807	0.234342	39.1567	3.91124e-10	1.8706e-07	1.47807	FALSE	FALSE	NA	NA
ENSSTUG00000046469.1	cytochrome_P450_4B1-like	37	28902927	28912747	2966.25	1.19145	0.189699	39.0745	4.07929e-10	1.91734e-07	1.19145	FALSE	TRUE	NA	NA
ENSSTUG00000036156.1	2-hydroxyacyl-CoA_lyase_1-like	CAAJIE010000833.1	3629752	3643079	968.415	1.13908	0.181756	38.9996	4.23896e-10	1.95861e-07	1.13908	FALSE	TRUE	NA	NA
ENSSTUG00000023388.1	solute_carrier_family_22_member_16-like	35	1302883	1364379	80.9105	2.73366	0.421937	38.9288	4.3955e-10	1.9971e-07	2.73366	FALSE	FALSE	NA	NA
ENSSTUG00000002954.1	aldehyde_dehydrogenase_family_9_member_A1-B-like	21	34985856	34999209	690.081	1.27882	0.204143	38.7899	4.71965e-10	2.10922e-07	1.27882	TRUE	TRUE	GO:0055114	Metabolic Process
ENSSTUG00000016658.1	growth_hormone_receptor-like	23	22754974	22767363	387.828	2.85999	0.438115	38.5816	5.25126e-10	2.30895e-07	2.85999	TRUE	FALSE	NA	NA
ENSSTUG00000010425.1	maternal_B9.15_protein-like	3	63326194	63338662	111.535	-2.32751	0.354523	38.4801	5.53155e-10	2.39358e-07	2.32751	FALSE	FALSE	NA	NA
ENSSTUG00000040187.1	aminomethyltransferase,_mitochondrial-like	30	23713128	23721522	471.034	1.14739	0.184936	38.214	6.33965e-10	2.7004e-07	1.14739	TRUE	TRUE	GO:0005739	Cellular Anatomical Entity
ENSSTUG00000034228.1	MAPK_regulated_corepressor_interacting_protein_2-like	38	4382226	4386773	10.0796	4.61067	0.803766	38.1139	6.67329e-10	2.79878e-07	4.61067	FALSE	FALSE	NA	NA
ENSSTUG00000015818.1	DDB1-_and_CUL4-associated_factor_6-like	20	32662326	32730469	42.9993	1.69467	0.275318	38.0304	6.96492e-10	2.87683e-07	1.69467	FALSE	FALSE	NA	NA
ENSSTUG00000000191.1	uncharacterized_LOC115193811	5	19963510	19964976	10.5156	2.55018	0.426093	37.8773	7.53358e-10	3.0353e-07	2.55018	TRUE	FALSE	NA	NA
ENSSTUG00000038669.1	lamin-A-like	3	53619546	53652834	441.238	-1.10942	0.177068	37.8659	7.57768e-10	3.0353e-07	1.10942	TRUE	FALSE	NA	NA
ENSSTUG00000040091.1	acyl-CoA_synthetase_family_member_2	2	58701782	58734288	433.705	1.62096	0.26032	37.8391	7.68262e-10	3.0353e-07	1.62096	FALSE	FALSE	NA	NA
ENSSTUG00000013913.1	T-cell-specific_surface_glycoprotein_CD28-like	6	41798366	41805105	290.967	-3.56459	0.516017	37.7558	8.01772e-10	3.11165e-07	3.56459	FALSE	FALSE	NA	NA
ENSSTUG00000036735.1	band_4.1-like_protein_3	6	18598585	18678912	91.6701	2.04523	0.327807	37.7349	8.10414e-10	3.11165e-07	2.04523	FALSE	FALSE	NA	NA
ENSSTUG00000016528.1	PQ-loop_repeat-containing_protein_3-like	35	30225558	30230449	146.56	-2.41492	0.370225	37.5859	8.74733e-10	3.31196e-07	2.41492	FALSE	FALSE	NA	NA
ENSSTUG00000030445.1	fibrinogen-like_protein_1-like_protein	33	21568258	21574486	1278.08	-1.51848	0.240422	37.4078	9.58372e-10	3.54176e-07	1.51848	FALSE	FALSE	NA	NA
ENSSTUG00000047039.1	cholesterol_7-alpha-monooxygenase-like	31	28531677	28536174	508.661	4.45511	0.64988	37.4016	9.6141e-10	3.54176e-07	4.45511	FALSE	TRUE	NA	NA
ENSSTUG00000049748.1	corticotropin-releasing_factor_receptor_2-like	31	12826735	12939355	8.50855	4.86648	0.83256	37.3224	1.00126e-09	3.63939e-07	4.86648	FALSE	FALSE	NA	NA
ENSSTUG00000008076.1	solute_carrier_family_25_member_27	1	25662371	25668869	81.9497	2.09481	0.340055	36.5685	1.47393e-09	5.28696e-07	2.09481	FALSE	FALSE	NA	NA
ENSSTUG00000034092.1	acyl-CoA_dehydrogenase_family_member_11-like	9	23351081	23363328	1112.38	0.920734	0.152431	36.391	1.61444e-09	5.71576e-07	0.920734	FALSE	FALSE	NA	NA
ENSSTUG00000030883.1	serine/threonine-protein_kinase_PLK2-like	9	24245993	24251713	822.383	-3.02557	0.457427	36.2239	1.75898e-09	6.14764e-07	3.02557	FALSE	TRUE	NA	NA
ENSSTUG00000039436.1	fibroblast_growth_factor_receptor-like_1	3	38185823	38247654	38.7823	3.15785	0.50338	36.0391	1.934e-09	6.67375e-07	3.15785	TRUE	FALSE	NA	NA
ENSSTUG00000049239.1	serine/threonine-protein_phosphatase_2A_56_kDa_regulatory_subunit_alpha_isoform-like	1	40489158	40617604	148.71	1.14827	0.190795	36.0131	1.95993e-09	6.67872e-07	1.14827	TRUE	FALSE	NA	NA
ENSSTUG00000023169.1	molybdenum_cofactor_biosynthesis_protein_1-like	25	43170279	43199052	57.4847	1.56869	0.261675	35.9536	2.0207e-09	6.80076e-07	1.56869	FALSE	FALSE	NA	NA
ENSSTUG00000040753.1	methylcrotonoyl-CoA_carboxylase_beta_chain,_mitochondrial-like	22	21884879	21896327	251.133	1.14182	0.189932	35.9297	2.0457e-09	6.80095e-07	1.14182	TRUE	TRUE	GO:0005739	Cellular Anatomical Entity
ENSSTUG00000038578.1	acyl-protein_thioesterase_1-like	6	27178949	27181621	51.2768	1.60679	0.268059	35.7512	2.24198e-09	7.36368e-07	1.60679	FALSE	FALSE	NA	NA
ENSSTUG00000023530.1	mitochondrial_dicarboxylate_carrier-like	38	21944649	21974145	948.957	1.19559	0.199314	35.6431	2.36984e-09	7.69096e-07	1.19559	TRUE	FALSE	NA	NA
ENSSTUG00000039419.1	receptor-type_tyrosine-protein_phosphatase_T	16	59131721	59719382	92.7709	10.0139	1.35143	35.5957	2.4282e-09	7.7284e-07	10.0139	TRUE	FALSE	NA	NA
ENSSTUG00000012376.1	myotubularin-related_protein_7-like	11	17825537	17838261	104.942	-3.30079	0.500547	35.5878	2.43807e-09	7.7284e-07	3.30079	FALSE	FALSE	NA	NA
ENSSTUG00000012238.1	TAO_kinase_3	27	2440976	2541698	82.6161	1.51226	0.252817	35.5052	2.54364e-09	7.97037e-07	1.51226	FALSE	FALSE	NA	NA
ENSSTUG00000030700.1	peroxisomal_biogenesis_factor_11_alpha	17	30817777	30819690	16.3657	2.23432	0.382278	35.3758	2.7184e-09	8.42116e-07	2.23432	FALSE	FALSE	NA	NA
ENSSTUG00000035776.1	Krueppel-like_factor_11	35	27501863	27506794	132.361	3.20371	0.510165	35.1538	3.04673e-09	9.33222e-07	3.20371	FALSE	FALSE	NA	NA
ENSSTUG00000006285.1	serine/threonine-protein_kinase_PLK4-like	8	22782917	22831519	16.3552	-4.78059	0.749874	35.1098	3.11626e-09	9.43915e-07	4.78059	FALSE	FALSE	NA	NA
ENSSTUG00000014237.1	signal-induced_proliferation-associated_1-like_protein_1	25	29209882	29308389	45.0373	1.60555	0.27266	34.896	3.47795e-09	1.0419e-06	1.60555	FALSE	FALSE	NA	NA
ENSSTUG00000027170.1	phosphorylase_b_kinase_regulatory_subunit_alpha,_liver_isoform-like	CAAJIE010000944.1	136091	168597	515.502	1.69481	0.283086	34.8588	3.54498e-09	1.05043e-06	1.69481	TRUE	FALSE	NA	NA
ENSSTUG00000039524.1	diamine_acetyltransferase_1-like	6	13242509	13247591	1947.57	-1.27317	0.210897	34.6995	3.84723e-09	1.12773e-06	1.27317	TRUE	FALSE	NA	NA
ENSSTUG00000020433.1	cytochrome_P450_2K1-like	28	9727178	9739098	854.796	3.1032	0.496327	34.6685	3.90912e-09	1.13369e-06	3.1032	FALSE	TRUE	NA	NA
ENSSTUG00000008677.1		19	55332656	55335370	190.633	1.53675	0.259613	34.5445	4.16607e-09	1.19549e-06	1.53675	FALSE	FALSE	NA	NA
ENSSTUG00000049414.1	protein_FAM169B-like	7	5414207	5418380	20.7072	2.20409	0.379674	34.499	4.26477e-09	1.21106e-06	2.20409	FALSE	FALSE	NA	NA
ENSSTUG00000025113.1	probable_phosphatase_phospho1	32	11575899	11576738	143.245	2.04426	0.341175	34.4188	4.44416e-09	1.24899e-06	2.04426	TRUE	FALSE	NA	NA
ENSSTUG00000015855.1	histone_H1.0-B-like	2	60848755	60849351	219.488	2.8805	0.473129	34.3596	4.58135e-09	1.27441e-06	2.8805	FALSE	FALSE	NA	NA
ENSSTUG00000009052.1	thioredoxin_domain-containing_protein_9-like	24	38467037	38470989	363.264	-0.991803	0.166773	34.3388	4.63056e-09	1.27509e-06	0.991803	FALSE	FALSE	NA	NA
ENSSTUG00000015042.1		7	11680271	11713072	400.145	1.47081	0.249241	34.2163	4.93143e-09	1.34436e-06	1.47081	TRUE	FALSE	NA	NA
ENSSTUG00000034849.1	bcl-2-like_protein_1	28	30259821	30278941	347.678	-1.41667	0.236014	34.1055	5.22047e-09	1.40906e-06	1.41667	FALSE	FALSE	NA	NA
ENSSTUG00000012104.1	complement_C1q_like_3	2	22826839	22832253	12.3178	2.75294	0.492368	34.0268	5.43585e-09	1.45281e-06	2.75294	FALSE	FALSE	NA	NA
ENSSTUG00000022607.1	roundabout_guidance_receptor_2	26	34022372	34134431	38.4538	2.39773	0.40351	33.8111	6.07318e-09	1.60739e-06	2.39773	TRUE	FALSE	NA	NA
ENSSTUG00000002391.1	tetratricopeptide_repeat_protein_5-like	5	50032576	50043519	52.6321	1.16526	0.201782	33.6524	6.58925e-09	1.72721e-06	1.16526	FALSE	FALSE	NA	NA
ENSSTUG00000010995.1	ecto-NOX_disulfide-thiol_exchanger_1-like	20	23185885	23202548	22.2977	1.77152	0.311415	33.6089	6.7382e-09	1.73293e-06	1.77152	FALSE	TRUE	NA	NA
ENSSTUG00000015603.1	cysteine_dioxygenase_type_1-like	9	1837335	1844716	9053.03	-1.69544	0.281241	33.6183	6.70577e-09	1.73293e-06	1.69544	FALSE	TRUE	NA	NA
ENSSTUG00000032825.1	acetolactate_synthase-like_protein	13	70506710	70511894	148.211	0.745513	0.128841	33.554	6.93141e-09	1.76595e-06	0.745513	FALSE	FALSE	NA	NA
ENSSTUG00000028895.1	protein_regulator_of_cytokinesis_1-like	4	65854254	65866544	62.1398	1.78894	0.306286	33.4474	7.32189e-09	1.84285e-06	1.78894	TRUE	FALSE	NA	NA
ENSSTUG00000020820.1	dual_specificity_protein_phosphatase_CDC14C-like	27	6620160	6690051	287.379	2.08726	0.352748	33.435	7.36841e-09	1.84285e-06	2.08726	FALSE	FALSE	NA	NA
ENSSTUG00000025324.1	structural_maintenance_of_chromosomes_protein_1A-like	28	11854496	11875318	120.985	1.2143	0.210227	33.3828	7.56923e-09	1.87586e-06	1.2143	FALSE	FALSE	NA	NA
ENSSTUG00000018014.1	SUN_domain-containing_ossification_factor-like	31	11596183	11623174	129.334	-1.89603	0.315173	33.3341	7.76093e-09	1.90604e-06	1.89603	FALSE	FALSE	NA	NA
ENSSTUG00000020110.1	TBC1_domain_family_member_5-like	34	29295197	29321502	152.412	1.26896	0.21935	33.2602	8.06152e-09	1.96219e-06	1.26896	FALSE	FALSE	NA	NA
ENSSTUG00000033136.1	KICSTOR_complex_protein_ITFG2-like	40	11638231	11650430	46.781	1.45717	0.253813	33.0969	8.76801e-09	2.11526e-06	1.45717	FALSE	FALSE	NA	NA
ENSSTUG00000015893.1		13	22379911	22381247	418.403	-0.670039	0.115681	33.0346	9.05315e-09	2.1649e-06	0.670039	FALSE	FALSE	NA	NA
ENSSTUG00000010633.1	enoyl-CoA_delta_isomerase_2,_mitochondrial-like	6	31334462	31350712	616.503	1.22812	0.212821	32.9636	9.38986e-09	2.22589e-06	1.22812	TRUE	FALSE	NA	NA
ENSSTUG00000036121.1	adenylate_cyclase_type_6-like	30	7361333	7439104	73.3126	1.24196	0.217166	32.8531	9.93948e-09	2.33586e-06	1.24196	FALSE	FALSE	NA	NA
ENSSTUG00000014289.1	programmed_cell_death_protein_4-like	4	19064721	19096634	295.56	1.57078	0.271489	32.8004	1.02126e-08	2.37954e-06	1.57078	FALSE	FALSE	NA	NA
ENSSTUG00000027739.1	succinyl-CoA:3-ketoacid_coenzyme_A_transferase_1,_mitochondrial-like	12	67664823	67674106	1998.26	1.16608	0.202984	32.7149	1.06717e-08	2.46544e-06	1.16608	TRUE	TRUE	GO:0005739	Cellular Anatomical Entity
ENSSTUG00000011415.1	histone_H1.0-B-like	10	739012	739608	128.936	3.65416	0.614667	32.641	1.10851e-08	2.53941e-06	3.65416	FALSE	FALSE	NA	NA
ENSSTUG00000013678.1	acyl-coenzyme_A_thioesterase_1-like	1	7368461	7371047	166.398	-1.94527	0.326239	32.6244	1.11801e-08	2.53983e-06	1.94527	FALSE	FALSE	NA	NA
ENSSTUG00000029571.1	COP9_signalosome_complex_subunit_8	20	49453835	49471799	46.6597	1.67045	0.290994	32.5515	1.16077e-08	2.61519e-06	1.67045	FALSE	FALSE	NA	NA
ENSSTUG00000002363.1	nuclear_receptor_subfamily_0_group_B_member_2-like	3	46691572	46698208	219.743	2.16488	0.37165	32.3604	1.28069e-08	2.86172e-06	2.16488	FALSE	FALSE	NA	NA
ENSSTUG00000014822.1	uncharacterized_LOC115208477	14	59193309	59201043	57.1341	1.44464	0.254552	32.3099	1.31444e-08	2.91325e-06	1.44464	FALSE	TRUE	NA	NA
ENSSTUG00000017266.1	sodium/hydrogen_exchanger_9B2-like	4	20948196	20968772	224.253	1.92273	0.332239	32.2439	1.35981e-08	2.96559e-06	1.92273	TRUE	TRUE	GO:0055114	Metabolic Process
ENSSTUG00000036153.1	lipolysis-stimulated_lipoprotein_receptor-like	3	51114962	51126336	154.368	1.16605	0.20496	32.2457	1.35855e-08	2.96559e-06	1.16605	FALSE	FALSE	NA	NA
ENSSTUG00000029059.1	thrombospondin-1-like	25	29578890	29589445	166.707	-2.86875	0.466138	32.1168	1.45179e-08	3.14106e-06	2.86875	FALSE	TRUE	NA	NA
ENSSTUG00000034065.1	sperm_tail_PG-rich_repeat_containing_2	27	37265120	37338919	188.255	1.2689	0.2235	31.9267	1.60105e-08	3.43671e-06	1.2689	FALSE	FALSE	NA	NA
ENSSTUG00000050857.1	interleukin-1_receptor-like_1	24	16660761	16749922	251.444	-1.86363	0.317055	31.723	1.77806e-08	3.78684e-06	1.86363	FALSE	FALSE	NA	NA
ENSSTUG00000017494.1	mitochondrial_glycine_transporter_B-like	32	19853068	19860159	3273.72	-2.78718	0.455823	31.5999	1.89443e-08	4.00342e-06	2.78718	TRUE	TRUE	GO:0005739	Cellular Anatomical Entity
ENSSTUG00000021223.1	protein_L-Myc-1b-like	33	23384302	23388125	104.769	-1.95742	0.333618	31.5641	1.92962e-08	4.04641e-06	1.95742	FALSE	FALSE	NA	NA
ENSSTUG00000034816.1	protein-L-isoaspartate(D-aspartate)_O-methyltransferase-like	1	31123131	31133673	157.223	0.932554	0.166141	31.5365	1.95723e-08	4.07297e-06	0.932554	FALSE	FALSE	NA	NA
ENSSTUG00000021256.1	trimethyllysine_dioxygenase,_mitochondrial-like	19	42976677	42988248	214.153	2.38788	0.412187	31.4603	2.03562e-08	4.20401e-06	2.38788	FALSE	TRUE	NA	NA
ENSSTUG00000016557.1	steroid_5_alpha-reductase_1	34	23056676	23063681	25.6216	2.13438	0.378782	31.4354	2.06186e-08	4.22619e-06	2.13438	FALSE	TRUE	NA	NA
ENSSTUG00000036433.1	AN1-type_zinc_finger_protein_5-like	12	68130952	68133910	234.157	-1.41368	0.245602	31.3993	2.10054e-08	4.27334e-06	1.41368	FALSE	FALSE	NA	NA
ENSSTUG00000046156.1	dystonin-like	18	48540508	48735635	533.566	-1.17809	0.205979	31.3781	2.12367e-08	4.2884e-06	1.17809	FALSE	FALSE	NA	NA
ENSSTUG00000046356.1	filamin-binding_LIM_protein_1-like	14	44295891	44300245	194.558	-1.24314	0.218225	31.2875	2.22508e-08	4.46013e-06	1.24314	TRUE	FALSE	NA	NA
ENSSTUG00000040627.1	solute_carrier_family_16_member_13	5	46890212	46927626	20.3468	2.29758	0.414947	30.9973	2.58393e-08	5.14164e-06	2.29758	FALSE	TRUE	NA	NA
ENSSTUG00000027784.1	xaa-Pro_dipeptidase-like	12	26367953	26384239	140.876	1.05462	0.189291	30.9823	2.60394e-08	5.14391e-06	1.05462	TRUE	FALSE	NA	NA
ENSSTUG00000047098.1	uncharacterized_LOC115154956	19	52436164	52438464	58.7616	2.5171	0.438237	30.9542	2.64195e-08	5.18145e-06	2.5171	TRUE	FALSE	NA	NA
ENSSTUG00000030854.1	RING_finger_protein_227-like	8	16492130	16495433	90.0089	-2.75402	0.460228	30.9004	2.71616e-08	5.28894e-06	2.75402	FALSE	FALSE	NA	NA
ENSSTUG00000013196.1	zinc_finger_SWIM_domain-containing_protein_5-like	31	21490748	21536715	87.3296	1.66314	0.297986	30.7824	2.88643e-08	5.58063e-06	1.66314	FALSE	FALSE	NA	NA
ENSSTUG00000028441.1	Krueppel-like_factor_11	1	35334894	35345179	78.3161	1.91744	0.340369	30.7344	2.95874e-08	5.68016e-06	1.91744	FALSE	FALSE	NA	NA
ENSSTUG00000040373.1	serine_beta-lactamase-like_protein_LACTB,_mitochondrial	7	3003858	3006723	78.9278	0.98545	0.178406	30.6859	3.03354e-08	5.78303e-06	0.98545	FALSE	FALSE	NA	NA
ENSSTUG00000026622.1	receptor-type_tyrosine-protein_phosphatase_kappa-like	1	30635603	30784387	112.026	1.09304	0.197439	30.5401	3.27037e-08	6.19122e-06	1.09304	TRUE	FALSE	NA	NA
ENSSTUG00000011673.1	protein_C12orf4_homolog	17	43183959	43206059	82.5599	1.20922	0.219166	30.5205	3.30356e-08	6.21093e-06	1.20922	TRUE	FALSE	NA	NA
ENSSTUG00000026282.1	cysteine/serine-rich_nuclear_protein_1-like	21	46283772	46296086	93.641	-1.51359	0.267314	30.4629	3.40307e-08	6.35418e-06	1.51359	FALSE	FALSE	NA	NA
ENSSTUG00000017789.1	retinol_dehydrogenase_8-like	32	16615721	16624913	481.751	2.13486	0.379165	30.1536	3.99136e-08	7.40194e-06	2.13486	FALSE	TRUE	NA	NA
ENSSTUG00000006681.1	FYVE,_RhoGEF_and_PH_domain-containing_protein_4-like	17	42812481	42913975	100.896	1.20412	0.21942	30.0586	4.19178e-08	7.57448e-06	1.20412	TRUE	FALSE	NA	NA
ENSSTUG00000019074.1	nitrilase_1	5	52229729	52232318	140.212	1.15403	0.210102	30.0459	4.21944e-08	7.57448e-06	1.15403	TRUE	FALSE	NA	NA
ENSSTUG00000028440.1	nucleotide-binding_oligomerization_domain-containing_protein_1-like	3	59690780	59698578	134.409	1.03156	0.188292	30.0441	4.22332e-08	7.57448e-06	1.03156	TRUE	FALSE	NA	NA
ENSSTUG00000000315.1	gamma-tubulin_complex_component_2-like	2	58806801	58821380	114.726	-0.982031	0.177162	30.0642	4.17977e-08	7.57448e-06	0.982031	FALSE	FALSE	NA	NA
ENSSTUG00000042394.1	protein_BTG3-like	37	12009212	12012658	63.2963	-1.95698	0.343617	30.0821	4.14128e-08	7.57448e-06	1.95698	FALSE	FALSE	NA	NA
ENSSTUG00000019494.1	karyopherin_subunit_alpha_4	13	60129151	60142403	452.284	-0.748477	0.135314	30.0125	4.29262e-08	7.64844e-06	0.748477	FALSE	FALSE	NA	NA
ENSSTUG00000015867.1	ribonucleoprotein_PTB-binding_1-like	32	16123291	16133344	30.7528	1.7157	0.313227	29.9712	4.3851e-08	7.76249e-06	1.7157	FALSE	FALSE	NA	NA
ENSSTUG00000047458.1	phosphoserine_phosphatase-like	26	20549434	20563163	47.2616	3.55072	0.608537	29.9229	4.49563e-08	7.9068e-06	3.55072	FALSE	FALSE	NA	NA
ENSSTUG00000029822.1	nicotinate_phosphoribosyltransferase	22	36337366	36376186	69.681	1.47823	0.268907	29.8671	4.62701e-08	8.04768e-06	1.47823	TRUE	FALSE	NA	NA
ENSSTUG00000014559.1	sodium/potassium-transporting_ATPase_subunit_beta-1-interacting_protein_4-like	31	4944503	5046039	20.4226	1.68312	0.310467	29.8638	4.63477e-08	8.04768e-06	1.68312	FALSE	FALSE	NA	NA
ENSSTUG00000023579.1	uncharacterized_LOC115195722	6	24887690	24904237	119.255	-1.59402	0.283671	29.7428	4.93324e-08	8.51171e-06	1.59402	FALSE	FALSE	NA	NA
ENSSTUG00000018451.1	F-box/WD_repeat-containing_protein_11-like	19	41897067	41908579	241.731	-0.678886	0.123744	29.6722	5.11625e-08	8.77195e-06	0.678886	FALSE	TRUE	NA	NA
ENSSTUG00000015327.1	guanine_deaminase-like	27	28037503	28053802	224.121	-2.97339	0.50108	29.6245	5.24377e-08	8.93441e-06	2.97339	TRUE	FALSE	NA	NA
ENSSTUG00000000523.1	uncharacterized_LOC115192372	4	42023718	42032871	1451.73	1.29105	0.23594	29.5658	5.40495e-08	9.15182e-06	1.29105	FALSE	FALSE	NA	NA
ENSSTUG00000017394.1	quinone_oxidoreductase-like_protein_1	6	42350644	42356831	115.108	1.1895	0.218546	29.4929	5.61217e-08	9.44404e-06	1.1895	TRUE	TRUE	GO:0055114	Metabolic Process
ENSSTUG00000047236.1	protein_FAM222A-like	23	12883215	12918074	123.384	1.2766	0.234493	29.4737	5.6682e-08	9.45565e-06	1.2766	TRUE	FALSE	NA	NA
ENSSTUG00000008996.1	REST_corepressor_1-like	25	18005265	18019178	54.2199	1.3915	0.255908	29.4667	5.68845e-08	9.45565e-06	1.3915	FALSE	FALSE	NA	NA
ENSSTUG00000046541.1	kaptin,_actin_binding_protein	19	20010308	20021491	46.4156	1.0072	0.186557	29.3921	5.9117e-08	9.7672e-06	1.0072	TRUE	FALSE	NA	NA
ENSSTUG00000012802.1	high_affinity_copper_uptake_protein_1-like	12	62341163	62351626	7743.08	-1.61635	0.287733	29.3567	6.0209e-08	9.8877e-06	1.61635	FALSE	FALSE	NA	NA
ENSSTUG00000034124.1	CD82_antigen-like	29	165495	191928	75.1575	1.38497	0.255572	29.2443	6.38043e-08	1.04154e-05	1.38497	FALSE	FALSE	NA	NA
ENSSTUG00000007539.1	beta-1,3-galactosyl-O-glycosyl-glycoprotein_beta-1,6-N-acetylglucosaminyltransferase_7-like	14	52240331	52250540	53.4208	1.80538	0.330795	29.1689	6.63367e-08	1.07643e-05	1.80538	TRUE	FALSE	NA	NA
ENSSTUG00000004097.1	rab11_family-interacting_protein_1-like	23	14242511	14270929	213.558	-1.18285	0.214929	29.1477	6.70658e-08	1.08182e-05	1.18285	FALSE	FALSE	NA	NA
ENSSTUG00000039121.1	gelsolin-like	21	12508772	12531867	453.737	1.28377	0.236545	29.1274	6.77727e-08	1.0868e-05	1.28377	TRUE	FALSE	NA	NA
ENSSTUG00000000898.1	proline_rich_18	2	46330944	46331693	9.14734	-3.36119	0.617414	29.0552	7.03436e-08	1.1149e-05	3.36119	FALSE	FALSE	NA	NA
ENSSTUG00000046172.1	ras-related_protein_Rab-11B-like	31	31038019	31044135	140.758	2.07183	0.376671	29.0579	7.02483e-08	1.1149e-05	2.07183	FALSE	FALSE	NA	NA
ENSSTUG00000013842.1	acyl-CoA_dehydrogenase_family_member_11	2	34595082	34685219	387.008	0.900668	0.167296	28.9502	7.42622e-08	1.17021e-05	0.900668	FALSE	TRUE	NA	NA
ENSSTUG00000003216.1	E3_ubiquitin-protein_ligase_DTX4-like	4	2989956	3022663	26.9874	-3.04381	0.534293	28.6012	8.89282e-08	1.39128e-05	3.04381	FALSE	FALSE	NA	NA
ENSSTUG00000034784.1	low-density_lipoprotein_receptor-related_protein_11-like	1	31115521	31121810	11.1232	3.53648	0.654351	28.5928	8.93124e-08	1.39128e-05	3.53648	FALSE	FALSE	NA	NA
ENSSTUG00000041702.1	ALG6_alpha-1,3-glucosyltransferase	22	40385899	40404676	78.8812	1.10227	0.206354	28.5572	9.09733e-08	1.4091e-05	1.10227	FALSE	FALSE	NA	NA
ENSSTUG00000030531.1	25-hydroxyvitamin_D-1_alpha_hydroxylase,_mitochondrial-like	14	36732870	36741643	30.9911	2.82738	0.51144	28.5274	9.23839e-08	1.42287e-05	2.82738	TRUE	TRUE	GO:0005506,GO:0055114	Binding, Metabolic Process
ENSSTUG00000020640.1	glypican-1-like	4	50353477	50421528	226.36	2.98443	0.52958	28.495	9.394e-08	1.43871e-05	2.98443	TRUE	FALSE	NA	NA
ENSSTUG00000003808.1	phosphatidylinositol_binding_clathrin_assembly_protein	15	17164959	17215567	158.082	1.84326	0.340931	28.2823	1.04849e-07	1.59681e-05	1.84326	TRUE	FALSE	NA	NA
ENSSTUG00000018422.1	proton-coupled_amino_acid_transporter_4-like	26	32687480	32919646	39.9649	-1.09566	0.205366	28.1879	1.10089e-07	1.6673e-05	1.09566	FALSE	FALSE	NA	NA
ENSSTUG00000034153.1	mitogen-activated_protein_kinase_kinase_kinase_5-like	1	31053613	31113176	165.48	1.44773	0.270766	28.1711	1.11051e-07	1.67257e-05	1.44773	TRUE	FALSE	NA	NA
ENSSTUG00000038281.1	diphosphoinositol_polyphosphate_phosphohydrolase_1-like	30	17324333	17341775	84.5683	1.77357	0.329795	28.1494	1.12305e-07	1.68217e-05	1.77357	TRUE	FALSE	NA	NA
ENSSTUG00000033425.1	desumoylating_isopeptidase_1-like	18	57672529	57678197	211.727	-0.937543	0.174491	28.1281	1.13548e-07	1.69149e-05	0.937543	FALSE	FALSE	NA	NA
ENSSTUG00000026669.1	xylulokinase	6	17770098	17842117	184.809	1.26385	0.237183	28.0865	1.16012e-07	1.71881e-05	1.26385	TRUE	FALSE	NA	NA
ENSSTUG00000043412.1	nuclear_receptor_subfamily_2_group_F_member_1-A	27	33928960	33935130	131.946	1.18602	0.223712	28.0032	1.21113e-07	1.78468e-05	1.18602	FALSE	FALSE	NA	NA
ENSSTUG00000038722.1	dnaJ_homolog_subfamily_B_member_1-like	32	25937009	25942639	48.7816	-1.05423	0.197994	27.9786	1.22664e-07	1.79782e-05	1.05423	FALSE	FALSE	NA	NA
ENSSTUG00000024747.1	mitogen-activated_protein_kinase_6-like	CAAJIE010000340.1	729999	760061	800.66	-1.33562	0.246284	27.9042	1.2747e-07	1.85827e-05	1.33562	FALSE	FALSE	NA	NA
ENSSTUG00000034133.1	CCN_family_member_2-like	1	31045759	31048772	710.104	-3.53664	0.594716	27.8889	1.28486e-07	1.86311e-05	3.53664	FALSE	FALSE	NA	NA
ENSSTUG00000041536.1	cytochrome_P450_27C1-like	CAAJIE010000604.1	9923	41482	162.399	1.99598	0.370929	27.7973	1.34715e-07	1.93288e-05	1.99598	TRUE	TRUE	GO:0005506,GO:0055114	Binding, Metabolic Process
ENSSTUG00000008821.1	large_neutral_amino_acids_transporter_small_subunit_4-like	19	905797	934760	289.875	-1.57872	0.289793	27.8048	1.34191e-07	1.93288e-05	1.57872	FALSE	FALSE	NA	NA
ENSSTUG00000038580.1	glutamate_receptor_ionotropic,_kainate_5-like	37	10169335	10208173	46.3108	-2.88898	0.510351	27.7701	1.3662e-07	1.94995e-05	2.88898	TRUE	FALSE	NA	NA
ENSSTUG00000027450.1	phenylserine_dehydratase-like	40	22829570	22833150	19.7365	2.1448	0.4086	27.7408	1.38704e-07	1.96938e-05	2.1448	FALSE	FALSE	NA	NA
ENSSTUG00000050672.1	germ_cell-specific_gene_1-like_protein	34	8968774	8980644	69.0179	1.7177	0.323302	27.7101	1.40928e-07	1.99059e-05	1.7177	TRUE	FALSE	NA	NA
ENSSTUG00000049675.1	choline_kinase_alpha-like	7	5457156	5474793	195.687	-2.01065	0.364533	27.6967	1.41902e-07	1.99402e-05	2.01065	TRUE	FALSE	NA	NA
ENSSTUG00000027466.1	nuclear_factor_of_activated_T-cells,_cytoplasmic_2-like	16	11111913	11149838	58.5788	-2.49975	0.449556	27.6531	1.45141e-07	2.02908e-05	2.49975	TRUE	FALSE	NA	NA
ENSSTUG00000006696.1	solute_carrier_family_25_member_36-A-like	13	75162178	75179766	52.7548	2.20541	0.411808	27.5606	1.52247e-07	2.05032e-05	2.20541	TRUE	TRUE	GO:0005739	Cellular Anatomical Entity
ENSSTUG00000007212.1	peroxisomal_trans-2-enoyl-CoA_reductase	21	51686025	51701475	182.4	1.1261	0.213951	27.5742	1.51182e-07	2.05032e-05	1.1261	TRUE	TRUE	GO:0005777,GO:0055114	Cellular Anatomical Entity, Metabolic Process
ENSSTUG00000006202.1	7-dehydrocholesterol_reductase-like	29	35483603	35492241	741.588	2.1655	0.401297	27.5737	1.51223e-07	2.05032e-05	2.1655	TRUE	TRUE	GO:0055114	Metabolic Process
ENSSTUG00000009710.1		26	41839853	41841390	309.465	2.48803	0.457095	27.5998	1.49198e-07	2.05032e-05	2.48803	FALSE	FALSE	NA	NA
ENSSTUG00000011965.1	uricase-like	22	1606702	1621248	4219.73	1.21796	0.230814	27.5552	1.52678e-07	2.05032e-05	1.21796	FALSE	TRUE	NA	NA
ENSSTUG00000020342.1	saccharopine_dehydrogenase-like_oxidoreductase	25	37225407	37249196	508.297	0.816698	0.155452	27.5966	1.49442e-07	2.05032e-05	0.816698	FALSE	FALSE	NA	NA
ENSSTUG00000047296.1	MAPK_regulated_corepressor_interacting_protein_2-like	14	74975706	74981628	117.629	1.96347	0.367097	27.5831	1.50488e-07	2.05032e-05	1.96347	FALSE	FALSE	NA	NA
ENSSTUG00000047591.1	pyruvate_dehydrogenase_kinase_3	2	17956410	17974776	5068.71	1.44987	0.27353	27.5751	1.51113e-07	2.05032e-05	1.44987	FALSE	TRUE	NA	NA
ENSSTUG00000026108.1	vacuolar_protein_sorting-associated_protein_51_homolog	19	44201332	44208173	23.8596	1.93884	0.368634	27.5179	1.55644e-07	2.07991e-05	1.93884	FALSE	FALSE	NA	NA
ENSSTUG00000021512.1		30	21456931	21458559	74.6881	2.33071	0.432847	27.4966	1.57367e-07	2.09268e-05	2.33071	FALSE	FALSE	NA	NA
ENSSTUG00000035795.1	progressive_ankylosis_protein_homolog_B-like	6	26902335	26925062	39.3522	1.66527	0.316304	27.3878	1.66475e-07	2.1924e-05	1.66527	TRUE	FALSE	NA	NA
ENSSTUG00000015606.1	GTP_cyclohydrolase_1_feedback_regulatory_protein	33	22504212	22505637	29.283	1.45549	0.280202	27.3967	1.65714e-07	2.1924e-05	1.45549	FALSE	FALSE	NA	NA
ENSSTUG00000038267.1	suppressor_of_cytokine_signaling_2-like	30	17309179	17312972	481.837	9.87523	1.37711	27.3186	1.72543e-07	2.26139e-05	9.87523	TRUE	FALSE	NA	NA
ENSSTUG00000028853.1	arginase-2,_mitochondrial-like	33	41086866	41098671	79.0546	-3.5801	0.615095	27.1465	1.88607e-07	2.4601e-05	3.5801	FALSE	FALSE	NA	NA
ENSSTUG00000009366.1	coiled-coil-helix-coiled-coil-helix_domain_containing_10	23	37630622	37633151	291.999	1.55958	0.296363	27.1189	1.91322e-07	2.47187e-05	1.55958	TRUE	TRUE	GO:0005739	Cellular Anatomical Entity
ENSSTUG00000006477.1		24	49150412	49179576	32.0701	1.60438	0.308865	27.1196	1.91253e-07	2.47187e-05	1.60438	FALSE	FALSE	NA	NA
ENSSTUG00000012727.1	dehydrogenase/reductase_SDR_family_member_11	15	33068835	33116447	116.543	1.22242	0.234352	27.0946	1.93743e-07	2.49134e-05	1.22242	TRUE	FALSE	NA	NA
ENSSTUG00000000371.1	myotubularin-related_protein_7-like	4	3497440	3509790	42.6754	-2.68069	0.483285	27.0717	1.96047e-07	2.50913e-05	2.68069	FALSE	FALSE	NA	NA
ENSSTUG00000043377.1	eukaryotic_translation_initiation_factor_2_subunit_2-like	16	60375788	60390409	866.062	0.968052	0.185877	27.0268	2.00658e-07	2.55614e-05	0.968052	FALSE	FALSE	NA	NA
ENSSTUG00000037686.1	retinoic_acid_receptor_RXR-gamma-A-like	31	29815326	29843059	95.9507	1.91056	0.363469	26.9977	2.03702e-07	2.58284e-05	1.91056	FALSE	FALSE	NA	NA
ENSSTUG00000030856.1	ADP-ribosylation_factor-like_protein_13B	3	32445581	32454641	25.5662	3.06063	0.568326	26.9655	2.07124e-07	2.60667e-05	3.06063	TRUE	FALSE	NA	NA
ENSSTUG00000041654.1	farnesyl_pyrophosphate_synthase-like	37	2149861	2153944	334.382	2.41762	0.449619	26.962	2.07493e-07	2.60667e-05	2.41762	TRUE	FALSE	NA	NA
ENSSTUG00000011846.1	protein_cordon-bleu-like	3	57562943	57630616	152.182	2.89483	0.530709	26.9452	2.09311e-07	2.61744e-05	2.89483	FALSE	FALSE	NA	NA
ENSSTUG00000010897.1	protein_MON2_homolog	4	57108562	57169295	42.9938	1.46823	0.281528	26.9318	2.10766e-07	2.6236e-05	1.46823	TRUE	FALSE	NA	NA
ENSSTUG00000001895.1	basic_leucine_zipper_transcriptional_factor_ATF-like_3	1	26736012	26742799	399.488	1.11311	0.213861	26.9061	2.13581e-07	2.64416e-05	1.11311	FALSE	FALSE	NA	NA
ENSSTUG00000002412.1	secernin-2-like	14	65742622	65749911	109.537	0.989854	0.1906	26.8991	2.14358e-07	2.64416e-05	0.989854	FALSE	FALSE	NA	NA
ENSSTUG00000005403.1	inactive_ubiquitin_carboxyl-terminal_hydrolase_53-like	5	44754549	44798150	43.2931	1.85838	0.357897	26.8707	2.17533e-07	2.67124e-05	1.85838	FALSE	FALSE	NA	NA
ENSSTUG00000016527.1		35	30223922	30224920	12156.2	-0.835596	0.15913	26.8608	2.18646e-07	2.67287e-05	0.835596	FALSE	FALSE	NA	NA
ENSSTUG00000029777.1	serine/threonine-protein_kinase_SBK1-like	36	34425787	34429861	13.738	-7.73973	1.29448	26.851	2.19758e-07	2.67293e-05	7.73973	TRUE	FALSE	NA	NA
ENSSTUG00000038892.1	electron_transfer_flavoprotein_subunit_alpha,_mitochondrial-like	7	2937048	2946223	1640.38	0.91187	0.175796	26.8435	2.20612e-07	2.67293e-05	0.91187	FALSE	TRUE	NA	NA
ENSSTUG00000010232.1	sestrin-1-like	1	19027479	19099286	107.378	2.37941	0.445993	26.817	2.23659e-07	2.69786e-05	2.37941	FALSE	TRUE	NA	NA
ENSSTUG00000030619.1	DNA_damage_inducible_transcript_3	16	56301792	56305672	187.685	1.28223	0.246519	26.7875	2.27097e-07	2.72727e-05	1.28223	FALSE	FALSE	NA	NA
ENSSTUG00000006379.1	tetratricopeptide_repeat_domain_36	26	47844004	47859456	2500.31	1.1757	0.226554	26.6886	2.39027e-07	2.85795e-05	1.1757	TRUE	FALSE	NA	NA
ENSSTUG00000024612.1	annexin_A11-like	5	6182359	6203841	1097.1	-0.826123	0.158019	26.6653	2.41924e-07	2.87115e-05	0.826123	FALSE	FALSE	NA	NA
ENSSTUG00000034123.1	sodium-dependent_serotonin_transporter-like	13	54292753	54303913	1520.91	-1.45795	0.273903	26.6628	2.42238e-07	2.87115e-05	1.45795	FALSE	FALSE	NA	NA
ENSSTUG00000017340.1	NAD-dependent_protein_deacylase_sirtuin-5,_mitochondrial-like	31	16414263	16420642	238.67	1.08664	0.209934	26.6543	2.43309e-07	2.87136e-05	1.08664	FALSE	FALSE	NA	NA
ENSSTUG00000027028.1		2	67820727	67822334	472.295	2.18695	0.41257	26.6277	2.46677e-07	2.89857e-05	2.18695	FALSE	FALSE	NA	NA
ENSSTUG00000004870.1	methylcrotonoyl-CoA_carboxylase_subunit_alpha,_mitochondrial-like	4	46034596	46051602	751.189	0.751653	0.145725	26.6133	2.48525e-07	2.90774e-05	0.751653	FALSE	FALSE	NA	NA
ENSSTUG00000021198.1	ethanolamine_kinase_1-like	7	19215102	19251087	917.736	1.79164	0.341959	26.5423	2.57824e-07	3.00365e-05	1.79164	TRUE	FALSE	NA	NA
ENSSTUG00000007407.1	patched_domain-containing_protein_3-like	6	22147860	22164061	2903.69	-1.19497	0.226972	26.5017	2.633e-07	3.05439e-05	1.19497	FALSE	FALSE	NA	NA
ENSSTUG00000007992.1	microtubule-associated_serine/threonine-protein_kinase_3-like	17	15242651	15296992	13.3106	-2.71641	0.509282	26.4889	2.65057e-07	3.06175e-05	2.71641	FALSE	FALSE	NA	NA
ENSSTUG00000027771.1	protein-tyrosine_sulfotransferase_2-like	CAAJIE010000793.1	21545	24647	192.471	1.39945	0.270162	26.4791	2.66405e-07	3.06433e-05	1.39945	FALSE	FALSE	NA	NA
ENSSTUG00000016885.1	reticulon-4-interacting_protein_1_homolog,_mitochondrial-like	35	30397476	30412013	54.5729	1.16392	0.226546	26.4668	2.6811e-07	3.07099e-05	1.16392	TRUE	FALSE	NA	NA
ENSSTUG00000046232.1	endonuclease/exonuclease/phosphatase_family_domain-containing_protein_1-like	36	23466073	23494826	516.348	1.96641	0.37465	26.4121	2.75814e-07	3.14601e-05	1.96641	TRUE	FALSE	NA	NA
ENSSTUG00000038032.1	filaggrin-2-like	14	73265747	73267396	68.3798	-2.88328	0.521243	26.3998	2.77572e-07	3.15287e-05	2.88328	TRUE	FALSE	NA	NA
ENSSTUG00000010660.1	cryptochrome-2-like	12	45930759	45957125	21.2015	1.5168	0.299517	26.3831	2.79974e-07	3.16696e-05	1.5168	FALSE	FALSE	NA	NA
ENSSTUG00000011266.1	BTB/POZ_domain-containing_protein_KCTD5-like	32	15125257	15131705	79.0079	-1.36333	0.259949	26.3648	2.82642e-07	3.18392e-05	1.36333	TRUE	FALSE	NA	NA
ENSSTUG00000029981.1	type_II_iodothyronine_deiodinase-like	33	2323496	2331821	9.94511	4.2649	0.906757	26.3525	2.84457e-07	3.18922e-05	4.2649	FALSE	TRUE	NA	NA
ENSSTUG00000031354.1	chromobox_8	38	15509009	15515910	86.6322	1.61211	0.312305	26.3299	2.87792e-07	3.18922e-05	1.61211	FALSE	FALSE	NA	NA
ENSSTUG00000039046.1	SEC14_domain_and_spectrin_repeat-containing_protein_1-like	24	26551367	26577065	44.9677	1.15537	0.226927	26.3343	2.87148e-07	3.18922e-05	1.15537	FALSE	FALSE	NA	NA
ENSSTUG00000049341.1	butyrophilin_subfamily_3_member_A1-like	2	18724754	18739373	11.997	3.76116	0.725999	26.3449	2.85568e-07	3.18922e-05	3.76116	FALSE	FALSE	NA	NA
ENSSTUG00000005082.1	lipopolysaccharide-induced_tumor_necrosis_factor-alpha_factor_homolog	14	80955292	81001500	59.2864	-1.35828	0.260556	26.277	2.95788e-07	3.26456e-05	1.35828	TRUE	FALSE	NA	NA
ENSSTUG00000039993.1	uncharacterized_LOC115173638	34	13480388	13511483	128.809	1.27202	0.247351	26.2435	3.00967e-07	3.29504e-05	1.27202	TRUE	FALSE	NA	NA
ENSSTUG00000016462.1	mitochondrial_glutamate_carrier_1-like	14	13057243	13076776	192.865	-1.43265	0.272025	26.2483	3.00221e-07	3.29504e-05	1.43265	FALSE	FALSE	NA	NA
ENSSTUG00000022033.1	sterile_alpha_and_TIR_motif-containing_protein_1-like	26	19371500	19383415	16.2677	2.16795	0.428374	26.226	3.037e-07	3.31166e-05	2.16795	FALSE	FALSE	NA	NA
ENSSTUG00000022453.1	mevalonate_kinase-like	27	29813438	29823574	21.7309	2.969	0.559506	26.1111	3.22318e-07	3.48389e-05	2.969	TRUE	TRUE	GO:0006694,GO:0008202,GO:0008203	Metabolic Process
ENSSTUG00000005977.1	sodium/potassium-transporting_ATPase_subunit_beta-233-like	17	1902444	1941848	1504.78	-1.59192	0.300798	26.1139	3.21852e-07	3.48389e-05	1.59192	FALSE	FALSE	NA	NA
ENSSTUG00000006093.1	molybdenum_cofactor_synthesis_1	12	2808328	2851354	198.319	0.995441	0.194727	26.1051	3.23328e-07	3.48389e-05	0.995441	FALSE	FALSE	NA	NA
ENSSTUG00000024854.1		15	15561206	15562348	14.9017	1.70962	0.33827	26.0582	3.31279e-07	3.55373e-05	1.70962	TRUE	FALSE	NA	NA
ENSSTUG00000000603.1	uncharacterized_LOC115155857	2	45959510	45968216	612.464	-1.29208	0.247004	26.0516	3.32417e-07	3.55373e-05	1.29208	FALSE	FALSE	NA	NA
ENSSTUG00000035958.1	ankyrin_repeat_and_MYND_domain_containing_1	22	20900083	20911531	16.1781	2.9039	0.554634	26.0312	3.35949e-07	3.57746e-05	2.9039	TRUE	FALSE	NA	NA
ENSSTUG00000031448.1	aspartyl_aminopeptidase-like	CAAJIE010000266.1	246648	255497	96.4202	1.27878	0.249779	26.0073	3.40129e-07	3.60788e-05	1.27878	TRUE	FALSE	NA	NA
ENSSTUG00000000314.1	inactive_serine_protease_35-like	3	44001695	44050975	12.1232	2.09	0.424131	25.9649	3.47683e-07	3.67371e-05	2.09	FALSE	FALSE	NA	NA
ENSSTUG00000007627.1	disabled_homolog_2-interacting_protein-like	9	7794241	7922889	32.7277	1.69222	0.33375	25.9018	3.59239e-07	3.78117e-05	1.69222	FALSE	FALSE	NA	NA
ENSSTUG00000017508.1	ubinuclein-2-like	32	19878676	19892595	25.7705	-1.10007	0.217975	25.7951	3.7965e-07	3.98063e-05	1.10007	TRUE	FALSE	NA	NA
ENSSTUG00000025807.1	plakophilin-3-like	12	23625642	23644435	453.699	1.2872	0.252233	25.742	3.90234e-07	4.07593e-05	1.2872	FALSE	FALSE	NA	NA
ENSSTUG00000025977.1	anoctamin-5-like	12	23670836	23697563	80.667	-1.00717	0.197147	25.7155	3.95633e-07	4.11655e-05	1.00717	TRUE	FALSE	NA	NA
ENSSTUG00000023553.1	lysosomal-associated_transmembrane_protein_4B-like	37	16476221	16489002	93.2023	1.00865	0.198934	25.6365	4.12172e-07	4.27233e-05	1.00865	TRUE	FALSE	NA	NA
ENSSTUG00000046578.1	peroxisomal_biogenesis_factor_2	2	16675595	16690525	40.7217	1.5307	0.303219	25.5036	4.4155e-07	4.55951e-05	1.5307	FALSE	FALSE	NA	NA
ENSSTUG00000005185.1	triokinase_and_FMN_cyclase	8	2370303	2383854	222.033	1.28134	0.252475	25.4937	4.43838e-07	4.56584e-05	1.28134	FALSE	FALSE	NA	NA
ENSSTUG00000017194.1		15	13878527	13883432	68.3141	-1.93725	0.369475	25.4724	4.48751e-07	4.59903e-05	1.93725	TRUE	FALSE	NA	NA
ENSSTUG00000005633.1	tetratricopeptide_repeat_domain_38	17	41685434	41705881	159.14	1.60084	0.3139	25.4553	4.52763e-07	4.62276e-05	1.60084	FALSE	FALSE	NA	NA
ENSSTUG00000018182.1	2-phosphoxylose_phosphatase_1-like	26	30715849	30747451	233.305	1.52246	0.298902	25.4386	4.56699e-07	4.62671e-05	1.52246	TRUE	FALSE	NA	NA
ENSSTUG00000003664.1	thimet_oligopeptidase-like	17	13784527	13796373	329.634	0.934197	0.184955	25.4307	4.58561e-07	4.62671e-05	0.934197	FALSE	FALSE	NA	NA
ENSSTUG00000027179.1	ras_and_EF-hand_domain-containing_protein-like	27	35506953	35530568	36.5572	-2.62027	0.491019	25.4355	4.57416e-07	4.62671e-05	2.62027	FALSE	FALSE	NA	NA
ENSSTUG00000028852.1	RNA-binding_protein_EWS-like	9	22383688	22395579	183.317	1.02029	0.202168	25.4249	4.59939e-07	4.62671e-05	1.02029	FALSE	FALSE	NA	NA
ENSSTUG00000014934.1	ras_and_EF-hand_domain-containing_protein_homolog	9	1285524	1318125	139.014	2.04309	0.397281	25.3433	4.79815e-07	4.80891e-05	2.04309	TRUE	FALSE	NA	NA
ENSSTUG00000020340.1	frizzled-8-like	2	24554222	24555973	67.5615	2.34216	0.456707	25.3299	4.8316e-07	4.8247e-05	2.34216	FALSE	FALSE	NA	NA
ENSSTUG00000036673.1	lethal(3)malignant_brain_tumor-like_protein_4	6	18419627	18539637	18.1941	1.67904	0.342538	25.3204	4.85551e-07	4.83088e-05	1.67904	FALSE	FALSE	NA	NA
ENSSTUG00000012840.1	zinc_finger_protein_13-like	11	18152791	18180881	26.933	1.72342	0.346689	25.1487	5.30743e-07	5.2613e-05	1.72342	FALSE	FALSE	NA	NA
ENSSTUG00000031377.1	E3_SUMO-protein_ligase_CBX4-like	38	15524161	15530234	39.1458	2.00602	0.397356	25.1178	5.39315e-07	5.3269e-05	2.00602	FALSE	FALSE	NA	NA
ENSSTUG00000029080.1	ceramide_kinase-like	40	23114447	23152556	39.5166	2.12954	0.418183	25.0367	5.62488e-07	5.53573e-05	2.12954	TRUE	FALSE	NA	NA
ENSSTUG00000036076.1	insulin-like_growth_factor_I	40	11799804	11822664	760.06	2.74399	0.524099	25.0017	5.7279e-07	5.61685e-05	2.74399	FALSE	TRUE	NA	NA
ENSSTUG00000039241.1		6	12915746	12943148	183.326	1.48368	0.294652	24.9722	5.81644e-07	5.68323e-05	1.48368	FALSE	FALSE	NA	NA
ENSSTUG00000010155.1	P2X_purinoceptor_4-like	23	37919711	37939365	347.484	0.638853	0.128032	24.948	5.88964e-07	5.71379e-05	0.638853	FALSE	FALSE	NA	NA
ENSSTUG00000035398.1	catsper_channel_auxiliary_subunit_epsilon	18	12275842	12290439	12.2865	2.69996	0.547787	24.9486	5.88804e-07	5.71379e-05	2.69996	FALSE	FALSE	NA	NA
ENSSTUG00000027525.1	probable_ATP-dependent_RNA_helicase_DDX5	38	15203722	15210045	1670.62	-1.18097	0.231547	24.8974	6.04634e-07	5.84501e-05	1.18097	FALSE	FALSE	NA	NA
ENSSTUG00000048743.1	tetraspanin-33-like	40	2590981	2606357	306.347	1.01178	0.202533	24.8675	6.14084e-07	5.91539e-05	1.01178	FALSE	FALSE	NA	NA
ENSSTUG00000031121.1	cyclin-dependent_kinase_2-associated_protein_2-like	11	4058725	4064573	66.7131	1.11978	0.224768	24.8377	6.23671e-07	5.98658e-05	1.11978	FALSE	FALSE	NA	NA
ENSSTUG00000035786.1	catechol_O-methyltransferase_B-like	16	45542545	45549509	24.8803	7.72527	1.33942	24.8154	6.30898e-07	6.01878e-05	7.72527	TRUE	FALSE	NA	NA
ENSSTUG00000033942.1	basic_leucine_zipper_and_W2_domain-containing_protein_1-A	24	24202813	24222704	546.129	-1.04538	0.206216	24.8071	6.33648e-07	6.01878e-05	1.04538	FALSE	FALSE	NA	NA
ENSSTUG00000034016.1	syntaxin-7-like	1	30968846	30974425	78.079	1.27821	0.256232	24.8097	6.32779e-07	6.01878e-05	1.27821	FALSE	FALSE	NA	NA
ENSSTUG00000000735.1	phosphoenolpyruvate_carboxykinase,_cytosolic_[GTP]-like	6	19906762	19924462	3120.32	0.992981	0.199071	24.7767	6.437e-07	6.07706e-05	0.992981	FALSE	TRUE	NA	NA
ENSSTUG00000001033.1	pantothenate_kinase_1-like	2	46496330	46520732	77.3695	2.0138	0.397899	24.7751	6.44243e-07	6.07706e-05	2.0138	FALSE	FALSE	NA	NA
ENSSTUG00000047573.1	extended_synaptotagmin-1-like	30	8982707	9007285	139.282	1.9494	0.384046	24.7635	6.48143e-07	6.09277e-05	1.9494	TRUE	FALSE	NA	NA
ENSSTUG00000022692.1	iodothyronine_deiodinase_2	25	8694443	8700309	29.8071	3.51523	0.671364	24.7465	6.53886e-07	6.12439e-05	3.51523	FALSE	TRUE	NA	NA
ENSSTUG00000029958.1	LIM_domain_and_actin-binding_protein_1-like	14	36390773	36416055	107.309	-1.74157	0.33804	24.7402	6.56e-07	6.12439e-05	1.74157	FALSE	FALSE	NA	NA
ENSSTUG00000043505.1	mitochondrial_intermediate_peptidase-like	26	24869760	24906045	141.451	1.14933	0.230747	24.6562	6.85255e-07	6.33245e-05	1.14933	TRUE	TRUE	GO:0005739	Cellular Anatomical Entity
ENSSTUG00000026523.1	CD82_antigen-like	12	43087033	43116659	134.816	1.1084	0.223115	24.6574	6.84803e-07	6.33245e-05	1.1084	FALSE	FALSE	NA	NA
ENSSTUG00000026807.1	probable_imidazolonepropionase	8	40728148	40733660	1614.5	1.45943	0.291083	24.664	6.82462e-07	6.33245e-05	1.45943	FALSE	FALSE	NA	NA
ENSSTUG00000047258.1	clusterin-like	35	19276237	19283441	416.885	-0.90262	0.179618	24.6418	6.90394e-07	6.35839e-05	0.90262	FALSE	TRUE	NA	NA
ENSSTUG00000028887.1		6	26355021	26356866	1637.77	1.49242	0.299098	24.3955	7.84522e-07	7.20096e-05	1.49242	TRUE	FALSE	NA	NA
ENSSTUG00000024816.1	4-hydroxy-2-oxoglutarate_aldolase_1	38	1529752	1540589	932.447	1.04273	0.210654	24.3731	7.93675e-07	7.23624e-05	1.04273	TRUE	TRUE	GO:0005739	Cellular Anatomical Entity
ENSSTUG00000000195.1	induced_myeloid_leukemia_cell_differentiation_protein_Mcl-1_homolog	3	54145314	54146879	413.123	-0.854688	0.171008	24.3757	7.92631e-07	7.23624e-05	0.854688	FALSE	FALSE	NA	NA
ENSSTUG00000036503.1	hepatocyte_growth_factor-like	40	5573700	5617632	138.192	-1.37419	0.271967	24.3047	8.22393e-07	7.47265e-05	1.37419	FALSE	FALSE	NA	NA
ENSSTUG00000038632.1	E3_ubiquitin-protein_ligase_Itchy-like	28	23115800	23130621	117.047	1.36446	0.275281	24.2984	8.25087e-07	7.47265e-05	1.36446	FALSE	FALSE	NA	NA
ENSSTUG00000004048.1	beta-2_adrenergic_receptor-like	19	8821644	8822867	25.9128	-2.21622	0.432127	24.2885	8.29342e-07	7.48632e-05	2.21622	FALSE	FALSE	NA	NA
ENSSTUG00000003303.1	F-box_only_protein_31-like	7	37906171	37931247	235.437	1.67524	0.335775	24.2659	8.391e-07	7.54941e-05	1.67524	FALSE	FALSE	NA	NA
ENSSTUG00000016785.1	acyl-CoA-binding_protein-like	20	24913335	24917491	2651	1.12559	0.22769	24.252	8.45197e-07	7.57925e-05	1.12559	TRUE	FALSE	NA	NA
ENSSTUG00000011851.1	traf2_and_NCK-interacting_protein_kinase-like	6	51734046	51739254	173.686	1.39055	0.28081	24.2122	8.62834e-07	7.71204e-05	1.39055	FALSE	FALSE	NA	NA
ENSSTUG00000019520.1	5-hydroxyisourate_hydrolase-like	12	20830320	20832410	474.892	1.18514	0.239859	24.1962	8.70022e-07	7.75088e-05	1.18514	TRUE	TRUE	GO:0005777	Cellular Anatomical Entity
ENSSTUG00000017794.1	transcription_factor_AP-1-like	31	11505598	11506548	83.7315	-1.74748	0.343506	24.1777	8.78416e-07	7.80017e-05	1.74748	FALSE	FALSE	NA	NA
ENSSTUG00000045081.1	abhydrolase_domain_containing_6	16	2936642	2974842	560.163	1.07075	0.217409	24.1153	9.0735e-07	8.03093e-05	1.07075	TRUE	FALSE	NA	NA
ENSSTUG00000046097.1	apolipoprotein_D-like	21	9085320	9089948	20.1635	8.52077	1.47125	24.1046	9.12444e-07	8.03863e-05	8.52077	TRUE	FALSE	NA	NA
ENSSTUG00000002405.1	RFT1_homolog	16	32368465	32376547	42.5172	0.912446	0.187191	24.101	9.14117e-07	8.03863e-05	0.912446	FALSE	FALSE	NA	NA
ENSSTUG00000016629.1	BCL2_interacting_protein_2	4	72765424	72818097	58.9315	-1.63417	0.32403	24.0596	9.33986e-07	8.16071e-05	1.63417	FALSE	FALSE	NA	NA
ENSSTUG00000020792.1	C1q-related_factor-like	1	48673618	48700880	13.1164	2.40908	0.496325	24.0599	9.33828e-07	8.16071e-05	2.40908	FALSE	FALSE	NA	NA
ENSSTUG00000004412.1	frizzled-2-like	32	13078027	13079670	13.0108	2.79966	0.572943	23.9981	9.64319e-07	8.37207e-05	2.79966	FALSE	FALSE	NA	NA
ENSSTUG00000045227.1	tensin-2-like	30	5769599	5822841	264.047	-0.876296	0.176751	24.0039	9.61394e-07	8.37207e-05	0.876296	FALSE	FALSE	NA	NA
ENSSTUG00000049599.1		3	72217757	72224591	711.724	0.804177	0.164215	23.9738	9.76554e-07	8.45138e-05	0.804177	FALSE	TRUE	NA	NA
ENSSTUG00000033017.1	hydroxysteroid_17-beta_dehydrogenase_8	36	32708289	32712899	103.599	1.50824	0.305577	23.9503	9.88525e-07	8.501e-05	1.50824	TRUE	TRUE	GO:0016616,GO:0055114	Metabolic Process, Catalytic activity
ENSSTUG00000032563.1	E3_ubiquitin-protein_ligase_RNF25-like	4	25168260	25170306	16.1302	2.3691	0.479241	23.9523	9.87531e-07	8.501e-05	2.3691	TRUE	FALSE	NA	NA
ENSSTUG00000008286.1	kynurenine_3-monooxygenase-like	5	27138965	27159639	1906.28	0.915951	0.186971	23.9373	9.9526e-07	8.50526e-05	0.915951	FALSE	TRUE	NA	NA
ENSSTUG00000020604.1	insulin-like_growth_factor_I	8	40450358	40471226	135.662	2.72304	0.533174	23.9403	9.93693e-07	8.50526e-05	2.72304	FALSE	TRUE	NA	NA
ENSSTUG00000046697.1	CLIP-associating_protein_1-B-like	20	15652757	15786626	34.4289	2.14436	0.436726	23.8984	1.01557e-06	8.65167e-05	2.14436	FALSE	FALSE	NA	NA
ENSSTUG00000005937.1	protein_phosphatase_1_regulatory_subunit_14A-like	13	53733633	53745452	30.0546	1.30205	0.267605	23.82	1.0578e-06	8.98336e-05	1.30205	TRUE	FALSE	NA	NA
ENSSTUG00000030867.1	membrane_transport_protein_XK-like	3	32459675	32475528	33.4108	1.61175	0.333867	23.7922	1.07318e-06	9.08568e-05	1.61175	FALSE	FALSE	NA	NA
ENSSTUG00000043757.1	long-chain_fatty_acid_transport_protein_1-like	32	26640331	26652498	134.068	1.02614	0.21016	23.7744	1.08313e-06	9.14159e-05	1.02614	TRUE	TRUE	GO:0005739	Cellular Anatomical Entity
ENSSTUG00000036536.1	protein_tyrosine_phosphatase_type_IVA_3-like	CAAJIE010000833.1	439869	472299	13.7515	2.61341	0.531625	23.7467	1.09885e-06	9.24559e-05	2.61341	FALSE	FALSE	NA	NA
ENSSTUG00000044590.1	succinate-CoA_ligase_GDP-forming_subunit_beta	14	23343721	23492842	1523.52	0.76642	0.157509	23.6818	1.1365e-06	9.53296e-05	0.76642	FALSE	TRUE	NA	NA
ENSSTUG00000007332.1	acetylserotonin_O-methyltransferase_like	24	4173061	4183494	996.336	1.23269	0.252155	23.6463	1.15769e-06	9.6809e-05	1.23269	TRUE	FALSE	NA	NA
ENSSTUG00000021531.1	ankyrin_repeat_and_SOCS_box_containing_1	20	45136979	45148627	22.3426	1.6426	0.346344	23.5787	1.19906e-06	9.9657e-05	1.6426	FALSE	FALSE	NA	NA
ENSSTUG00000026937.1	glycerate_kinase	14	15566052	15568783	1592.86	0.718302	0.147989	23.5796	1.19854e-06	9.9657e-05	0.718302	FALSE	FALSE	NA	NA
ENSSTUG00000013506.1	SOSS_complex_subunit_B1-like	16	26811059	26812854	93.8918	0.832568	0.172007	23.567	1.20637e-06	9.97934e-05	0.832568	FALSE	FALSE	NA	NA
ENSSTUG00000030579.1	leucine-rich_repeat_transmembrane_protein_FLRT3-like	18	56776117	56778084	5.55426	-2.62264	0.563325	23.5644	1.20802e-06	9.97934e-05	2.62264	FALSE	FALSE	NA	NA
ENSSTUG00000044774.1	kelch-like_ECH-associated_protein_1	38	5430325	5443505	394	-1.07452	0.217548	23.5344	1.22703e-06	0.000101058	1.07452	TRUE	FALSE	NA	NA
ENSSTUG00000029020.1	casein_kinase_I	1	53659680	53668728	82.4346	-0.876059	0.1793	23.5109	1.24206e-06	0.000101988	0.876059	FALSE	FALSE	NA	NA
ENSSTUG00000032143.1	putative_homeodomain_transcription_factor_2	CAAJIE010000914.1	290541	403521	76.2147	1.56397	0.320252	23.4527	1.28026e-06	0.000104808	1.56397	FALSE	FALSE	NA	NA
ENSSTUG00000014897.1	dimethylaniline_monooxygenase_[N-oxide-forming]_5-like	4	44896626	44925310	164.447	1.61689	0.330178	23.444	1.28606e-06	0.000104968	1.61689	TRUE	TRUE	GO:0050660,GO:0055114	Binding, Metabolic Process
ENSSTUG00000006099.1	fibroblast_growth_factor_receptor_4-like	19	27856345	27871488	166.336	-1.88071	0.373082	23.3852	1.32595e-06	0.000107865	1.88071	FALSE	TRUE	NA	NA
ENSSTUG00000034633.1	dual_specificity_protein_phosphatase_1-like	3	1422366	1428871	129.493	-3.50935	0.647863	23.3801	1.32946e-06	0.000107865	3.50935	FALSE	FALSE	NA	NA
ENSSTUG00000004460.1	puromycin-sensitive_aminopeptidase-like	14	66368603	66391274	182.766	-0.655566	0.134725	23.3715	1.33539e-06	0.000108024	0.655566	FALSE	FALSE	NA	NA
ENSSTUG00000043231.1	chromodomain-helicase-DNA-binding_protein_7-like	21	17179353	17259244	72.9336	-0.972168	0.199475	23.3329	1.36249e-06	0.00010989	0.972168	FALSE	FALSE	NA	NA
ENSSTUG00000034662.1	peroxisomal_sarcosine_oxidase-like	13	71859015	71897595	962.983	1.22312	0.252022	23.311	1.37813e-06	0.000110823	1.22312	TRUE	TRUE	GO:0005777,GO:0055114	Cellular Anatomical Entity, Metabolic Process
ENSSTUG00000027111.1	protein_NipSnap_homolog_1-like	9	37591548	37607358	491.374	1.10332	0.227844	23.2946	1.38988e-06	0.000111113	1.10332	TRUE	TRUE	GO:0005739	Cellular Anatomical Entity
ENSSTUG00000002367.1	aldo-keto_reductase_family_1_member_D1	7	14132000	14135364	2668.75	1.42808	0.293259	23.2955	1.38928e-06	0.000111113	1.42808	FALSE	FALSE	NA	NA
ENSSTUG00000010765.1	intraflagellar_transport_protein_20_homolog	26	42224520	42232928	96.8574	-0.897367	0.184307	23.2369	1.43223e-06	0.000114164	0.897367	FALSE	FALSE	NA	NA
ENSSTUG00000039963.1		36	20278393	20280014	6.97415	2.47383	0.53981	23.2273	1.43942e-06	0.000114403	2.47383	FALSE	FALSE	NA	NA
ENSSTUG00000011347.1	protein_FAM168A-like	15	22606035	22677721	28.7875	1.64728	0.341844	23.1526	1.49638e-06	0.00011824	1.64728	FALSE	FALSE	NA	NA
ENSSTUG00000028406.1	nudix_hydrolase_13	2	53933151	53938039	20.9347	1.85105	0.387608	23.1575	1.49264e-06	0.00011824	1.85105	FALSE	FALSE	NA	NA
ENSSTUG00000009091.1	ankyrin_repeat_domain-containing_protein_9-like	25	18022259	18023125	30.4575	3.1825	0.636461	23.1151	1.52591e-06	0.000120225	3.1825	FALSE	FALSE	NA	NA
ENSSTUG00000002112.1	FA_complementation_group_I	7	37880667	37903745	28.3711	1.47073	0.308476	23.0824	1.55206e-06	0.000121933	1.47073	FALSE	FALSE	NA	NA
ENSSTUG00000050118.1	cingulin-like_protein_1	12	19650268	19691672	221.464	0.912234	0.189865	23.0691	1.56279e-06	0.000122423	0.912234	FALSE	FALSE	NA	NA
ENSSTUG00000027832.1	tumor_necrosis_factor_receptor_superfamily_member_11A-like	6	11738303	11763573	28.2847	2.96663	0.593603	23.0627	1.56806e-06	0.000122484	2.96663	TRUE	FALSE	NA	NA
ENSSTUG00000010147.1	histone_H3.3	2	48597000	48600852	226.727	-0.944604	0.194128	23.0464	1.58141e-06	0.000123174	0.944604	FALSE	FALSE	NA	NA
ENSSTUG00000037851.1	farnesyl_pyrophosphate_synthase-like	37	1517938	1522216	553.1	2.45174	0.492823	23.0111	1.61065e-06	0.000125094	2.45174	TRUE	FALSE	NA	NA
ENSSTUG00000007479.1	chitinase_domain_containing_1	7	58252030	58264443	194.218	1.31947	0.273699	22.966	1.64893e-06	0.000127703	1.31947	TRUE	FALSE	NA	NA
ENSSTUG00000034578.1	heart-_and_neural_crest_derivatives-expressed_protein_2	11	11153371	11155564	70.0301	-1.50146	0.306131	22.959	1.65493e-06	0.000127805	1.50146	TRUE	FALSE	NA	NA
ENSSTUG00000050952.1	multidrug_resistance-associated_protein_7-like	38	13107064	13151717	139.34	0.74357	0.155446	22.9516	1.66134e-06	0.000127937	0.74357	FALSE	FALSE	NA	NA
ENSSTUG00000049657.1	E3_ubiquitin-protein_ligase_RNF170-like	22	25326845	25335836	11.8864	2.56857	0.533172	22.9374	1.67361e-06	0.000128519	2.56857	TRUE	FALSE	NA	NA
ENSSTUG00000045509.1	putative_solute_carrier_family_22_member_31	29	30844313	30859952	41.9195	-2.47008	0.487726	22.9167	1.69172e-06	0.000129545	2.47008	TRUE	FALSE	NA	NA
ENSSTUG00000042823.1	EARP-interacting_protein_homolog	33	27158532	27200655	70.2649	1.02281	0.213805	22.8933	1.71252e-06	0.00013077	1.02281	TRUE	FALSE	NA	NA
ENSSTUG00000005711.1	mitotic_interactor_and_substrate_of_PLK1-like	22	11672753	11680905	54.1167	1.09989	0.23023	22.882	1.72257e-06	0.000130954	1.09989	TRUE	FALSE	NA	NA
ENSSTUG00000027954.1	ATP-dependent_Clp_protease_ATP-binding_subunit_clpX-like,_mitochondrial	4	65790335	65831190	702.846	0.703415	0.14714	22.8798	1.72453e-06	0.000130954	0.703415	FALSE	FALSE	NA	NA
ENSSTUG00000024596.1	glycerol-3-phosphate_acyltransferase,_mitochondrial	2	67038162	67076302	246.329	1.45023	0.300736	22.8682	1.73497e-06	0.000131381	1.45023	TRUE	TRUE	GO:0005739,GO:0008654	Cellular Anatomical Entity, Cellular Process, Metabolic Process
ENSSTUG00000047127.1	zinc_finger_protein_Eos-like	30	8864776	8871892	33.3643	4.97508	0.929767	22.8492	1.75224e-06	0.000132321	4.97508	TRUE	FALSE	NA	NA
ENSSTUG00000040864.1	insulin_receptor_substrate_1-B-like	5	46987855	47069799	74.4163	1.7299	0.357685	22.8386	1.76194e-06	0.000132686	1.7299	TRUE	FALSE	NA	NA
ENSSTUG00000035224.1	electron_transfer_flavoprotein_subunit_beta-like	3	50496989	50500570	308.259	1.098	0.229145	22.8285	1.77115e-06	0.000133012	1.098	TRUE	FALSE	NA	NA
ENSSTUG00000015795.1	glycerol-3-phosphate_dehydrogenase_[NAD(+)],_cytoplasmic-like	14	6904923	6910831	1644.85	2.16694	0.442142	22.7377	1.85692e-06	0.00013907	2.16694	FALSE	TRUE	NA	NA
ENSSTUG00000043922.1	leucine-rich_repeat_neuronal_protein_4-like	12	79670854	79671597	90.8458	-1.39486	0.286766	22.7104	1.88347e-06	0.000140408	1.39486	TRUE	FALSE	NA	NA
ENSSTUG00000020664.1	cadherin-2-like	31	17118920	17201791	891.73	0.804309	0.168753	22.7035	1.89024e-06	0.000140408	0.804309	FALSE	FALSE	NA	NA
ENSSTUG00000032299.1	protein_LEG1_homolog	35	22882729	22887366	5432.73	1.58518	0.328622	22.7061	1.88766e-06	0.000140408	1.58518	FALSE	TRUE	NA	NA
ENSSTUG00000007209.1	cysteine--tRNA_ligase,_cytoplasmic-like	12	45143502	45173420	117.607	1.59256	0.331055	22.6558	1.93775e-06	0.000143546	1.59256	TRUE	FALSE	NA	NA
ENSSTUG00000016833.1	diacylglycerol_O-acyltransferase_2-like	19	32292481	32311852	997.144	1.56979	0.326467	22.5946	2.00041e-06	0.000147787	1.56979	FALSE	FALSE	NA	NA
ENSSTUG00000003726.1	dehydrogenase/reductase_SDR_family_member_4-like	5	50478669	50485375	394.703	1.00767	0.211798	22.5593	2.03759e-06	0.000149675	1.00767	FALSE	TRUE	NA	NA
ENSSTUG00000018113.1		37	9555645	9557995	169.11	1.14803	0.241159	22.5548	2.0423e-06	0.000149675	1.14803	FALSE	TRUE	NA	NA
ENSSTUG00000043569.1	zinc_finger_SWIM_domain-containing_protein_5-like	21	25122956	25181564	48.9224	1.12304	0.236867	22.5547	2.04245e-06	0.000149675	1.12304	FALSE	FALSE	NA	NA
ENSSTUG00000003227.1	GTPase_HRas	7	34357284	34366902	31.2155	1.67647	0.352269	22.5396	2.05857e-06	0.00015005	1.67647	FALSE	FALSE	NA	NA
ENSSTUG00000012750.1	regulator_of_microtubule_dynamics_1	2	23313059	23323564	350.41	0.993498	0.208868	22.5407	2.05736e-06	0.00015005	0.993498	FALSE	FALSE	NA	NA
ENSSTUG00000019578.1	sideroflexin-1-like	13	34827714	34852378	33.8566	1.85976	0.388734	22.5323	2.06635e-06	0.000150216	1.85976	TRUE	TRUE	GO:0005739,GO:1990542	Cellular Anatomical Entity, Localization
ENSSTUG00000046010.1	succinate--CoA_ligase_[ADP/GDP-forming]_subunit_alpha,_mitochondrial-like	11	1830934	1856051	847.93	0.878115	0.184943	22.5101	2.0904e-06	0.000151559	0.878115	FALSE	TRUE	NA	NA
ENSSTUG00000047674.1	uncharacterized_LOC115191913	4	16630588	16631607	242.967	-2.09071	0.418241	22.503	2.09816e-06	0.000151719	2.09071	FALSE	FALSE	NA	NA
ENSSTUG00000008239.1	peroxisome_proliferator-activated_receptor_alpha-like	4	56575844	56608537	24.6034	2.37362	0.491543	22.4622	2.14323e-06	0.000152153	2.37362	TRUE	FALSE	NA	NA
ENSSTUG00000026685.1	anthrax_toxin_receptor_1-like	2	55146763	55171862	10.4428	-2.48821	0.526658	22.4679	2.13686e-06	0.000152153	2.48821	TRUE	FALSE	NA	NA
ENSSTUG00000001394.1	AP-2_complex_subunit_mu	13	45544725	45591801	201.414	0.780544	0.164905	22.4664	2.13851e-06	0.000152153	0.780544	FALSE	FALSE	NA	NA
ENSSTUG00000002662.1		14	65812167	65819136	38.1498	1.49111	0.31438	22.4812	2.12211e-06	0.000152153	1.49111	FALSE	FALSE	NA	NA
ENSSTUG00000006963.1	testis_expressed_15,_meiosis_and_synapsis_associated	23	41399676	41410287	487.808	-0.885431	0.184235	22.4869	2.11584e-06	0.000152153	0.885431	FALSE	FALSE	NA	NA
ENSSTUG00000030671.1	1-phosphatidylinositol_4,5-bisphosphate_phosphodiesterase_epsilon-1-like	5	7888018	7924345	85.4025	1.71819	0.35872	22.464	2.14117e-06	0.000152153	1.71819	FALSE	FALSE	NA	NA
ENSSTUG00000039286.1	zinc_binding_alcohol_dehydrogenase_domain_containing_2	37	29746063	29750226	217.52	0.951917	0.200589	22.486	2.11679e-06	0.000152153	0.951917	FALSE	FALSE	NA	NA
ENSSTUG00000017406.1	RNA-binding_protein_NOB1-like	12	47313640	47322851	72.7625	-0.949717	0.198511	22.4557	2.1505e-06	0.000152272	0.949717	FALSE	FALSE	NA	NA
ENSSTUG00000050959.1	C-Jun-amino-terminal_kinase-interacting_protein_1-like	7	49109233	49127986	54.7683	2.09473	0.434402	22.4481	2.15894e-06	0.000152474	2.09473	FALSE	FALSE	NA	NA
ENSSTUG00000049421.1	actin_related_protein_2/3_complex_inhibitor	7	5419484	5423000	24.5799	1.38993	0.297917	22.3988	2.21516e-06	0.00015604	1.38993	FALSE	FALSE	NA	NA
ENSSTUG00000021688.1	protein_arginine_methyltransferase_1	32	2267959	2273980	786.296	-1.11664	0.231384	22.3797	2.23727e-06	0.000157191	1.11664	FALSE	FALSE	NA	NA
ENSSTUG00000024657.1	dehydrogenase/reductase_SDR_family_member_4-like	8	19684147	19687516	128.394	1.65252	0.34524	22.3628	2.25707e-06	0.000158175	1.65252	FALSE	TRUE	NA	NA
ENSSTUG00000026490.1	fetuin-B-like	22	45812014	45817652	6907.58	0.856706	0.181206	22.321	2.30669e-06	0.000161238	0.856706	FALSE	FALSE	NA	NA
ENSSTUG00000044472.1	transmembrane_protein_65	34	11536789	11558279	22.6761	1.51067	0.324841	22.3054	2.32556e-06	0.000162141	1.51067	FALSE	TRUE	NA	NA
ENSSTUG00000014419.1	transmembrane_protein_104-like	1	57539545	57612706	39.1304	1.34508	0.28446	22.2611	2.37974e-06	0.000165495	1.34508	TRUE	FALSE	NA	NA
ENSSTUG00000001655.1		9	29663334	29667253	6.09653	2.41356	0.550222	22.2499	2.39371e-06	0.000166043	2.41356	FALSE	FALSE	NA	NA
ENSSTUG00000012735.1	tissue_factor_pathway_inhibitor-like	24	41324406	41377201	450.971	-1.51998	0.312244	22.2401	2.4059e-06	0.000166465	1.51998	TRUE	TRUE	GO:0005615	Cellular Anatomical Entity
ENSSTUG00000036323.1	component_of_oligomeric_golgi_complex_4	29	25326682	25356438	222.008	1.11329	0.235513	22.2185	2.43322e-06	0.000167929	1.11329	TRUE	FALSE	NA	NA
ENSSTUG00000000311.1	glutathione_peroxidase_3-like	3	6116567	6129999	5973.23	-1.32623	0.274192	22.188	2.47217e-06	0.000169331	1.32623	TRUE	TRUE	GO:0055114	Metabolic Process
ENSSTUG00000025747.1	zinc_finger_protein_521-like	31	17674082	17811947	46.2618	1.54756	0.327651	22.1939	2.46456e-06	0.000169331	1.54756	FALSE	FALSE	NA	NA
ENSSTUG00000039869.1	guanine_nucleotide-binding_protein_G(q)_subunit_alpha-like	9	9539408	9569973	11.0995	2.36783	0.505761	22.1891	2.47068e-06	0.000169331	2.36783	FALSE	FALSE	NA	NA
ENSSTUG00000045273.1	hornerin-like	38	6082271	6083926	96.7597	-3.05056	0.593167	22.1822	2.47965e-06	0.000169418	3.05056	TRUE	FALSE	NA	NA
ENSSTUG00000046938.1	NADH:ubiquinone_oxidoreductase_core_subunit_S1	24	15687643	15694623	354.566	-1.68747	0.345777	22.1618	2.50605e-06	0.000170793	1.68747	TRUE	FALSE	NA	NA
ENSSTUG00000044061.1	transmembrane_6_superfamily_member_2-like	21	40446428	40465694	385.334	-1.46968	0.303591	22.1099	2.57472e-06	0.000174947	1.46968	TRUE	FALSE	NA	NA
ENSSTUG00000020418.1	erythropoietin-like	19	42688910	42701974	4.54407	3.93475	0.89413	22.1061	2.57983e-06	0.000174947	3.93475	FALSE	FALSE	NA	NA
ENSSTUG00000022945.1	mitochondrial_basic_amino_acids_transporter-like	25	42686634	42697837	287.805	-1.09708	0.229445	22.0359	2.67603e-06	0.000181021	1.09708	TRUE	FALSE	NA	NA
ENSSTUG00000007415.1	beta-ureidopropionase_1	9	14065322	14074705	992.173	1.25086	0.265082	22.0157	2.70433e-06	0.000182482	1.25086	TRUE	FALSE	NA	NA
ENSSTUG00000040655.1	mpv17-like_protein	38	7024137	7028815	104.54	0.844001	0.180333	22.0019	2.72374e-06	0.000183338	0.844001	FALSE	FALSE	NA	NA
ENSSTUG00000042581.1	tetraspanin-33-like	8	49143087	49155918	72.5319	1.46844	0.311044	21.9798	2.75536e-06	0.00018501	1.46844	FALSE	FALSE	NA	NA
ENSSTUG00000005554.1	lactoylglutathione_lyase-like	12	1237866	1265756	319.903	1.16104	0.246725	21.9644	2.7775e-06	0.000186038	1.16104	FALSE	FALSE	NA	NA
ENSSTUG00000047647.1	spermatogenesis_associated_20	10	17462141	17531975	49.5129	1.07262	0.229449	21.9067	2.86237e-06	0.000191252	1.07262	TRUE	FALSE	NA	NA
ENSSTUG00000036910.1	LMBR1_domain-containing_protein_2-B-like	27	38440758	38456739	482.753	-0.923511	0.194637	21.8737	2.91204e-06	0.000194096	0.923511	FALSE	FALSE	NA	NA
ENSSTUG00000006313.1	protein_SET	9	13923734	13930184	299.023	-0.919806	0.194047	21.8611	2.93119e-06	0.000194422	0.919806	FALSE	FALSE	NA	NA
ENSSTUG00000044651.1	soluble_calcium-activated_nucleotidase_1-like	32	37140051	37145146	199.107	1.82831	0.38445	21.863	2.92833e-06	0.000194422	1.82831	FALSE	FALSE	NA	NA
ENSSTUG00000008949.1	AP-1_complex_subunit_gamma-1-like	21	36052875	36065545	52.0536	-2.19604	0.447617	21.8245	2.98757e-06	0.00019768	2.19604	FALSE	FALSE	NA	NA
ENSSTUG00000028928.1	D-ribitol-5-phosphate_cytidylyltransferase-like	3	51601894	51636117	72.4488	2.01997	0.424942	21.8174	2.99865e-06	0.000197933	2.01997	FALSE	FALSE	NA	NA
ENSSTUG00000027626.1	chromosome_17_C11orf49_homolog	17	49793093	49803280	14.1948	1.54467	0.338728	21.8119	3.00737e-06	0.000198029	1.54467	FALSE	FALSE	NA	NA
ENSSTUG00000025911.1	carboxy-terminal_domain_RNA_polymerase_II_polypeptide_A_small_phosphatase_2-like	28	14223017	14236395	76.0498	1.0971	0.234755	21.7855	3.04895e-06	0.000200283	1.0971	FALSE	FALSE	NA	NA
ENSSTUG00000035326.1	putative_2-hydroxyacid_dehydrogenase_SE_1879	CAAJIE010000833.1	371854	385010	49.5521	0.966895	0.207798	21.7451	3.11384e-06	0.000204054	0.966895	FALSE	TRUE	NA	NA
ENSSTUG00000013283.1	VPS35_endosomal_protein_sorting_factor_like	10	11967686	11983641	145.561	0.590242	0.12676	21.7242	3.14788e-06	0.00020579	0.590242	FALSE	FALSE	NA	NA
ENSSTUG00000044085.1		21	40542658	40559798	55.216	1.34416	0.28835	21.7161	3.16121e-06	0.000206167	1.34416	FALSE	FALSE	NA	NA
ENSSTUG00000015136.1	alanine--glyoxylate_aminotransferase_2	15	59388168	59406868	156.857	1.63749	0.347395	21.7031	3.18274e-06	0.0002065	1.63749	TRUE	FALSE	NA	NA
ENSSTUG00000018400.1	ATP-citrate_synthase	1	47665490	47693061	472.762	-1.58948	0.329666	21.7032	3.18255e-06	0.0002065	1.58948	FALSE	FALSE	NA	NA
ENSSTUG00000035580.1	phospholipase_C_like_2	3	52612128	52669724	34.2833	1.68957	0.363858	21.6993	3.18904e-06	0.0002065	1.68957	FALSE	FALSE	NA	NA
ENSSTUG00000006097.1	protein_NDRG2-like	8	22667813	22701446	68.3979	1.9999	0.422308	21.6486	3.27447e-06	0.000211529	1.9999	FALSE	FALSE	NA	NA
ENSSTUG00000011888.1	arylamine_N-acetyltransferase,_pineal_gland_isozyme_NAT-10-like	29	18397354	18398226	318.091	1.33206	0.284475	21.6292	3.30783e-06	0.000212896	1.33206	TRUE	FALSE	NA	NA
ENSSTUG00000032442.1	methionine_adenosyltransferase_2B	19	8113045	8118122	251.088	0.872363	0.187438	21.6272	3.31124e-06	0.000212896	0.872363	FALSE	FALSE	NA	NA
ENSSTUG00000017481.1	unconventional_myosin-Ic-like	19	36027888	36067712	86.7492	-1.13364	0.240603	21.5518	3.44408e-06	0.000220915	1.13364	FALSE	FALSE	NA	NA
ENSSTUG00000012146.1	matrix_metalloproteinase-16-like	2	23013680	23081544	80.9773	1.65693	0.353362	21.5393	3.46647e-06	0.00022131	1.65693	FALSE	FALSE	NA	NA
ENSSTUG00000030068.1	COMM_domain-containing_protein_1-like	14	62747629	62769779	163.91	1.05236	0.226181	21.5428	3.46023e-06	0.00022131	1.05236	FALSE	FALSE	NA	NA
ENSSTUG00000034247.1	sodium-dependent_glucose_transporter_1-like	35	23475662	23480559	5.44223	2.78018	0.690559	21.4472	3.63705e-06	0.000231658	2.78018	FALSE	FALSE	NA	NA
ENSSTUG00000047227.1	nuclear_receptor_ROR-gamma-like	37	402858	485563	22.0178	1.64609	0.363112	21.4381	3.65433e-06	0.000232216	1.64609	FALSE	FALSE	NA	NA
ENSSTUG00000021012.1	UDP-N-acetylglucosamine/UDP-glucose/GDP-mannose_transporter-like	27	6701659	6706711	85.0158	1.71698	0.366287	21.4244	3.68051e-06	0.000233336	1.71698	TRUE	FALSE	NA	NA
ENSSTUG00000011465.1	histamine_N-methyltransferase-like	20	203796	213682	997.186	0.985396	0.212579	21.4007	3.7264e-06	0.000235697	0.985396	FALSE	FALSE	NA	NA
ENSSTUG00000004432.1	C1q-related_factor-like	32	13201119	13226067	42.8556	2.0565	0.438632	21.3939	3.73963e-06	0.000235986	2.0565	FALSE	FALSE	NA	NA
ENSSTUG00000043962.1	carnitine_O-palmitoyltransferase_1,_liver_isoform-like	7	27343424	27413359	95.6853	2.17051	0.458468	21.3128	3.90124e-06	0.000245066	2.17051	TRUE	TRUE	GO:0005739	Cellular Anatomical Entity
ENSSTUG00000016156.1	trafficking_protein_particle_complex_subunit_13-like	12	63375826	63422774	48.1153	1.19932	0.260327	21.3126	3.9015e-06	0.000245066	1.19932	FALSE	FALSE	NA	NA
ENSSTUG00000023723.1	coiled-coil_domain-containing_protein_61-like	19	36874019	36880893	38.0636	2.0354	0.433312	21.2988	3.92986e-06	0.000245715	2.0354	TRUE	FALSE	NA	NA
ENSSTUG00000003635.1	growth_arrest_and_DNA_damage-inducible_protein_GADD45_alpha-like	22	31984834	31987881	22.7648	2.575	0.547077	21.3023	3.92256e-06	0.000245715	2.575	FALSE	FALSE	NA	NA
ENSSTUG00000021581.1	vitamin_D_25-hydroxylase-like	12	25152130	25191340	107.276	7.55152	1.31454	21.2933	3.94109e-06	0.000245854	7.55152	TRUE	TRUE	NA	NA
ENSSTUG00000044480.1	GRAM_domain-containing_protein_4-like	8	30517650	30587871	152.295	1.12399	0.24289	21.2795	3.96962e-06	0.000247068	1.12399	FALSE	FALSE	NA	NA
ENSSTUG00000021553.1	inositol-trisphosphate_3-kinase_C-like	13	49110107	49125541	111.511	-2.95665	0.588842	21.1979	4.14212e-06	0.000257217	2.95665	FALSE	FALSE	NA	NA
ENSSTUG00000037371.1	2',3'-cyclic-nucleotide_3'-phosphodiesterase-like	32	12272548	12278859	166.824	-1.36452	0.289847	21.1833	4.1739e-06	0.000258601	1.36452	TRUE	FALSE	NA	NA
ENSSTUG00000041672.1	hypoxanthine-guanine_phosphoribosyltransferase	13	26620899	26647006	560.252	0.883252	0.191901	21.1516	4.24347e-06	0.000262316	0.883252	FALSE	FALSE	NA	NA
ENSSTUG00000021783.1	folylpolyglutamate_synthase,_mitochondrial-like	9	13134889	13144986	613.198	1.459	0.314828	21.0877	4.38737e-06	0.000270597	1.459	FALSE	FALSE	NA	NA
ENSSTUG00000049322.1	phosphorylase_b_kinase_regulatory_subunit_beta-like	29	32906978	32983946	105.486	1.26879	0.275388	21.072	4.42349e-06	0.000272209	1.26879	FALSE	FALSE	NA	NA
ENSSTUG00000008045.1	mechanistic_target_of_rapamycin_kinase	28	34487784	34628732	363.75	0.443204	0.0967184	21.0617	4.44723e-06	0.000273054	0.443204	FALSE	FALSE	NA	NA
ENSSTUG00000004983.1	mono-ADP_ribosylhydrolase_1	3	13853067	13956856	211.313	0.871535	0.189773	21.0565	4.45947e-06	0.00027319	0.871535	FALSE	FALSE	NA	NA
ENSSTUG00000001923.1	hydroxyacyl-coenzyme_A_dehydrogenase,_mitochondrial-like	4	5684147	5689000	416.82	0.962006	0.209362	21.0495	4.47569e-06	0.000273569	0.962006	FALSE	TRUE	NA	NA
ENSSTUG00000021557.1	transgelin-like	26	12949319	12962414	112.044	2.3345	0.493884	21.0353	4.50903e-06	0.00027499	2.3345	TRUE	FALSE	NA	NA
ENSSTUG00000002447.1	calcium/calmodulin-dependent_3',5'-cyclic_nucleotide_phosphodiesterase_1A-like	20	20911256	20996645	48.0487	1.71896	0.372688	21.0142	4.55891e-06	0.000277412	1.71896	FALSE	FALSE	NA	NA
ENSSTUG00000033765.1	transcription_factor_jun-B-like	14	73021819	73022823	130.929	-2.36422	0.485093	21.0065	4.57723e-06	0.000277535	2.36422	TRUE	TRUE	GO:0009314,GO:0009612,GO:0032870,GO:0034097,GO:0042493,GO:0045597	Response to Stimulus
ENSSTUG00000002504.1	delta-1-pyrroline-5-carboxylate_dehydrogenase,_mitochondrial-like	14	28420870	28431842	364.496	1.55968	0.336601	21.0006	4.59148e-06	0.000277535	1.55968	TRUE	TRUE	GO:0055114	Metabolic Process
ENSSTUG00000045947.1	zona_pellucida_sperm-binding_protein_3_receptor-like	13	30900350	30914731	2884.82	-0.955588	0.205225	21.002	4.58799e-06	0.000277535	0.955588	FALSE	FALSE	NA	NA
ENSSTUG00000010810.1	high_affinity_cGMP-specific_3',5'-cyclic_phosphodiesterase_9A-like	20	36579537	36627619	66.3643	2.83502	0.592923	20.9795	4.64235e-06	0.000279989	2.83502	TRUE	FALSE	NA	NA
ENSSTUG00000016134.1	DNA_cross-link_repair_1B	28	7264572	7281780	60.4251	-0.841538	0.182772	20.9714	4.66185e-06	0.000280545	0.841538	FALSE	FALSE	NA	NA
ENSSTUG00000050264.1		12	20047122	20061059	63.422	1.05613	0.231052	20.9533	4.70628e-06	0.000282595	1.05613	FALSE	FALSE	NA	NA
ENSSTUG00000004465.1	glutathione_S-transferase_P-like	13	3814590	3817897	3.88972	-3.87969	0.933318	20.9346	4.75239e-06	0.000284736	3.87969	TRUE	FALSE	NA	NA
ENSSTUG00000032081.1	kinase_D-interacting_substrate_of_220_kDa_B-like	25	38373056	38483460	116.491	1.76954	0.381676	20.9163	4.79789e-06	0.000286832	1.76954	FALSE	FALSE	NA	NA
ENSSTUG00000040020.1	semaphorin-4A-like	34	13559879	13612159	267.924	1.26399	0.275207	20.8926	4.8576e-06	0.000289766	1.26399	FALSE	TRUE	NA	NA
ENSSTUG00000003445.1		17	59563106	59708141	68.667	-1.00126	0.216972	20.8796	4.89064e-06	0.000290466	1.00126	TRUE	FALSE	NA	NA
ENSSTUG00000038092.1		33	43291087	43328829	39.6022	1.09155	0.238902	20.8824	4.88361e-06	0.000290466	1.09155	TRUE	FALSE	NA	NA
ENSSTUG00000051114.1	Na(+)/H(+)_exchange_regulatory_cofactor_NHE-RF1-like	18	51203903	51242633	312.512	2.28733	0.485746	20.8616	4.93695e-06	0.000292579	2.28733	TRUE	FALSE	NA	NA
ENSSTUG00000018301.1	desmoplakin-like	31	16667014	16688129	148.824	-1.08015	0.233174	20.7879	5.13057e-06	0.000303394	1.08015	FALSE	FALSE	NA	NA
ENSSTUG00000047008.1	indian_hedgehog_protein-like	30	8792664	8798684	41.5422	-2.2533	0.472038	20.7649	5.19272e-06	0.000306404	2.2533	TRUE	TRUE	GO:0005615	Cellular Anatomical Entity
ENSSTUG00000010447.1	FIG4_phosphoinositide_5-phosphatase	1	19178374	19286895	42.4976	1.09548	0.241301	20.7393	5.2626e-06	0.000309857	1.09548	TRUE	FALSE	NA	NA
ENSSTUG00000008900.1	inosine-uridine_preferring_nucleoside_hydrolase-like	20	31749436	31770741	326.071	1.35824	0.296521	20.6852	5.4134e-06	0.000318049	1.35824	TRUE	FALSE	NA	NA
ENSSTUG00000007305.1	centrosome-associated_protein_350-like	4	47865474	47903932	175.659	-0.998135	0.216378	20.6727	5.44884e-06	0.000318757	0.998135	FALSE	FALSE	NA	NA
ENSSTUG00000025173.1	protein_tyrosine_phosphatase_non-receptor_type_12	CAAJIE010000936.1	37	32453	104.433	-0.745667	0.162995	20.6742	5.44445e-06	0.000318757	0.745667	FALSE	FALSE	NA	NA
ENSSTUG00000001570.1	multivesicular_body_subunit_12B-like	9	17234685	17273833	65.7283	1.73533	0.377477	20.5983	5.66467e-06	0.000330674	1.73533	FALSE	FALSE	NA	NA
ENSSTUG00000047636.1	poly(rC)-binding_protein_2-like	30	24777218	24799401	185.863	-0.57778	0.126643	20.5744	5.73575e-06	0.000334108	0.57778	FALSE	FALSE	NA	NA
ENSSTUG00000015522.1	transmembrane_protein_199-like	26	10718808	10721143	156.876	-0.652191	0.142933	20.5578	5.78587e-06	0.000335593	0.652191	FALSE	FALSE	NA	NA
ENSSTUG00000020520.1	histone_H1x	14	32760462	32761049	283.666	2.13525	0.461268	20.5597	5.77997e-06	0.000335593	2.13525	FALSE	FALSE	NA	NA
ENSSTUG00000005042.1	ATP-binding_cassette_sub-family_A_member_3-like	1	70431717	70512395	69.2037	1.31025	0.288393	20.5407	5.83771e-06	0.000337881	1.31025	TRUE	FALSE	NA	NA
ENSSTUG00000018666.1	bifunctional_purine_biosynthesis_protein_PURH-like	6	57066856	57073073	1379.16	0.636824	0.140648	20.5345	5.85668e-06	0.000338261	0.636824	FALSE	FALSE	NA	NA
ENSSTUG00000014229.1	SLAIN_motif-containing_protein-like	3	9458298	9481265	92.7019	-0.7154	0.157093	20.5108	5.92961e-06	0.000341749	0.7154	FALSE	FALSE	NA	NA
ENSSTUG00000018316.1	chromodomain_helicase_DNA_binding_protein_1	23	42624063	42664871	161.249	-0.667168	0.146358	20.5009	5.96019e-06	0.000342786	0.667168	FALSE	FALSE	NA	NA
ENSSTUG00000001068.1	rho-related_GTP-binding_protein_RhoU-like	13	50227682	50237301	123.492	-1.49854	0.322027	20.4747	6.04248e-06	0.000346787	1.49854	TRUE	FALSE	NA	NA
ENSSTUG00000040371.1	death-associated_protein_kinase_3-like	21	43893969	43904878	185.316	-0.782242	0.171266	20.4686	6.06164e-06	0.000347156	0.782242	FALSE	FALSE	NA	NA
ENSSTUG00000015138.1	parkin_RBR_E3_ubiquitin_protein_ligase	5	23488382	23583950	80.3101	0.899626	0.199113	20.4617	6.08357e-06	0.000347682	0.899626	FALSE	TRUE	NA	NA
ENSSTUG00000013798.1	phosphatidylinositol_3-kinase_regulatory_subunit_alpha-like	12	62809277	62858968	415.933	1.52618	0.334327	20.415	6.23404e-06	0.000355536	1.52618	TRUE	FALSE	NA	NA
ENSSTUG00000024470.1	protein_O-GlcNAcase-like	CAAJIE010000623.1	80980	95164	341.359	0.881644	0.195122	20.4088	6.25417e-06	0.00035594	0.881644	FALSE	FALSE	NA	NA
ENSSTUG00000043192.1	low_density_lipoprotein_receptor_adapter_protein_1-A-like	36	6863560	6878415	55.3452	1.60654	0.352754	20.3919	6.30957e-06	0.000358344	1.60654	TRUE	FALSE	NA	NA
ENSSTUG00000007345.1	E3_ubiquitin-protein_ligase_TRIM39-like	8	23560995	23564817	36.2355	1.2508	0.277948	20.3829	6.33947e-06	0.000358548	1.2508	TRUE	FALSE	NA	NA
ENSSTUG00000049692.1	rho-related_GTP-binding_protein_RhoF-like	23	13903010	13907518	60.6243	-1.742	0.373546	20.3855	6.33088e-06	0.000358548	1.742	TRUE	FALSE	NA	NA
ENSSTUG00000050375.1	semaphorin-4C-like	9	28295561	28393367	22.1525	-1.0931	0.243082	20.3592	6.41826e-06	0.000361014	1.0931	TRUE	TRUE	GO:0005615	Cellular Anatomical Entity
ENSSTUG00000010079.1	frizzled-5-like	20	12926509	12928862	3.84296	4.10288	0.955581	20.3646	6.40036e-06	0.000361014	4.10288	FALSE	FALSE	NA	NA
ENSSTUG00000048413.1	TNF_receptor-associated_factor_4-like	26	21531297	21572458	68.6435	1.12231	0.249847	20.3579	6.42279e-06	0.000361014	1.12231	FALSE	FALSE	NA	NA
ENSSTUG00000021384.1	55_kDa_erythrocyte_membrane_protein-like	19	42996097	43017207	200.411	-1.80466	0.384059	20.3498	6.45012e-06	0.000361804	1.80466	FALSE	FALSE	NA	NA
ENSSTUG00000032571.1	collagen_type_IV_alpha-3-binding_protein-like	9	24572620	24607457	32.2415	1.27912	0.284051	20.338	6.48982e-06	0.000362724	1.27912	TRUE	FALSE	NA	NA
ENSSTUG00000009581.1	transducin-like_enhancer_protein_3-B	4	70148944	70243005	137.569	-0.817148	0.179725	20.337	6.49312e-06	0.000362724	0.817148	FALSE	FALSE	NA	NA
ENSSTUG00000049337.1	uncharacterized_LOC115203394	12	33721259	33733614	18.8482	1.49514	0.332571	20.3233	6.5401e-06	0.000364601	1.49514	TRUE	TRUE	GO:0055114	Metabolic Process
ENSSTUG00000046731.1	adenosine_deaminase_domain-containing_protein_2-like	19	20084068	20089942	6.23704	3.16726	0.757663	20.3149	6.56878e-06	0.000365452	3.16726	FALSE	FALSE	NA	NA
ENSSTUG00000023727.1	NPC1_like_intracellular_cholesterol_transporter_1	27	7271033	7282745	683.18	1.21724	0.268769	20.2974	6.62899e-06	0.00036805	1.21724	TRUE	FALSE	NA	NA
ENSSTUG00000037860.1	cytochrome_P450_4V2	13	26028348	26034836	1536.81	0.887196	0.196933	20.2559	6.77459e-06	0.00037537	0.887196	FALSE	TRUE	NA	NA
ENSSTUG00000045551.1	calpain-5-like	12	80132988	80142377	46.3526	-1.44666	0.315845	20.2471	6.80548e-06	0.000376317	1.44666	TRUE	FALSE	NA	NA
ENSSTUG00000006316.1		8	22803690	22806807	11.8098	-6.94129	1.35005	20.2049	6.95759e-06	0.000383609	6.94129	FALSE	FALSE	NA	NA
ENSSTUG00000009717.1	transmembrane_protein_163-like	24	19210065	19373408	15.5101	-1.62295	0.357293	20.2027	6.9655e-06	0.000383609	1.62295	FALSE	FALSE	NA	NA
ENSSTUG00000000913.1	NACHT,_LRR_and_PYD_domains-containing_protein_3-like	1	74401283	74406980	17.2877	2.08543	0.460471	20.1971	6.98605e-06	0.000383965	2.08543	TRUE	FALSE	NA	NA
ENSSTUG00000004713.1	integrin_alpha-5-like	28	18103190	18181323	16.2381	1.81852	0.405423	20.1765	7.06145e-06	0.000387328	1.81852	TRUE	FALSE	NA	NA
ENSSTUG00000030396.1	extracellular_matrix_protein_1-like	3	71099141	71114274	6129.04	-0.994484	0.217706	20.1704	7.0841e-06	0.000387791	0.994484	FALSE	TRUE	NA	NA
ENSSTUG00000046659.1	SAFB-like_transcription_modulator	29	26084074	26096594	314.987	-0.788251	0.173712	20.164	7.10764e-06	0.000388299	0.788251	FALSE	FALSE	NA	NA
ENSSTUG00000046044.1	programmed_cell_death_protein_4-like	14	74336146	74350990	36.5606	1.56167	0.348109	20.1513	7.15524e-06	0.000390118	1.56167	FALSE	FALSE	NA	NA
ENSSTUG00000003291.1	SPRY_domain-containing_protein_4-like	28	39167688	39173219	16.5317	2.61098	0.576437	20.145	7.17858e-06	0.000390609	2.61098	FALSE	FALSE	NA	NA
ENSSTUG00000050656.1	enoyl-CoA_hydratase_domain-containing_protein_3,_mitochondrial-like	40	13401591	13404312	52.9473	1.19378	0.265613	20.1295	7.23716e-06	0.000392542	1.19378	TRUE	FALSE	NA	NA
ENSSTUG00000006299.1	G1/S-specific_cyclin-D1	29	35506753	35672195	175.029	1.70524	0.375628	20.1279	7.24305e-06	0.000392542	1.70524	FALSE	FALSE	NA	NA
ENSSTUG00000016604.1	DnaJ_heat_shock_protein_family_(Hsp40)_member_A4	4	72698530	72713667	169.98	-1.45058	0.314312	20.1242	7.25729e-06	0.000392542	1.45058	FALSE	FALSE	NA	NA
ENSSTUG00000023420.1	diacylglycerol_O-acyltransferase_2-like	15	35742197	35762878	366.413	-2.137	0.45169	20.0949	7.36943e-06	0.000397818	2.137	TRUE	FALSE	NA	NA
ENSSTUG00000001909.1	p53_apoptosis_effector_related_to_PMP-22-like	10	27388078	27394821	488.644	1.06399	0.236711	20.0875	7.39774e-06	0.000398557	1.06399	FALSE	FALSE	NA	NA
ENSSTUG00000032236.1	histone_deacetylase_8	8	25745784	25763243	14.8334	1.86363	0.412364	20.0595	7.5068e-06	0.000403635	1.86363	TRUE	FALSE	NA	NA
ENSSTUG00000005558.1	peptidylprolyl_isomerase_G	20	39544282	39549920	74.8531	-1.21157	0.265991	20.0166	7.67729e-06	0.000411989	1.21157	TRUE	FALSE	NA	NA
ENSSTUG00000000541.1	myeloid-associated_differentiation_marker_homolog	1	68224175	68227438	101.093	1.46566	0.325201	19.987	7.79713e-06	0.000417599	1.46566	FALSE	FALSE	NA	NA
ENSSTUG00000036166.1	methylenetetrahydrofolate_reductase-like	28	31033445	31044492	29.6056	2.0683	0.455603	19.9773	7.8368e-06	0.0004189	2.0683	TRUE	TRUE	GO:0055114	Metabolic Process
ENSSTUG00000047568.1	protein_NDRG1-like	36	17267065	17288911	470.392	3.17881	0.668451	19.9588	7.91304e-06	0.000422148	3.17881	FALSE	FALSE	NA	NA
ENSSTUG00000006336.1	zinc_finger_E-box-binding_homeobox_2-like	24	18098052	18145663	80.3423	-1.19868	0.264056	19.9466	7.96345e-06	0.000424007	1.19868	TRUE	FALSE	NA	NA
ENSSTUG00000043156.1	uncharacterized_LOC115208125	14	42783610	42790914	381.645	-1.25672	0.27499	19.9304	8.03122e-06	0.000426782	1.25672	FALSE	FALSE	NA	NA
ENSSTUG00000015345.1	C-terminal-binding_protein_2	3	36697920	36714031	85.383	-1.40594	0.307387	19.9244	8.05639e-06	0.000427286	1.40594	FALSE	TRUE	NA	NA
ENSSTUG00000039022.1		3	38037287	38038484	388.562	-0.853282	0.188978	19.8804	8.24427e-06	0.000436402	0.853282	FALSE	FALSE	NA	NA
ENSSTUG00000050031.1	transmembrane_protein_14A-like	18	49285619	49294652	269.743	0.775653	0.173967	19.869	8.29327e-06	0.000438145	0.775653	FALSE	FALSE	NA	NA
ENSSTUG00000039151.1	cationic_amino_acid_transporter_2-like	13	26306256	26329538	428.767	1.39822	0.311366	19.8572	8.34476e-06	0.000440012	1.39822	FALSE	FALSE	NA	NA
ENSSTUG00000036734.1	hexosaminidase_D-like	32	30244369	30265077	50.6144	1.07969	0.242512	19.8528	8.36408e-06	0.00044018	1.07969	FALSE	FALSE	NA	NA
ENSSTUG00000018799.1	elongation_factor_2-like	31	7892660	7923680	189.975	-0.810371	0.180109	19.8359	8.43813e-06	0.000443221	0.810371	FALSE	FALSE	NA	NA
ENSSTUG00000024810.1	primary_amine_oxidase,_liver_isozyme-like	32	16826726	16830269	669.109	-1.42485	0.310824	19.8304	8.46267e-06	0.000443655	1.42485	TRUE	TRUE	GO:0005507,GO:0055114	Binding, Metabolic Process
ENSSTUG00000002735.1	B-cell_linker_protein-like	5	26791683	26820116	324.124	1.20797	0.269986	19.8228	8.49643e-06	0.00044457	1.20797	TRUE	FALSE	NA	NA
ENSSTUG00000019816.1	F-box/SPRY_domain-containing_protein_1	6	7682118	7686324	16.8341	1.35725	0.308297	19.8045	8.57809e-06	0.000447983	1.35725	FALSE	FALSE	NA	NA
ENSSTUG00000008069.1	zinc_finger_protein_462-like	9	12011198	12021723	182.406	-1.1426	0.252341	19.7988	8.60361e-06	0.000448457	1.1426	TRUE	FALSE	NA	NA
ENSSTUG00000023769.1	hepatocyte_growth_factor-like	8	46187619	46227618	105.016	-1.74919	0.378706	19.7936	8.62728e-06	0.000448833	1.74919	FALSE	FALSE	NA	NA
ENSSTUG00000021092.1	DNA_(cytosine-5)-methyltransferase_3A-like	CAAJIE010000060.1	470938	553933	16.2399	2.04092	0.455256	19.7838	8.67149e-06	0.000450273	2.04092	TRUE	FALSE	NA	NA
ENSSTUG00000022693.1	proenkephalin	6	23822989	23826393	88.843	-1.6963	0.36955	19.7785	8.69531e-06	0.000450652	1.6963	TRUE	FALSE	NA	NA
ENSSTUG00000015594.1	3-mercaptopyruvate_sulfurtransferase-like	32	6566852	6586181	594.831	0.952298	0.21396	19.7469	8.84049e-06	0.000455578	0.952298	FALSE	TRUE	NA	NA
ENSSTUG00000019616.1	serine/threonine-protein_phosphatase_2A_catalytic_subunit_alpha_isoform-like	13	34853649	34861226	28.9914	1.6308	0.367111	19.7487	8.83223e-06	0.000455578	1.6308	FALSE	FALSE	NA	NA
ENSSTUG00000030643.1	zinc_finger_CCCH_domain-containing_protein_11A-like	14	42312804	42332421	461.133	-0.575612	0.128695	19.7492	8.82997e-06	0.000455578	0.575612	FALSE	FALSE	NA	NA
ENSSTUG00000006260.1	cytochrome_P450_4B1-like	3	47241793	47250649	524.249	0.837396	0.188404	19.7286	8.92565e-06	0.000459098	0.837396	FALSE	TRUE	NA	NA
ENSSTUG00000031329.1	glucose-6-phosphate_exchanger_SLC37A4-like	15	37428088	37445717	65.4702	1.19311	0.26875	19.7138	8.99499e-06	0.000461794	1.19311	FALSE	FALSE	NA	NA
ENSSTUG00000040250.1	homeobox_protein_PKNOX1-like	39	21285243	21293313	23.6204	1.45063	0.331638	19.7044	9.03946e-06	0.000463204	1.45063	FALSE	FALSE	NA	NA
ENSSTUG00000028537.1	sex_comb_on_midleg-like_protein_2	CAAJIE010000944.1	501949	515678	33.4514	1.4425	0.326059	19.6611	9.24667e-06	0.000472933	1.4425	FALSE	FALSE	NA	NA
ENSSTUG00000000281.1	N-acetyltransferase_14-like	3	73052199	73054186	17.6459	1.89869	0.427539	19.6475	9.31275e-06	0.000475421	1.89869	FALSE	FALSE	NA	NA
ENSSTUG00000025734.1	acyl-coenzyme_A_thioesterase_1-like	4	59494675	59499631	97.0479	1.82946	0.406873	19.6181	9.45704e-06	0.000481885	1.82946	FALSE	FALSE	NA	NA
ENSSTUG00000031717.1	single-stranded_DNA-binding_protein_3-like	22	17967263	18053161	55.05	1.11164	0.251304	19.607	9.51185e-06	0.000483773	1.11164	FALSE	FALSE	NA	NA
ENSSTUG00000002181.1		8	35460708	35463293	67.5399	9.54204	1.71105	19.6025	9.53421e-06	0.000484008	9.54204	TRUE	FALSE	NA	NA
ENSSTUG00000024383.1	presenilin-2-like	14	61439723	61452554	139.534	0.550468	0.12452	19.5894	9.59994e-06	0.00048601	0.550468	FALSE	FALSE	NA	NA
ENSSTUG00000051003.1	indoleamine_2,3-dioxygenase_2-like	27	19999089	20008212	1009.96	1.12584	0.253434	19.5876	9.6093e-06	0.00048601	1.12584	FALSE	TRUE	NA	NA
ENSSTUG00000026771.1	tubulin_polymerization-promoting_protein-like	CAAJIE010000833.1	1512418	1549575	54.7408	2.15477	0.478383	19.5811	9.64171e-06	0.000486745	2.15477	FALSE	FALSE	NA	NA
ENSSTUG00000002876.1	AN1-type_zinc_finger_protein_5-like	9	10540358	10551162	194.699	-0.909682	0.202996	19.5539	9.7801e-06	0.000492819	0.909682	FALSE	FALSE	NA	NA
ENSSTUG00000028411.1	peptidyl-prolyl_cis-trans_isomerase_G-like	24	14153579	14157711	69.3644	-0.835978	0.187885	19.5312	9.89689e-06	0.000497784	0.835978	FALSE	FALSE	NA	NA
ENSSTUG00000016009.1	low-density_lipoprotein_receptor-related_protein_5-like	7	11752057	11802033	514.296	1.16956	0.263626	19.5192	9.95932e-06	0.000499816	1.16956	TRUE	FALSE	NA	NA
ENSSTUG00000005138.1	single-stranded_DNA-binding_protein_3-like	4	53566589	53686519	45.8587	1.28715	0.290558	19.5164	9.97395e-06	0.000499816	1.28715	FALSE	FALSE	NA	NA
ENSSTUG00000033250.1	3-hydroxyisobutyryl-CoA_hydrolase	24	10110226	10160708	249.164	0.659341	0.1494	19.506	1.00286e-05	0.000501634	0.659341	FALSE	TRUE	NA	NA
ENSSTUG00000009626.1	delta-1-pyrroline-5-carboxylate_dehydrogenase,_mitochondrial	16	37468734	37481293	721.889	0.987416	0.223196	19.501	1.00545e-05	0.000502006	0.987416	FALSE	TRUE	NA	NA
ENSSTUG00000008938.1	retinol_dehydrogenase_10-B-like	31	20194053	20198398	257.465	0.714205	0.161982	19.495	1.00865e-05	0.000502686	0.714205	FALSE	TRUE	NA	NA
ENSSTUG00000009889.1	dihydrolipoyllysine-residue_succinyltransferase_component_of_2-oxoglutarate_dehydrogenase_complex,_mitochondrial-like	25	28520778	28538602	1044.81	0.776992	0.176023	19.4862	1.01327e-05	0.000504064	0.776992	FALSE	FALSE	NA	NA
ENSSTUG00000010066.1	alpha-crystallin_B_chain-like	3	63083124	63084531	35.3439	2.52851	0.555315	19.4767	1.01836e-05	0.000505672	2.52851	TRUE	FALSE	NA	NA
ENSSTUG00000009336.1	SH2_domain_containing_3C	9	12229930	12242553	50.1821	2.36544	0.521633	19.4609	1.02681e-05	0.000508944	2.36544	TRUE	FALSE	NA	NA
ENSSTUG00000040048.1	protein_unc-119_homolog_B-like	27	23636584	23640162	49.3711	1.05048	0.238977	19.4521	1.03155e-05	0.000510366	1.05048	FALSE	FALSE	NA	NA
ENSSTUG00000018846.1	tensin-2-like	28	9345468	9368314	136.589	-1.13652	0.253227	19.4436	1.03614e-05	0.000511706	1.13652	TRUE	FALSE	NA	NA
ENSSTUG00000027687.1	docking_protein_5-like	16	11206140	11209912	90.468	-2.92219	0.6112	19.4246	1.04652e-05	0.000514965	2.92219	TRUE	FALSE	NA	NA
ENSSTUG00000010870.1	brefeldin_A-inhibited_guanine_nucleotide-exchange_protein_1-like	2	12995126	13021633	64.8601	0.907631	0.206461	19.4268	1.0453e-05	0.000514965	0.907631	FALSE	FALSE	NA	NA
ENSSTUG00000014392.1	serine/threonine-protein_phosphatase_4_regulatory_subunit_2-B-like	14	18436165	18447621	165.777	-1.06482	0.237545	19.421	1.04846e-05	0.000514992	1.06482	FALSE	FALSE	NA	NA
ENSSTUG00000012005.1		22	1610926	1613593	8.88168	2.25271	0.523618	19.4133	1.0527e-05	0.000516145	2.25271	FALSE	FALSE	NA	NA
ENSSTUG00000007266.1	zinc_finger_C3H1_domain-containing_protein-like	17	47114978	47140343	244.728	-0.799449	0.179578	19.3989	1.06068e-05	0.000519123	0.799449	FALSE	FALSE	NA	NA
ENSSTUG00000005987.1	purine_nucleoside_phosphorylase-like	8	22441910	22450924	5094.62	-1.51541	0.33307	19.3929	1.06405e-05	0.000519838	1.51541	TRUE	FALSE	NA	NA
ENSSTUG00000008083.1	ferric_chelate_reductase_1	2	22322915	22328852	158.324	1.30535	0.294573	19.3839	1.06905e-05	0.000521347	1.30535	TRUE	TRUE	GO:0055114	Metabolic Process
ENSSTUG00000036690.1	leucine-rich_repeat-containing_protein_15-like	17	9910944	9912521	26.8164	-1.9256	0.423979	19.3772	1.0728e-05	0.000522241	1.9256	TRUE	FALSE	NA	NA
ENSSTUG00000007164.1	brefeldin_A-inhibited_guanine_nucleotide-exchange_protein_1-like	6	14899256	14983349	718.473	0.693685	0.157759	19.3719	1.07576e-05	0.000522751	0.693685	FALSE	FALSE	NA	NA
ENSSTUG00000020308.1	neutral_amino_acid_transporter_A-like	5	2569205	2598848	139.438	2.06664	0.458945	19.3581	1.08361e-05	0.00052563	2.06664	TRUE	FALSE	NA	NA
ENSSTUG00000039031.1	retinal_dehydrogenase_2-like	29	25860497	25886755	18.8108	-3.48597	0.733357	19.3406	1.09354e-05	0.000528564	3.48597	TRUE	TRUE	GO:0055114	Metabolic Process
ENSSTUG00000004628.1	major_vault_protein-like	32	4139999	4165844	221.319	-1.64714	0.361612	19.3414	1.09311e-05	0.000528564	1.64714	TRUE	FALSE	NA	NA
ENSSTUG00000046669.1	xaa-Pro_aminopeptidase_1-like	14	74760792	74770895	112.745	1.53522	0.347768	19.2746	1.132e-05	0.000546187	1.53522	FALSE	FALSE	NA	NA
ENSSTUG00000032469.1	palmitoyltransferase_ZDHHC3-like	36	37520693	37526849	103.975	-0.989587	0.222718	19.2667	1.13669e-05	0.00054748	0.989587	FALSE	FALSE	NA	NA
ENSSTUG00000044344.1	THO_complex_subunit_4-A-like	14	65516628	65519086	82.2419	-1.18375	0.265104	19.2422	1.15141e-05	0.000553592	1.18375	FALSE	FALSE	NA	NA
ENSSTUG00000017339.1	adducin_3	5	15749619	15773143	257.001	-1.85083	0.404386	19.2267	1.16081e-05	0.000557128	1.85083	FALSE	FALSE	NA	NA
ENSSTUG00000035832.1	gamma-aminobutyric_acid_receptor_subunit_beta-1-like	33	15753950	15793889	36.2025	-5.31081	1.02528	19.1979	1.17843e-05	0.000564589	5.31081	TRUE	FALSE	NA	NA
ENSSTUG00000048481.1	poly(ADP-ribose)_glycohydrolase-like	23	35786793	35818754	110.394	-1.07765	0.242414	19.1873	1.18498e-05	0.000566734	1.07765	TRUE	FALSE	NA	NA
ENSSTUG00000008267.1	inositol-trisphosphate_3-kinase_C-like	26	5725315	5748053	72.6464	-2.81691	0.594364	19.155	1.20519e-05	0.000574017	2.81691	FALSE	FALSE	NA	NA
ENSSTUG00000036330.1	uncharacterized_protein_KIAA2013_homolog	28	31144571	31153239	141.744	0.639926	0.146428	19.1533	1.20631e-05	0.000574017	0.639926	FALSE	FALSE	NA	NA
ENSSTUG00000039607.1	integrator_complex_subunit_6_like	13	26561964	26594314	108.91	-1.03826	0.233655	19.1529	1.20653e-05	0.000574017	1.03826	FALSE	FALSE	NA	NA
ENSSTUG00000031734.1	tight_junction_protein_ZO-2-like	12	68039918	68075370	114.148	-1.83365	0.402375	19.1377	1.21617e-05	0.000576592	1.83365	FALSE	FALSE	NA	NA
ENSSTUG00000050988.1	puromycin-sensitive_aminopeptidase-like	38	13210886	13230366	105.908	-0.727709	0.165174	19.1389	1.21543e-05	0.000576592	0.727709	FALSE	FALSE	NA	NA
ENSSTUG00000008251.1	3-hydroxybutyrate_dehydrogenase_2	14	58514631	58538544	295.084	0.948247	0.216582	19.1084	1.23498e-05	0.000584493	0.948247	FALSE	TRUE	NA	NA
ENSSTUG00000009324.1	delta-1-pyrroline-5-carboxylate_synthase-like	10	9950605	9960835	64.139	1.04823	0.239966	19.096	1.24306e-05	0.000586281	1.04823	FALSE	TRUE	NA	NA
ENSSTUG00000049698.1	ubiquitin-conjugating_enzyme_E2_D4	27	18869445	18879876	113.46	-0.619208	0.141036	19.0961	1.24296e-05	0.000586281	0.619208	FALSE	FALSE	NA	NA
ENSSTUG00000038545.1	glycine_cleavage_system_H_protein,_mitochondrial-like	12	18109082	18112410	727.285	1.71942	0.387694	19.0851	1.25017e-05	0.000588184	1.71942	TRUE	TRUE	GO:0005739	Cellular Anatomical Entity
ENSSTUG00000019242.1	glutamate--cysteine_ligase_regulatory_subunit-like	4	49152825	49162154	152.407	-1.48196	0.329423	19.0832	1.25141e-05	0.000588184	1.48196	FALSE	FALSE	NA	NA
ENSSTUG00000019708.1	histone-binding_protein_RBBP4-like	33	23250352	23257708	14.9788	-1.74726	0.395625	19.0523	1.27184e-05	0.000595418	1.74726	TRUE	FALSE	NA	NA
ENSSTUG00000022541.1	5-formyltetrahydrofolate_cyclo-ligase-like	12	35843387	35857278	185.315	0.641196	0.147137	19.0505	1.27305e-05	0.000595418	0.641196	FALSE	TRUE	NA	NA
ENSSTUG00000029861.1	bifunctional_heparan_sulfate_N-deacetylase/N-sulfotransferase_2-like	5	19601650	19629555	318.448	1.04624	0.239217	19.05	1.27335e-05	0.000595418	1.04624	FALSE	FALSE	NA	NA
ENSSTUG00000016623.1	transcription_regulator_protein_BACH2-like	25	35679681	35730717	20.7188	1.81595	0.416522	19.0438	1.2775e-05	0.000596336	1.81595	FALSE	FALSE	NA	NA
ENSSTUG00000015904.1	josephin-2-like	37	7900824	7902233	9.88598	1.90887	0.450749	19.0403	1.27989e-05	0.000596429	1.90887	FALSE	FALSE	NA	NA
ENSSTUG00000041577.1	fizzy-related_protein_homolog	21	39729934	39741726	90.6805	-0.68465	0.156225	19.0276	1.2884e-05	0.00059937	0.68465	FALSE	FALSE	NA	NA
ENSSTUG00000019848.1	caspase-1-like	13	60257293	60261656	63.0148	0.708981	0.163004	19.0058	1.3032e-05	0.00060522	0.708981	FALSE	FALSE	NA	NA
ENSSTUG00000011753.1	glutathione_S-transferase_theta-1-like	9	8343414	8346227	1325.95	0.732203	0.168051	18.9926	1.31223e-05	0.00060838	0.732203	FALSE	FALSE	NA	NA
ENSSTUG00000013620.1		1	51728324	51746266	589.491	-1.39777	0.311903	18.9821	1.31952e-05	0.000608652	1.39777	FALSE	FALSE	NA	NA
ENSSTUG00000018322.1		23	49314161	49379285	6.63493	-2.2276	0.517607	18.9853	1.31731e-05	0.000608652	2.2276	FALSE	FALSE	NA	NA
ENSSTUG00000037856.1	protein_O-GlcNAcase-like	14	80015387	80029251	441.94	0.883383	0.202605	18.9848	1.31767e-05	0.000608652	0.883383	FALSE	FALSE	NA	NA
ENSSTUG00000014962.1	heterogeneous_nuclear_ribonucleoprotein_D-like	23	9017301	9020063	393.644	-0.677606	0.15465	18.8861	1.38762e-05	0.000638983	0.677606	FALSE	FALSE	NA	NA
ENSSTUG00000018692.1	histone-lysine_N-methyltransferase_2A-like	13	48818005	48859972	91.9342	-1.04112	0.236576	18.8707	1.39886e-05	0.000641992	1.04112	TRUE	FALSE	NA	NA
ENSSTUG00000014726.1	mannose-1-phosphate_guanyltransferase-like	20	44157311	44159323	185.021	1.08307	0.248711	18.8715	1.39824e-05	0.000641992	1.08307	FALSE	FALSE	NA	NA
ENSSTUG00000013273.1	cystathionine_beta-synthase-like	20	29249115	29282533	2586.63	-1.67618	0.371509	18.86	1.40671e-05	0.000644507	1.67618	FALSE	FALSE	NA	NA
ENSSTUG00000017739.1	transcription_factor_MafB-like	14	20463529	20464515	138.692	1.40204	0.321548	18.855	1.41042e-05	0.000645124	1.40204	FALSE	FALSE	NA	NA
ENSSTUG00000011945.1	transcription_factor_Dp-1-like	20	32454333	32471906	28.0083	1.19147	0.27612	18.8002	1.45155e-05	0.000660611	1.19147	TRUE	FALSE	NA	NA
ENSSTUG00000000119.1	mitochondrial_uncoupling_protein_2-like	4	7061154	7065055	236.011	2.06269	0.465205	18.8026	1.44967e-05	0.000660611	2.06269	FALSE	TRUE	NA	NA
ENSSTUG00000004291.1	dihydrofolate_reductase	9	40804024	40812645	43.9182	-2.09318	0.461435	18.803	1.44939e-05	0.000660611	2.09318	FALSE	TRUE	NA	NA
ENSSTUG00000020130.1	dnaJ_homolog_subfamily_A_member_2-like	12	11428311	11433457	588.206	-0.892018	0.203072	18.7635	1.47976e-05	0.000672328	0.892018	FALSE	FALSE	NA	NA
ENSSTUG00000002904.1	hydroxyacid_oxidase_2-like	20	25308354	25313748	1012.1	1.00588	0.231891	18.7265	1.50869e-05	0.000680933	1.00588	TRUE	TRUE	GO:0055114	Metabolic Process
ENSSTUG00000006166.1	R3H_domain-containing_protein_2-like	14	8873206	8975997	111.452	2.17471	0.489849	18.7334	1.5033e-05	0.000680933	2.17471	TRUE	FALSE	NA	NA
ENSSTUG00000004720.1	uncharacterized_protein_KIAA1671-like	14	38531898	38540296	99.0016	0.9015	0.208195	18.7322	1.50419e-05	0.000680933	0.9015	FALSE	FALSE	NA	NA
ENSSTUG00000047003.1	alpha-tocopherol_transfer_protein-like	31	28433202	28437625	176.801	0.825687	0.190845	18.7266	1.50863e-05	0.000680933	0.825687	FALSE	FALSE	NA	NA
ENSSTUG00000043359.1	growth/differentiation_factor_6-A-like	37	31583932	31591457	17.4594	-1.48086	0.341092	18.6965	1.53261e-05	0.000689783	1.48086	TRUE	TRUE	GO:0005615	Cellular Anatomical Entity
ENSSTUG00000031384.1	brefeldin_A-inhibited_guanine_nucleotide-exchange_protein_2-like	30	37907294	37947942	103.659	1.57612	0.36065	18.6956	1.53336e-05	0.000689783	1.57612	TRUE	FALSE	NA	NA
ENSSTUG00000015785.1	oxidative_stress-induced_growth_inhibitor_2-like	14	55546009	55565048	32.1521	-1.39615	0.317549	18.6899	1.53792e-05	0.000690697	1.39615	FALSE	FALSE	NA	NA
ENSSTUG00000018321.1	Na(+)/H(+)_exchange_regulatory_cofactor_NHE-RF1-like	1	57248435	57282737	530.335	0.825203	0.191102	18.6373	1.58096e-05	0.000707696	0.825203	FALSE	FALSE	NA	NA
ENSSTUG00000044604.1	endonuclease/exonuclease/phosphatase_family_domain-containing_protein_1-like	34	21468104	21499603	325.575	1.66429	0.380499	18.6377	1.58065e-05	0.000707696	1.66429	FALSE	FALSE	NA	NA
ENSSTUG00000051147.1	ephrin_type-B_receptor_2-like	14	27221694	27375655	34.2833	1.16013	0.269051	18.6196	1.59571e-05	0.000713127	1.16013	TRUE	FALSE	NA	NA
ENSSTUG00000011575.1	protein_FAM110B-like	30	14718205	14719488	64.9517	1.61113	0.370873	18.6125	1.60165e-05	0.000714609	1.61113	FALSE	FALSE	NA	NA
ENSSTUG00000021184.1	protein_FRA10AC1	10	13356724	13371100	135.759	0.830999	0.192911	18.6044	1.60849e-05	0.000716488	0.830999	FALSE	FALSE	NA	NA
ENSSTUG00000000365.1	uncharacterized_LOC115192448	1	26193996	26285587	44.2553	1.15362	0.267332	18.5936	1.61764e-05	0.00071939	1.15362	TRUE	FALSE	NA	NA
ENSSTUG00000022854.1	leucine-rich_glioma-inactivated_protein_1-like	2	53839542	53844741	448.74	1.29033	0.297448	18.5838	1.62594e-05	0.000721902	1.29033	TRUE	FALSE	NA	NA
ENSSTUG00000025944.1	protein_phosphatase_1L-like	21	15020837	15048472	18.919	-7.46264	1.43068	18.5782	1.63072e-05	0.000722845	7.46264	TRUE	FALSE	NA	NA
ENSSTUG00000019407.1	solute_carrier_family_13_member_5-like	19	34028232	34040704	684.199	-1.79705	0.399802	18.5672	1.64018e-05	0.000724681	1.79705	FALSE	FALSE	NA	NA
ENSSTUG00000036365.1	transcription_factor_MafF-like	10	21285343	21287509	32.9799	-1.76007	0.396957	18.5696	1.63816e-05	0.000724681	1.76007	FALSE	FALSE	NA	NA
ENSSTUG00000006703.1	tax1-binding_protein_3	17	17634672	17640598	80.0751	-1.09831	0.251123	18.555	1.65071e-05	0.000727414	1.09831	TRUE	FALSE	NA	NA
ENSSTUG00000022230.1	carbonic_anhydrase_4-like	19	5732608	5750481	209.979	-4.23826	0.845701	18.5539	1.6517e-05	0.000727414	4.23826	FALSE	FALSE	NA	NA
ENSSTUG00000027064.1	activin_A_receptor_type_1	20	41432972	41472260	78.0287	1.05673	0.245659	18.5481	1.65669e-05	0.000728437	1.05673	TRUE	FALSE	NA	NA
ENSSTUG00000031846.1	sialidase-3-like	19	45588443	45591140	32.1163	1.03021	0.241248	18.5279	1.67438e-05	0.000735031	1.03021	FALSE	FALSE	NA	NA
ENSSTUG00000047769.1	3-keto-steroid_reductase-like	21	9822942	9839838	138.122	2.11127	0.478439	18.5189	1.68231e-05	0.0007365	2.11127	TRUE	TRUE	GO:0055114	Metabolic Process
ENSSTUG00000012212.1	mucolipin-1-like	32	19606986	19621460	128.327	0.677875	0.15781	18.5179	1.68314e-05	0.0007365	0.677875	FALSE	FALSE	NA	NA
ENSSTUG00000012706.1	24-dehydrocholesterol_reductase	4	43974794	43992606	549.141	1.54053	0.354434	18.4714	1.7247e-05	0.000753477	1.54053	TRUE	TRUE	GO:0008202,GO:0050660,GO:0055114	Metabolic Process, Binding
ENSSTUG00000007734.1	anaphase_promoting_complex_subunit_4	22	27818951	27831446	36.8925	0.918585	0.214613	18.4664	1.72927e-05	0.000754266	0.918585	FALSE	FALSE	NA	NA
ENSSTUG00000024764.1	enoyl-CoA_hydratase_domain-containing_protein_3,_mitochondrial-like	8	39026107	39030872	118.223	1.08668	0.252132	18.4626	1.73275e-05	0.000754577	1.08668	TRUE	FALSE	NA	NA
ENSSTUG00000039030.1	volume-regulated_anion_channel_subunit_LRRC8C-like	14	73948472	73958506	47.307	-1.24351	0.284903	18.4578	1.73712e-05	0.000755273	1.24351	FALSE	FALSE	NA	NA
ENSSTUG00000025028.1	S_phase_cyclin_A-associated_protein_in_the_endoplasmic_reticulum-like	17	29968638	30065396	40.1545	1.05844	0.247888	18.4378	1.75538e-05	0.000760783	1.05844	TRUE	FALSE	NA	NA
ENSSTUG00000049367.1	uridine_phosphorylase_2-like	24	12264141	12267031	7035.82	-2.87342	0.612562	18.4402	1.75319e-05	0.000760783	2.87342	FALSE	FALSE	NA	NA
ENSSTUG00000034183.1	hydroxyacid_oxidase_1	25	24004035	24007309	1855.19	0.841768	0.195992	18.4263	1.76602e-05	0.000764183	0.841768	FALSE	TRUE	NA	NA
ENSSTUG00000020589.1	chemokine-like_protein_TAFA-2	16	51637639	51825599	290.989	-1.4056	0.318834	18.4101	1.78116e-05	0.000768293	1.4056	TRUE	TRUE	GO:0005615	Cellular Anatomical Entity
ENSSTUG00000031486.1	carnitine_O-acetyltransferase-like	36	37427439	37449451	124.968	0.803044	0.187437	18.4117	1.77963e-05	0.000768293	0.803044	FALSE	TRUE	NA	NA
ENSSTUG00000011066.1	dehydrogenase/reductase_SDR_family_member_11-like	19	29410354	29435504	144.717	0.943699	0.220073	18.4058	1.78516e-05	0.000768802	0.943699	FALSE	FALSE	NA	NA
ENSSTUG00000017488.1	inhibitor_of_growth_family_member_4	37	9348628	9352686	37.2929	0.990291	0.231902	18.3892	1.80076e-05	0.000774299	0.990291	FALSE	FALSE	NA	NA
ENSSTUG00000022709.1		1	30294207	30294653	42.8346	1.33487	0.31073	18.3732	1.81595e-05	0.000779602	1.33487	TRUE	FALSE	NA	NA
ENSSTUG00000010391.1	SH2_domain_containing_4A	23	41967841	41983767	396.196	-0.971285	0.223134	18.3698	1.81923e-05	0.000779779	0.971285	FALSE	FALSE	NA	NA
ENSSTUG00000023397.1	DENN_domain_containing_11	7	42253462	42266477	14.6744	-1.28374	0.300023	18.3647	1.8241e-05	0.000780641	1.28374	FALSE	FALSE	NA	NA
ENSSTUG00000006565.1	fibroblast_growth_factor_receptor_4-like	15	31356499	31373826	91.4778	-1.22397	0.280635	18.3489	1.83926e-05	0.000784715	1.22397	TRUE	TRUE	GO:0008284	Cellular Process, Biological Regulation
ENSSTUG00000002763.1	CD209_antigen-like_protein_E	3	46816461	46820742	13522	-1.0129	0.232353	18.3488	1.83938e-05	0.000784715	1.0129	FALSE	FALSE	NA	NA
ENSSTUG00000004098.1	sorting_nexin_29	18	58237761	58393544	22.3858	1.16075	0.273175	18.3125	1.87472e-05	0.000798542	1.16075	TRUE	FALSE	NA	NA
ENSSTUG00000008991.1	CLOCK-interacting_pacemaker-like	13	77584456	77591068	29.3189	2.07996	0.479206	18.3073	1.87982e-05	0.000799449	2.07996	FALSE	FALSE	NA	NA
ENSSTUG00000017972.1	potassium-transporting_ATPase_alpha_chain_1	37	13142064	13154742	16.5545	-3.37406	0.73094	18.3044	1.88271e-05	0.000799449	3.37406	FALSE	FALSE	NA	NA
ENSSTUG00000015773.1	discoidin_domain-containing_receptor_2-like	22	29258580	29318855	19.9286	-1.38043	0.320684	18.2839	1.90308e-05	0.000806843	1.38043	TRUE	FALSE	NA	NA
ENSSTUG00000018419.1	lysophosphatidic_acid_receptor_1-like	23	49938318	50009157	6.32748	3.09621	0.722353	18.2698	1.91723e-05	0.000811576	3.09621	TRUE	FALSE	NA	NA
ENSSTUG00000020963.1	mannose-6-phosphate_isomerase-like	7	20488098	20501357	106.311	0.962569	0.224932	18.2428	1.9446e-05	0.000821889	0.962569	FALSE	FALSE	NA	NA
ENSSTUG00000013266.1	general_transcription_factor_IIF_subunit_1	1	63045802	63056767	198.706	0.713249	0.167261	18.2377	1.94984e-05	0.000822828	0.713249	FALSE	FALSE	NA	NA
ENSSTUG00000049120.1	histone_H3.3	10	18423543	18426194	182.503	-0.701278	0.162891	18.2345	1.95307e-05	0.000822917	0.701278	FALSE	FALSE	NA	NA
ENSSTUG00000038507.1	epidermal_growth_factor_receptor-like	31	12087308	12142627	19.7598	-1.44001	0.334883	18.2305	1.95715e-05	0.000823364	1.44001	TRUE	TRUE	GO:0008284	Cellular Process, Biological Regulation
ENSSTUG00000025550.1	extended_synaptotagmin-1-like	14	35459842	35499249	58.7159	-1.18921	0.274498	18.1998	1.98903e-05	0.000835485	1.18921	TRUE	FALSE	NA	NA
ENSSTUG00000036576.1	alanine_aminotransferase_2-like	31	11965497	11983310	5529.4	0.64504	0.151374	18.1872	2.00225e-05	0.000839743	0.64504	FALSE	FALSE	NA	NA
ENSSTUG00000017215.1	methylmalonyl-CoA_mutase	35	4024200	4059644	439.862	0.521308	0.122397	18.184	2.00559e-05	0.000839853	0.521308	FALSE	FALSE	NA	NA
ENSSTUG00000023613.1		38	22165730	22165960	20.4159	-1.33143	0.310319	18.1751	2.01496e-05	0.000842483	1.33143	FALSE	FALSE	NA	NA
ENSSTUG00000043386.1	uncharacterized_LOC115208130	14	43017824	43062327	6.20018	-5.62874	1.22402	18.123	2.07081e-05	0.000864508	5.62874	TRUE	TRUE	GO:0005615	Cellular Anatomical Entity
ENSSTUG00000023697.1	zinc_finger_protein_423	17	24965854	25110587	33.233	1.46287	0.342134	18.0888	2.10841e-05	0.00087886	1.46287	FALSE	FALSE	NA	NA
ENSSTUG00000047261.1	extracellular_matrix_protein_1-like	37	554384	565248	2275.94	-1.12803	0.259982	18.0703	2.12894e-05	0.000886061	1.12803	TRUE	TRUE	GO:0005615	Cellular Anatomical Entity
ENSSTUG00000004735.1	claudin-8-like	13	86985323	86987723	30.4029	-3.39701	0.734696	18.049	2.15291e-05	0.000893804	3.39701	TRUE	FALSE	NA	NA
ENSSTUG00000008929.1	transmembrane_protein_70,_mitochondrial-like	31	20190285	20192586	48.6397	1.12199	0.264761	18.048	2.1541e-05	0.000893804	1.12199	FALSE	FALSE	NA	NA
ENSSTUG00000004308.1		18	22056554	22057579	306.664	0.854152	0.201057	18.0417	2.16123e-05	0.000895399	0.854152	FALSE	FALSE	NA	NA
ENSSTUG00000001863.1	ectonucleotide_pyrophosphatase/phosphodiesterase_family_member_1-like	1	40800660	40876762	7.52147	-3.35014	0.78124	18.0377	2.16574e-05	0.000895908	3.35014	TRUE	FALSE	NA	NA
ENSSTUG00000012446.1	tripartite_motif-containing_protein_16-like	15	8068849	8091879	16.9666	-2.13143	0.500369	18.0254	2.17977e-05	0.000900344	2.13143	TRUE	FALSE	NA	NA
ENSSTUG00000019622.1	protocadherin_Fat_3-like	26	32130090	32453414	33.7037	1.59131	0.372637	18.0111	2.19623e-05	0.000905772	1.59131	FALSE	FALSE	NA	NA
ENSSTUG00000012056.1	HIG1_domain_family_member_1A,_mitochondrial-like	21	33044361	33046298	102.605	-1.75383	0.39799	18.0036	2.20482e-05	0.00090794	1.75383	FALSE	FALSE	NA	NA
ENSSTUG00000033453.1	hepatocyte_growth_factor-like	7	733596	788508	230.722	-0.851374	0.1984	17.9981	2.21121e-05	0.000909197	0.851374	FALSE	TRUE	NA	NA
ENSSTUG00000001257.1	neuroepithelial_cell-transforming_gene_1_protein-like	8	39326682	39361934	433.069	-1.01996	0.236514	17.9936	2.21652e-05	0.000910008	1.01996	TRUE	FALSE	NA	NA
ENSSTUG00000018141.1		15	40093773	40095198	24.7088	1.18869	0.28078	17.9898	2.22096e-05	0.000910462	1.18869	TRUE	FALSE	NA	NA
ENSSTUG00000010954.1		12	16434334	16435935	17.5443	2.80661	0.641537	17.9754	2.23775e-05	0.000915967	2.80661	TRUE	FALSE	NA	NA
ENSSTUG00000000089.1	3'(2'),5'-bisphosphate_nucleotidase_1-like	1	12419037	12422545	254.674	0.98557	0.232099	17.9587	2.25753e-05	0.000922675	0.98557	FALSE	FALSE	NA	NA
ENSSTUG00000007255.1	group_XV_phospholipase_A2-like	17	22203152	22210197	417.877	-0.946935	0.220184	17.9527	2.26464e-05	0.000924196	0.946935	FALSE	FALSE	NA	NA
ENSSTUG00000001406.1	extracellular_serine/threonine_protein_kinase_FAM20C-like	10	22389795	22456266	124.459	-1.34527	0.310189	17.9218	2.30175e-05	0.000936946	1.34527	FALSE	FALSE	NA	NA
ENSSTUG00000001736.1	phosphatidylcholine:ceramide_cholinephosphotransferase_2-like	5	62941812	62950282	180.166	-1.72145	0.391389	17.9209	2.30276e-05	0.000936946	1.72145	FALSE	FALSE	NA	NA
ENSSTUG00000008363.1	peroxisomal_biogenesis_factor_11_gamma	17	15530115	15533351	110.258	1.00363	0.236907	17.9139	2.31122e-05	0.000937592	1.00363	TRUE	FALSE	NA	NA
ENSSTUG00000035045.1	NFS1_cysteine_desulfurase	16	58359650	58371647	217.025	0.716118	0.169357	17.916	2.30872e-05	0.000937592	0.716118	FALSE	TRUE	NA	NA
ENSSTUG00000010054.1	guanylate-binding_protein_1-like	20	22015737	22098342	19.9893	-1.48356	0.346885	17.8644	2.3722e-05	0.000958052	1.48356	TRUE	FALSE	NA	NA
ENSSTUG00000012705.1	semaphorin-7A-like	12	17077044	17094247	10.4694	2.96999	0.685857	17.8645	2.37206e-05	0.000958052	2.96999	TRUE	FALSE	NA	NA
ENSSTUG00000035352.1	TNF_receptor-associated_factor_4-like	13	65046148	65102271	67.8246	1.33697	0.316154	17.8654	2.37097e-05	0.000958052	1.33697	FALSE	FALSE	NA	NA
ENSSTUG00000036563.1	tubulin_polyglutamylase_complex_subunit_2	14	46259406	46265910	18.2836	1.51584	0.359577	17.8519	2.3878e-05	0.000962926	1.51584	FALSE	FALSE	NA	NA
ENSSTUG00000028612.1	protein_zyg-11_homolog	21	34745636	34777358	76.5252	1.40352	0.331143	17.8344	2.40988e-05	0.000967535	1.40352	FALSE	FALSE	NA	NA
ENSSTUG00000039500.1	zinc_finger_MYM-type_protein_2-like	24	30879178	30920251	94.2873	-0.76627	0.180172	17.84	2.40281e-05	0.000967535	0.76627	FALSE	FALSE	NA	NA
ENSSTUG00000044265.1		CAAJIE010000975.1	627782	630941	41.5621	-1.12211	0.263049	17.8351	2.40895e-05	0.000967535	1.12211	FALSE	FALSE	NA	NA
ENSSTUG00000018413.1	mitogen-activated_protein_kinase_kinase_kinase_20-like	21	38090918	38127031	7.41162	-2.07896	0.51301	17.8285	2.41733e-05	0.000967679	2.07896	TRUE	FALSE	NA	NA
ENSSTUG00000049145.1	zinc_finger_protein_basonuclin-1-like	29	10882315	10954846	38.4347	-1.54217	0.35801	17.831	2.41417e-05	0.000967679	1.54217	TRUE	FALSE	NA	NA
ENSSTUG00000000626.1	soluble_calcium-activated_nucleotidase_1-like	1	72896823	72902946	337.665	1.33932	0.315231	17.7977	2.45674e-05	0.000980574	1.33932	FALSE	FALSE	NA	NA
ENSSTUG00000011944.1	rho_guanine_nucleotide_exchange_factor_38-like	11	16145226	16165761	40.0934	1.62753	0.382697	17.7991	2.45494e-05	0.000980574	1.62753	FALSE	FALSE	NA	NA
ENSSTUG00000015357.1	probable_2-oxoglutarate_dehydrogenase_E1_component_DHKTD1,_mitochondrial	7	51648615	51675903	1163.32	0.838708	0.198808	17.7814	2.47797e-05	0.000986158	0.838708	FALSE	TRUE	NA	NA
ENSSTUG00000045734.1	SWI/SNF-related_matrix-associated_actin-dependent_regulator_of_chromatin_subfamily_E_member_1-related-like	22	17377094	17381413	57.8274	0.707427	0.168297	17.7828	2.47607e-05	0.000986158	0.707427	FALSE	FALSE	NA	NA
ENSSTUG00000006496.1	serine/threonine-protein_phosphatase_5-like	26	48651639	48678006	118.771	-0.981216	0.229441	17.7765	2.48431e-05	0.00098724	0.981216	FALSE	FALSE	NA	NA
ENSSTUG00000005841.1	multidrug_resistance-associated_protein_7-like	14	66458041	66509393	92.901	0.878145	0.208239	17.7582	2.50833e-05	0.000995335	0.878145	FALSE	FALSE	NA	NA
ENSSTUG00000007834.1	drosha_ribonuclease_III	2	30661154	30817059	48.6465	0.894927	0.212884	17.7464	2.52395e-05	0.00100008	0.894927	FALSE	FALSE	NA	NA
ENSSTUG00000013549.1	coiled-coil_domain-containing_protein_93-like	20	24720712	24728908	94.896	0.651423	0.155094	17.7359	2.53797e-05	0.00100272	0.651423	FALSE	FALSE	NA	NA
ENSSTUG00000050461.1	insulin-like_growth_factor-binding_protein_1	21	30006917	30013217	2277.37	-2.25557	0.503973	17.7363	2.53736e-05	0.00100272	2.25557	FALSE	FALSE	NA	NA
ENSSTUG00000019408.1	N-acetylglucosamine-1-phosphotransferase_subunits_alpha/beta-like	8	40408462	40430016	96.5983	0.702867	0.167199	17.7084	2.57483e-05	0.00101434	0.702867	FALSE	FALSE	NA	NA
ENSSTUG00000030458.1	pollen-specific_leucine-rich_repeat_extensin-like_protein_1	3	71173999	71181285	78.882	-0.975997	0.229684	17.709	2.57402e-05	0.00101434	0.975997	FALSE	FALSE	NA	NA
ENSSTUG00000002389.1	7-dehydrocholesterol_reductase-like	12	13847835	13855197	1060.49	1.73465	0.405841	17.7043	2.58044e-05	0.00101452	1.73465	TRUE	TRUE	GO:0055114	Metabolic Process
ENSSTUG00000036016.1	probable_E3_ubiquitin-protein_ligase_DTX3	30	7173826	7176367	175.118	-1.12071	0.261569	17.7026	2.58273e-05	0.00101452	1.12071	FALSE	FALSE	NA	NA
ENSSTUG00000038280.1	heterogeneous_nuclear_ribonucleoprotein_L-like	13	56714385	56724172	221.688	-0.969928	0.227078	17.6917	2.59753e-05	0.00101887	0.969928	FALSE	FALSE	NA	NA
ENSSTUG00000017644.1	mitochondrial_pyruvate_carrier_2-like	24	39689389	39693659	125.215	1.20264	0.285	17.6868	2.6043e-05	0.00102006	1.20264	TRUE	TRUE	GO:0005739	Cellular Anatomical Entity
ENSSTUG00000050348.1	desmoplakin-like	21	29874764	29898032	35.9917	-1.1164	0.264149	17.6613	2.63937e-05	0.00103231	1.1164	TRUE	FALSE	NA	NA
ENSSTUG00000001122.1	transmembrane_protein_116-like	3	66485749	66488759	15.3999	-2.05343	0.47973	17.6495	2.65579e-05	0.00103724	2.05343	TRUE	FALSE	NA	NA
ENSSTUG00000013405.1	sorting_nexin-18-like	23	5905502	5909733	49.5685	1.30815	0.31049	17.6448	2.66236e-05	0.00103832	1.30815	TRUE	FALSE	NA	NA
ENSSTUG00000007673.1	ankyrin_repeat_and_SOCS_box_protein_9-like	20	26316762	26322021	59.4473	1.34111	0.318714	17.6383	2.67152e-05	0.00104041	1.34111	TRUE	FALSE	NA	NA
ENSSTUG00000048880.1	suppressor_of_cytokine_signaling_3-like	10	35582191	35590762	100.537	-1.46528	0.339871	17.6279	2.68617e-05	0.00104462	1.46528	TRUE	FALSE	NA	NA
ENSSTUG00000021565.1	hydroxyacyl-coenzyme_A_dehydrogenase,_mitochondrial-like	11	15595647	15600824	438.408	1.03854	0.246849	17.6145	2.70524e-05	0.00104956	1.03854	TRUE	TRUE	GO:0055114	Metabolic Process
ENSSTUG00000028948.1		13	25030351	25047216	3.36473	-4.71553	1.11338	17.6135	2.70659e-05	0.00104956	4.71553	TRUE	FALSE	NA	NA
ENSSTUG00000011925.1	beta,beta-carotene_9',10'-oxygenase-like	27	27596258	27616183	586.6	1.07284	0.254872	17.6092	2.71273e-05	0.00105045	1.07284	FALSE	TRUE	NA	NA
ENSSTUG00000036845.1		36	1777064	1799851	49.3373	2.02458	0.474078	17.5913	2.7384e-05	0.00105889	2.02458	FALSE	FALSE	NA	NA
ENSSTUG00000012424.1	N-acetyllactosaminide_beta-1,3-N-acetylglucosaminyltransferase_3-like	17	15977069	15985619	2.8694	-3.30735	0.884508	17.5856	2.74663e-05	0.00105952	3.30735	TRUE	FALSE	NA	NA
ENSSTUG00000040444.1	copper-transporting_ATPase_2-like	39	3049531	3064929	203.619	1.42556	0.33709	17.5848	2.7478e-05	0.00105952	1.42556	FALSE	TRUE	NA	NA
ENSSTUG00000038782.1	acyl-coenzyme_A_thioesterase_11-like	21	16519092	16531763	384.461	-0.981733	0.2307	17.5749	2.76216e-05	0.00106355	0.981733	FALSE	FALSE	NA	NA
ENSSTUG00000028475.1	D-3-phosphoglycerate_dehydrogenase-like	24	14163254	14169726	107.955	3.49731	0.775676	17.5454	2.80528e-05	0.00107863	3.49731	TRUE	TRUE	GO:0016616,GO:0055114	Metabolic Process, Catalytic activity
ENSSTUG00000018910.1	gigaxonin-like	17	23182677	23202170	51.0382	0.828353	0.198148	17.5128	2.85384e-05	0.0010955	0.828353	FALSE	FALSE	NA	NA
ENSSTUG00000019638.1	sorting_nexin_2	29	42658914	42688395	270.936	0.686388	0.164108	17.5105	2.85719e-05	0.0010955	0.686388	FALSE	FALSE	NA	NA
ENSSTUG00000007197.1	transcription_factor_jun-D-like	17	14990371	14991186	13.4903	-2.1933	0.512763	17.5065	2.86325e-05	0.00109628	2.1933	TRUE	FALSE	NA	NA
ENSSTUG00000048625.1	DEAH-box_helicase_37	9	25345970	25367180	212.62	-0.710567	0.16838	17.4887	2.89017e-05	0.00110503	0.710567	FALSE	FALSE	NA	NA
ENSSTUG00000025706.1	ubiquitin_carboxyl-terminal_hydrolase_7-like	1	77962035	78020157	146.422	-0.6905	0.164127	17.4698	2.91904e-05	0.00111451	0.6905	FALSE	FALSE	NA	NA
ENSSTUG00000012936.1	XK-related_protein_8-like	34	36770366	36775588	12.1035	1.59164	0.387293	17.4101	3.01218e-05	0.00114846	1.59164	FALSE	FALSE	NA	NA
ENSSTUG00000015811.1	arf-GAP_with_dual_PH_domain-containing_protein_2-like	14	67166151	67173216	54.6921	0.95715	0.229846	17.4043	3.02147e-05	0.00114879	0.95715	FALSE	FALSE	NA	NA
ENSSTUG00000046963.1	heat_shock_cognate_70_kDa_protein-like	13	67665198	67669623	2585.77	-1.15812	0.271703	17.4067	3.01759e-05	0.00114879	1.15812	FALSE	FALSE	NA	NA
ENSSTUG00000029608.1	nuclear_receptor-interacting_protein_1-like	15	36634702	36638577	24.5548	1.90071	0.455097	17.392	3.0411e-05	0.00115464	1.90071	FALSE	FALSE	NA	NA
ENSSTUG00000031821.1	cAMP-responsive_element_modulator-like	31	25559833	25569295	160.663	-1.33496	0.312416	17.3866	3.04966e-05	0.00115628	1.33496	FALSE	FALSE	NA	NA
ENSSTUG00000009278.1	C-type_lectin_1-like	25	27989521	27998280	6251.82	0.74842	0.179642	17.3625	3.08857e-05	0.00116941	0.74842	FALSE	FALSE	NA	NA
ENSSTUG00000004744.1	beta-crystallin_B3-like	14	38542974	38547816	193.745	1.45998	0.347504	17.3396	3.12603e-05	0.00118195	1.45998	FALSE	FALSE	NA	NA
ENSSTUG00000018499.1	copper-transporting_ATPase_2-like	6	57217533	57234040	157.932	1.28444	0.307094	17.3342	3.13496e-05	0.00118369	1.28444	FALSE	TRUE	NA	NA
ENSSTUG00000028683.1	holocarboxylase_synthetase	15	29198383	29249147	197.377	0.580584	0.139639	17.3158	3.16539e-05	0.00119352	0.580584	FALSE	FALSE	NA	NA
ENSSTUG00000005503.1	long-chain_fatty_acid_transport_protein_1-like	1	62135442	62149899	127.65	0.90723	0.217861	17.3022	3.18824e-05	0.00120048	0.90723	FALSE	TRUE	NA	NA
ENSSTUG00000017407.1	transmembrane_protein_220-like	1	58676775	58678380	182.913	1.08204	0.259526	17.2771	3.23052e-05	0.00121472	1.08204	FALSE	FALSE	NA	NA
ENSSTUG00000023906.1	sodium/potassium-transporting_ATPase_subunit_beta-233-like	22	50580816	50621359	224.227	-1.17564	0.27704	17.2736	3.23654e-05	0.00121531	1.17564	FALSE	FALSE	NA	NA
ENSSTUG00000035935.1		36	872190	882530	321.097	0.907653	0.218309	17.2541	3.26996e-05	0.00122617	0.907653	FALSE	FALSE	NA	NA
ENSSTUG00000048531.1	WD_repeat_domain_55	12	82016013	82019076	57.322	-1.47602	0.34607	17.2425	3.28996e-05	0.00123197	1.47602	FALSE	FALSE	NA	NA
ENSSTUG00000017989.1	leucine-rich_repeat-containing_protein_58-like	6	42595863	42599957	69.3683	1.81397	0.430447	17.2225	3.32467e-05	0.00124326	1.81397	TRUE	FALSE	NA	NA
ENSSTUG00000008705.1	protein_kinase_C_epsilon	10	28699306	28847860	10.2403	-1.98726	0.473622	17.2174	3.33372e-05	0.00124494	1.98726	FALSE	FALSE	NA	NA
ENSSTUG00000039152.1	acyl-CoA-binding_protein-like	24	30772476	30786004	94.9586	1.15505	0.277633	17.2045	3.35633e-05	0.00125167	1.15505	TRUE	FALSE	NA	NA
ENSSTUG00000022706.1	cytochrome_P450_27C1-like	CAAJIE010000515.1	5599	14511	16.7623	1.919	0.458189	17.1895	3.38295e-05	0.00125815	1.919	TRUE	TRUE	GO:0005506,GO:0055114	Binding, Metabolic Process
ENSSTUG00000029464.1	HHIP-like_protein_1	25	15549864	15562230	500.29	0.920725	0.22171	17.1896	3.38284e-05	0.00125815	0.920725	FALSE	FALSE	NA	NA
ENSSTUG00000005391.1	L-rhamnose-binding_lectin_CSL1	8	3123689	3133565	86345.5	-0.594467	0.142327	17.1682	3.42123e-05	0.00126881	0.594467	FALSE	FALSE	NA	NA
ENSSTUG00000030408.1	cytidine_deaminase-like	16	54922296	54929417	861.124	-1.90659	0.439253	17.1657	3.42557e-05	0.00126881	1.90659	FALSE	FALSE	NA	NA
ENSSTUG00000048073.1	thioredoxin_reductase_1,_cytoplasmic-like	14	49758470	49785811	466.492	-0.915314	0.217839	17.1667	3.42385e-05	0.00126881	0.915314	FALSE	TRUE	NA	NA
ENSSTUG00000004470.1	coiled-coil_domain_containing_83	15	17218094	17226651	9.39626	2.29436	0.555005	17.1589	3.43799e-05	0.00127168	2.29436	TRUE	FALSE	NA	NA
ENSSTUG00000006974.1	ribulose-phosphate_3-epimerase-like	24	32731621	32736561	377.24	0.614393	0.148633	17.1335	3.48431e-05	0.00128413	0.614393	FALSE	FALSE	NA	NA
ENSSTUG00000036395.1	sphingolipid_delta(4)-desaturase_DES1-like	18	30607384	30614790	91.5588	-0.917995	0.219142	17.1327	3.48578e-05	0.00128413	0.917995	FALSE	TRUE	NA	NA
ENSSTUG00000040713.1	NADH_dehydrogenase_[ubiquinone]_flavoprotein_1,_mitochondrial-like	34	82491	91384	826.841	0.566442	0.136991	17.1365	3.47875e-05	0.00128413	0.566442	FALSE	TRUE	NA	NA
ENSSTUG00000010936.1	cell_division_cycle_40	1	19467841	19515182	173.702	-0.592941	0.14245	17.1237	3.50224e-05	0.00128672	0.592941	FALSE	FALSE	NA	NA
ENSSTUG00000033426.1		7	474389	477150	317.748	-2.86562	0.635028	17.1254	3.49905e-05	0.00128672	2.86562	FALSE	FALSE	NA	NA
ENSSTUG00000010637.1	ubiquitin-like_protein_7	12	16082278	16104570	50.4721	0.851318	0.206505	17.1159	3.51672e-05	0.0012903	0.851318	FALSE	FALSE	NA	NA
ENSSTUG00000003563.1	jun_dimerization_protein_2-like	1	4542835	4570491	19.221	-1.34427	0.325251	17.1097	3.52817e-05	0.00129103	1.34427	TRUE	FALSE	NA	NA
ENSSTUG00000008004.1	solute_carrier_family_35_member_E4-like	12	76313742	76321928	16.0672	-1.25796	0.302688	17.1104	3.52693e-05	0.00129103	1.25796	FALSE	FALSE	NA	NA
ENSSTUG00000043965.1	eukaryotic_peptide_chain_release_factor_GTP-binding_subunit_ERF3A-like	32	26681818	26696972	390.251	-0.68796	0.16486	17.1041	3.53857e-05	0.00129309	0.68796	FALSE	FALSE	NA	NA
ENSSTUG00000020389.1	transmembrane_protein_132C-like	9	16373278	16599993	14.9729	2.549	0.623034	17.0931	3.5592e-05	0.00129889	2.549	FALSE	FALSE	NA	NA
ENSSTUG00000036591.1	phospholipase_D1-like	39	12053891	12074143	139.864	-1.41126	0.33279	17.0792	3.58523e-05	0.0013049	1.41126	TRUE	FALSE	NA	NA
ENSSTUG00000047129.1	transcription_factor_p65-like	5	41394994	41402709	160.244	-2.03962	0.469359	17.0807	3.58247e-05	0.0013049	2.03962	FALSE	TRUE	NA	NA
ENSSTUG00000043691.1	heat_shock_factor_protein_1-like	34	33027114	33053089	36.4091	-1.40267	0.333127	17.0734	3.59618e-05	0.00130714	1.40267	FALSE	FALSE	NA	NA
ENSSTUG00000038506.1		CAAJIE010000542.1	116110	124913	62.7022	1.89673	0.452153	17.0654	3.61136e-05	0.00131091	1.89673	FALSE	FALSE	NA	NA
ENSSTUG00000013298.1	tight_junction_protein_ZO-2-like	23	22423150	22452543	83.8898	0.78831	0.191855	17.0613	3.61916e-05	0.00131199	0.78831	FALSE	FALSE	NA	NA
ENSSTUG00000035948.1	vacuolar_protein_sorting-associated_protein_41_homolog	6	27065827	27080204	39.9374	1.19542	0.289242	17.057	3.62743e-05	0.00131324	1.19542	TRUE	FALSE	NA	NA
ENSSTUG00000013111.1	GRB2-associated_and_regulator_of_MAPK_protein_1-like	6	15628524	15638544	124.853	0.631773	0.153264	17.0243	3.69051e-05	0.00133431	0.631773	FALSE	FALSE	NA	NA
ENSSTUG00000030981.1	lipoprotein_lipase-like	22	14455965	14465404	3857.71	-2.23174	0.510007	16.988	3.76162e-05	0.00135822	2.23174	TRUE	TRUE	GO:0005615	Cellular Anatomical Entity
ENSSTUG00000040131.1	VPS28_subunit_of_ESCRT-I	36	14664627	14670989	59.9308	-0.776398	0.187377	16.9789	3.77985e-05	0.001363	0.776398	FALSE	FALSE	NA	NA
ENSSTUG00000030152.1	all-trans_retinoic_acid-induced_differentiation_factor-like	35	38398659	38404686	92.8544	1.24057	0.299845	16.969	3.79959e-05	0.0013683	1.24057	TRUE	FALSE	NA	NA
ENSSTUG00000046515.1	myosin_light_polypeptide_6-like	30	8171009	8184210	1788.45	-0.822429	0.197301	16.9416	3.85479e-05	0.00138635	0.822429	FALSE	FALSE	NA	NA
ENSSTUG00000027054.1	zinc_transporter_ZIP13-like	12	23777188	23788132	84.4923	-0.962253	0.231011	16.9384	3.86134e-05	0.00138688	0.962253	FALSE	FALSE	NA	NA
ENSSTUG00000040434.1	RNA-binding_protein_MEX3B-like	21	39328158	39336331	36.6321	-0.966224	0.233454	16.9283	3.88183e-05	0.0013924	0.966224	FALSE	FALSE	NA	NA
ENSSTUG00000024836.1	chromodomain-helicase-DNA-binding_protein_4-like	36	33718239	33743922	383.177	-1.03833	0.248052	16.9197	3.89938e-05	0.00139686	1.03833	FALSE	FALSE	NA	NA
ENSSTUG00000040586.1	target_of_Myb_protein_1-like	38	7007948	7016642	106.271	0.696097	0.1698	16.91	3.91938e-05	0.00140218	0.696097	FALSE	FALSE	NA	NA
ENSSTUG00000034344.1	cyclin-dependent_kinase_17-like	17	52417144	52466820	69.7395	-1.19716	0.286361	16.8928	3.95522e-05	0.00141315	1.19716	TRUE	FALSE	NA	NA
ENSSTUG00000047818.1	tRNA_methyltransferase_5	33	17647499	17650708	12.9736	1.61754	0.397549	16.881	3.97984e-05	0.00142008	1.61754	FALSE	TRUE	NA	NA
ENSSTUG00000027890.1	ephrin_type-B_receptor_2-like	30	22112051	22171189	28.5515	1.5144	0.367697	16.8735	3.99547e-05	0.0014238	1.5144	FALSE	FALSE	NA	NA
ENSSTUG00000007127.1	sodium-dependent_phosphate_transporter_1-B-like	23	14924731	14936743	320.575	-1.33075	0.315819	16.8626	4.01852e-05	0.00143014	1.33075	FALSE	FALSE	NA	NA
ENSSTUG00000013794.1	lon_peptidase_2,_peroxisomal	7	7293773	7317365	375.624	0.619892	0.151323	16.83	4.0882e-05	0.00145304	0.619892	FALSE	TRUE	NA	NA
ENSSTUG00000007140.1	arrestin_domain-containing_protein_2-like	22	12176410	12185106	126.189	-1.3793	0.328218	16.8052	4.14189e-05	0.00147021	1.3793	TRUE	FALSE	NA	NA
ENSSTUG00000026614.1	putative_oxidoreductase_GLYR1	1	79020229	79054778	293.454	-0.565853	0.13721	16.8022	4.14842e-05	0.00147061	0.565853	FALSE	TRUE	NA	NA
ENSSTUG00000037073.1	aminoacyl_tRNA_synthase_complex-interacting_multifunctional_protein_2-like	32	30707617	30711479	387.393	0.953755	0.232384	16.799	4.15547e-05	0.0014712	0.953755	FALSE	FALSE	NA	NA
ENSSTUG00000048332.1	membrane-spanning_4-domains_subfamily_A_member_15-like	10	35196473	35202051	272.365	-1.36239	0.324196	16.7918	4.17132e-05	0.0014749	1.36239	TRUE	FALSE	NA	NA
ENSSTUG00000000077.1	Hermansky-Pudlak_syndrome_3_protein-like	4	26719188	26768230	204.468	0.745882	0.182345	16.7735	4.21182e-05	0.00148536	0.745882	FALSE	FALSE	NA	NA
ENSSTUG00000038885.1	dual_specificity_protein_phosphatase_1-like	13	41660393	41665412	171.21	-4.04055	0.85625	16.7754	4.2075e-05	0.00148536	4.04055	FALSE	FALSE	NA	NA
ENSSTUG00000023045.1	cone_cGMP-specific_3',5'-cyclic_phosphodiesterase_subunit_alpha'-like	2	53868347	53882861	27.5668	1.62731	0.396883	16.7625	4.23624e-05	0.00149204	1.62731	FALSE	FALSE	NA	NA
ENSSTUG00000032323.1	methyltransferase_like_27	12	86211309	86259011	26.4804	0.926065	0.22755	16.7506	4.26298e-05	0.00149952	0.926065	FALSE	FALSE	NA	NA
ENSSTUG00000022577.1		35	84823	87483	31.6048	-1.8696	0.441799	16.7475	4.26995e-05	0.00150004	1.8696	FALSE	FALSE	NA	NA
ENSSTUG00000005017.1	tartrate-resistant_acid_phosphatase_type_5-like	2	21192762	21199465	184.27	1.01776	0.248208	16.7421	4.28194e-05	0.00150231	1.01776	TRUE	TRUE	GO:0009612	Response to Stimulus
ENSSTUG00000047222.1		8	31285198	31286011	101.301	4.56164	0.992535	16.7397	4.28752e-05	0.00150234	4.56164	FALSE	FALSE	NA	NA
ENSSTUG00000037042.1	lysM_and_putative_peptidoglycan-binding_domain-containing_protein_2-like	12	32842790	32864985	57.5062	0.895708	0.21922	16.7319	4.30506e-05	0.00150655	0.895708	FALSE	FALSE	NA	NA
ENSSTUG00000000581.1	2-oxoisovalerate_dehydrogenase_subunit_beta,_mitochondrial-like	3	44432793	44529144	357.739	0.702496	0.171853	16.7078	4.36017e-05	0.00152388	0.702496	FALSE	TRUE	NA	NA
ENSSTUG00000036789.1	alpha-2A_adrenergic_receptor-like	38	5091172	5092491	10.626	-3.41094	0.779253	16.7048	4.36706e-05	0.00152433	3.41094	FALSE	FALSE	NA	NA
ENSSTUG00000045408.1	transcription_factor_jun-D-like	21	14165829	14166734	33.7714	-1.72522	0.409267	16.6974	4.3842e-05	0.00152836	1.72522	FALSE	TRUE	NA	NA
ENSSTUG00000009971.1	8-oxoguanine_DNA_glycosylase	30	28915039	28925790	226.893	0.692675	0.16961	16.6943	4.39118e-05	0.00152884	0.692675	FALSE	FALSE	NA	NA
ENSSTUG00000017863.1		16	31121734	31123319	722.026	-1.9064	0.445578	16.6893	4.40297e-05	0.00153056	1.9064	TRUE	TRUE	GO:0005739,GO:0055114	Cellular Anatomical Entity, Metabolic Process
ENSSTUG00000017539.1	tripartite_motif-containing_protein_2	4	21385510	21410584	48.7583	1.57192	0.382657	16.6874	4.40736e-05	0.00153056	1.57192	FALSE	FALSE	NA	NA
ENSSTUG00000000163.1	histone-lysine_N-methyltransferase_SETD1A-like	1	60107955	60122713	130.206	-0.706913	0.171839	16.6728	4.44143e-05	0.00154043	0.706913	FALSE	FALSE	NA	NA
ENSSTUG00000047124.1	DnaJ_heat_shock_protein_family_(Hsp40)_member_C22	30	8859807	8864519	849.166	0.738943	0.181052	16.6614	4.46804e-05	0.00154769	0.738943	FALSE	FALSE	NA	NA
ENSSTUG00000016515.1	succinyl-CoA:3-ketoacid_coenzyme_A_transferase_1,_mitochondrial-like	9	34751441	34879953	46.9407	-2.01876	0.478664	16.6576	4.47716e-05	0.00154888	2.01876	TRUE	TRUE	GO:0005739	Cellular Anatomical Entity
ENSSTUG00000039216.1	selenide,_water_dikinase_1-like	17	33316767	33331163	45.5154	1.38728	0.338563	16.6529	4.48822e-05	0.00155074	1.38728	FALSE	FALSE	NA	NA
ENSSTUG00000012798.1	testis-specific_Y-encoded-like_protein_2	30	15210743	15222368	118.673	-1.16883	0.280997	16.6503	4.4943e-05	0.00155087	1.16883	FALSE	FALSE	NA	NA
ENSSTUG00000004613.1	heat_shock_70_kDa_protein_4-like	3	7742327	7757362	62.4811	-1.34318	0.322122	16.6343	4.53243e-05	0.00155849	1.34318	FALSE	FALSE	NA	NA
ENSSTUG00000011650.1	protein_FAM222A-like	15	48100675	48125177	22.6215	1.48217	0.363017	16.6314	4.53925e-05	0.00155849	1.48217	FALSE	FALSE	NA	NA
ENSSTUG00000017478.1	WSC_domain-containing_protein_1-like	19	32797782	32804516	24.8828	-1.81317	0.432645	16.6315	4.53915e-05	0.00155849	1.81317	FALSE	FALSE	NA	NA
ENSSTUG00000028450.1	ribonucleoside-diphosphate_reductase_large_subunit-like	19	35212535	35219800	80.6252	-0.894732	0.217318	16.6345	4.53183e-05	0.00155849	0.894732	FALSE	TRUE	NA	NA
ENSSTUG00000038604.1	divergent_protein_kinase_domain_1A-like	21	12435400	12442977	10.7033	2.06842	0.507563	16.6197	4.56732e-05	0.00156616	2.06842	TRUE	FALSE	NA	NA
ENSSTUG00000005210.1	protein_FAM57B-like	32	4169565	4188638	35.9674	1.58142	0.385909	16.6018	4.6106e-05	0.00157902	1.58142	FALSE	FALSE	NA	NA
ENSSTUG00000040654.1	probable_G-protein_coupled_receptor_63	1	32261391	32262653	63.4208	1.00476	0.246915	16.5921	4.63447e-05	0.00158321	1.00476	TRUE	FALSE	NA	NA
ENSSTUG00000014591.1	protein_S100-A13-like	36	30277395	30308755	488.547	0.906011	0.222176	16.5924	4.63371e-05	0.00158321	0.906011	FALSE	FALSE	NA	NA
ENSSTUG00000004964.1	RPA1_related_single_stranded_DNA_binding_protein,_X-linked	19	38805362	38818589	36.2563	0.970841	0.23928	16.5637	4.70417e-05	0.00160462	0.970841	FALSE	FALSE	NA	NA
ENSSTUG00000014213.1	zinc_finger_protein_711-like	3	9430725	9456131	98.5392	-0.607998	0.148862	16.5618	4.7089e-05	0.00160462	0.607998	FALSE	FALSE	NA	NA
ENSSTUG00000008899.1	uncharacterized_LOC115207346	14	9313240	9326142	140.017	0.891694	0.219155	16.5484	4.74245e-05	0.00161403	0.891694	FALSE	FALSE	NA	NA
ENSSTUG00000034057.1	ankyrin_repeat_and_sterile_alpha_motif_domain_containing_1A	28	22380898	22502533	66.5148	-0.725037	0.177556	16.5448	4.7515e-05	0.0016151	0.725037	FALSE	FALSE	NA	NA
ENSSTUG00000021167.1	ras-related_protein_rab7-like	16	43766003	43772883	161.841	-1.03481	0.250437	16.5385	4.76731e-05	0.00161845	1.03481	FALSE	FALSE	NA	NA
ENSSTUG00000047972.1	lysosomal_thioesterase_PPT2-A-like	34	3076289	3089926	146.492	-1.16342	0.280431	16.5294	4.79022e-05	0.00162421	1.16342	FALSE	FALSE	NA	NA
ENSSTUG00000012799.1	anthrax_toxin_receptor_1-like	10	11863979	11889597	8.24732	-2.50476	0.617921	16.5197	4.81467e-05	0.00163047	2.50476	TRUE	FALSE	NA	NA
ENSSTUG00000004828.1	ankyrin_repeat_domain-containing_protein_54-like	32	20276130	20278924	114.216	1.18215	0.289993	16.513	4.8318e-05	0.00163424	1.18215	TRUE	FALSE	NA	NA
ENSSTUG00000034894.1	family_with_sequence_similarity_110_member_A	28	30339182	30340567	16.4698	2.38522	0.576796	16.5033	4.85642e-05	0.00164053	2.38522	TRUE	FALSE	NA	NA
ENSSTUG00000019487.1	oxysterol-binding_protein-related_protein_10-like	CAAJIE010000490.1	119256	191402	94.188	-1.3488	0.324595	16.4949	4.87801e-05	0.00164578	1.3488	FALSE	FALSE	NA	NA
ENSSTUG00000003364.1	cytoplasmic_FMR1-interacting_protein_2	3	13131386	13172154	66.5867	1.04493	0.257729	16.4925	4.88427e-05	0.00164586	1.04493	TRUE	FALSE	NA	NA
ENSSTUG00000002903.1	bromodomain_testis-specific_protein-like	22	31547916	31562431	75.0771	-0.972752	0.23664	16.4898	4.89129e-05	0.00164619	0.972752	FALSE	FALSE	NA	NA
ENSSTUG00000038542.1	CCR4-NOT_transcription_complex_subunit_4-like	17	51767629	51793742	156.28	0.898753	0.220916	16.4832	4.90829e-05	0.00164988	0.898753	FALSE	FALSE	NA	NA
ENSSTUG00000032510.1	oxysterol-binding_protein-related_protein_10-like	36	37552249	37643987	18.2452	1.92049	0.469375	16.4678	4.94822e-05	0.00166125	1.92049	FALSE	FALSE	NA	NA
ENSSTUG00000005663.1	apolipoprotein_D-like	31	35513289	35516791	648.435	3.46523	0.792634	16.4498	4.99554e-05	0.00167507	3.46523	TRUE	FALSE	NA	NA
ENSSTUG00000019202.1	ETS_domain-containing_protein_Elk-3-like	7	51827826	51835114	401.048	-1.12486	0.271956	16.4402	5.02085e-05	0.00167943	1.12486	FALSE	FALSE	NA	NA
ENSSTUG00000049319.1	transmembrane_protein_168-A-like	40	20837683	20855887	43.8214	0.993289	0.245457	16.4422	5.01549e-05	0.00167943	0.993289	FALSE	FALSE	NA	NA
ENSSTUG00000015054.1	alkaline_phosphatase-like	16	38981177	38994123	91.2922	1.26791	0.311449	16.4209	5.07227e-05	0.00169455	1.26791	TRUE	TRUE	GO:0009612	Response to Stimulus
ENSSTUG00000009797.1	glutamine_synthetase-like	4	38599355	38605072	4806.11	-2.01629	0.472868	16.4134	5.09249e-05	0.00169922	2.01629	FALSE	FALSE	NA	NA
ENSSTUG00000042757.1	chromosome_23_C2orf42_homolog	23	29051540	29056869	19.2453	1.41567	0.352523	16.4108	5.09933e-05	0.00169942	1.41567	FALSE	FALSE	NA	NA
ENSSTUG00000013753.1	nuclear_receptor_corepressor_1-like	15	33389748	33505187	263.701	1.54117	0.376767	16.3896	5.15675e-05	0.00171235	1.54117	TRUE	FALSE	NA	NA
ENSSTUG00000015134.1	eukaryotic_translation_initiation_factor_2_alpha_kinase_4	33	21955032	21977593	35.8363	1.29115	0.319702	16.39	5.15561e-05	0.00171235	1.29115	FALSE	FALSE	NA	NA
ENSSTUG00000021033.1	purine_nucleoside_phosphorylase-like	5	53438878	53443017	2867.5	-2.835	0.642262	16.3895	5.15695e-05	0.00171235	2.835	FALSE	FALSE	NA	NA
ENSSTUG00000004182.1	probable_phosphatase_phospho1	1	46970498	46971334	17.7518	1.94664	0.475221	16.3786	5.18669e-05	0.0017167	1.94664	TRUE	FALSE	NA	NA
ENSSTUG00000005512.1	electron_transfer_flavoprotein_subunit_alpha,_mitochondrial-like	12	30061576	30077907	45.902	2.87106	0.678143	16.3748	5.19722e-05	0.0017167	2.87106	TRUE	FALSE	NA	NA
ENSSTUG00000044321.1		CAAJIE010000975.1	697324	717097	178.6	-1.22338	0.296031	16.3732	5.20155e-05	0.0017167	1.22338	TRUE	FALSE	NA	NA
ENSSTUG00000036173.1		7	22934174	22935231	19.049	-1.62294	0.396031	16.3735	5.20061e-05	0.0017167	1.62294	FALSE	FALSE	NA	NA
ENSSTUG00000039904.1	sodium_channel_protein_type_8_subunit_alpha-like	14	34740724	34856674	3.77004	-2.76921	0.685682	16.3775	5.18981e-05	0.0017167	2.76921	FALSE	FALSE	NA	NA
ENSSTUG00000042003.1	CTD_small_phosphatase_like_2	29	30220484	30246868	24.5894	-1.2063	0.297141	16.3689	5.21328e-05	0.00171849	1.2063	TRUE	FALSE	NA	NA
ENSSTUG00000018215.1	RUN_domain-containing_protein_1-like	1	59243004	59248738	61.4643	-0.773917	0.190526	16.3475	5.27252e-05	0.00173401	0.773917	FALSE	FALSE	NA	NA
ENSSTUG00000036951.1	5-hydroxytryptamine_receptor_1F-like	24	28714938	28717608	28.5821	1.52014	0.373806	16.3473	5.27307e-05	0.00173401	1.52014	FALSE	FALSE	NA	NA
ENSSTUG00000008714.1	poly(rC)-binding_protein_2	28	39274051	39298959	173.574	-0.820737	0.200876	16.3255	5.33401e-05	0.00174982	0.820737	FALSE	FALSE	NA	NA
ENSSTUG00000045261.1	MYC_associated_zinc_finger_protein	2	71259787	71269746	115.074	-0.93202	0.228147	16.3266	5.33101e-05	0.00174982	0.93202	FALSE	FALSE	NA	NA
ENSSTUG00000039841.1		1	12205790	12207490	16.8107	1.47964	0.367461	16.3177	5.35619e-05	0.00175288	1.47964	TRUE	FALSE	NA	NA
ENSSTUG00000042430.1	specifically_androgen-regulated_gene_protein-like	30	17692392	17707279	112.904	1.21719	0.300411	16.319	5.35235e-05	0.00175288	1.21719	FALSE	FALSE	NA	NA
ENSSTUG00000029258.1	nuclear_receptor_subfamily_1_group_D_member_1-like	14	35822360	35831993	111.803	-1.08562	0.264524	16.3099	5.37827e-05	0.001758	1.08562	TRUE	FALSE	NA	NA
ENSSTUG00000037473.1	tubby-related_protein_3-like	8	43214843	43248502	63.1943	-1.18326	0.288552	16.2996	5.40745e-05	0.00176542	1.18326	TRUE	FALSE	NA	NA
ENSSTUG00000007493.1	cathepsin_D-like	1	42476758	42482303	347.781	-0.70049	0.17207	16.2964	5.41674e-05	0.00176634	0.70049	FALSE	FALSE	NA	NA
ENSSTUG00000048172.1	dehydrogenase/reductase_SDR_family_member_11-like	26	21404275	21407245	478.238	0.995371	0.246099	16.2868	5.44432e-05	0.00177321	0.995371	FALSE	TRUE	NA	NA
ENSSTUG00000025493.1	serum_amyloid_A-5_protein-like	29	21191712	21208816	183.23	-4.29229	0.914306	16.2791	5.46623e-05	0.00177822	4.29229	TRUE	TRUE	GO:0005615	Cellular Anatomical Entity
ENSSTUG00000021866.1	vitamin_D_25-hydroxylase-like	29	20178090	20192614	324.894	8.53663	1.62143	16.2696	5.49387e-05	0.00178508	8.53663	TRUE	TRUE	GO:0005506,GO:0055114	Binding, Metabolic Process
ENSSTUG00000005302.1		22	27104143	27118059	6.11928	2.89959	0.716068	16.2673	5.50047e-05	0.0017851	2.89959	TRUE	TRUE	GO:0008202,GO:0050660,GO:0055114	Metabolic Process, Binding
ENSSTUG00000011193.1	late_secretory_pathway_protein_AVL9_homolog	6	22389184	22419467	77.9009	1.12906	0.279456	16.2585	5.52617e-05	0.00179131	1.12906	FALSE	FALSE	NA	NA
ENSSTUG00000009120.1	tropomodulin-3-like	29	2756661	2803880	182.341	-0.856053	0.209861	16.2403	5.57959e-05	0.00180648	0.856053	FALSE	FALSE	NA	NA
ENSSTUG00000001968.1	ATP-dependent_Clp_protease_ATP-binding_subunit_clpX-like,_mitochondrial	7	55974204	56001684	557.792	-0.663244	0.163261	16.2213	5.63574e-05	0.00182249	0.663244	FALSE	FALSE	NA	NA
ENSSTUG00000047574.1	E3_ubiquitin-protein_ligase_TRIM9-like	35	19821777	19845490	11.5226	2.78677	0.682791	16.2076	5.6767e-05	0.00183356	2.78677	FALSE	FALSE	NA	NA
ENSSTUG00000050351.1	cryptochrome-1-like	17	40357337	40369821	145.724	-0.931721	0.228387	16.2046	5.6856e-05	0.00183426	0.931721	FALSE	FALSE	NA	NA
ENSSTUG00000049822.1	Krueppel-like_factor_11	33	30381000	30390175	212.745	1.15299	0.285389	16.1947	5.71548e-05	0.00184172	1.15299	FALSE	FALSE	NA	NA
ENSSTUG00000023827.1		CAAJIE010000782.1	6409317	6549339	1153.38	1.32674	0.327552	16.1767	5.76989e-05	0.00185487	1.32674	TRUE	FALSE	NA	NA
ENSSTUG00000035482.1	ataxin-7-like_protein_3	2	69442753	69457178	28.4817	1.23041	0.306348	16.1768	5.7695e-05	0.00185487	1.23041	FALSE	FALSE	NA	NA
ENSSTUG00000038234.1		36	41230552	41252084	46.3129	-1.94506	0.465742	16.1589	5.82434e-05	0.00187017	1.94506	TRUE	FALSE	NA	NA
ENSSTUG00000006232.1	prolyl_3-hydroxylase_2-like	22	8052062	8140628	13.4399	-1.34278	0.335002	16.1449	5.86754e-05	0.00187325	1.34278	TRUE	TRUE	GO:0005506,GO:0055114	Binding, Metabolic Process
ENSSTUG00000045321.1	complement_C4-like	37	3402291	3424870	55021.8	-1.32075	0.320134	16.145	5.86746e-05	0.00187325	1.32075	TRUE	TRUE	GO:0005615	Cellular Anatomical Entity
ENSSTUG00000007450.1	DENN_domain_containing_2A	4	55959521	56010592	14.5067	-1.45782	0.362109	16.1525	5.84429e-05	0.00187325	1.45782	TRUE	FALSE	NA	NA
ENSSTUG00000002337.1	transportin-3-like	8	31438894	31461019	136.7	-0.693232	0.171184	16.1447	5.86831e-05	0.00187325	0.693232	FALSE	FALSE	NA	NA
ENSSTUG00000037283.1	protein-L-isoaspartate_O-methyltransferase_domain-containing_protein_2-like	30	39033380	39036654	24.9804	0.93976	0.235332	16.1498	5.85233e-05	0.00187325	0.93976	FALSE	FALSE	NA	NA
ENSSTUG00000014714.1		4	44806583	44807590	24.3021	0.975396	0.244718	16.1276	5.92152e-05	0.00188803	0.975396	FALSE	FALSE	NA	NA
ENSSTUG00000045595.1	rho_GTPase-activating_protein_32-like	13	67280610	67313492	17.9705	2.03791	0.500788	16.1181	5.9511e-05	0.00189226	2.03791	TRUE	FALSE	NA	NA
ENSSTUG00000048489.1	putative_defense_protein_Hdd11	12	81987305	81990029	123.761	-3.14576	0.711841	16.1167	5.9556e-05	0.00189226	3.14576	TRUE	FALSE	NA	NA
ENSSTUG00000010477.1	polyadenylate-binding_protein_2-like	2	7329750	7353212	132.653	-0.664104	0.164316	16.1168	5.95526e-05	0.00189226	0.664104	FALSE	FALSE	NA	NA
ENSSTUG00000014512.1	semaphorin-4A-like	36	30197377	30245401	39.2346	1.40782	0.350124	16.0819	6.06616e-05	0.0019229	1.40782	TRUE	TRUE	GO:0005615	Cellular Anatomical Entity
ENSSTUG00000024856.1	heterogeneous_nuclear_ribonucleoprotein_D-like	15	52447880	52451036	260.28	-0.719092	0.177782	16.0825	6.06414e-05	0.0019229	0.719092	FALSE	FALSE	NA	NA
ENSSTUG00000003874.1	propionyl-CoA_carboxylase_beta_chain,_mitochondrial-like	6	51540825	51554443	686.104	0.868659	0.216508	16.0718	6.09849e-05	0.00193091	0.868659	FALSE	FALSE	NA	NA
ENSSTUG00000036974.1	glutathione_S-transferase_omega_1	18	34473254	34483790	692.827	-1.17348	0.286582	16.0607	6.13445e-05	0.00194004	1.17348	FALSE	TRUE	NA	NA
ENSSTUG00000009452.1	cysteine--tRNA_ligase,_cytoplasmic-like	29	2987183	3016837	63.5479	1.45686	0.361043	16.047	6.17901e-05	0.00195186	1.45686	TRUE	FALSE	NA	NA
ENSSTUG00000009629.1	ectonucleoside_triphosphate_diphosphohydrolase_6	5	22667815	22696653	85.6395	0.929705	0.232292	16.0379	6.20886e-05	0.00195903	0.929705	FALSE	FALSE	NA	NA
ENSSTUG00000018198.1	solute_carrier_family_25_member_36-A-like	26	30778287	30804446	67.2432	1.13639	0.283354	16.0317	6.22909e-05	0.00196087	1.13639	TRUE	TRUE	GO:0005739	Cellular Anatomical Entity
ENSSTUG00000019872.1	cGMP-dependent_protein_kinase_1-like	5	16726882	16871902	13.4088	-2.21697	0.534743	16.0336	6.22298e-05	0.00196087	2.21697	FALSE	FALSE	NA	NA
ENSSTUG00000033983.1	probable_G-protein_coupled_receptor	14	33928816	33930153	2.69397	5.57713	1.35167	16.019	6.27115e-05	0.00197183	5.57713	TRUE	FALSE	NA	NA
ENSSTUG00000018328.1	IQ_motif_and_SEC7_domain-containing_protein_1-like	28	36642433	36829490	94.4367	1.33601	0.332232	16.0153	6.28312e-05	0.00197332	1.33601	TRUE	FALSE	NA	NA
ENSSTUG00000011825.1	E3_SUMO-protein_ligase_PIAS2-like	27	45664247	45680299	55.574	-0.816914	0.202768	16.0091	6.30379e-05	0.00197569	0.816914	FALSE	FALSE	NA	NA
ENSSTUG00000027184.1	cyclic_AMP-dependent_transcription_factor_ATF-4-like	38	3206862	3212251	904.708	-0.609507	0.151109	16.0087	6.30517e-05	0.00197569	0.609507	FALSE	FALSE	NA	NA
ENSSTUG00000004570.1	pleckstrin_homology_domain-containing_family_G_member_7-like	7	38915962	38955465	70.7391	1.22398	0.304972	15.9856	6.38271e-05	0.00199769	1.22398	FALSE	FALSE	NA	NA
ENSSTUG00000002380.1	vascular_cell_adhesion_protein_1-like	22	11043746	11051968	200.808	1.65168	0.408188	15.9806	6.3995e-05	0.00200065	1.65168	FALSE	FALSE	NA	NA
ENSSTUG00000012097.1		27	2027990	2030916	2042.07	1.07325	0.267717	15.9742	6.42104e-05	0.00200508	1.07325	TRUE	FALSE	NA	NA
ENSSTUG00000007709.1	probable_E3_ubiquitin-protein_ligase_HERC6	4	6827712	6860584	57.8515	-1.84874	0.44731	15.9668	6.44618e-05	0.00200853	1.84874	TRUE	FALSE	NA	NA
ENSSTUG00000004136.1	class_E_basic_helix-loop-helix_protein_41-like	7	38737246	38774398	136.288	2.69223	0.64582	15.9667	6.4468e-05	0.00200853	2.69223	FALSE	FALSE	NA	NA
ENSSTUG00000037168.1	helicase_SKI2W-like	34	6291323	6333601	79.5111	0.76678	0.192539	15.9469	6.5145e-05	0.0020273	0.76678	FALSE	FALSE	NA	NA
ENSSTUG00000034678.1	protein_sel-1_homolog_1-like	1	36656625	36701666	236.454	0.664225	0.166444	15.9429	6.52817e-05	0.00202924	0.664225	FALSE	FALSE	NA	NA
ENSSTUG00000015104.1	lysophospholipid_acyltransferase_7-like	37	7738821	7747818	135.881	-0.804378	0.199832	15.9067	6.65425e-05	0.00206608	0.804378	FALSE	FALSE	NA	NA
ENSSTUG00000015090.1	aminopeptidase_like_1	16	27172099	27184430	402.33	0.54612	0.137154	15.9007	6.67551e-05	0.00207032	0.54612	FALSE	FALSE	NA	NA
ENSSTUG00000050107.1		12	19616681	19619466	9.76817	-1.54659	0.386569	15.8977	6.68608e-05	0.00207124	1.54659	FALSE	FALSE	NA	NA
ENSSTUG00000029083.1	protein_MAL2-like	CAAJIE010001294.1	744847	752495	63.375	1.77903	0.440788	15.8912	6.70913e-05	0.00207132	1.77903	FALSE	FALSE	NA	NA
ENSSTUG00000038205.1	uncharacterized_LOC115180401	40	7008373	7014645	26.1349	1.03987	0.26247	15.8927	6.70378e-05	0.00207132	1.03987	FALSE	FALSE	NA	NA
ENSSTUG00000048178.1	3-ketodihydrosphingosine_reductase-like	21	28330252	28337670	179.377	0.649469	0.163011	15.8917	6.70739e-05	0.00207132	0.649469	FALSE	TRUE	NA	NA
ENSSTUG00000017333.1	immediate_early_response_gene_5_protein-like	22	10766202	10767113	14.7097	-1.3908	0.348054	15.8703	6.78336e-05	0.00209187	1.3908	TRUE	FALSE	NA	NA
ENSSTUG00000022717.1	forkhead_box_protein_N3-like	25	9025482	9146095	9.76555	1.67141	0.42439	15.8526	6.84709e-05	0.00210914	1.67141	TRUE	FALSE	NA	NA
ENSSTUG00000033086.1	uncharacterized_LOC115200267	1	53840793	53847757	119.916	0.722966	0.181863	15.8265	6.94251e-05	0.00213611	0.722966	FALSE	FALSE	NA	NA
ENSSTUG00000013064.1	fatty_acid_2-hydroxylase-like	7	10406505	10438818	106.344	1.27031	0.318798	15.8152	6.9841e-05	0.00214649	1.27031	FALSE	TRUE	NA	NA
ENSSTUG00000006817.1	acyl-CoA_synthetase_family_member_3	12	14389503	14434782	169.245	1.12662	0.282309	15.807	7.01437e-05	0.00215336	1.12662	TRUE	FALSE	NA	NA
ENSSTUG00000022911.1		10	38261122	38263298	12.5596	-1.75213	0.434721	15.7994	7.04242e-05	0.00215954	1.75213	FALSE	FALSE	NA	NA
ENSSTUG00000000908.1	U4/U6_small_nuclear_ribonucleoprotein_Prp3-like	3	74647974	74659629	201.59	-0.578698	0.144763	15.7804	7.11344e-05	0.00217717	0.578698	FALSE	FALSE	NA	NA
ENSSTUG00000033555.1	geranylgeranyl_diphosphate_synthase_1	2	40861692	40897332	64.037	-0.65648	0.164631	15.7798	7.11588e-05	0.00217717	0.65648	FALSE	FALSE	NA	NA
ENSSTUG00000032461.1	vascular_endothelial_growth_factor_A-A-like	35	15752870	15772666	146.475	-1.13441	0.280419	15.7736	7.13918e-05	0.00218185	1.13441	TRUE	TRUE	GO:0002040,GO:0005615	Developmental Process; Multicellular Organismal Process, Cellular Anatomical Entity
ENSSTUG00000028783.1	protein_eva-1_homolog_B-like	3	48377910	48379216	272.336	1.03624	0.260547	15.7662	7.16698e-05	0.00218789	1.03624	FALSE	FALSE	NA	NA
ENSSTUG00000006978.1	betaine--homocysteine_S-methyltransferase_1	12	61501366	61506384	12.8461	-4.49785	1.02451	15.7519	7.22168e-05	0.00219721	4.49785	TRUE	FALSE	NA	NA
ENSSTUG00000005996.1	zinc_finger_and_BTB_domain_containing_11	17	2027276	2063060	98.4819	-0.803067	0.200742	15.7551	7.20921e-05	0.00219721	0.803067	FALSE	FALSE	NA	NA
ENSSTUG00000008847.1	G0/G1_switch_protein_2-like	30	10540402	10540740	472.17	-4.3182	0.929484	15.7537	7.21454e-05	0.00219721	4.3182	FALSE	FALSE	NA	NA
ENSSTUG00000009553.1	zinc_finger_protein_346-like	15	31422860	31428245	79.8959	-1.32064	0.325394	15.7452	7.24711e-05	0.00220249	1.32064	FALSE	FALSE	NA	NA
ENSSTUG00000022225.1	circadian-associated_transcriptional_repressor-like	CAAJIE010000312.1	2492	24762	295.443	-1.33938	0.329049	15.7339	7.29042e-05	0.00221072	1.33938	FALSE	FALSE	NA	NA
ENSSTUG00000028849.1	ankyrin_repeat_and_MYND_domain-containing_protein_2-like	3	51585503	51593902	74.2496	0.788087	0.198973	15.7345	7.28844e-05	0.00221072	0.788087	FALSE	FALSE	NA	NA
ENSSTUG00000036178.1	LMBR1_domain-containing_protein_2-B-like	23	11523080	11547494	196.656	-0.761385	0.19022	15.7257	7.32211e-05	0.00221787	0.761385	FALSE	FALSE	NA	NA
ENSSTUG00000039882.1	methyltransferase-like_protein_7A	14	34721199	34723847	512.473	0.760725	0.191893	15.7192	7.34732e-05	0.00222303	0.760725	FALSE	FALSE	NA	NA
ENSSTUG00000003440.1	echinoderm_microtubule-associated_protein-like_2	13	53213915	53244667	133.08	0.822551	0.207553	15.7146	7.36543e-05	0.00222604	0.822551	FALSE	FALSE	NA	NA
ENSSTUG00000043588.1	methionine_sulfoxide_reductase_B2	2	15519474	15522159	763.476	1.33055	0.333708	15.6751	7.52098e-05	0.00227054	1.33055	FALSE	TRUE	NA	NA
ENSSTUG00000032274.1	dysbindin-A-like	CAAJIE010000833.1	2133664	2164580	24.5243	1.36796	0.348658	15.6646	7.56275e-05	0.00228062	1.36796	FALSE	FALSE	NA	NA
ENSSTUG00000021226.1	FAST_kinase_domains_5	12	72684822	72687254	20.5573	1.42046	0.359677	15.658	7.58927e-05	0.00228609	1.42046	TRUE	FALSE	NA	NA
ENSSTUG00000017505.1	dihydrolipoyl_dehydrogenase,_mitochondrial-like	4	58526054	58539716	490.437	0.684021	0.17303	15.6542	7.60436e-05	0.00228811	0.684021	FALSE	TRUE	NA	NA
ENSSTUG00000031055.1	nuclear_receptor_coactivator_7	35	15124429	15145355	77.9223	0.978074	0.247955	15.639	7.66566e-05	0.00230401	0.978074	FALSE	FALSE	NA	NA
ENSSTUG00000022673.1	protein_SET-like	27	24677389	24681281	427.199	-0.865493	0.216187	15.6056	7.80216e-05	0.00234218	0.865493	FALSE	FALSE	NA	NA
ENSSTUG00000028762.1	serine/threonine-protein_kinase_40-like	3	48245423	48274890	197.809	-0.87516	0.218823	15.6038	7.80985e-05	0.00234218	0.87516	FALSE	FALSE	NA	NA
ENSSTUG00000030995.1		13	14165518	14169009	13.7159	1.63577	0.42034	15.5996	7.82692e-05	0.00234472	1.63577	FALSE	FALSE	NA	NA
ENSSTUG00000034003.1	tribbles_homolog_1-like	CAAJIE010001305.1	1038919	1060527	4.50346	5.94667	1.37905	15.5973	7.83668e-05	0.00234507	5.94667	TRUE	FALSE	NA	NA
ENSSTUG00000015169.1	39S_ribosomal_protein_L36,_mitochondrial-like	34	22796709	22797074	9.85129	1.56912	0.40503	15.5868	7.88028e-05	0.00235455	1.56912	FALSE	TRUE	NA	NA
ENSSTUG00000017334.1	alpha-(1,3)-fucosyltransferase_9-like	14	59892534	59893655	30.0998	-1.46975	0.36429	15.5855	7.88564e-05	0.00235455	1.46975	FALSE	FALSE	NA	NA
ENSSTUG00000016269.1	macrophage-stimulating_protein_receptor-like	16	50557444	50575929	30.4803	-1.6724	0.411583	15.5781	7.91666e-05	0.00236123	1.6724	FALSE	FALSE	NA	NA
ENSSTUG00000000752.1	N-acetylmuramoyl-L-alanine_amidase-like	1	55397065	55401848	82.3335	-1.43016	0.353267	15.569	7.95477e-05	0.0023633	1.43016	TRUE	FALSE	NA	NA
ENSSTUG00000004296.1	calcineurin_like_phosphoesterase_domain_containing_1	18	58555724	58592243	150.515	0.896395	0.226976	15.5742	7.93291e-05	0.0023633	0.896395	FALSE	FALSE	NA	NA
ENSSTUG00000006761.1	junctional_cadherin_complex_regulator	19	20971852	21003901	3.35878	3.08953	0.845456	15.5682	7.95829e-05	0.0023633	3.08953	FALSE	FALSE	NA	NA
ENSSTUG00000038965.1	inactive_phospholipase_C-like_protein_2	32	12638659	12721610	46.1592	1.11815	0.283213	15.5687	7.95611e-05	0.0023633	1.11815	FALSE	FALSE	NA	NA
ENSSTUG00000036259.1	cdc42_effector_protein_1-like	10	21141485	21157219	195.4	1.57939	0.395892	15.5526	8.02412e-05	0.00238026	1.57939	TRUE	FALSE	NA	NA
ENSSTUG00000010437.1	Rho_guanine_nucleotide_exchange_factor_19	30	20640121	20674387	90.5477	1.47884	0.372037	15.5475	8.04585e-05	0.00238411	1.47884	FALSE	FALSE	NA	NA
ENSSTUG00000025124.1	prolyl_4-hydroxylase_subunit_alpha-2-like	15	15626652	15666819	50.2589	1.2521	0.316321	15.5437	8.06199e-05	0.0023863	1.2521	FALSE	TRUE	NA	NA
ENSSTUG00000019818.1		CAAJIE010000707.1	12040	86788	131.381	1.67991	0.420575	15.5382	8.08531e-05	0.00238801	1.67991	TRUE	FALSE	NA	NA
ENSSTUG00000023595.1	N-lysine_methyltransferase_KMT5A-A-like	23	9431698	9449159	101.978	-0.885977	0.222194	15.5398	8.07875e-05	0.00238801	0.885977	FALSE	FALSE	NA	NA
ENSSTUG00000012320.1	vacuolar_protein_sorting-associated_protein_37A-like	11	17816159	17823677	472.682	-1.12056	0.2789	15.5125	8.19622e-05	0.00241815	1.12056	TRUE	FALSE	NA	NA
ENSSTUG00000008246.1	RNA_polymerase_III_subunit_B	7	39392116	39431483	123.906	0.540476	0.137408	15.5091	8.21082e-05	0.00241984	0.540476	FALSE	FALSE	NA	NA
ENSSTUG00000019783.1	complement_C4-B-like	26	18410477	18440223	295.998	-2.00993	0.486063	15.5032	8.23662e-05	0.00242482	2.00993	TRUE	TRUE	GO:0005615	Cellular Anatomical Entity
ENSSTUG00000009308.1	15-hydroxyprostaglandin_dehydrogenase_[NAD(+)]-like	4	10102946	10125078	1965.47	-0.886643	0.222151	15.4837	8.32205e-05	0.00244733	0.886643	FALSE	TRUE	NA	NA
ENSSTUG00000012297.1	testosterone_17-beta-dehydrogenase_3-like	9	31473914	31487146	841.253	-2.06903	0.498862	15.4772	8.3506e-05	0.00245308	2.06903	TRUE	TRUE	GO:0055114	Metabolic Process
ENSSTUG00000036874.1	L-seryl-tRNA(Sec)_kinase-like	CAAJIE010001190.1	1140354	1146301	12.1076	2.39847	0.612033	15.467	8.39569e-05	0.00246367	2.39847	FALSE	FALSE	NA	NA
ENSSTUG00000005001.1	uncharacterized_LOC115198038	8	1768666	1822275	276.329	0.735056	0.18704	15.4575	8.43836e-05	0.00246665	0.735056	FALSE	FALSE	NA	NA
ENSSTUG00000014913.1	ankyrin_repeat_domain-containing_protein_13C-like	22	13508765	13598843	90.242	1.08798	0.276433	15.4595	8.42922e-05	0.00246665	1.08798	FALSE	FALSE	NA	NA
ENSSTUG00000035888.1		15	47148683	47152088	1342.08	-0.665147	0.16767	15.4566	8.44205e-05	0.00246665	0.665147	FALSE	TRUE	NA	NA
ENSSTUG00000050019.1	attractin-like_protein_1	18	40966278	41298702	10.2315	1.62428	0.421521	15.4594	8.42969e-05	0.00246665	1.62428	FALSE	FALSE	NA	NA
ENSSTUG00000013222.1	heterogeneous_nuclear_ribonucleoprotein_C-like	31	10717686	10737309	34.1244	1.0398	0.266319	15.4527	8.45945e-05	0.00246909	1.0398	FALSE	FALSE	NA	NA
ENSSTUG00000007842.1	insulin-like_growth_factor-binding_protein_5	20	34825465	34839522	27.1718	-1.80988	0.446763	15.4504	8.47001e-05	0.00246953	1.80988	FALSE	FALSE	NA	NA
ENSSTUG00000002794.1	NAD-dependent_protein_deacetylase_sirtuin-7-like	14	80316125	80321666	33.5862	0.985136	0.251347	15.4391	8.52062e-05	0.00248163	0.985136	FALSE	FALSE	NA	NA
ENSSTUG00000033559.1	cell_division_cycle_5_like	25	23968904	23979143	126.641	-0.682059	0.172511	15.4356	8.53628e-05	0.00248354	0.682059	FALSE	FALSE	NA	NA
ENSSTUG00000018389.1	SPARC-like_protein_1	4	21668360	21685985	25.9968	-2.65844	0.645973	15.4213	8.60138e-05	0.00249981	2.65844	TRUE	TRUE	GO:0005615	Cellular Anatomical Entity
ENSSTUG00000007507.1	lysosome_membrane_protein_2-like	9	11886016	11904676	191.475	1.47563	0.372553	15.4181	8.61579e-05	0.00250107	1.47563	TRUE	FALSE	NA	NA
ENSSTUG00000001369.1	transmembrane_protein_184C-like	4	8332690	8340385	30.7912	0.905103	0.231868	15.4163	8.62407e-05	0.00250107	0.905103	FALSE	FALSE	NA	NA
ENSSTUG00000003375.1	rho_GTPase-activating_protein_17-like	1	65866149	65913022	105.42	0.756687	0.193057	15.4136	8.63634e-05	0.00250197	0.756687	FALSE	FALSE	NA	NA
ENSSTUG00000045702.1	5-aminolevulinate_synthase,_nonspecific,_mitochondrial-like	16	3512150	3533011	919.707	0.968914	0.246496	15.3974	8.71088e-05	0.00252088	0.968914	FALSE	TRUE	NA	NA
ENSSTUG00000030972.1	vasodilator-stimulated_phosphoprotein-like	13	68772136	68806086	161.792	0.745377	0.190187	15.3916	8.73748e-05	0.0025259	0.745377	FALSE	FALSE	NA	NA
ENSSTUG00000031726.1	DNA-directed_RNA_polymerase_III_subunit_RPC7-like	36	28627098	28633478	45.9691	0.926923	0.237536	15.384	8.7726e-05	0.00253337	0.926923	FALSE	FALSE	NA	NA
ENSSTUG00000007348.1	adenosine_kinase-like	18	54376404	54655235	16.3065	2.02212	0.515808	15.3798	8.79246e-05	0.00253641	2.02212	FALSE	FALSE	NA	NA
ENSSTUG00000027237.1		12	31980342	31981496	32.9407	2.23035	0.557563	15.3739	8.8199e-05	0.00254164	2.23035	TRUE	FALSE	NA	NA
ENSSTUG00000000113.1	ankyrin_repeat_and_SOCS_box_protein_12-like	3	10085571	10092602	88.7925	-1.44887	0.360919	15.3413	8.97314e-05	0.00258307	1.44887	TRUE	FALSE	NA	NA
ENSSTUG00000029846.1	acyl-CoA_dehydrogenase_family_member_8	26	23881879	23893271	37.3232	1.05077	0.268218	15.3371	8.99318e-05	0.00258338	1.05077	TRUE	TRUE	GO:0016627,GO:0050660,GO:0055114	Metabolic Process, Catalytic activity
ENSSTUG00000016108.1	probable_flavin-containing_monoamine_oxidase_A	23	16800155	16846360	129.152	1.39494	0.353776	15.339	8.98441e-05	0.00258338	1.39494	TRUE	TRUE	GO:0055114	Metabolic Process
ENSSTUG00000008462.1	uncharacterized_HIT-like_protein_Synpcc7942_1390	27	26815590	26817766	155.703	1.36369	0.345684	15.3347	9.00483e-05	0.00258401	1.36369	FALSE	FALSE	NA	NA
ENSSTUG00000007594.1	cadherin-22-like	14	52720856	52847628	15.247	2.25843	0.564759	15.3284	9.03486e-05	0.0025899	2.25843	TRUE	FALSE	NA	NA
ENSSTUG00000048664.1	ras-related_protein_Rab-11A-like	37	22397597	22407761	157.124	-0.849028	0.214373	15.3155	9.09688e-05	0.00260494	0.849028	FALSE	FALSE	NA	NA
ENSSTUG00000033657.1	FOS_like_2,_AP-1_transcription_factor_subunit	25	46334039	46342165	46.5137	-2.31518	0.559375	15.3127	9.11016e-05	0.002606	2.31518	FALSE	FALSE	NA	NA
ENSSTUG00000008368.1	tectonic_family_member_1	16	25966078	25979736	26.1434	1.01864	0.261436	15.2875	9.23262e-05	0.00263827	1.01864	TRUE	FALSE	NA	NA
ENSSTUG00000042786.1	ubiquitin_carboxyl-terminal_hydrolase_10-like	12	19058613	19085642	150.181	-0.830787	0.210424	15.2687	9.32513e-05	0.00266191	0.830787	FALSE	FALSE	NA	NA
ENSSTUG00000027406.1	receptor_tyrosine-protein_kinase_erbB-3-like	28	12879430	12919100	15.3231	-2.02732	0.508587	15.2539	9.39805e-05	0.00267722	2.02732	TRUE	TRUE	GO:0008284	Cellular Process, Biological Regulation
ENSSTUG00000001224.1	NF-kappa-B-repressing_factor-like	13	3025037	3030163	152.155	-0.526499	0.134167	15.2539	9.3984e-05	0.00267722	0.526499	FALSE	FALSE	NA	NA
ENSSTUG00000030455.1	muscarinic_acetylcholine_receptor_M5-like	33	21574828	21576414	29.2647	-1.48761	0.37335	15.2493	9.42125e-05	0.00268093	1.48761	FALSE	FALSE	NA	NA
ENSSTUG00000003194.1	fatty_aldehyde_dehydrogenase-like	19	53523713	53543535	2444.65	0.793031	0.203156	15.2341	9.49713e-05	0.00269689	0.793031	FALSE	TRUE	NA	NA
ENSSTUG00000044467.1	E3_ubiquitin-protein_ligase_RNF139-like	34	11526297	11530351	66.5649	0.980761	0.251345	15.2353	9.49106e-05	0.00269689	0.980761	FALSE	FALSE	NA	NA
ENSSTUG00000045759.1	E3_SUMO-protein_ligase_ZNF451-like	18	48530937	48539847	137.59	1.17022	0.29926	15.2273	9.53135e-05	0.00270379	1.17022	FALSE	FALSE	NA	NA
ENSSTUG00000038433.1	ubiquilin-4-like	37	22419440	22425391	379.613	-0.532296	0.135601	15.2228	9.55428e-05	0.00270748	0.532296	FALSE	FALSE	NA	NA
ENSSTUG00000020150.1	nuclear_casein_kinase_and_cyclin_dependent_kinase_substrate_1	16	34656546	34665793	244.462	1.04957	0.268538	15.2034	9.65297e-05	0.0027326	1.04957	FALSE	FALSE	NA	NA
ENSSTUG00000028943.1	guanine_nucleotide-binding_protein-like_1	37	17541489	17549208	18.8892	1.22312	0.315166	15.1914	9.71425e-05	0.0027471	1.22312	FALSE	FALSE	NA	NA
ENSSTUG00000016239.1	minichromosome_maintenance_complex_binding_protein	5	28420772	28436886	85.2549	-0.927877	0.235237	15.1785	9.78089e-05	0.00276066	0.927877	FALSE	FALSE	NA	NA
ENSSTUG00000021616.1	U1_small_nuclear_ribonucleoprotein_A-like	13	49133779	49137019	113.996	-1.09076	0.275158	15.1782	9.78246e-05	0.00276066	1.09076	FALSE	FALSE	NA	NA
ENSSTUG00000044360.1	zinc_finger_protein_883-like	40	888496	889704	22.7168	1.44812	0.371746	15.1541	9.90811e-05	0.00279323	1.44812	FALSE	FALSE	NA	NA
ENSSTUG00000011754.1		17	43278655	43279017	259.402	-0.968052	0.24508	15.1439	9.96202e-05	0.00280268	0.968052	FALSE	FALSE	NA	NA
ENSSTUG00000013499.1	transcription_factor_Dp-1-like	24	39380187	39393040	46.3164	0.910234	0.23454	15.1439	9.9622e-05	0.00280268	0.910234	FALSE	FALSE	NA	NA
ENSSTUG00000016409.1	uncharacterized_LOC115166112	28	35702842	35713928	140.55	0.969599	0.248711	15.1393	9.98643e-05	0.00280441	0.969599	FALSE	TRUE	NA	NA
ENSSTUG00000044148.1	tRNA_selenocysteine_1-associated_protein_1-like	21	27451463	27462967	213.357	-0.589715	0.150626	15.1388	9.98892e-05	0.00280441	0.589715	FALSE	FALSE	NA	NA
ENSSTUG00000018223.1	SPRY_domain-containing_SOCS_box_protein_4-like	26	30807546	30851123	19.6768	1.23802	0.319881	15.1316	0.00010027	0.00281221	1.23802	FALSE	FALSE	NA	NA
ENSSTUG00000049022.1	leucine_rich_repeat_kinase_2	7	48586634	48653464	18.8877	1.23464	0.319263	15.1294	0.000100387	0.00281259	1.23464	TRUE	FALSE	NA	NA
ENSSTUG00000003441.1	natural_resistance-associated_macrophage_protein_2-like	30	10015295	10024402	35.1245	1.60645	0.411	15.1223	0.000100768	0.00282038	1.60645	FALSE	FALSE	NA	NA
ENSSTUG00000016259.1	pulmonary_surfactant-associated_protein_D-like	32	39960443	39963560	107.283	-5.99919	1.23444	15.1136	0.000101233	0.00283049	5.99919	TRUE	FALSE	NA	NA
ENSSTUG00000038400.1	EF-hand_domain-containing_protein_D2-like	28	33189692	33215419	101.97	1.45258	0.371058	15.1011	0.000101901	0.00284624	1.45258	FALSE	FALSE	NA	NA
ENSSTUG00000051043.1	receptor_expression-enhancing_protein_6-like	6	51151712	51156017	147.334	0.861064	0.221493	15.0954	0.00010221	0.00285194	0.861064	FALSE	FALSE	NA	NA
ENSSTUG00000002189.1	myosin-10	14	68197557	68303803	23.8583	-2.20418	0.544147	15.0894	0.000102535	0.00285521	2.20418	TRUE	FALSE	NA	NA
ENSSTUG00000017913.1	tropomyosin_beta_chain	23	42441759	42476402	456.341	0.909722	0.234037	15.0879	0.00010262	0.00285521	0.909722	FALSE	FALSE	NA	NA
ENSSTUG00000037986.1	upstream_stimulatory_factor_2-like	36	40846054	40870270	37.962	1.23734	0.318083	15.0875	0.000102641	0.00285521	1.23734	FALSE	FALSE	NA	NA
ENSSTUG00000006905.1	RING_finger_protein_122-like	5	21570414	21582570	9.91163	-1.56391	0.404792	15.0836	0.000102853	0.00285669	1.56391	TRUE	FALSE	NA	NA
ENSSTUG00000039192.1	probable_acyl-CoA_dehydrogenase_6	34	31002835	31052831	1160.01	0.705757	0.181826	15.0827	0.000102904	0.00285669	0.705757	FALSE	TRUE	NA	NA
ENSSTUG00000000320.1		3	73149644	73153807	63.8824	-0.732404	0.188152	15.0762	0.000103259	0.00286361	0.732404	FALSE	FALSE	NA	NA
ENSSTUG00000044234.1	rho-related_BTB_domain-containing_protein_2-like	27	34820793	34836187	33.7456	1.60758	0.411783	15.0637	0.000103943	0.00287966	1.60758	TRUE	FALSE	NA	NA
ENSSTUG00000049680.1	inhibitor_of_growth_protein_4-like	3	72436808	72440968	43.7858	0.879439	0.227701	15.0412	0.000105187	0.00291118	0.879439	FALSE	FALSE	NA	NA
ENSSTUG00000012594.1	GRB2-associated-binding_protein_1-like	11	13742341	13812056	292.92	-1.06273	0.269164	15.0339	0.0001056	0.00291963	1.06273	TRUE	FALSE	NA	NA
ENSSTUG00000006121.1	phosphoserine_aminotransferase_1	9	46860526	46881133	149.679	2.16598	0.543872	15.0258	0.000106051	0.00292616	2.16598	TRUE	FALSE	NA	NA
ENSSTUG00000009094.1	lysosome_membrane_protein_2-like	27	26904196	26919301	249.461	1.57547	0.40167	15.0276	0.000105953	0.00292616	1.57547	TRUE	FALSE	NA	NA
ENSSTUG00000016044.1	transmembrane_protein_120A-like	19	25472074	25492279	44.9503	1.19827	0.309049	15.0231	0.000106206	0.00292747	1.19827	FALSE	FALSE	NA	NA
ENSSTUG00000020612.1	chitinase_3-like	16	52186904	52189117	33.8127	1.27014	0.328012	15.0098	0.000106956	0.00294517	1.27014	FALSE	FALSE	NA	NA
ENSSTUG00000018029.1	SIN3-HDAC_complex-associated_factor-like	7	18725809	18731015	23.9777	-1.49159	0.384947	14.9987	0.000107584	0.00295949	1.49159	FALSE	FALSE	NA	NA
ENSSTUG00000023963.1	importin_subunit_alpha-6	3	59411880	59420425	113.834	-0.530438	0.13644	14.9944	0.000107833	0.00296334	0.530438	FALSE	FALSE	NA	NA
ENSSTUG00000005402.1	frizzled-6-like	3	61744450	61761192	79.627	-0.665366	0.171241	14.9791	0.000108711	0.0029783	0.665366	FALSE	FALSE	NA	NA
ENSSTUG00000007935.1	amine_oxidase_[flavin-containing]	24	40286687	40345036	315.168	0.927751	0.239451	14.9764	0.000108867	0.0029783	0.927751	FALSE	TRUE	NA	NA
ENSSTUG00000020697.1	growth_arrest_and_DNA_damage-inducible_protein_GADD45_gamma-like	27	5826081	5827219	336.86	-1.91635	0.472778	14.9754	0.000108924	0.0029783	1.91635	FALSE	FALSE	NA	NA
ENSSTUG00000031943.1	sodium-dependent_multivitamin_transporter-like	33	3532944	3542828	63.0468	1.0577	0.273299	14.9769	0.000108834	0.0029783	1.0577	FALSE	FALSE	NA	NA
ENSSTUG00000046199.1	tetraspanin-3-like	29	15116423	15124417	132.575	-0.683388	0.175409	14.9783	0.000108756	0.0029783	0.683388	FALSE	FALSE	NA	NA
ENSSTUG00000011231.1	meprin_A_subunit_beta-like	22	34481423	34488214	1336.64	1.40293	0.35983	14.9497	0.000110413	0.00301601	1.40293	TRUE	FALSE	NA	NA
ENSSTUG00000032667.1	glutamate_receptor_ionotropic,_kainate_5-like	3	65394086	65418965	8.70795	-2.45167	0.618002	14.9473	0.000110554	0.00301683	2.45167	TRUE	FALSE	NA	NA
ENSSTUG00000049598.1		3	72211695	72214143	301.411	0.845339	0.218647	14.9398	0.000110999	0.00302594	0.845339	FALSE	TRUE	NA	NA
ENSSTUG00000012419.1	protein_KRI1_homolog	1	55929064	55934107	280.156	-1.58477	0.3964	14.9239	0.000111937	0.00304542	1.58477	FALSE	FALSE	NA	NA
ENSSTUG00000023070.1		CAAJIE010000244.1	9208	17802	4.80757	4.30335	1.12201	14.9246	0.000111893	0.00304542	4.30335	FALSE	FALSE	NA	NA
ENSSTUG00000003509.1	cyclin-G1-like	3	7680497	7684754	1287.89	-0.675349	0.173242	14.918	0.000112287	0.00304919	0.675349	FALSE	FALSE	NA	NA
ENSSTUG00000015638.1	ephrin-A2-like	22	10449917	10574001	8.80441	1.83603	0.48771	14.9178	0.000112299	0.00304919	1.83603	FALSE	FALSE	NA	NA
ENSSTUG00000039414.1	peroxisomal_carnitine_O-octanoyltransferase-like	37	99881	121018	80.6567	0.937266	0.243103	14.9148	0.000112478	0.00305101	0.937266	FALSE	TRUE	NA	NA
ENSSTUG00000002923.1	chloride_intracellular_channel_protein_2-like	13	3289882	3295221	98.5595	-1.21848	0.309577	14.9062	0.000112991	0.00305885	1.21848	TRUE	FALSE	NA	NA
ENSSTUG00000032395.1	nuclear_RNA_export_factor_1-like	12	78709322	78732083	286.724	-0.468062	0.120696	14.9073	0.000112923	0.00305885	0.468062	FALSE	FALSE	NA	NA
ENSSTUG00000003206.1	AP-2_complex_subunit_beta-like	19	26685066	26767144	66.575	-0.790265	0.203313	14.901	0.000113302	0.00306117	0.790265	FALSE	FALSE	NA	NA
ENSSTUG00000005022.1	14-3-3_protein_eta-like	12	75782018	75785146	159.33	0.731165	0.189666	14.9023	0.000113225	0.00306117	0.731165	FALSE	TRUE	NA	NA
ENSSTUG00000009402.1	ORM1-like_protein_2	30	13905668	13912293	55.035	1.22706	0.317037	14.8917	0.000113865	0.00307335	1.22706	FALSE	FALSE	NA	NA
ENSSTUG00000036293.1	neutral_cholesterol_ester_hydrolase_1-like	CAAJIE010000559.1	256534	260400	261.309	0.873366	0.226295	14.8854	0.000114244	0.00308053	0.873366	FALSE	FALSE	NA	NA
ENSSTUG00000021443.1	MAP_kinase-activated_protein_kinase_2-like	16	43841199	43864300	38.2209	-1.16611	0.298631	14.8807	0.000114529	0.00308227	1.16611	FALSE	FALSE	NA	NA
ENSSTUG00000035730.1	protein_FAM57B-like	4	25714691	25730810	4.72412	2.62768	0.699684	14.8806	0.000114535	0.00308227	2.62768	FALSE	FALSE	NA	NA
ENSSTUG00000003683.1	serine/arginine-rich_splicing_factor_11-like	31	15155420	15162147	291.927	-0.681285	0.175211	14.8682	0.000115289	0.0030995	0.681285	FALSE	FALSE	NA	NA
ENSSTUG00000048974.1	insulin_receptor_substrate_2-like	39	24462708	24481782	367.481	-1.16833	0.296774	14.8619	0.000115673	0.00310677	1.16833	FALSE	FALSE	NA	NA
ENSSTUG00000009576.1	cysteine-rich_protein_2-like	18	44376561	44406216	164.906	0.971394	0.251598	14.8575	0.000115943	0.00311095	0.971394	FALSE	FALSE	NA	NA
ENSSTUG00000034596.1	arylacetamide_deacetylase-like	13	85547501	85559761	6.97765	-2.25775	0.586134	14.8499	0.000116415	0.00312053	2.25775	TRUE	FALSE	NA	NA
ENSSTUG00000002294.1	mRNA_decay_activator_protein_ZFP36-like	13	51912912	51915392	2014.7	-1.44267	0.363374	14.84	0.000117025	0.00312969	1.44267	TRUE	FALSE	NA	NA
ENSSTUG00000027401.1	probable_glutamate_receptor	30	2359201	2368282	18.6771	-2.94746	0.724719	14.8362	0.000117263	0.00312969	2.94746	TRUE	FALSE	NA	NA
ENSSTUG00000028608.1	uncharacterized_LOC115148756	15	29044912	29118605	452.133	1.41136	0.363438	14.8365	0.000117242	0.00312969	1.41136	TRUE	FALSE	NA	NA
ENSSTUG00000027966.1	protein_MAL2-like	CAAJIE010000392.1	573213	580476	72.3038	1.90639	0.486615	14.8351	0.000117331	0.00312969	1.90639	FALSE	FALSE	NA	NA
ENSSTUG00000043832.1	regulatory_associated_protein_of_MTOR_complex_1	14	65256063	65455491	155.932	0.547191	0.142314	14.8356	0.000117298	0.00312969	0.547191	FALSE	FALSE	NA	NA
ENSSTUG00000039797.1	integrin_alpha-4-like	24	27109638	27137497	19.1701	-1.31785	0.341369	14.826	0.000117897	0.00313561	1.31785	TRUE	FALSE	NA	NA
ENSSTUG00000045109.1	protein_jagged-2-like	33	16983972	17012671	39.3279	-1.2791	0.32669	14.8291	0.000117706	0.00313561	1.2791	TRUE	FALSE	NA	NA
ENSSTUG00000010983.1	tumor_necrosis_factor_ligand_superfamily_member_11-like	20	23046381	23060894	55.0845	0.845131	0.219632	14.8267	0.000117855	0.00313561	0.845131	FALSE	TRUE	NA	NA
ENSSTUG00000024654.1	serine/arginine_repetitive_matrix_protein_2-like	32	3598592	3613776	513.328	-0.554535	0.143122	14.8215	0.000118178	0.00314001	0.554535	FALSE	FALSE	NA	NA
ENSSTUG00000026949.1	Coenzyme_A_synthase	2	67678327	67695825	64.9701	0.937276	0.243727	14.8143	0.000118629	0.00314894	0.937276	FALSE	FALSE	NA	NA
ENSSTUG00000003992.1	NAD_kinase	30	20315098	20354842	143.589	-1.17007	0.298151	14.7968	0.00011974	0.00317532	1.17007	FALSE	FALSE	NA	NA
ENSSTUG00000030475.1	MAD2L1_binding_protein	18	55671360	55673310	21.5618	-1.2111	0.311434	14.7925	0.000120011	0.00317943	1.2111	FALSE	FALSE	NA	NA
ENSSTUG00000008049.1	F-box_protein_3	29	36073684	36093347	1042.92	-0.682676	0.175854	14.7887	0.000120252	0.00318271	0.682676	FALSE	FALSE	NA	NA
ENSSTUG00000020837.1	primary_amine_oxidase,_liver_isozyme-like	1	52416879	52420625	18.8372	-7.02829	1.52268	14.7759	0.000121072	0.00319819	7.02829	TRUE	TRUE	GO:0005507,GO:0055114	Binding, Metabolic Process
ENSSTUG00000009817.1	growth_arrest_and_DNA_damage-inducible_protein_GADD45_alpha-like	4	38718104	38723606	31.775	1.32602	0.344931	14.7762	0.000121054	0.00319819	1.32602	FALSE	FALSE	NA	NA
ENSSTUG00000043859.1	mitochondrial_inner_membrane_protease_ATP23_homolog	40	12469259	12478138	94.6835	0.813495	0.211774	14.7677	0.000121604	0.00320603	0.813495	FALSE	FALSE	NA	NA
ENSSTUG00000050741.1	F-actin-monooxygenase_MICAL2-like	29	27649033	27694224	125.189	-0.986894	0.253161	14.7684	0.000121553	0.00320603	0.986894	FALSE	TRUE	NA	NA
ENSSTUG00000048364.1	nucleolar_RNA_helicase_2-like	10	35220547	35228728	4968.41	0.873024	0.227019	14.7625	0.000121936	0.00321168	0.873024	FALSE	FALSE	NA	NA
ENSSTUG00000018030.1	uncharacterized_LOC115206185	13	59238014	59242163	80.7275	1.11944	0.291241	14.7436	0.000123167	0.00324097	1.11944	TRUE	FALSE	NA	NA
ENSSTUG00000000867.1	anosmin-1-like	6	45220342	45239708	58.9821	1.68867	0.434162	14.7412	0.000123325	0.003242	1.68867	TRUE	FALSE	NA	NA
ENSSTUG00000033761.1	heterogeneous_nuclear_ribonucleoprotein_H-like	19	8183029	8190356	62.5593	-0.782931	0.202373	14.7382	0.000123517	0.00324346	0.782931	FALSE	FALSE	NA	NA
ENSSTUG00000035618.1	protein_regulator_of_cytokinesis_1-like	15	50563204	50574975	35.3683	-1.41272	0.359543	14.7367	0.000123618	0.00324346	1.41272	FALSE	FALSE	NA	NA
ENSSTUG00000044402.1	sulfotransferase_family_1A_member_4	2	70656921	70706772	442.223	0.75575	0.196934	14.7274	0.000124228	0.00325632	0.75575	FALSE	FALSE	NA	NA
ENSSTUG00000047659.1	frizzled-3-like	33	28208022	28251234	22.0586	2.02349	0.5207	14.7223	0.000124566	0.00326206	2.02349	FALSE	FALSE	NA	NA
ENSSTUG00000048757.1	proline_dehydrogenase_1,_mitochondrial-like	23	13309870	13344836	102.884	-2.36375	0.579932	14.6791	0.000127453	0.00333444	2.36375	FALSE	TRUE	NA	NA
ENSSTUG00000008303.1	EF-hand_domain-containing_protein_D2-like	13	76149015	76169729	8.97708	-2.00877	0.516664	14.6722	0.00012792	0.00334347	2.00877	FALSE	FALSE	NA	NA
ENSSTUG00000039367.1	glucose-6-phosphate_exchanger_SLC37A2-like	19	18595142	18620202	26.158	1.66782	0.431373	14.6544	0.00012913	0.00337185	1.66782	TRUE	FALSE	NA	NA
ENSSTUG00000006014.1	probable_ATP-dependent_RNA_helicase_DDX5	32	20794562	20801282	1463.2	-1.15227	0.294774	14.6449	0.000129782	0.00338564	1.15227	FALSE	FALSE	NA	NA
ENSSTUG00000018753.1	retinol_dehydrogenase_12-like	16	18479905	18495530	336.769	0.844518	0.220652	14.6397	0.000130146	0.00338864	0.844518	FALSE	FALSE	NA	NA
ENSSTUG00000036828.1		CAAJIE010000836.1	47864	52678	124.78	-0.834486	0.215911	14.6399	0.000130132	0.00338864	0.834486	FALSE	TRUE	NA	NA
ENSSTUG00000019216.1	aspartate_aminotransferase,_mitochondrial-like	29	25037108	25043653	416.208	0.946339	0.247099	14.6282	0.000130943	0.00340613	0.946339	FALSE	TRUE	NA	NA
ENSSTUG00000005393.1	probable_cytosolic_iron-sulfur_protein_assembly_protein_ciao1-A	9	17768225	17770351	122.452	0.707074	0.185022	14.615	0.000131859	0.0034267	0.707074	FALSE	FALSE	NA	NA
ENSSTUG00000012861.1	F-box_only_protein_11-like	2	52165231	52184123	273.776	-0.936711	0.241672	14.6102	0.000132196	0.00343219	0.936711	FALSE	FALSE	NA	NA
ENSSTUG00000044443.1	serine/threonine_kinase_40	37	27912863	27939061	261.723	-0.951462	0.245443	14.5963	0.000133177	0.00345438	0.951462	FALSE	FALSE	NA	NA
ENSSTUG00000000158.1	TBC1_domain_family_member_9-like	4	7069684	7098252	22.4975	-1.46809	0.378212	14.5891	0.000133684	0.00346423	1.46809	FALSE	FALSE	NA	NA
ENSSTUG00000044906.1	mitochondrial_pyruvate_carrier_2-like	39	2542569	2553650	33.8651	1.2625	0.329423	14.5837	0.000134067	0.00346428	1.2625	TRUE	FALSE	NA	NA
ENSSTUG00000046972.1	serine/threonine-protein_kinase_pim-1-like	28	28784809	28788663	171.684	-1.30666	0.334262	14.5852	0.000133963	0.00346428	1.30666	TRUE	FALSE	NA	NA
ENSSTUG00000047509.1	target_of_Myb_protein_1-like	14	72242145	72252275	72.5924	0.8606	0.226006	14.5856	0.000133936	0.00346428	0.8606	FALSE	FALSE	NA	NA
ENSSTUG00000019644.1		5	12231590	12233201	34.5879	1.7656	0.459332	14.5696	0.000135076	0.00348703	1.7656	FALSE	FALSE	NA	NA
ENSSTUG00000019436.1	tetraspanin-14-like	5	12109726	12118965	180.541	0.891066	0.233616	14.5541	0.000136188	0.00351242	0.891066	FALSE	FALSE	NA	NA
ENSSTUG00000006195.1	sodium-dependent_phosphate_transporter_1-B-like	12	76139116	76154076	247.776	-1.14387	0.2941	14.5449	0.000136861	0.00352644	1.14387	FALSE	FALSE	NA	NA
ENSSTUG00000005127.1	glycine_dehydrogenase_(decarboxylating),_mitochondrial-like	27	26669978	26686192	1060.19	-1.03979	0.267821	14.5425	0.000137035	0.0035274	1.03979	TRUE	TRUE	GO:0055114	Metabolic Process
ENSSTUG00000017768.1	solute_carrier_family_12_member_2	23	39839530	39913494	13.4166	-1.75146	0.454482	14.5408	0.000137157	0.0035274	1.75146	TRUE	FALSE	NA	NA
ENSSTUG00000007698.1	F-box-like/WD_repeat-containing_protein_TBL1X	20	26339766	26354737	125.294	0.87821	0.230593	14.5203	0.000138654	0.00356252	0.87821	FALSE	FALSE	NA	NA
ENSSTUG00000024345.1		CAAJIE010000549.1	75743	82968	2.57968	3.66268	0.976891	14.5088	0.000139507	0.00358107	3.66268	FALSE	FALSE	NA	NA
ENSSTUG00000041336.1	ubiquitin-like_protein_7	29	29450857	29457809	60.8757	0.980887	0.257938	14.5008	0.000140098	0.00359287	0.980887	FALSE	FALSE	NA	NA
ENSSTUG00000046342.1	microtubule-actin_cross-linking_factor_1-like	34	8567389	8827353	868.581	-0.730086	0.189808	14.4944	0.000140577	0.00360176	0.730086	FALSE	FALSE	NA	NA
ENSSTUG00000034553.1	P2Y_purinoceptor_1-like	13	85287347	85288414	8.2345	2.13401	0.56305	14.4765	0.00014192	0.00363274	2.13401	TRUE	FALSE	NA	NA
ENSSTUG00000020994.1	uncharacterized_LOC115178378	38	28614138	28753542	272.414	-0.851801	0.221166	14.4706	0.000142364	0.00364069	0.851801	FALSE	FALSE	NA	NA
ENSSTUG00000016521.1	MON1_homolog_A,_secretory_trafficking_associated	14	20067783	20077048	144.797	0.445696	0.11744	14.4634	0.00014291	0.00365124	0.445696	FALSE	FALSE	NA	NA
ENSSTUG00000003128.1	phospholipase_D3-like	13	53010535	53016736	125.25	0.621382	0.163507	14.4548	0.000143564	0.0036645	0.621382	FALSE	FALSE	NA	NA
ENSSTUG00000006451.1		8	23021642	23027148	5.89934	-2.1037	0.558266	14.4525	0.000143739	0.00366555	2.1037	TRUE	FALSE	NA	NA
ENSSTUG00000009111.1	solute_carrier_family_2,_facilitated_glucose_transporter_member_8-like	9	12092131	12112984	32.8216	0.840512	0.221778	14.4437	0.000144409	0.00367919	0.840512	FALSE	FALSE	NA	NA
ENSSTUG00000012775.1	regulator_of_G-protein_signaling_5-like	4	41346537	41361700	16.7536	-1.32295	0.346688	14.4388	0.000144788	0.0036854	1.32295	TRUE	FALSE	NA	NA
ENSSTUG00000030732.1	prostaglandin_F2_receptor_negative_regulator-like	39	6819283	6887983	16.6638	-1.61933	0.418651	14.4337	0.000145184	0.00369204	1.61933	FALSE	FALSE	NA	NA
ENSSTUG00000021039.1	immunoglobulin_superfamily_member_10-like	38	28628700	28715203	55.736	-1.07651	0.279905	14.418	0.0001464	0.00371603	1.07651	TRUE	FALSE	NA	NA
ENSSTUG00000043335.1	sorbitol_dehydrogenase	29	30603416	30608883	2851.91	0.520355	0.137205	14.4185	0.00014636	0.00371603	0.520355	FALSE	TRUE	NA	NA
ENSSTUG00000026376.1	dihydropyrimidinase	37	17226091	17279312	864.459	0.902276	0.237437	14.4103	0.000146993	0.00372762	0.902276	FALSE	FALSE	NA	NA
ENSSTUG00000003655.1	protein_transport_protein_Sec16B-like	22	31988644	32116814	309.162	0.795151	0.209557	14.4011	0.000147717	0.00374052	0.795151	FALSE	FALSE	NA	NA
ENSSTUG00000011757.1	SWI/SNF-related_matrix-associated_actin-dependent_regulator_of_chromatin_subfamily_A_member_5-like	11	13717109	13727619	43.0598	-1.57521	0.403497	14.4003	0.000147777	0.00374052	1.57521	FALSE	FALSE	NA	NA
ENSSTUG00000038189.1	ubiquilin-4-like	3	53567224	53573125	549.361	-0.563037	0.14736	14.3976	0.000147993	0.00374253	0.563037	FALSE	FALSE	NA	NA
ENSSTUG00000004863.1	complement_factor_B-like	12	83149171	83159451	50837.9	-1.01882	0.263879	14.388	0.000148744	0.00375455	1.01882	TRUE	FALSE	NA	NA
ENSSTUG00000005350.1	intraflagellar_transport_associated_protein	7	36868356	36889517	62.1239	0.728238	0.192225	14.3888	0.000148684	0.00375455	0.728238	FALSE	FALSE	NA	NA
ENSSTUG00000029518.1	ras-related_GTP-binding_protein_C	3	49377312	49390874	27.6289	1.05618	0.27922	14.3773	0.000149598	0.00377176	1.05618	TRUE	FALSE	NA	NA
ENSSTUG00000037253.1	E3_ubiquitin-protein_ligase_RNF115-like	34	1344548	1350376	18.581	1.20186	0.317865	14.3759	0.000149703	0.00377176	1.20186	TRUE	FALSE	NA	NA
ENSSTUG00000030231.1	serum_amyloid_A-5_protein-like	12	24197251	24198682	167.051	-1.80567	0.457531	14.3701	0.000150167	0.00377301	1.80567	TRUE	TRUE	GO:0005615	Cellular Anatomical Entity
ENSSTUG00000021154.1	poly(ADP-ribose)_polymerase_family_member_14	32	1850050	1873262	69.3502	-0.721882	0.189195	14.3732	0.000149919	0.00377301	0.721882	FALSE	FALSE	NA	NA
ENSSTUG00000050040.1	glutaminyl-peptide_cyclotransferase-like	25	33428983	33436129	5084.37	0.781039	0.206015	14.3703	0.000150149	0.00377301	0.781039	FALSE	FALSE	NA	NA
ENSSTUG00000008390.1	regulator_of_microtubule_dynamics_protein_2-like	5	27313342	27368195	424.775	1.0373	0.273095	14.3633	0.00015071	0.00377968	1.0373	TRUE	FALSE	NA	NA
ENSSTUG00000034736.1	laminin_subunit_alpha-4-like	35	23764580	23791571	54.301	-1.43501	0.36993	14.3641	0.00015065	0.00377968	1.43501	TRUE	FALSE	NA	NA
ENSSTUG00000003139.1	AT-rich_interactive_domain-containing_protein_3A-like	9	46255596	46464404	5.33507	-2.10966	0.564002	14.3609	0.000150905	0.00378109	2.10966	FALSE	FALSE	NA	NA
ENSSTUG00000022571.1	protein_S100-A1-like	CAAJIE010000329.1	446521	515306	55.81	-2.18741	0.550544	14.3556	0.000151328	0.0037882	2.18741	TRUE	FALSE	NA	NA
ENSSTUG00000008824.1	molybdenum_cofactor_sulfurase-like	5	27695655	27706421	75.107	1.37951	0.362723	14.3365	0.000152875	0.0038199	1.37951	FALSE	FALSE	NA	NA
ENSSTUG00000038035.1	endoplasmic_reticulum_membrane_sensor_NFE2L1-like	2	58342920	58348420	62.5546	-0.989609	0.258487	14.3378	0.000152764	0.0038199	0.989609	FALSE	FALSE	NA	NA
ENSSTUG00000009394.1	mitochondrial_fission_process_protein_1-like	23	21869165	21876526	88.4738	-0.921275	0.240602	14.3312	0.000153305	0.00382715	0.921275	FALSE	FALSE	NA	NA
ENSSTUG00000025042.1	thiamine_transporter_2-like	CAAJIE010001267.1	9261	20236	68.2034	1.16043	0.306419	14.329	0.00015348	0.00382802	1.16043	FALSE	FALSE	NA	NA
ENSSTUG00000049015.1	lysosome-associated_membrane_glycoprotein_3-like	22	24983164	24987332	408.5	0.802515	0.211994	14.3203	0.000154192	0.00384226	0.802515	FALSE	FALSE	NA	NA
ENSSTUG00000005920.1	ligand_of_numb-protein_X_1	4	42646298	42715995	20.5108	2.27443	0.591942	14.3158	0.000154564	0.00384508	2.27443	FALSE	FALSE	NA	NA
ENSSTUG00000040150.1	ATP_synthase_subunit_alpha,_mitochondrial	23	34634447	34640484	755.177	0.817265	0.215929	14.3155	0.000154587	0.00384508	0.817265	FALSE	FALSE	NA	NA
ENSSTUG00000026741.1	complement_C6	12	67600277	67654531	812.094	-1.83472	0.464236	14.3127	0.000154816	0.00384727	1.83472	TRUE	FALSE	NA	NA
ENSSTUG00000033062.1	uracil_DNA_glycosylase	9	23246971	23255858	22.8213	1.2865	0.34167	14.3095	0.000155083	0.00385038	1.2865	FALSE	TRUE	NA	NA
ENSSTUG00000034217.1	dystonin-like	10	33559966	33784334	657.839	-1.78613	0.452856	14.306	0.000155371	0.00385402	1.78613	FALSE	FALSE	NA	NA
ENSSTUG00000029094.1	ataxin-2-like	27	35652863	35676674	89.577	-0.854691	0.223936	14.3004	0.000155828	0.00386185	0.854691	FALSE	FALSE	NA	NA
ENSSTUG00000017185.1	TBC1_domain_family_member_15-like	37	12304253	12315243	23.9679	-1.22181	0.319989	14.2966	0.000156143	0.00386614	1.22181	TRUE	FALSE	NA	NA
ENSSTUG00000026508.1	uncharacterized_LOC115203577	12	42845216	42878142	139.941	-1.48852	0.382433	14.2873	0.000156919	0.00388182	1.48852	FALSE	FALSE	NA	NA
ENSSTUG00000004861.1	cohesin_subunit_SA-1-like	6	51556004	51591288	57.7521	0.679005	0.180126	14.2838	0.000157208	0.00388545	0.679005	FALSE	FALSE	NA	NA
ENSSTUG00000043283.1	tail-anchored_protein_insertion_receptor_WRB-like	26	24837557	24845564	11.199	1.57268	0.421515	14.2768	0.000157794	0.0038964	1.57268	FALSE	FALSE	NA	NA
ENSSTUG00000033156.1	carnitine_palmitoyltransferase_2	22	37653796	37659050	230.435	0.670454	0.177632	14.2708	0.000158299	0.00390532	0.670454	FALSE	TRUE	NA	NA
ENSSTUG00000032741.1	protein_PBDC1-like	23	10233337	10241982	186.195	0.753071	0.199502	14.2618	0.000159059	0.00391895	0.753071	FALSE	FALSE	NA	NA
ENSSTUG00000039763.1	transcription_factor_BTF3_homolog_4	17	11184116	11187614	666.884	-0.531871	0.139947	14.2609	0.000159139	0.00391895	0.531871	FALSE	FALSE	NA	NA
ENSSTUG00000001707.1	calcium_uniporter_regulatory_subunit_MCUb,_mitochondrial-like	5	62905466	62933228	32.8353	-1.37427	0.357032	14.2546	0.000159668	0.00392843	1.37427	FALSE	FALSE	NA	NA
ENSSTUG00000006413.1	C-factor-like	7	6092804	6095555	475.883	1.36219	0.358357	14.2341	0.000161418	0.00396791	1.36219	TRUE	FALSE	NA	NA
ENSSTUG00000014551.1	adaptor_related_protein_complex_5_subunit_sigma_1	25	1806513	1823464	30.0731	1.10643	0.293217	14.2252	0.000162187	0.00397964	1.10643	TRUE	FALSE	NA	NA
ENSSTUG00000045766.1	peroxisomal_biogenesis_factor_3	35	18564846	18569199	358.037	0.806878	0.213863	14.2266	0.000162064	0.00397964	0.806878	FALSE	FALSE	NA	NA
ENSSTUG00000003855.1	tripartite_motif_containing_37	19	26990502	27024036	177.443	0.517862	0.137557	14.2206	0.000162582	0.00398574	0.517862	FALSE	FALSE	NA	NA
ENSSTUG00000038770.1		31	27621790	27657447	85.209	-1.13125	0.294704	14.2186	0.000162754	0.00398638	1.13125	FALSE	FALSE	NA	NA
ENSSTUG00000048305.1	transcription_factor_CP2-like_protein_1	20	15790482	15816527	1483.13	1.61169	0.422086	14.2114	0.000163378	0.00399808	1.61169	TRUE	FALSE	NA	NA
ENSSTUG00000009261.1	ADP-ribosylation_factor_1-like	10	9899228	9905173	366.847	-0.910467	0.238107	14.2092	0.000163569	0.00399915	0.910467	FALSE	FALSE	NA	NA
ENSSTUG00000043286.1	alpha_tubulin_acetyltransferase_1	36	7296220	7340138	29.8169	0.836084	0.22288	14.1888	0.000165354	0.00403917	0.836084	FALSE	FALSE	NA	NA
ENSSTUG00000004046.1	uncharacterized_LOC115163261	26	16083269	16086238	93.5753	1.26246	0.333911	14.1844	0.000165735	0.00404485	1.26246	TRUE	FALSE	NA	NA
ENSSTUG00000047393.1	transcription_factor_jun-B-like	38	6296745	6297746	245.424	-2.17255	0.545444	14.1786	0.00016625	0.00404712	2.17255	TRUE	TRUE	GO:0009314,GO:0009612,GO:0032870,GO:0034097,GO:0042493,GO:0045597	Response to Stimulus
ENSSTUG00000019295.1	GDNF_family_receptor_alpha-1-like	5	11169584	11252818	28.1952	2.64837	0.680143	14.1783	0.000166276	0.00404712	2.64837	TRUE	FALSE	NA	NA
ENSSTUG00000034437.1	ataxin-2-like_protein	4	25479813	25506400	122.178	-0.478291	0.126656	14.1787	0.000166239	0.00404712	0.478291	FALSE	FALSE	NA	NA
ENSSTUG00000039623.1	sodium-_and_chloride-dependent_glycine_transporter_1-like	21	24476353	24563544	27.2337	-3.70522	0.881034	14.1767	0.000166422	0.00404712	3.70522	FALSE	FALSE	NA	NA
ENSSTUG00000007097.1	sorting_nexin-24-like	12	76200738	76202726	10.0235	1.8696	0.500817	14.1681	0.000167182	0.00406198	1.8696	FALSE	FALSE	NA	NA
ENSSTUG00000036345.1	transmembrane_protein_184B-like	10	21264665	21279584	150.785	-0.781053	0.205465	14.1563	0.000168237	0.00408397	0.781053	FALSE	FALSE	NA	NA
ENSSTUG00000021058.1	poly(A)_polymerase_alpha-like	1	8248691	8304278	78.0982	-0.699369	0.184844	14.1472	0.000169048	0.00410002	0.699369	FALSE	FALSE	NA	NA
ENSSTUG00000007245.1	phosphatidylcholine-sterol_acyltransferase-like	17	22190366	22195252	488.2	0.96931	0.257352	14.1345	0.000170195	0.00412416	0.96931	FALSE	FALSE	NA	NA
ENSSTUG00000004866.1	ATP_binding_cassette_subfamily_G_member_5	10	27920180	27930875	157.23	1.38472	0.366251	14.1313	0.000170485	0.00412751	1.38472	FALSE	FALSE	NA	NA
ENSSTUG00000023170.1	dual_specificity_phosphatase_23	25	9854029	9856316	19.7312	-1.48661	0.389201	14.1274	0.000170838	0.00413239	1.48661	TRUE	FALSE	NA	NA
ENSSTUG00000046692.1	cytokine-inducible_SH2-containing_protein-like	14	44416396	44417603	10.4215	2.42763	0.643764	14.1253	0.000171025	0.00413326	2.42763	FALSE	FALSE	NA	NA
ENSSTUG00000020763.1		36	31034283	31052894	24.2837	1.05549	0.283881	14.1197	0.000171537	0.00414196	1.05549	FALSE	FALSE	NA	NA
ENSSTUG00000048726.1	transmembrane_protein_50A-like	25	32033877	32040874	575.498	-0.602422	0.159171	14.1035	0.000173023	0.00417414	0.602422	FALSE	FALSE	NA	NA
ENSSTUG00000046193.1	heat_shock_70_kDa_protein_4L-like	25	26303800	26349120	58.3369	-0.812933	0.215167	14.0973	0.000173597	0.00418429	0.812933	FALSE	FALSE	NA	NA
ENSSTUG00000025786.1	protein_phosphatase_1_regulatory_subunit_15A-like	4	61852154	61858451	43.5471	-0.699694	0.185981	14.0843	0.0001748	0.00420956	0.699694	FALSE	FALSE	NA	NA
ENSSTUG00000026631.1	calcium/calmodulin_dependent_serine_protein_kinase	20	33028000	33236276	42.4252	1.15415	0.304164	14.0751	0.000175658	0.00422648	1.15415	FALSE	FALSE	NA	NA
ENSSTUG00000006397.1	nectin-1-like	26	48098205	48256785	9.40701	-1.57693	0.424679	14.071	0.000176036	0.00423186	1.57693	TRUE	FALSE	NA	NA
ENSSTUG00000036995.1	cdc42_effector_protein_1-like	18	58010111	58018052	50.0903	1.22087	0.324943	14.0626	0.000176822	0.00424701	1.22087	TRUE	FALSE	NA	NA
ENSSTUG00000017220.1	E3_ubiquitin-protein_ligase_TRIM33-like	30	21324527	21345038	120.445	-0.696224	0.184466	14.0532	0.000177707	0.0042645	0.696224	FALSE	FALSE	NA	NA
ENSSTUG00000018458.1	polycystin-2-like	11	14568040	14585768	93.135	-0.737971	0.195461	14.0426	0.000178717	0.00428498	0.737971	FALSE	FALSE	NA	NA
ENSSTUG00000033587.1	forkhead_box_protein_N2-like	18	9484866	9537516	65.1052	1.39122	0.369688	14.0394	0.000179021	0.00428848	1.39122	FALSE	FALSE	NA	NA
ENSSTUG00000031412.1	ectonucleotide_pyrophosphatase/phosphodiesterase_6	13	25726464	25743415	663.988	1.07498	0.286141	14.0271	0.000180192	0.00431275	1.07498	TRUE	FALSE	NA	NA
ENSSTUG00000015758.1	polypyrimidine_tract-binding_protein_1-like	22	10665075	10691007	123.459	-0.655917	0.174014	14.0203	0.000180844	0.00432455	0.655917	FALSE	FALSE	NA	NA
ENSSTUG00000002224.1		3	46466207	46470260	11.3185	1.42842	0.383267	14.0158	0.000181278	0.00432759	1.42842	TRUE	FALSE	NA	NA
ENSSTUG00000016567.1	cAMP-dependent_protein_kinase_catalytic_subunit_beta-like	31	15493189	15506765	122.631	-0.537704	0.142924	14.0141	0.000181447	0.00432759	0.537704	FALSE	FALSE	NA	NA
ENSSTUG00000018408.1	receptor-type_tyrosine-protein_phosphatase_U-like	36	24626539	24952800	34.2266	1.41561	0.379794	14.0147	0.000181387	0.00432759	1.41561	FALSE	FALSE	NA	NA
ENSSTUG00000035173.1	probable_palmitoyltransferase_ZDHHC14	35	27443826	27477408	8.27904	2.24548	0.595466	14.0074	0.000182092	0.00433634	2.24548	TRUE	FALSE	NA	NA
ENSSTUG00000029817.1	semaphorin-6A-like	27	35907320	35998348	112.153	-1.76411	0.453611	14.0053	0.000182291	0.00433634	1.76411	FALSE	FALSE	NA	NA
ENSSTUG00000034913.1	TBC1_domain_family_member_9B-like	3	25308231	25354183	18.8213	1.40071	0.376525	14.0063	0.000182203	0.00433634	1.40071	FALSE	FALSE	NA	NA
ENSSTUG00000015041.1	transcription_factor_AP-1-like	4	45131367	45132353	18.9371	-1.53632	0.409739	13.9974	0.000183065	0.00434918	1.53632	TRUE	TRUE	GO:0009314,GO:0009612,GO:0032870,GO:0034097,GO:0042493,GO:0045597	Response to Stimulus
ENSSTUG00000019498.1	pleckstrin_homology_domain_containing_A7	12	24583995	24741671	237.606	0.595942	0.159469	13.9965	0.00018315	0.00434918	0.595942	FALSE	FALSE	NA	NA
ENSSTUG00000027101.1	heterochromatin_protein_1-binding_protein_3-like	16	39099347	39118132	191.337	1.25369	0.333641	13.9917	0.000183623	0.00435662	1.25369	FALSE	FALSE	NA	NA
ENSSTUG00000049716.1	retinal_dehydrogenase_2-like	12	19546278	19575693	48.5707	-1.56154	0.407272	13.9877	0.000184008	0.00436072	1.56154	TRUE	TRUE	GO:0055114	Metabolic Process
ENSSTUG00000002371.1	cytochrome_P450_2J2-like	21	34865383	34882716	1171.62	0.612513	0.163944	13.9846	0.000184317	0.00436072	0.612513	FALSE	FALSE	NA	NA
ENSSTUG00000025662.1	NF-kappa-B_inhibitor_alpha-like	33	12335732	12338343	289.557	-1.10425	0.289834	13.9834	0.000184436	0.00436072	1.10425	FALSE	FALSE	NA	NA
ENSSTUG00000034769.1	nucleolar_protein_10	33	15625332	15660184	190.734	-0.800227	0.211614	13.9845	0.000184321	0.00436072	0.800227	FALSE	FALSE	NA	NA
ENSSTUG00000002078.1	mitochondrial_glycine_transporter_B-like	1	55645446	55652070	305.789	-1.2886	0.336987	13.9389	0.000188854	0.00446131	1.2886	FALSE	TRUE	NA	NA
ENSSTUG00000026532.1	DNA_topoisomerase_2-binding_protein_1-A-like	6	25910297	25948285	20.6404	0.99699	0.27024	13.9346	0.000189277	0.00446743	0.99699	FALSE	FALSE	NA	NA
ENSSTUG00000021729.1	nuclear_transcription_factor_Y_subunit_gamma-like	34	29903377	29945727	242.336	0.946684	0.253426	13.9258	0.000190173	0.00448469	0.946684	FALSE	FALSE	NA	NA
ENSSTUG00000025776.1	fibrinogen_beta_chain	5	66771398	66781117	385030	-0.541437	0.144108	13.9192	0.000190835	0.00449641	0.541437	FALSE	FALSE	NA	NA
ENSSTUG00000014990.1	eukaryotic_initiation_factor_4A-I	8	23805815	23813588	3309.01	-0.922123	0.243499	13.9125	0.000191517	0.0045086	0.922123	FALSE	FALSE	NA	NA
ENSSTUG00000037046.1	grancalcin-like	6	48914778	48923477	141.603	-0.618392	0.164973	13.9083	0.000191953	0.00451494	0.618392	FALSE	FALSE	NA	NA
ENSSTUG00000015289.1	hydroxysteroid_dehydrogenase_like_2	15	63427000	63449413	1441.63	0.61658	0.16555	13.8961	0.000193198	0.00454032	0.61658	FALSE	TRUE	NA	NA
ENSSTUG00000011263.1	maternal_DNA_replication_licensing_factor_mcm3-like	22	34488617	34506084	37.8876	1.20998	0.324675	13.8857	0.000194266	0.0045586	1.20998	TRUE	FALSE	NA	NA
ENSSTUG00000028275.1	G_protein-coupled_receptor_kinase_5-like	9	32750864	32790228	98.3718	0.921171	0.247108	13.8853	0.00019431	0.0045586	0.921171	FALSE	FALSE	NA	NA
ENSSTUG00000050112.1	early_endosome_antigen_1-like	12	19621216	19642836	32.0392	2.04994	0.541533	13.8661	0.000196304	0.00460141	2.04994	TRUE	FALSE	NA	NA
ENSSTUG00000000382.1	desmoplakin-like	4	34917337	34954427	295.031	0.932189	0.250249	13.8625	0.000196682	0.00460262	0.932189	FALSE	FALSE	NA	NA
ENSSTUG00000000533.1	SWI/SNF-related_matrix-associated_actin-dependent_regulator_of_chromatin_subfamily_A_member_5	4	7586401	7596291	49.6664	-1.30623	0.34356	13.8617	0.000196772	0.00460262	1.30623	FALSE	FALSE	NA	NA
ENSSTUG00000020299.1	ribosomal_protein_S6_kinase-like_1	33	20524027	20531473	221.94	0.971031	0.260529	13.8608	0.000196862	0.00460262	0.971031	FALSE	FALSE	NA	NA
ENSSTUG00000011261.1	serine_protease_HTRA3-like	5	56041071	56050099	4.12779	-4.72647	1.23597	13.84	0.000199056	0.00464993	4.72647	TRUE	FALSE	NA	NA
ENSSTUG00000008183.1	transcription_cofactor_HES-6-like	13	76052556	76055829	22.3146	1.38964	0.37501	13.8321	0.000199888	0.00466538	1.38964	FALSE	FALSE	NA	NA
ENSSTUG00000008178.1	formin-like_protein_1	10	9742156	9804021	5.34985	2.59076	0.7031	13.8223	0.000200941	0.00468193	2.59076	TRUE	FALSE	NA	NA
ENSSTUG00000017288.1	suppressor_of_SWI4_1_homolog	32	16309447	16321400	86.9729	-1.00773	0.267166	13.8224	0.000200925	0.00468193	1.00773	FALSE	FALSE	NA	NA
ENSSTUG00000028168.1	inactive_carboxypeptidase-like_protein_X2	9	32644471	32651400	15.4614	-3.63991	0.902833	13.8158	0.000201634	0.00468606	3.63991	TRUE	TRUE	GO:0005615	Cellular Anatomical Entity
ENSSTUG00000001379.1	uncharacterized_LOC115153864	2	26682401	26716450	5.11223	-2.49164	0.702299	13.8165	0.000201562	0.00468606	2.49164	TRUE	FALSE	NA	NA
ENSSTUG00000024144.1	pulmonary_surfactant-associated_protein_D-like	1	76593659	76597037	18.0577	-3.42627	0.862406	13.8184	0.00020136	0.00468606	3.42627	TRUE	FALSE	NA	NA
ENSSTUG00000045782.1	glycogen_[starch]_synthase,_muscle-like	32	38466442	38498143	19.685	-1.7388	0.455548	13.808	0.000202475	0.00470159	1.7388	FALSE	FALSE	NA	NA
ENSSTUG00000007328.1	leukocyte_elastase_inhibitor-like	6	22012584	22017477	245.817	-0.730938	0.19489	13.7972	0.000203642	0.00472064	0.730938	FALSE	TRUE	NA	NA
ENSSTUG00000028335.1	rap1_GTPase-activating_protein_1-like	28	20144284	20240166	79.3912	-1.33027	0.349738	13.798	0.000203557	0.00472064	1.33027	FALSE	FALSE	NA	NA
ENSSTUG00000046976.1	peroxisomal_carnitine_O-octanoyltransferase-like	3	71451809	71530795	123.935	0.981304	0.264171	13.7934	0.000204047	0.00472603	0.981304	FALSE	TRUE	NA	NA
ENSSTUG00000009210.1	endothelial_lipase-like	9	43557211	43583491	61.9207	1.87954	0.497782	13.7882	0.000204613	0.00473511	1.87954	TRUE	TRUE	GO:0005615	Cellular Anatomical Entity
ENSSTUG00000008764.1	acyl-CoA_dehydrogenase_very_long_chain	19	55612992	55654767	495.627	0.817518	0.220168	13.7849	0.000204981	0.00473959	0.817518	FALSE	TRUE	NA	NA
ENSSTUG00000013699.1	ATPase_cation_transporting_13A2	30	20953250	20986687	140.614	0.596484	0.160896	13.7825	0.000205234	0.00474142	0.596484	FALSE	FALSE	NA	NA
ENSSTUG00000018671.1	transcription_factor_jun-B-like	32	19982295	19983269	93.7851	-1.46137	0.383067	13.7799	0.000205527	0.00474418	1.46137	TRUE	TRUE	GO:0009314,GO:0009612,GO:0032870,GO:0034097,GO:0042493,GO:0045597	Response to Stimulus
ENSSTUG00000024696.1	USP6_N-terminal-like_protein	8	38959354	39043367	59.0794	-0.803962	0.214839	13.7757	0.000205985	0.00475073	0.803962	FALSE	FALSE	NA	NA
ENSSTUG00000026875.1	tricarboxylate_transport_protein_B,_mitochondrial	23	10036234	10050446	28.1838	1.55314	0.416273	13.7696	0.000206658	0.00476221	1.55314	FALSE	TRUE	NA	NA
ENSSTUG00000046979.1	mitogen-activated_protein_kinase_14A	30	6410655	6440718	39.6692	-1.51691	0.398264	13.7627	0.00020741	0.0047755	1.51691	FALSE	FALSE	NA	NA
ENSSTUG00000004687.1	RNA-binding_protein_Musashi_homolog_1-like	14	38442994	38465304	290.598	-1.01036	0.267935	13.7584	0.00020789	0.00478252	1.01036	FALSE	FALSE	NA	NA
ENSSTUG00000019922.1	GREB1-like_protein	21	33593766	33638979	3.52742	2.7199	0.768237	13.7455	0.000209317	0.00480318	2.7199	TRUE	FALSE	NA	NA
ENSSTUG00000044978.1		CAAJIE010000589.1	75167	76291	63.7941	-1.70417	0.443996	13.7471	0.000209139	0.00480318	1.70417	FALSE	FALSE	NA	NA
ENSSTUG00000048573.1	sodium-_and_chloride-dependent_GABA_transporter_2-like	39	22652747	22700923	81.1634	0.851836	0.229842	13.7463	0.00020923	0.00480318	0.851836	FALSE	FALSE	NA	NA
ENSSTUG00000031566.1		14	33634254	33635279	116.385	1.52849	0.408367	13.738	0.000210164	0.00481653	1.52849	TRUE	TRUE	GO:0005739,GO:0055114	Cellular Anatomical Entity, Metabolic Process
ENSSTUG00000002475.1	E3_ubiquitin-protein_ligase_BRE1A-like	13	18589282	18608200	56.0872	-0.748553	0.200752	13.7355	0.000210437	0.00481653	0.748553	FALSE	FALSE	NA	NA
ENSSTUG00000029936.1	proton-coupled_folate_transporter-like	33	12793666	12844272	20.4958	1.402	0.379571	13.734	0.000210605	0.00481653	1.402	FALSE	FALSE	NA	NA
ENSSTUG00000045338.1		30	5834842	5836882	15.4507	1.5351	0.417309	13.7352	0.000210475	0.00481653	1.5351	FALSE	FALSE	NA	NA
ENSSTUG00000050739.1	kelch-like_ECH-associated_protein_1	6	50643519	50659535	428.718	-0.708914	0.189524	13.7314	0.000210899	0.00481921	0.708914	FALSE	FALSE	NA	NA
ENSSTUG00000017995.1	solute_carrier_organic_anion_transporter_family_member_1C1-like	40	22360175	22379965	15203	0.666673	0.180094	13.7226	0.000211894	0.00483385	0.666673	FALSE	FALSE	NA	NA
ENSSTUG00000033376.1		18	57485242	57487867	238.605	0.541421	0.146343	13.7228	0.000211871	0.00483385	0.541421	FALSE	FALSE	NA	NA
ENSSTUG00000037410.1	vesicle-associated_membrane_protein-associated_protein_A-like	6	18719685	18724857	86.6045	-0.656736	0.17617	13.7208	0.000212092	0.00483432	0.656736	FALSE	FALSE	NA	NA
ENSSTUG00000027245.1	cleavage_stimulation_factor_subunit_3	12	37090557	37111124	85.0981	0.865251	0.23355	13.7187	0.00021233	0.00483569	0.865251	FALSE	FALSE	NA	NA
ENSSTUG00000018142.1	RNA_binding_motif_single_stranded_interacting_protein_1	20	40847047	40909060	54.1008	-1.01283	0.270372	13.714	0.000212867	0.00484387	1.01283	TRUE	FALSE	NA	NA
ENSSTUG00000008855.1	calcium/calmodulin-dependent_protein_kinase_type_1D-like	30	10545903	10556352	3.01548	-3.85043	1.05863	13.7085	0.000213485	0.00485389	3.85043	FALSE	FALSE	NA	NA
ENSSTUG00000049123.1	ceramide_transporter_1	27	14376410	14416694	116.114	1.11959	0.302357	13.7052	0.000213864	0.00485845	1.11959	FALSE	FALSE	NA	NA
ENSSTUG00000014520.1	ly6/PLAUR_domain-containing_protein_1-like	6	46715992	46727916	60.0008	1.31885	0.354264	13.6948	0.000215051	0.00488136	1.31885	TRUE	FALSE	NA	NA
ENSSTUG00000034043.1	DBH-like_monooxygenase_protein_1_homolog	1	30980655	30992629	15.1251	-1.74309	0.46334	13.6885	0.000215775	0.00489372	1.74309	TRUE	TRUE	GO:0005507,GO:0005615,GO:0055114	Binding, Cellular Anatomical Entity, Metabolic Process
ENSSTUG00000044822.1	renin_binding_protein	30	5708748	5727341	70.2755	0.748136	0.202497	13.6859	0.000216074	0.00489643	0.748136	FALSE	FALSE	NA	NA
ENSSTUG00000034245.1	makorin_ring_finger_protein_2	16	196616	229442	36.7934	0.774519	0.210053	13.6753	0.00021729	0.00491988	0.774519	FALSE	FALSE	NA	NA
ENSSTUG00000021592.1	peptidylglycine_alpha-amidating_monooxygenase	23	42753854	42900312	823.127	-1.21992	0.322546	13.6645	0.000218552	0.00494435	1.21992	TRUE	TRUE	GO:0005507,GO:0055114	Binding, Metabolic Process
ENSSTUG00000033144.1	neuropilin-1a-like	31	25942693	26013207	40.4169	0.973617	0.264153	13.6588	0.000219212	0.00495106	0.973617	FALSE	FALSE	NA	NA
ENSSTUG00000044342.1	dual_specificity_protein_kinase_CLK4-like	19	49750038	49761067	170.769	-0.72263	0.193692	13.6599	0.000219081	0.00495106	0.72263	FALSE	FALSE	NA	NA
ENSSTUG00000042928.1	pirin-like	CAAJIE010000760.1	42715	64424	1117.62	-1.17843	0.312007	13.6566	0.000219469	0.00495276	1.17843	TRUE	TRUE	GO:0055114	Metabolic Process
ENSSTUG00000045250.1	dolichol_phosphate-mannose_biosynthesis_regulatory_protein-like	12	50782442	50789435	99.3651	0.779183	0.211017	13.6502	0.000220218	0.00496556	0.779183	FALSE	FALSE	NA	NA
ENSSTUG00000038344.1	interleukin_enhancer-binding_factor_2_homolog	37	19612182	19624620	112.207	-1.02681	0.273793	13.6428	0.000221092	0.00498114	1.02681	FALSE	FALSE	NA	NA
ENSSTUG00000010829.1	acyl-CoA-binding_domain-containing_protein_5A-like	6	22251258	22268192	418.936	0.715391	0.193857	13.6403	0.000221386	0.00498366	0.715391	FALSE	FALSE	NA	NA
ENSSTUG00000020857.1	T-complex_protein_1_subunit_epsilon-like	6	9346854	9353162	475.964	-0.946846	0.252517	13.6334	0.000222199	0.00499783	0.946846	FALSE	FALSE	NA	NA
ENSSTUG00000046494.1	caspase-8-like	24	15629584	15641098	50.0806	-1.25762	0.334616	13.611	0.000224868	0.00505369	1.25762	TRUE	FALSE	NA	NA
ENSSTUG00000017330.1	neuromedin-K_receptor-like	4	21055819	21088270	6.18368	2.28898	0.635631	13.6078	0.000225252	0.00505814	2.28898	FALSE	FALSE	NA	NA
ENSSTUG00000018506.1	heterogeneous_nuclear_ribonucleoprotein_R-like	26	32951773	32959353	283.942	0.569227	0.154518	13.6011	0.000226048	0.00506351	0.569227	FALSE	FALSE	NA	NA
ENSSTUG00000030659.1	serine/threonine-protein_phosphatase_PP1-beta_catalytic_subunit-like	8	11015133	11054498	122.835	0.655671	0.177998	13.6023	0.000225903	0.00506351	0.655671	FALSE	FALSE	NA	NA
ENSSTUG00000031797.1	uncharacterized_LOC115172223	33	3417182	3420200	4.52924	2.89709	0.800715	13.6016	0.000225991	0.00506351	2.89709	FALSE	TRUE	NA	NA
ENSSTUG00000010394.1	solute_carrier_family_35_member_E1-like	22	12791126	12799541	46.6722	-1.13626	0.303275	13.5932	0.00022701	0.00507672	1.13626	FALSE	FALSE	NA	NA
ENSSTUG00000010731.1	protein_FAM114A2-like	19	29117235	29139807	92.2934	1.06378	0.288099	13.5934	0.000226988	0.00507672	1.06378	FALSE	FALSE	NA	NA
ENSSTUG00000043424.1	adenosylhomocysteinase	16	60454495	60477112	13217.7	1.31615	0.354562	13.5904	0.000227346	0.00508007	1.31615	TRUE	FALSE	NA	NA
ENSSTUG00000006917.1	elongation_of_very_long_chain_fatty_acids_protein_7-like	23	41370715	41378192	14.7952	-1.34068	0.361682	13.5875	0.000227695	0.0050837	1.34068	TRUE	FALSE	NA	NA
ENSSTUG00000010572.1	isocitrate_dehydrogenase_[NADP]_cytoplasmic-like	24	20505308	20518156	310.242	1.25099	0.337427	13.5837	0.00022816	0.00508991	1.25099	TRUE	TRUE	GO:0005739,GO:0005777,GO:0016616,GO:0055114	Cellular Anatomical Entity, Metabolic Process, Catalytic Activity
ENSSTUG00000001737.1	E3_ubiquitin-protein_ligase_RNF19A-like	1	3698124	3759683	60.6012	1.15658	0.313549	13.5706	0.000229759	0.00512138	1.15658	FALSE	FALSE	NA	NA
ENSSTUG00000015317.1	atlastin-2-like	14	59383383	59408671	90.1818	-0.71541	0.193004	13.5685	0.000230014	0.00512289	0.71541	FALSE	FALSE	NA	NA
ENSSTUG00000039339.1	UV_excision_repair_protein_RAD23_homolog_A-like	1	54402552	54678019	104.04	0.52075	0.141648	13.5662	0.000230292	0.00512489	0.52075	FALSE	FALSE	NA	NA
ENSSTUG00000013365.1	uncharacterized_LOC115167690	3	9084669	9096051	8.34324	1.77853	0.498437	13.5611	0.00023092	0.00513467	1.77853	FALSE	FALSE	NA	NA
ENSSTUG00000047125.1	synaptotagmin_16	33	17496290	17507244	3.16167	-5.01645	1.32557	13.5537	0.000231828	0.00515066	5.01645	TRUE	FALSE	NA	NA
ENSSTUG00000023495.1	protein_phosphatase_methylesterase_1-like	19	36600741	36627046	101.192	0.720718	0.195826	13.5497	0.000232324	0.00515748	0.720718	FALSE	FALSE	NA	NA
ENSSTUG00000001952.1	solute_carrier_organic_anion_transporter_family_member_1C1-like	8	34934588	35002716	6.98737	3.46343	0.925775	13.5435	0.0002331	0.0051705	3.46343	FALSE	FALSE	NA	NA
ENSSTUG00000023822.1	bifunctional_glutamate/proline--tRNA_ligase-like	25	43749119	43834978	630.39	0.789983	0.214659	13.5374	0.000233853	0.00518297	0.789983	FALSE	FALSE	NA	NA
ENSSTUG00000021738.1	matrin-3-like	13	36041056	36053639	390.918	-0.575405	0.155433	13.5217	0.000235824	0.00522241	0.575405	FALSE	FALSE	NA	NA
ENSSTUG00000009818.1	uncharacterized_LOC115165270	28	2749150	2762742	155.855	-1.0186	0.272792	13.5178	0.000236317	0.00522908	1.0186	TRUE	FALSE	NA	NA
ENSSTUG00000030859.1	mitochondrial_intermediate_peptidase-like	15	37366225	37398895	64.6603	0.764634	0.208361	13.5115	0.000237102	0.00523484	0.764634	FALSE	TRUE	NA	NA
ENSSTUG00000033175.1	elongation_factor_1-alpha,_oocyte_form-like	36	35084543	35091238	49708.4	0.726679	0.19776	13.5111	0.000237153	0.00523484	0.726679	FALSE	FALSE	NA	NA
ENSSTUG00000044762.1	remodeling_and_spacing_factor_1-like	13	61554632	61574895	82.4641	-0.77407	0.208926	13.5118	0.000237064	0.00523484	0.77407	FALSE	FALSE	NA	NA
ENSSTUG00000030412.1	nuclear_receptor_ROR-gamma-like	3	71127155	71150147	51.6223	1.60932	0.435213	13.5073	0.000237633	0.0052412	1.60932	FALSE	FALSE	NA	NA
ENSSTUG00000013355.1	amine_sulfotransferase-like	26	42449458	42454780	315.534	0.850359	0.231331	13.498	0.00023882	0.00526311	0.850359	FALSE	FALSE	NA	NA
ENSSTUG00000033542.1	CMP-N-acetylneuraminate-beta-galactosamide-alpha-2,3-sialyltransferase_2-like	14	57464841	57480979	305.267	0.869788	0.236829	13.483	0.000240737	0.00530108	0.869788	FALSE	FALSE	NA	NA
ENSSTUG00000039442.1	innate_immunity_activator_protein-like	14	37559628	37601792	49.7653	-1.21334	0.325207	13.4803	0.000241087	0.0053045	1.21334	FALSE	FALSE	NA	NA
ENSSTUG00000017454.1	lamin-L(III)-like	12	34296645	34318924	9.12668	1.61381	0.442312	13.4757	0.00024167	0.00531305	1.61381	FALSE	FALSE	NA	NA
ENSSTUG00000029270.1	5',3'-nucleotidase,_mitochondrial	2	56118894	56123074	28.3408	0.885248	0.242936	13.4667	0.000242841	0.00533448	0.885248	FALSE	FALSE	NA	NA
ENSSTUG00000039722.1	crystallin_lambda_1	24	30940601	30980542	133.23	0.778406	0.212186	13.4635	0.000243243	0.00533901	0.778406	FALSE	TRUE	NA	NA
ENSSTUG00000025758.1	delta(14)-sterol_reductase-like	19	44195487	44200026	425.458	1.84075	0.492774	13.4528	0.000244643	0.00536542	1.84075	TRUE	TRUE	GO:0016627,GO:0055114	Metabolic Process, Catalytic activity
ENSSTUG00000012267.1	intraflagellar_transport_46	15	23573678	23589590	15.167	1.51738	0.418114	13.4472	0.000245372	0.00537708	1.51738	FALSE	FALSE	NA	NA
ENSSTUG00000011408.1	nuclear_receptor_corepressor_1-like	19	29721927	29824093	569.248	0.715916	0.19534	13.4417	0.000246088	0.00538843	0.715916	FALSE	FALSE	NA	NA
ENSSTUG00000008056.1	kynurenine_3-monooxygenase-like	18	23301236	23335596	1056.52	0.695211	0.189784	13.4357	0.000246876	0.00539703	0.695211	FALSE	TRUE	NA	NA
ENSSTUG00000016874.1	UV_radiation_resistance-associated_gene_protein-like	19	32315711	32464217	27.3484	0.986485	0.269893	13.4369	0.000246717	0.00539703	0.986485	FALSE	FALSE	NA	NA
ENSSTUG00000015147.1	protein_unc-119_homolog_B-like	9	14872118	14879110	39.8584	0.877093	0.24036	13.4313	0.000247459	0.00540111	0.877093	FALSE	FALSE	NA	NA
ENSSTUG00000018564.1	ubiquitin-conjugating_enzyme_E2_R2-like	16	18306865	18315202	48.28	0.7808	0.21383	13.4313	0.000247455	0.00540111	0.7808	FALSE	FALSE	NA	NA
ENSSTUG00000032643.1	NXPE_family_member_3-like	3	65369624	65380938	541.353	0.628433	0.171714	13.4225	0.000248618	0.00542205	0.628433	FALSE	FALSE	NA	NA
ENSSTUG00000045617.1	vasohibin_2	35	18457426	18489085	4.80873	1.74481	0.485172	13.3994	0.00025171	0.00548511	1.74481	TRUE	FALSE	NA	NA
ENSSTUG00000026039.1	ankyrin_repeat_and_IBR_domain-containing_protein_1-like	CAAJIE010000863.1	2534965	2592981	76.5996	1.20621	0.328534	13.3968	0.000252056	0.00548827	1.20621	TRUE	FALSE	NA	NA
ENSSTUG00000035284.1	calfacilitin-like	13	65014603	65021072	22.4215	1.41909	0.388274	13.3891	0.000253087	0.00550631	1.41909	FALSE	FALSE	NA	NA
ENSSTUG00000028005.1	arrestin_domain-containing_protein_1-like	27	25726605	25739188	11.3719	-1.44226	0.394649	13.3861	0.000253495	0.00551078	1.44226	TRUE	FALSE	NA	NA
ENSSTUG00000011765.1	zinc_finger_and_BTB_domain-containing_protein_45-like	14	66659676	66667774	7.87647	2.09326	0.590948	13.3599	0.000257066	0.00558397	2.09326	FALSE	FALSE	NA	NA
ENSSTUG00000044005.1	solute_carrier_family_25_member_42	21	40225090	40243956	32.3038	1.06768	0.292656	13.3548	0.000257764	0.00559275	1.06768	TRUE	FALSE	NA	NA
ENSSTUG00000012175.1	helicase_SRCAP-like	10	7956302	7991418	275.672	-0.713364	0.193415	13.3539	0.000257881	0.00559275	0.713364	FALSE	FALSE	NA	NA
ENSSTUG00000001687.1	uncharacterized_LOC115202428	4	1387975	1399416	48.4571	-0.626854	0.171115	13.3496	0.000258472	0.00560111	0.626854	FALSE	FALSE	NA	NA
ENSSTUG00000029539.1	arsenite_methyltransferase-like	15	36611804	36616044	1073.75	2.78756	0.728063	13.3304	0.000261137	0.00565436	2.78756	FALSE	FALSE	NA	NA
ENSSTUG00000005787.1	syndecan-2-like	3	68120171	68136827	318.388	-0.702136	0.190634	13.3286	0.000261386	0.00565528	0.702136	FALSE	FALSE	NA	NA
ENSSTUG00000035233.1	telethonin-like	32	11931330	11933002	3.30273	-5.57232	1.43407	13.3256	0.000261804	0.00565862	5.57232	TRUE	FALSE	NA	NA
ENSSTUG00000003508.1	apoptosis_inducing_factor_mitochondria_associated_1	15	42604972	42625800	1634.67	0.691388	0.189516	13.323	0.000262164	0.00565862	0.691388	FALSE	TRUE	NA	NA
ENSSTUG00000017305.1	methyl-CpG-binding_domain_protein_3-like	31	7735088	7740970	122.776	0.788164	0.21609	13.3232	0.000262147	0.00565862	0.788164	FALSE	FALSE	NA	NA
ENSSTUG00000039291.1	cellular_inhibitor_of_PP2A	6	12951074	12962516	12.4226	1.48348	0.409175	13.3204	0.000262531	0.00566207	1.48348	FALSE	FALSE	NA	NA
ENSSTUG00000035955.1	ras_GTPase-activating_protein_4-like	19	16613375	16685859	55.1212	0.686588	0.188581	13.3154	0.000263242	0.00567291	0.686588	FALSE	FALSE	NA	NA
ENSSTUG00000002413.1	tyrosine-protein_kinase_receptor_UFO-like	19	45779211	45787524	17.9585	-2.77967	0.716368	13.3062	0.000264532	0.00569621	2.77967	TRUE	FALSE	NA	NA
ENSSTUG00000019621.1	diphosphomevalonate_decarboxylase-like	12	20847009	20852978	120.834	1.51687	0.41156	13.3024	0.000265063	0.00570315	1.51687	TRUE	TRUE	GO:0006694,GO:0008202,GO:0008203	Metabolic Process
ENSSTUG00000029416.1	lysosomal_alpha-mannosidase-like	CAAJIE010001380.1	934850	966158	402.797	0.663853	0.182197	13.2991	0.00026553	0.00570868	0.663853	FALSE	FALSE	NA	NA
ENSSTUG00000015427.1	catenin_beta-1-like	37	5025091	5035735	1600.94	-0.425634	0.116233	13.2802	0.000268221	0.00576199	0.425634	FALSE	FALSE	NA	NA
ENSSTUG00000019819.1	neutral_amino_acid_transporter_A-like	18	4534934	4563853	23.728	2.44683	0.65287	13.2727	0.000269292	0.00577356	2.44683	TRUE	FALSE	NA	NA
ENSSTUG00000000381.1	inhibitor_of_Bruton_tyrosine_kinase-like	3	44209527	44252962	83.7782	0.729964	0.200724	13.2691	0.000269818	0.00577356	0.729964	FALSE	FALSE	NA	NA
ENSSTUG00000033966.1	rho_guanine_nucleotide_exchange_factor_26-like	13	85057545	85143621	75.9991	0.787239	0.216629	13.2694	0.000269768	0.00577356	0.787239	FALSE	FALSE	NA	NA
ENSSTUG00000044918.1	nitrilase_family_member_2	17	766467	785224	272.288	0.688392	0.189093	13.2714	0.000269479	0.00577356	0.688392	FALSE	FALSE	NA	NA
ENSSTUG00000051098.1	CDP-diacylglycerol--glycerol-3-phosphate_3-phosphatidyltransferase,_mitochondrial-like	18	50830401	50850601	87.2906	0.674044	0.185384	13.2738	0.000269135	0.00577356	0.674044	FALSE	TRUE	NA	NA
ENSSTUG00000022101.1	RNA-binding_protein_5-like	14	14596174	14609776	158.219	-0.460131	0.12599	13.2647	0.000270451	0.00577906	0.460131	FALSE	FALSE	NA	NA
ENSSTUG00000031364.1	growth_hormone_receptor-like	12	67674287	67705026	862.984	0.865191	0.237348	13.2644	0.000270499	0.00577906	0.865191	FALSE	FALSE	NA	NA
ENSSTUG00000009454.1	protein_arginine_N-methyltransferase_5-like	21	36083436	36090067	234.837	-1.19	0.319838	13.2582	0.000271389	0.00579353	1.19	FALSE	FALSE	NA	NA
ENSSTUG00000009856.1		12	77261421	77266824	3.16927	3.6574	1.02187	13.2497	0.000272619	0.00581524	3.6574	TRUE	FALSE	NA	NA
ENSSTUG00000020291.1	diacylglycerol_kinase_delta-like	26	1033156	1096942	4.07053	-2.3998	0.65983	13.2407	0.000273939	0.00583882	2.3998	FALSE	FALSE	NA	NA
ENSSTUG00000018493.1	RNA_polymerase_II_elongation_factor_ELL2-like	16	18187181	18224996	62.0624	1.2106	0.33163	13.2338	0.000274953	0.00585585	1.2106	TRUE	FALSE	NA	NA
ENSSTUG00000007490.1	cyclic_AMP-dependent_transcription_factor_ATF-4-like	1	42456330	42460710	54.7357	1.09032	0.299959	13.2259	0.000276104	0.00587578	1.09032	TRUE	FALSE	NA	NA
ENSSTUG00000035341.1	signal_transducer_and_activator_of_transcription_6-like	30	7078112	7127739	296.606	-0.896692	0.243294	13.2156	0.000277622	0.00590346	0.896692	FALSE	FALSE	NA	NA
ENSSTUG00000028265.1	NLR_family_CARD_domain-containing_protein_3-like	19	35176204	35181436	68.9134	-0.666755	0.182641	13.2086	0.00027867	0.00592113	0.666755	FALSE	FALSE	NA	NA
ENSSTUG00000014848.1	uncharacterized_LOC115197642	7	51498709	51525405	222.53	-0.691427	0.188782	13.2001	0.000279936	0.00593877	0.691427	FALSE	FALSE	NA	NA
ENSSTUG00000029379.1	isoamyl_acetate_hydrolyzing_esterase_1_(putative)	25	38161150	38164168	21.1662	1.4613	0.40254	13.2009	0.000279818	0.00593877	1.4613	FALSE	FALSE	NA	NA
ENSSTUG00000007055.1	cyclic_AMP-dependent_transcription_factor_ATF-7-like	28	10301066	10343334	73.339	-1.02483	0.278211	13.1955	0.000280627	0.00594882	1.02483	TRUE	FALSE	NA	NA
ENSSTUG00000014101.1	calphotin-like	7	51375940	51397524	49.2008	-0.988782	0.270812	13.1917	0.000281198	0.00595628	0.988782	FALSE	TRUE	NA	NA
ENSSTUG00000033713.1		16	20363321	20407235	445.916	-1.04507	0.28271	13.1885	0.000281665	0.00596155	1.04507	TRUE	FALSE	NA	NA
ENSSTUG00000049928.1	interferon_regulatory_factor_5-like	40	21843222	21851848	42.7355	-0.891948	0.243885	13.1861	0.00028203	0.00596463	0.891948	FALSE	FALSE	NA	NA
ENSSTUG00000039775.1	erythropoietin_receptor-like	1	54906028	54910296	83.1247	-1.18009	0.319124	13.1801	0.00028294	0.00597924	1.18009	TRUE	FALSE	NA	NA
ENSSTUG00000045013.1	calcineurin_subunit_B_type_1	38	17312805	17327345	41.182	1.33818	0.368558	13.1743	0.000283807	0.00599293	1.33818	FALSE	FALSE	NA	NA
ENSSTUG00000012788.1	family_with_sequence_similarity_234_member_A	2	60260893	60265978	121.517	0.511321	0.14106	13.1701	0.000284456	0.00599734	0.511321	FALSE	FALSE	NA	NA
ENSSTUG00000047135.1	40S_ribosomal_protein_S26-like	30	8878091	8879166	5123.57	0.813268	0.224025	13.1701	0.000284444	0.00599734	0.813268	FALSE	FALSE	NA	NA
ENSSTUG00000008725.1	RNA_binding_motif_protein_41	7	31084855	31108032	44.9828	0.75655	0.209344	13.1498	0.000287545	0.00605777	0.75655	FALSE	FALSE	NA	NA
ENSSTUG00000000297.1	TNFAIP3-interacting_protein_1-like	3	6079176	6114097	307.141	-1.16964	0.315905	13.1483	0.000287787	0.00605782	1.16964	TRUE	FALSE	NA	NA
ENSSTUG00000032958.1	heterogeneous_nuclear_ribonucleoprotein_U-like_protein_1	12	80779635	80788941	520.773	-0.364772	0.100255	13.1469	0.000287992	0.00605782	0.364772	FALSE	FALSE	NA	NA
ENSSTUG00000019297.1	proto-oncogene_c-Fos-like	33	19951148	19969253	31.0163	2.17734	0.59705	13.139	0.000289208	0.00607873	2.17734	FALSE	FALSE	NA	NA
ENSSTUG00000020942.1	renalase,_FAD_dependent_amine_oxidase	2	53186964	53229362	41.6259	1.0628	0.29348	13.1359	0.000289697	0.00608431	1.0628	TRUE	TRUE	GO:0055114	Metabolic Process
ENSSTUG00000004253.1	sodium-dependent_phosphate_transporter_1-A-like	9	17729565	17737184	23.597	-2.0687	0.547364	13.1278	0.000290943	0.00610108	2.0687	FALSE	FALSE	NA	NA
ENSSTUG00000024327.1	UPF0676_protein_C1494.01-like	4	61717871	61721990	257.044	0.90988	0.250845	13.1287	0.0002908	0.00610108	0.90988	FALSE	TRUE	NA	NA
ENSSTUG00000037331.1	polyamine_oxidase	5	30906180	30932475	125.199	0.631783	0.174549	13.1253	0.00029133	0.0061045	0.631783	FALSE	TRUE	NA	NA
ENSSTUG00000035761.1	transmembrane_and_coiled-coil_domain_protein_3-like	17	52624952	52674634	23.4742	-1.35754	0.369331	13.1052	0.000294472	0.00616559	1.35754	FALSE	FALSE	NA	NA
ENSSTUG00000010123.1	phosphomevalonate_kinase-like	3	55958353	55960608	19.6695	1.27736	0.353927	13.1016	0.000295047	0.00617288	1.27736	TRUE	TRUE	GO:0005777	Cellular Anatomical Entity
ENSSTUG00000000510.1	heterogeneous_nuclear_ribonucleoprotein_U-like	1	14391768	14403228	102.086	-0.821006	0.224715	13.0932	0.000296367	0.00619575	0.821006	FALSE	FALSE	NA	NA
ENSSTUG00000004616.1	ATP-binding_cassette_sub-family_D_member_3-like	2	21176383	21187883	178.503	1.3928	0.382274	13.0868	0.000297388	0.00620282	1.3928	TRUE	TRUE	GO:0005777	Cellular Anatomical Entity
ENSSTUG00000031244.1	ADP-ribosylation_factor-binding_protein_GGA1-like	1	53718749	53724777	34.2157	1.14117	0.315864	13.0872	0.000297327	0.00620282	1.14117	TRUE	FALSE	NA	NA
ENSSTUG00000032823.1	MAK16_homolog	29	43264254	43268261	141.823	-0.913726	0.249175	13.0887	0.000297075	0.00620282	0.913726	FALSE	FALSE	NA	NA
ENSSTUG00000022929.1	homeobox_protein_Mohawk-like	6	37733147	37761809	9.44492	6.2315	1.55188	13.0745	0.000299342	0.00623881	6.2315	TRUE	FALSE	NA	NA
ENSSTUG00000004985.1	acylpyruvase_FAHD1,_mitochondrial-like	1	66028219	66028875	82.8877	0.909931	0.251773	13.0718	0.000299778	0.00624135	0.909931	FALSE	TRUE	NA	NA
ENSSTUG00000020517.1	rho-related_GTP-binding_protein_RhoA-D	16	51550065	51573554	426.774	-0.713491	0.195477	13.0703	0.00030002	0.00624135	0.713491	FALSE	FALSE	NA	NA
ENSSTUG00000026767.1	CREB/ATF_bZIP_transcription_factor-like	19	14620798	14623524	114.424	-0.800187	0.219334	13.0695	0.000300151	0.00624135	0.800187	FALSE	FALSE	NA	NA
ENSSTUG00000039285.1	carnitine_O-palmitoyltransferase_1,_liver_isoform-like	17	33332508	33345850	220.184	1.65355	0.451486	13.0654	0.000300808	0.00625025	1.65355	FALSE	TRUE	NA	NA
ENSSTUG00000040531.1	pentatricopeptide_repeat-containing_protein_1,_mitochondrial-like	10	15561138	15569703	149.379	0.701347	0.194106	13.0636	0.000301098	0.0062515	0.701347	FALSE	FALSE	NA	NA
ENSSTUG00000014128.1	proline-rich_membrane_anchor_1-like	33	18392337	18409452	3.02198	3.74193	1.0665	13.058	0.000301994	0.0062627	3.74193	FALSE	FALSE	NA	NA
ENSSTUG00000029930.1	microtubule-actin_cross-linking_factor_1-like	36	34555121	34840222	328.823	-0.862049	0.235597	13.0574	0.000302096	0.0062627	0.862049	FALSE	FALSE	NA	NA
ENSSTUG00000001535.1	pyruvate_dehydrogenase_E1_component_subunit_beta,_mitochondrial-like	14	1980899	2020732	115.105	0.540584	0.149869	13.042	0.000304589	0.00630958	0.540584	FALSE	TRUE	NA	NA
ENSSTUG00000034834.1	dynein_cytoplasmic_2_light_intermediate_chain_1	18	11793250	11802334	14.6125	1.37892	0.385176	13.0339	0.00030591	0.00633214	1.37892	FALSE	FALSE	NA	NA
ENSSTUG00000027157.1	ORC_ubiquitin_ligase_1	CAAJIE010001233.1	5283	16349	61.4642	0.654526	0.18173	13.0264	0.000307128	0.00635252	0.654526	FALSE	FALSE	NA	NA
ENSSTUG00000019126.1	keratin,_type_II_cytoskeletal_cochleal-like	28	9508872	9564393	884.551	-1.01202	0.275817	13.0156	0.00030891	0.00638453	1.01202	TRUE	FALSE	NA	NA
ENSSTUG00000007545.1	ubiquitin-conjugating_enzyme_E2_D2	19	47035902	47039925	403.468	-0.805873	0.220819	13.006	0.000310502	0.00641257	0.805873	FALSE	FALSE	NA	NA
ENSSTUG00000030372.1	glucose-6-phosphate_exchanger_SLC37A4-like	13	68732520	68739328	1064.99	0.690236	0.191542	13.0017	0.000311215	0.006422	0.690236	FALSE	FALSE	NA	NA
ENSSTUG00000050863.1	aryl_hydrocarbon_receptor-like	24	16767579	16822744	33.0197	1.60401	0.443831	13.0004	0.00031143	0.006422	1.60401	FALSE	FALSE	NA	NA
ENSSTUG00000029300.1	phospholipid_phosphatase-related_protein_type_4-like	21	15775305	15796655	88.6941	0.680939	0.189445	12.981	0.000314664	0.00648379	0.680939	FALSE	FALSE	NA	NA
ENSSTUG00000025011.1	GRB10-interacting_GYF_protein_2-like	21	17831535	17876949	183.82	-0.942211	0.257124	12.9763	0.00031545	0.00649509	0.942211	FALSE	FALSE	NA	NA
ENSSTUG00000004916.1	lysyl_oxidase_homolog_2A-like	14	38652975	38696265	25.3378	-1.9157	0.513674	12.971	0.000316359	0.00650888	1.9157	TRUE	TRUE	GO:0002040,GO:0005507,GO:0005615,GO:0043542,GO:0055114	Developmental Process; Multicellular Organismal Process, Binding, Cellular Anatomical Entity, Localization, Cellular Process, Metabolic Process
ENSSTUG00000050837.1	pyridoxal_kinase-like	24	16603015	16613393	21.3352	1.72219	0.47726	12.9681	0.000316842	0.00651391	1.72219	FALSE	FALSE	NA	NA
ENSSTUG00000046304.1	SUZ_domain-containing_protein_1-like	14	44236091	44240237	185.861	-0.602805	0.166307	12.9666	0.000317091	0.00651412	0.602805	FALSE	FALSE	NA	NA
ENSSTUG00000020569.1	inter-alpha-trypsin_inhibitor_heavy_chain_H3-like	16	43630053	43641126	44593.1	0.905778	0.251258	12.965	0.000317371	0.00651495	0.905778	FALSE	FALSE	NA	NA
ENSSTUG00000008387.1	cdc42_effector_protein_3-like	5	27226006	27227040	22.8232	2.31282	0.628473	12.9598	0.000318256	0.00652693	2.31282	FALSE	FALSE	NA	NA
ENSSTUG00000013565.1	protein_O-mannosyltransferase_2	25	28821027	28827291	76.6456	0.909615	0.252326	12.9587	0.000318433	0.00652693	0.909615	FALSE	FALSE	NA	NA
ENSSTUG00000010650.1	phosphoenolpyruvate_carboxykinase_[GTP],_mitochondrial-like	2	7416684	7425553	7770.19	0.706974	0.196524	12.9534	0.000319337	0.00654053	0.706974	FALSE	TRUE	NA	NA
ENSSTUG00000027292.1	SPG11_vesicle_trafficking_associated,_spatacsin	7	21373346	21465042	45.2885	0.682663	0.19023	12.9449	0.000320799	0.00656554	0.682663	FALSE	FALSE	NA	NA
ENSSTUG00000004794.1	uncharacterized_LOC115179237	3	54722245	54732598	6716.26	-2.34227	0.610356	12.9416	0.000321355	0.00657198	2.34227	TRUE	FALSE	NA	NA
ENSSTUG00000017908.1	GTPase_IMAP_family_member_4-like	1	59074448	59076317	180.707	1.36377	0.376557	12.9214	0.000324843	0.00663835	1.36377	TRUE	FALSE	NA	NA
ENSSTUG00000009440.1	purinergic_receptor_P2Y1	26	40950755	40951825	5.09402	-2.73424	0.774883	12.9162	0.000325743	0.0066475	2.73424	TRUE	FALSE	NA	NA
ENSSTUG00000041365.1	atypical_kinase_COQ8A,_mitochondrial-like	35	18054934	18087757	146.951	0.953125	0.265139	12.916	0.000325779	0.0066475	0.953125	FALSE	TRUE	NA	NA
ENSSTUG00000044619.1	glutamate-rich_protein_6-like	31	30346699	30357959	73.573	-1.63262	0.439459	12.9129	0.00032632	0.00665356	1.63262	FALSE	FALSE	NA	NA
ENSSTUG00000049235.1	dispanin_subfamily_A_member_2b-like	38	18158147	18164848	504.272	-1.61595	0.43402	12.905	0.000327713	0.00667382	1.61595	TRUE	FALSE	NA	NA
ENSSTUG00000043804.1	transmembrane_protein_47-like	CAAJIE010000944.1	2600891	2615895	10.014	-1.82008	0.500424	12.9044	0.000327803	0.00667382	1.82008	FALSE	FALSE	NA	NA
ENSSTUG00000001267.1	proton-coupled_amino_acid_transporter_1-like	3	6875239	6900081	233.407	-1.02024	0.279348	12.8996	0.000328647	0.006686	1.02024	FALSE	FALSE	NA	NA
ENSSTUG00000026837.1	myosin_regulatory_light_chain_2,_atrial_isoform-like	9	32569594	32578926	3.2691	2.532	0.728876	12.8885	0.000330611	0.00672094	2.532	TRUE	FALSE	NA	NA
ENSSTUG00000012176.1	calcium_uptake_protein_2,_mitochondrial-like	15	23209696	23223801	298.486	0.601265	0.167725	12.8778	0.000332506	0.00675443	0.601265	FALSE	FALSE	NA	NA
ENSSTUG00000024182.1		21	38547418	38549611	9.70758	-1.98052	0.56205	12.873	0.000333365	0.00676683	1.98052	FALSE	FALSE	NA	NA
ENSSTUG00000001459.1	apoptotic_chromatin_condensation_inducer_in_the_nucleus-like	5	62743584	62780399	40.4042	-0.781598	0.217437	12.8663	0.000334544	0.00678469	0.781598	FALSE	FALSE	NA	NA
ENSSTUG00000006467.1	protein_kinase_C_and_casein_kinase_II_substrate_protein_3-like	12	8726289	8753875	788.24	0.682204	0.190315	12.8652	0.000334742	0.00678469	0.682204	FALSE	FALSE	NA	NA
ENSSTUG00000042044.1	gamma-glutamyltransferase_7	30	33149642	33159863	23.9415	1.39715	0.390388	12.8443	0.000338513	0.00684586	1.39715	TRUE	FALSE	NA	NA
ENSSTUG00000012854.1	liprin-beta-2-like	7	44075003	44160307	188.749	1.21576	0.337563	12.8446	0.000338446	0.00684586	1.21576	FALSE	FALSE	NA	NA
ENSSTUG00000046998.1	mediator_of_RNA_polymerase_II_transcription_subunit_18-like	37	28915158	28916602	27.4262	0.976239	0.274374	12.8458	0.000338236	0.00684586	0.976239	FALSE	FALSE	NA	NA
ENSSTUG00000050552.1	eukaryotic_translation_initiation_factor_4_gamma_3-like	14	26897423	26958974	179.904	-0.533252	0.148053	12.8333	0.000340508	0.0068811	0.533252	FALSE	FALSE	NA	NA
ENSSTUG00000006546.1	motile_sperm_domain-containing_protein_2-like	24	32136103	32163179	211.869	-0.652644	0.180936	12.8274	0.000341586	0.00689265	0.652644	FALSE	FALSE	NA	NA
ENSSTUG00000050895.1	eukaryotic_translation_initiation_factor_4_gamma_2-like	29	28134813	28140516	545.093	-1.05519	0.289263	12.8275	0.000341566	0.00689265	1.05519	FALSE	FALSE	NA	NA
ENSSTUG00000023890.1	NEDD4-binding_protein_1-like	17	25416526	25427330	145.292	-0.772393	0.213671	12.8215	0.000342656	0.00690912	0.772393	FALSE	FALSE	NA	NA
ENSSTUG00000001358.1	GATOR_complex_protein_NPRL3-like	1	51352672	51365728	42.2831	0.823936	0.2305	12.8174	0.000343404	0.0069191	0.823936	FALSE	FALSE	NA	NA
ENSSTUG00000015030.1	ATP-binding_cassette_sub-family_F_member_2-like	31	38015454	38024157	703.153	-1.24581	0.339918	12.8066	0.000345391	0.00695399	1.24581	FALSE	FALSE	NA	NA
ENSSTUG00000025667.1	cerebellin-2-like	35	32188522	32218507	31666.7	-1.61355	0.434967	12.8025	0.000346164	0.00696442	1.61355	TRUE	FALSE	NA	NA
ENSSTUG00000035486.1		CAAJIE010000577.1	292162	327955	2.14248	5.23077	1.44123	12.7906	0.000348369	0.00699928	5.23077	TRUE	TRUE	GO:0005615	Cellular Anatomical Entity
ENSSTUG00000001613.1	angiotensinogen	10	26850415	26855573	27700.9	-1.07047	0.293657	12.7904	0.000348411	0.00699928	1.07047	FALSE	TRUE	NA	NA
ENSSTUG00000038844.1	calpain-1_catalytic_subunit-like	14	58372610	58392977	56.9445	1.43785	0.39911	12.7889	0.000348676	0.00699946	1.43785	TRUE	FALSE	NA	NA
ENSSTUG00000022943.1	guanine_nucleotide-binding_protein_G(i)_subunit_alpha-2-like	14	33371859	33478651	229.485	0.713282	0.199628	12.7836	0.000349665	0.00701413	0.713282	FALSE	FALSE	NA	NA
ENSSTUG00000003632.1	nuclear_receptor_subfamily_1_group_D_member_1-like	16	28818412	28833815	137.313	-1.1261	0.30942	12.7735	0.000351564	0.00703154	1.1261	TRUE	FALSE	NA	NA
ENSSTUG00000037699.1	acetoacetyl-CoA_synthetase	27	38581677	38636650	377.61	1.51998	0.420701	12.776	0.000351098	0.00703154	1.51998	TRUE	FALSE	NA	NA
ENSSTUG00000032287.1	ribonuclease_kappa-B	15	37790646	37795001	30.1926	-0.865057	0.241287	12.7747	0.000351341	0.00703154	0.865057	FALSE	FALSE	NA	NA
ENSSTUG00000042107.1	heparan-sulfate_6-O-sulfotransferase_2-like	13	27093762	27097485	31.6502	0.994531	0.277774	12.776	0.000351092	0.00703154	0.994531	FALSE	FALSE	NA	NA
ENSSTUG00000046473.1	tyrosine-protein_kinase_ABL2-like	22	23060129	23099884	47.2357	-0.73919	0.205732	12.761	0.000353928	0.00707364	0.73919	FALSE	FALSE	NA	NA
ENSSTUG00000002221.1	Cbp/p300_interacting_transactivator_with_Glu/Asp_rich_carboxy-terminal_domain_2	1	27406283	27406990	6.58759	3.21599	0.892184	12.7525	0.000355542	0.00709897	3.21599	FALSE	FALSE	NA	NA
ENSSTUG00000023849.1	cryptochrome_DASH-like	CAAJIE010000546.1	209850	249871	69.7515	0.879243	0.246335	12.7515	0.000355717	0.00709897	0.879243	FALSE	FALSE	NA	NA
ENSSTUG00000003802.1	glutamine_synthetase-like	22	32116872	32123226	5.03085	-4.8287	1.24531	12.7475	0.000356485	0.00710196	4.8287	TRUE	FALSE	NA	NA
ENSSTUG00000044045.1	neurocan_core_protein-like	21	40340433	40444921	44.5239	-1.80679	0.493074	12.7466	0.000356648	0.00710196	1.80679	TRUE	FALSE	NA	NA
ENSSTUG00000025607.1	ankyrin_repeat_and_zinc_finger_peptidyl_tRNA_hydrolase_1	20	1547278	1620401	165.73	-0.828494	0.229621	12.7468	0.000356617	0.00710196	0.828494	FALSE	FALSE	NA	NA
ENSSTUG00000007388.1	protein_FAM45A-like	18	22657819	22662484	20.1517	1.09351	0.307442	12.7401	0.000357904	0.0071191	1.09351	TRUE	FALSE	NA	NA
ENSSTUG00000041309.1	low_affinity_vacuolar_monovalent_cation/H(+)_antiporter-like	8	49108887	49122475	2.04513	3.55313	1.02155	12.7394	0.000358031	0.0071191	3.55313	FALSE	FALSE	NA	NA
ENSSTUG00000026641.1	stress-70_protein,_mitochondrial-like	13	22557664	22567716	666.154	-0.713806	0.19805	12.7314	0.000359573	0.00714454	0.713806	FALSE	TRUE	NA	NA
ENSSTUG00000031261.1	choline_dehydrogenase	28	39843281	39853438	96.9201	1.22326	0.341879	12.7243	0.000360944	0.00716134	1.22326	FALSE	TRUE	NA	NA
ENSSTUG00000048847.1	protein_NPAT-like	13	68125446	68138431	35.6351	-0.640546	0.17996	12.7253	0.000360748	0.00716134	0.640546	FALSE	FALSE	NA	NA
ENSSTUG00000023755.1	laminin_subunit_beta-1-like	7	45410355	45448525	71.5215	-0.828362	0.230573	12.7103	0.000363652	0.00720982	0.828362	FALSE	FALSE	NA	NA
ENSSTUG00000010498.1	aromatic-L-amino-acid_decarboxylase-like	3	57436184	57468537	447.058	1.13371	0.3168	12.7085	0.000364004	0.00721027	1.13371	TRUE	FALSE	NA	NA
ENSSTUG00000030359.1	phosphatidylinositol_4-phosphate_5-kinase_type-1_alpha-like	3	71074060	71096623	84.2504	-0.648233	0.181119	12.7074	0.000364203	0.00721027	0.648233	FALSE	FALSE	NA	NA
ENSSTUG00000014632.1	luc7-like_protein_3	1	63797460	63819014	174.742	-0.682053	0.189881	12.7056	0.000364565	0.00721219	0.682053	FALSE	FALSE	NA	NA
ENSSTUG00000021121.1	ETS_translocation_variant_5-like	24	21642966	21658122	106.843	-1.2289	0.337613	12.7039	0.000364901	0.00721361	1.2289	TRUE	FALSE	NA	NA
ENSSTUG00000028974.1	protein_Wnt-5b	CAAJIE010001129.1	323532	411110	16.6437	2.57686	0.718288	12.697	0.000366241	0.00723485	2.57686	FALSE	TRUE	NA	NA
ENSSTUG00000032553.1	tyrosine-protein_phosphatase_non-receptor_type_11-like	30	3688865	3783117	22.6275	1.52553	0.42763	12.6923	0.000367164	0.00724783	1.52553	TRUE	FALSE	NA	NA
ENSSTUG00000007186.1	protein_SET-like	23	37521946	37524954	517.177	-0.745146	0.206956	12.6905	0.000367516	0.00724953	0.745146	FALSE	FALSE	NA	NA
ENSSTUG00000012964.1	protein_farnesyltransferase_subunit_beta-like	1	7187406	7227895	34.4617	1.29949	0.363246	12.687	0.000368203	0.00725259	1.29949	TRUE	FALSE	NA	NA
ENSSTUG00000024650.1	AN1-type_zinc_finger_protein_2B-like	1	49952107	49956794	151.726	-1.10973	0.305756	12.6879	0.00036803	0.00725259	1.10973	FALSE	FALSE	NA	NA
ENSSTUG00000005089.1	CD151_antigen-like	12	7883442	7934992	235.63	-0.513821	0.143731	12.6635	0.000372868	0.00733917	0.513821	FALSE	FALSE	NA	NA
ENSSTUG00000004556.1	nuclear_protein_1-like	32	3977067	3979217	12972.1	-1.36539	0.373225	12.6599	0.000373584	0.00734797	1.36539	TRUE	FALSE	NA	NA
ENSSTUG00000023941.1	bridging_integrator_3	9	18871465	18909437	210.668	-0.788421	0.219266	12.6526	0.000375043	0.00737133	0.788421	FALSE	FALSE	NA	NA
ENSSTUG00000042771.1	A_disintegrin_and_metalloproteinase_with_thrombospondin_motifs_10-like	22	20152173	20202126	29.7761	1.42786	0.404306	12.6477	0.000376031	0.00738543	1.42786	FALSE	FALSE	NA	NA
ENSSTUG00000027468.1		37	6525785	6548207	88.6932	-2.28708	0.606969	12.6441	0.000376744	0.00739411	2.28708	TRUE	FALSE	NA	NA
ENSSTUG00000023468.1	UV_radiation_resistance-associated_gene_protein-like	15	35771979	35933103	35.8797	-0.860471	0.240582	12.6425	0.000377069	0.00739517	0.860471	FALSE	FALSE	NA	NA
ENSSTUG00000030172.1	sorting_nexin-17-like	35	38413061	38480198	10.3474	2.02794	0.566877	12.6305	0.000379502	0.00743409	2.02794	TRUE	FALSE	NA	NA
ENSSTUG00000035547.1	MAGUK_p55_subfamily_member_6-like	CAAJIE010000833.1	3850037	3894747	176.609	-0.957569	0.265518	12.63	0.000379599	0.00743409	0.957569	FALSE	FALSE	NA	NA
ENSSTUG00000022523.1	zinc-binding_protein_A33-like	40	8751122	8753494	3.99117	-2.84082	0.792294	12.6278	0.00038006	0.00743777	2.84082	FALSE	FALSE	NA	NA
ENSSTUG00000001662.1	macrosialin-like	8	4384642	4394051	2449.04	-0.525393	0.146884	12.6257	0.000380484	0.00743942	0.525393	FALSE	FALSE	NA	NA
ENSSTUG00000012990.1	butyrophilin_subfamily_3_member_A1-like	4	17567499	17745793	197.703	1.122	0.314681	12.6247	0.00038069	0.00743942	1.122	FALSE	FALSE	NA	NA
ENSSTUG00000016127.1	voltage-dependent_calcium_channel_gamma-6_subunit-like	37	8465821	8480384	22.7182	1.27901	0.363083	12.6224	0.000381154	0.00744315	1.27901	FALSE	FALSE	NA	NA
ENSSTUG00000047987.1	coagulation_factor_X-like	32	32926566	32936326	25.0052	-1.45942	0.404784	12.618	0.00038205	0.00745531	1.45942	TRUE	TRUE	GO:0005615	Cellular Anatomical Entity
ENSSTUG00000000500.1	long-chain-fatty-acid--CoA_ligase_4-like	3	10536173	10552881	486.069	-1.02931	0.284873	12.6136	0.000382943	0.00746738	1.02931	TRUE	FALSE	NA	NA
ENSSTUG00000032052.1	serine_protease_23-like	35	15441003	15442466	8.27735	-4.22789	1.11124	12.5994	0.000385872	0.00751912	4.22789	TRUE	FALSE	NA	NA
ENSSTUG00000032080.1	uncharacterized_LOC115179355	39	19241013	19260426	21.4415	0.847667	0.24004	12.5946	0.000386862	0.00753303	0.847667	FALSE	FALSE	NA	NA
ENSSTUG00000022257.1	ribosomal_protein_S6_kinase_2_alpha	25	42106559	42271068	28.6004	1.38996	0.393027	12.5727	0.000391425	0.00761645	1.38996	TRUE	FALSE	NA	NA
ENSSTUG00000010694.1	VPS18_core_subunit_of_CORVET_and_HOPS_complexes	1	6596877	6627273	185.451	0.530768	0.149895	12.5663	0.000392758	0.00763694	0.530768	FALSE	FALSE	NA	NA
ENSSTUG00000046079.1	solute_carrier_family_25_member_36-A-like	31	30986190	31016053	195.734	1.10367	0.310563	12.5558	0.000394969	0.0076669	1.10367	TRUE	TRUE	GO:0005739	Cellular Anatomical Entity
ENSSTUG00000037085.1	ATP-citrate_synthase-like	32	12241342	12268808	244.493	-1.24482	0.34329	12.5552	0.000395105	0.0076669	1.24482	FALSE	FALSE	NA	NA
ENSSTUG00000040360.1	72_kDa_type_IV_collagenase-like	12	29358332	29383652	238.38	1.04327	0.293869	12.5537	0.000395424	0.0076669	1.04327	FALSE	TRUE	NA	NA
ENSSTUG00000041805.1	differentially_expressed_in_FDCP_6-like	40	7701338	7712290	76.3495	1.25237	0.352679	12.554	0.000395359	0.0076669	1.25237	FALSE	FALSE	NA	NA
ENSSTUG00000034473.1	15-hydroxyprostaglandin_dehydrogenase_[NAD(+)]-like	11	10977342	11000973	1416.21	-0.950504	0.264092	12.5517	0.000395846	0.00766962	0.950504	FALSE	TRUE	NA	NA
ENSSTUG00000038659.1	lipolysis-stimulated_lipoprotein_receptor-like	37	25393406	25416239	181.697	1.16678	0.328184	12.5493	0.000396355	0.00767402	1.16678	FALSE	FALSE	NA	NA
ENSSTUG00000036937.1	EH_domain-containing_protein_1-like	13	27759908	27770266	44.9855	-0.729312	0.205063	12.544	0.000397479	0.00769032	0.729312	FALSE	FALSE	NA	NA
ENSSTUG00000046802.1	solute_carrier_family_2,_facilitated_glucose_transporter_member_9-like	14	24368004	24375163	127.857	-1.09031	0.302817	12.5399	0.000398343	0.00770158	1.09031	TRUE	FALSE	NA	NA
ENSSTUG00000004453.1	semaphorin-4G-like	10	2606809	2680820	57.8669	1.29255	0.363333	12.5323	0.000399974	0.00772681	1.29255	FALSE	TRUE	NA	NA
ENSSTUG00000039141.1	glutamate--cysteine_ligase_catalytic_subunit-like	10	34224606	34233102	212.958	-0.606653	0.170163	12.5312	0.000400215	0.00772681	0.606653	FALSE	FALSE	NA	NA
ENSSTUG00000022856.1	TSC22_domain_family_protein_3-like	CAAJIE010000522.1	127211	182799	1517.03	-1.68681	0.458583	12.5255	0.000401428	0.00774474	1.68681	FALSE	FALSE	NA	NA
ENSSTUG00000011585.1	UDP-glucuronosyltransferase_2C1-like	19	2771623	2780033	973.449	1.11233	0.313177	12.5238	0.000401807	0.00774658	1.11233	FALSE	FALSE	NA	NA
ENSSTUG00000009912.1	CCAAT/enhancer-binding_protein_beta-like	30	14214027	14214902	1031.78	-0.907151	0.252706	12.5171	0.000403241	0.00776872	0.907151	FALSE	FALSE	NA	NA
ENSSTUG00000038266.1	cyclic_AMP-responsive_element-binding_protein_3-like_protein_4	37	19586304	19601950	86.5098	-0.671543	0.188807	12.5054	0.00040577	0.00781193	0.671543	FALSE	FALSE	NA	NA
ENSSTUG00000026438.1	dnaJ_homolog_subfamily_C_member_13-like	6	25869578	25909848	226.578	-0.542929	0.152774	12.4997	0.000407025	0.00783057	0.542929	FALSE	FALSE	NA	NA
ENSSTUG00000020094.1	uncharacterized_LOC115199083	8	44828775	44833618	23.4835	1.09754	0.311623	12.4935	0.000408369	0.00785087	1.09754	TRUE	FALSE	NA	NA
ENSSTUG00000016576.1	glia-derived_nexin-like	26	29984068	29992155	73.5213	-1.31075	0.362857	12.4904	0.000409059	0.00785307	1.31075	TRUE	TRUE	GO:0005615	Cellular Anatomical Entity
ENSSTUG00000021149.1	transcription_factor_Maf-like	12	22404518	22423797	6.564	-2.72382	0.758894	12.4904	0.000409059	0.00785307	2.72382	TRUE	FALSE	NA	NA
ENSSTUG00000002424.1	zinc_finger_protein_853-like	13	18555524	18559605	36.6313	-0.786559	0.221637	12.4859	0.000410027	0.00786168	0.786559	FALSE	FALSE	NA	NA
ENSSTUG00000004737.1	protein_KRI1_homolog	32	20156692	20161824	162.98	-0.848762	0.237318	12.4857	0.000410084	0.00786168	0.848762	FALSE	FALSE	NA	NA
ENSSTUG00000017952.1	ubiquitin_carboxyl-terminal_hydrolase_4-like	16	31127452	31161579	80.5877	-0.866106	0.24246	12.48	0.000411322	0.00787987	0.866106	FALSE	FALSE	NA	NA
ENSSTUG00000026774.1		14	15538176	15539409	29.3752	2.27997	0.630406	12.4704	0.000413444	0.00790351	2.27997	TRUE	FALSE	NA	NA
ENSSTUG00000036283.1	synaptopodin-like	3	4225337	4251413	17.0221	-1.3078	0.369129	12.4713	0.000413242	0.00790351	1.3078	TRUE	FALSE	NA	NA
ENSSTUG00000016264.1		32	27487005	27488337	6.73788	2.04313	0.604067	12.4692	0.000413716	0.00790351	2.04313	FALSE	FALSE	NA	NA
ENSSTUG00000040148.1		16	14787882	14831104	47.1208	1.28942	0.364079	12.4698	0.000413593	0.00790351	1.28942	FALSE	FALSE	NA	NA
ENSSTUG00000047182.1	lisH_domain-containing_protein_FOPNL-like	14	72124193	72125566	15.7342	1.2942	0.367106	12.4639	0.000414896	0.00792051	1.2942	FALSE	FALSE	NA	NA
ENSSTUG00000047566.1	protein_SET-like	12	51176736	51180518	432.392	-0.609946	0.171469	12.462	0.000415312	0.00792289	0.609946	FALSE	FALSE	NA	NA
ENSSTUG00000017159.1	ATP-binding_cassette_sub-family_A_member_1-like	13	10962416	11005708	39.7101	1.21436	0.343109	12.4526	0.00041741	0.0079518	1.21436	TRUE	FALSE	NA	NA
ENSSTUG00000007248.1	acyl-CoA-binding_domain-containing_protein_6-like	4	47777555	47812961	243.702	0.725025	0.205544	12.4535	0.000417207	0.0079518	0.725025	FALSE	FALSE	NA	NA
ENSSTUG00000036071.1	cyclic_AMP-dependent_transcription_factor_ATF-4-like	14	77383451	77390160	1168.75	-0.518244	0.145934	12.4487	0.000418274	0.00796269	0.518244	FALSE	FALSE	NA	NA
ENSSTUG00000018838.1	succinate--CoA_ligase_[GDP-forming]_subunit_beta,_mitochondrial	16	42695037	42819172	156.803	0.658133	0.186897	12.442	0.000419796	0.00798481	0.658133	FALSE	TRUE	NA	NA
ENSSTUG00000019636.1	gasdermin_E	34	28846816	28864379	26.1855	-2.54423	0.678111	12.4409	0.000420039	0.00798481	2.54423	FALSE	FALSE	NA	NA
ENSSTUG00000033989.1	serine/threonine-protein_phosphatase_2A_56_kDa_regulatory_subunit_gamma_isoform-like	35	7095528	7127053	119.596	0.629036	0.178675	12.4396	0.000420315	0.00798481	0.629036	FALSE	FALSE	NA	NA
ENSSTUG00000039269.1	quinone_oxidoreductase-like_protein_1	39	21205638	21210060	65.1115	0.81684	0.232088	12.4332	0.000421764	0.00800119	0.81684	FALSE	TRUE	NA	NA
ENSSTUG00000047796.1	5-formyltetrahydrofolate_cyclo-ligase-like	29	9398471	9408115	173.716	0.715315	0.202973	12.4343	0.000421512	0.00800119	0.715315	FALSE	TRUE	NA	NA
ENSSTUG00000007981.1	voltage-dependent_calcium_channel_subunit_alpha-2/delta-4-like	7	14959096	15026219	23.6562	1.21104	0.344706	12.4305	0.000422385	0.0080074	1.21104	TRUE	FALSE	NA	NA
ENSSTUG00000019630.1	nucleophosmin-like	19	42391414	42396923	1525.54	-0.875383	0.244891	12.425	0.000423614	0.00802511	0.875383	FALSE	FALSE	NA	NA
ENSSTUG00000036917.1	heme_oxygenase_2-like	32	34626711	34636171	43.5753	0.890262	0.25337	12.4123	0.000426512	0.0080744	0.890262	FALSE	TRUE	NA	NA
ENSSTUG00000037874.1	refilin-A-like	27	23034576	23047652	180.735	-1.22722	0.341067	12.4105	0.000426924	0.00807659	1.22722	TRUE	FALSE	NA	NA
ENSSTUG00000019712.1	mucin-5AC-like	23	7498420	7522718	75.2328	-0.586244	0.165997	12.4064	0.000427866	0.00808881	0.586244	FALSE	FALSE	NA	NA
ENSSTUG00000014170.1	EH_domain-binding_protein_1-like_protein_1	12	83499472	83532170	24.1643	-1.26314	0.353626	12.4025	0.000428757	0.00809442	1.26314	TRUE	FALSE	NA	NA
ENSSTUG00000048988.1	semaphorin-5A-like	2	18480160	18670152	15.4009	1.76119	0.502887	12.4031	0.000428631	0.00809442	1.76119	FALSE	FALSE	NA	NA
ENSSTUG00000007836.1	phosphatidylinositol_3-kinase_regulatory_subunit_gamma-like	17	15197392	15239271	15.2387	1.23685	0.354336	12.3988	0.000429612	0.00810213	1.23685	TRUE	FALSE	NA	NA
ENSSTUG00000017923.1	protein_mono-ADP-ribosyltransferase_PARP12-like	8	40124786	40157910	123.036	-0.950862	0.266657	12.3981	0.00042976	0.00810213	0.950862	FALSE	FALSE	NA	NA
ENSSTUG00000020740.1	G_elongation_factor_mitochondrial_1	13	49088001	49100624	165.982	-1.06216	0.296331	12.3953	0.000430419	0.00810896	1.06216	FALSE	TRUE	NA	NA
ENSSTUG00000025645.1	FK506-binding_protein_15-like	27	25626444	25639475	185.563	0.421304	0.119868	12.3908	0.000431455	0.00812285	0.421304	FALSE	FALSE	NA	NA
ENSSTUG00000030305.1	COMM_domain_containing_7	30	22643024	22659861	131.58	0.887271	0.251547	12.3892	0.000431827	0.00812425	0.887271	FALSE	FALSE	NA	NA
ENSSTUG00000010135.1	dnaJ_homolog_subfamily_A_member_2-like	7	32010990	32025641	270.575	-0.488602	0.13809	12.3846	0.000432896	0.00813537	0.488602	FALSE	FALSE	NA	NA
ENSSTUG00000020512.1	SID1_transmembrane_family_member_2-like	26	12822567	12848538	207.518	-1.22368	0.340215	12.3828	0.000433313	0.00813537	1.22368	FALSE	FALSE	NA	NA
ENSSTUG00000026547.1	diamine_acetyltransferase_1-like	2	14933456	14936466	114.259	-0.903111	0.253469	12.3836	0.00043312	0.00813537	0.903111	FALSE	FALSE	NA	NA
ENSSTUG00000030245.1	fatty_acid_binding_protein_3	34	24062150	24066562	61.3424	1.34196	0.37903	12.3785	0.000434305	0.00814837	1.34196	TRUE	FALSE	NA	NA
ENSSTUG00000012695.1	ankyrin_repeat_domain-containing_protein_54	1	56063701	56066374	67.9095	0.739198	0.210521	12.3724	0.000435727	0.00816943	0.739198	FALSE	FALSE	NA	NA
ENSSTUG00000001753.1		5	43529557	43530721	108.283	0.994336	0.282376	12.369	0.000436514	0.00817857	0.994336	FALSE	FALSE	NA	NA
ENSSTUG00000042898.1	low-density_lipoprotein_receptor_class_A_domain-containing_protein_3-like	17	35421585	35537850	45.9567	1.34704	0.381211	12.3638	0.000437736	0.00819583	1.34704	FALSE	FALSE	NA	NA
ENSSTUG00000046913.1	Krueppel-like_factor_15	30	6247813	6269871	53.9556	1.07957	0.307307	12.3584	0.000438998	0.00821382	1.07957	FALSE	FALSE	NA	NA
ENSSTUG00000018449.1	sterol-C5-desaturase	15	26506714	26521263	1260.02	1.53071	0.43066	12.356	0.000439582	0.00821423	1.53071	TRUE	TRUE	GO:0005506,GO:0055114	Binding, Metabolic Process
ENSSTUG00000000895.1	dual_specificity_mitogen-activated_protein_kinase_kinase_6-like	1	74323491	74344884	112.533	0.57817	0.164703	12.3558	0.000439623	0.00821423	0.57817	FALSE	FALSE	NA	NA
ENSSTUG00000048082.1	thrombospondin-1-like	35	34673253	34689527	21.9295	-2.04038	0.558351	12.3523	0.000440439	0.00822383	2.04038	TRUE	TRUE	GO:0005615	Cellular Anatomical Entity
ENSSTUG00000045950.1	ecdysoneless_cell_cycle_regulator	18	37953920	37974861	187.807	0.855887	0.243454	12.3494	0.000441118	0.00822525	0.855887	FALSE	FALSE	NA	NA
ENSSTUG00000048360.1	tumor_necrosis_factor_ligand_superfamily_member_11-like	39	8160290	8163321	16.7317	1.75825	0.49992	12.35	0.000440998	0.00822525	1.75825	FALSE	FALSE	NA	NA
ENSSTUG00000010409.1	zinc_transporter_6-like	5	10067755	10145693	106.251	0.663228	0.189008	12.314	0.000449585	0.00837741	0.663228	FALSE	FALSE	NA	NA
ENSSTUG00000018926.1	isopentenyl-diphosphate_delta_isomerase_1	2	23554343	23557131	466.293	2.13136	0.592017	12.2937	0.00045449	0.00846301	2.13136	TRUE	FALSE	NA	NA
ENSSTUG00000042169.1	UTP--glucose-1-phosphate_uridylyltransferase-like	38	17023010	17038849	759.738	1.1861	0.336784	12.2911	0.000455135	0.00846925	1.1861	FALSE	FALSE	NA	NA
ENSSTUG00000018923.1	citrate_lyase_beta_like	24	683014	843887	32.0382	1.01255	0.289018	12.2878	0.000455926	0.00847816	1.01255	TRUE	FALSE	NA	NA
ENSSTUG00000027539.1	histone_acetyltransferase_KAT5-like	19	44383296	44394310	98.0633	-0.61063	0.173276	12.2763	0.000458736	0.00852462	0.61063	FALSE	FALSE	NA	NA
ENSSTUG00000038483.1	sorting_nexin-12-like	13	13813248	13819879	253.76	0.632714	0.18073	12.2744	0.000459226	0.00852791	0.632714	FALSE	FALSE	NA	NA
ENSSTUG00000030105.1	rho_GTPase-activating_protein_39-like	16	44943424	44998880	101.738	0.941596	0.268659	12.2657	0.000461357	0.00856164	0.941596	FALSE	FALSE	NA	NA
ENSSTUG00000003516.1	7SK_snRNA_methylphosphate_capping_enzyme-like	8	627170	649384	63.2912	-0.722209	0.20502	12.2578	0.000463329	0.00859238	0.722209	FALSE	FALSE	NA	NA
ENSSTUG00000002655.1	nucleoredoxin-like_protein_2	15	55158900	55161414	84.257	1.10316	0.314264	12.248	0.000465757	0.00861982	1.10316	TRUE	FALSE	NA	NA
ENSSTUG00000036866.1	endoplasmic_reticulum_protein_SC65-like	32	12210278	12219853	4.57584	-2.98841	0.868833	12.249	0.000465503	0.00861982	2.98841	TRUE	FALSE	NA	NA
ENSSTUG00000009179.1	ATP-dependent_RNA_helicase_DDX19A-like	14	9660798	9667289	215.545	-0.667365	0.189128	12.2497	0.000465341	0.00861982	0.667365	FALSE	FALSE	NA	NA
ENSSTUG00000017003.1	UTP4_small_subunit_processome_component	7	9011704	9020402	55.0745	-0.930819	0.26307	12.2429	0.000467042	0.00863584	0.930819	FALSE	FALSE	NA	NA
ENSSTUG00000025711.1	thioredoxin-like	8	19942916	19976727	2780.81	-0.709657	0.200755	12.242	0.000467256	0.00863584	0.709657	FALSE	FALSE	NA	NA
ENSSTUG00000041198.1	vasorin-like	CAAJIE010000663.1	110658	123767	29.1953	-1.23678	0.350596	12.2318	0.00046983	0.00867753	1.23678	TRUE	TRUE	GO:0005615	Cellular Anatomical Entity
ENSSTUG00000050426.1	dipeptidyl_peptidase_4-like	24	13065946	13076899	6.33007	-2.57154	0.727604	12.2285	0.000470655	0.00868688	2.57154	TRUE	FALSE	NA	NA
ENSSTUG00000048511.1		38	8036073	8041087	20.5574	-1.64956	0.465461	12.2212	0.000472507	0.00871517	1.64956	TRUE	FALSE	NA	NA
ENSSTUG00000013961.1	myosin-9-like	32	19819529	19850702	645.173	-0.636508	0.180648	12.2156	0.000473909	0.00873512	0.636508	FALSE	FALSE	NA	NA
ENSSTUG00000049690.1	aquaporin-9-like	12	19527263	19541741	964.824	0.765441	0.219121	12.2039	0.000476898	0.00878427	0.765441	FALSE	FALSE	NA	NA
ENSSTUG00000016568.1	monocarboxylate_transporter_1-like	14	13127882	13147129	70.3367	1.86564	0.525599	12.2014	0.000477531	0.00878998	1.86564	TRUE	TRUE	GO:0015718	Localization
ENSSTUG00000004922.1	rho_GTPase-activating_protein_17-like	18	19217588	19267784	27.1699	1.2737	0.363126	12.1872	0.000481184	0.0088206	1.2737	TRUE	FALSE	NA	NA
ENSSTUG00000017430.1	1-phosphatidylinositol_4,5-bisphosphate_phosphodiesterase_eta-2-like	28	7945949	8177941	19.6767	-1.20263	0.341544	12.1883	0.000480903	0.0088206	1.20263	TRUE	FALSE	NA	NA
ENSSTUG00000010824.1	AN1-type_zinc_finger_protein_5-like	23	22350635	22353411	318.432	-0.883408	0.249565	12.1921	0.000479914	0.0088206	0.883408	FALSE	FALSE	NA	NA
ENSSTUG00000018486.1	junction_plakoglobin-like	38	13267524	13297910	416.611	0.526313	0.151024	12.187	0.000481244	0.0088206	0.526313	FALSE	FALSE	NA	NA
ENSSTUG00000029984.1	properdin-like	28	26509056	26517370	10057	-0.660978	0.187556	12.1906	0.0004803	0.0088206	0.660978	FALSE	FALSE	NA	NA
ENSSTUG00000038676.1	coiled-coil_domain_containing_127	36	19951498	19953919	37.6894	0.831258	0.238889	12.187	0.000481249	0.0088206	0.831258	FALSE	FALSE	NA	NA
ENSSTUG00000047823.1	CDK-activating_kinase_assembly_factor_MAT1-like	33	17650716	17717281	10.8141	1.78571	0.52017	12.1861	0.000481459	0.0088206	1.78571	FALSE	FALSE	NA	NA
ENSSTUG00000002750.1	transcription_factor_MafG-like	14	80264025	80298067	27.3883	-1.45537	0.408998	12.1835	0.000482135	0.00882705	1.45537	TRUE	FALSE	NA	NA
ENSSTUG00000047363.1	DNA-directed_RNA_polymerase_II_subunit_RPB1-like	5	41574645	41590339	186.591	-0.786964	0.223152	12.1816	0.000482641	0.00883038	0.786964	FALSE	FALSE	NA	NA
ENSSTUG00000032524.1	glucose-6-phosphatase-like	2	57262711	57265293	6228.59	-1.50995	0.418905	12.1744	0.000484486	0.0088582	1.50995	FALSE	FALSE	NA	NA
ENSSTUG00000030799.1	zinc_finger_and_BTB_domain-containing_protein_38-like	8	11126803	11132523	191.333	-1.46552	0.407822	12.1672	0.000486369	0.00888667	1.46552	FALSE	FALSE	NA	NA
ENSSTUG00000040351.1		13	57271856	57274945	18.1829	-0.945605	0.270877	12.1652	0.000486904	0.00889049	0.945605	FALSE	FALSE	NA	NA
ENSSTUG00000024500.1	carcinoembryonic_antigen-related_cell_adhesion_molecule_6-like	36	33573122	33598037	15.3743	-1.63272	0.461123	12.1535	0.000489961	0.00894032	1.63272	TRUE	FALSE	NA	NA
ENSSTUG00000005287.1	1-phosphatidylinositol_4,5-bisphosphate_phosphodiesterase_beta-4-like	1	16723239	16870656	4.19331	-2.52983	0.731544	12.1519	0.000490386	0.00894209	2.52983	TRUE	FALSE	NA	NA
ENSSTUG00000000108.1	ubiquinone_biosynthesis_O-methyltransferase,_mitochondrial-like	3	43593545	43614743	99.6193	0.663761	0.190458	12.1447	0.000492288	0.00895878	0.663761	FALSE	TRUE	NA	NA
ENSSTUG00000000162.1	3_beta-hydroxysteroid_dehydrogenase_type_7-like	1	60077849	60089049	1368	0.997846	0.285718	12.145	0.000492188	0.00895878	0.997846	FALSE	TRUE	NA	NA
ENSSTUG00000007406.1	V-type_proton_ATPase_subunit_H-like	21	52108104	52223181	269.641	0.552559	0.158731	12.1471	0.000491639	0.00895878	0.552559	FALSE	FALSE	NA	NA
ENSSTUG00000036699.1		6	18567056	18568684	1.85045	3.94009	1.18022	12.1368	0.000494352	0.00899035	3.94009	FALSE	FALSE	NA	NA
ENSSTUG00000030633.1	zinc_finger_and_SCAN_domain-containing_protein_2-like	14	42306291	42309166	8.95563	1.71099	0.500088	12.1336	0.000495221	0.00900015	1.71099	FALSE	FALSE	NA	NA
ENSSTUG00000038084.1	uncharacterized_LOC115178535	3	53501699	53502883	19.9179	-1.17958	0.337342	12.1275	0.000496841	0.00902357	1.17958	TRUE	FALSE	NA	NA
ENSSTUG00000000100.1		3	4496677	4507116	33.4644	-1.21626	0.345782	12.1249	0.000497538	0.00903022	1.21626	TRUE	FALSE	NA	NA
ENSSTUG00000018217.1	retinol-binding_protein_1-like	37	9583521	9587271	57.7079	3.78664	1.00227	12.1158	0.000499968	0.00906828	3.78664	FALSE	FALSE	NA	NA
ENSSTUG00000007231.1	mitochondrial_ribosomal_protein_S22	13	75792245	75806016	110.674	0.514643	0.14806	12.1099	0.000501552	0.00909096	0.514643	FALSE	FALSE	NA	NA
ENSSTUG00000017087.1	glutathione_S-transferase_kappa_1-like	37	9129977	9134232	666.145	0.956234	0.274349	12.1053	0.000502782	0.0091072	0.956234	FALSE	TRUE	NA	NA
ENSSTUG00000012083.1	insulin-like_growth_factor-binding_protein_complex_acid_labile_subunit	32	15406508	15408310	3846.33	1.01736	0.291732	12.1023	0.000503599	0.00911595	1.01736	TRUE	TRUE	GO:0005615	Cellular Anatomical Entity
ENSSTUG00000028811.1	eukaryotic_translation_initiation_factor_5-like	35	32979340	32989742	1400.58	-0.802349	0.227881	12.0969	0.000505069	0.00913648	0.802349	FALSE	FALSE	NA	NA
ENSSTUG00000000959.1	phospholipase_A2_inhibitor_31_kDa_subunit-like	6	45245695	45249002	442.325	-2.83483	0.747976	12.0946	0.000505677	0.00914141	2.83483	FALSE	FALSE	NA	NA
ENSSTUG00000025331.1	nuclear_receptor_subfamily_2_group_F_member_6	22	44933818	44955886	113.838	1.03535	0.297431	12.0896	0.000507041	0.00916	1.03535	TRUE	FALSE	NA	NA
ENSSTUG00000003505.1	ATP-binding_cassette_sub-family_C_member_9-like	8	50871497	50931812	28.864	-1.23693	0.350387	12.0827	0.000508922	0.00918676	1.23693	FALSE	FALSE	NA	NA
ENSSTUG00000008103.1	selenocysteine_insertion_sequence-binding_protein_2-like	27	26755783	26764662	127.651	-0.436341	0.125137	12.0802	0.000509609	0.00918676	0.436341	FALSE	FALSE	NA	NA
ENSSTUG00000022290.1	ephrin-A1-like	CAAJIE010000329.1	116685	129936	140.983	-1.14257	0.322373	12.0816	0.000509212	0.00918676	1.14257	FALSE	FALSE	NA	NA
ENSSTUG00000023989.1		CAAJIE010000546.1	396214	446094	42.3269	-1.62423	0.453237	12.0792	0.00050987	0.00918676	1.62423	FALSE	FALSE	NA	NA
ENSSTUG00000021689.1	bifunctional_epoxide_hydrolase_2-like	25	6494737	6520325	885.276	0.614601	0.177039	12.0767	0.000510558	0.00919307	0.614601	FALSE	TRUE	NA	NA
ENSSTUG00000004221.1	tumor_protein_p53-inducible_nuclear_protein_2-like	29	33814974	33815779	81.3203	-1.18159	0.333747	12.073	0.000511581	0.00920225	1.18159	TRUE	FALSE	NA	NA
ENSSTUG00000002377.1	von_Willebrand_factor_A_domain_containing_8	20	33873417	33953595	231.769	0.54518	0.157057	12.072	0.000511855	0.00920225	0.54518	FALSE	TRUE	NA	NA
ENSSTUG00000048924.1	N-acetylgalactosamine_kinase-like	7	55564414	55572729	59.1348	0.72596	0.209329	12.0712	0.00051208	0.00920225	0.72596	FALSE	FALSE	NA	NA
ENSSTUG00000019041.1	protein_Shroom2-like	15	14050395	14093972	60.2011	-0.887029	0.253423	12.0678	0.000513014	0.00921295	0.887029	FALSE	FALSE	NA	NA
ENSSTUG00000025838.1	putative_oxidoreductase_GLYR1	32	41544566	41566015	470.698	-0.57478	0.164338	12.0637	0.000514143	0.00922715	0.57478	FALSE	TRUE	NA	NA
ENSSTUG00000009647.1	rho-related_GTP-binding_protein_RhoU-like	26	6790275	6796822	48.7602	-1.82663	0.505664	12.0611	0.000514851	0.00923379	1.82663	FALSE	FALSE	NA	NA
ENSSTUG00000050991.1		38	13232255	13233799	10.9133	1.36048	0.396508	12.0571	0.000515957	0.00924753	1.36048	FALSE	FALSE	NA	NA
ENSSTUG00000014448.1	myocyte-specific_enhancer_factor_2D_homolog	36	30036251	30068537	52.6706	-1.34581	0.379023	12.0542	0.000516759	0.00925583	1.34581	FALSE	FALSE	NA	NA
ENSSTUG00000015769.1	protein_FAM13A-like	11	14330209	14407091	11.32	1.93668	0.554425	12.0517	0.000517449	0.0092621	1.93668	FALSE	FALSE	NA	NA
ENSSTUG00000000259.1	ras-interacting_protein_1-like	3	72963826	72974415	57.2445	-0.850759	0.243147	12.0409	0.000520458	0.00930551	0.850759	FALSE	FALSE	NA	NA
ENSSTUG00000012214.1	gamma-soluble_NSF_attachment_protein-like	2	8904370	8909844	139.737	0.596777	0.172168	12.0405	0.000520557	0.00930551	0.596777	FALSE	FALSE	NA	NA
ENSSTUG00000000623.1	SUN_domain-containing_protein_1-like	1	68534717	68578708	158.554	-0.801805	0.228619	12.0322	0.000522894	0.00933505	0.801805	FALSE	FALSE	NA	NA
ENSSTUG00000018605.1	NXPE_family_member_3-like	4	22293830	22308657	185.137	-1.24529	0.350994	12.0333	0.000522572	0.00933505	1.24529	FALSE	FALSE	NA	NA
ENSSTUG00000022736.1	helicase_POLQ-like	15	49862419	49883498	10.8053	1.73858	0.500183	12.0294	0.000523683	0.009343	1.73858	FALSE	FALSE	NA	NA
ENSSTUG00000031996.1	ankyrin_repeat_and_SOCS_box_protein_5-like	11	10632499	10643063	13.4068	1.43074	0.415418	12.0197	0.000526421	0.00937454	1.43074	FALSE	FALSE	NA	NA
ENSSTUG00000039063.1	electron_transfer_flavoprotein_subunit_beta-like	37	25775440	25779784	1025.73	0.629759	0.181773	12.0212	0.000525989	0.00937454	0.629759	FALSE	FALSE	NA	NA
ENSSTUG00000045366.1	keratin,_type_I_cytoskeletal_18-like	30	5865379	5869782	2652.44	-0.815688	0.232365	12.0195	0.000526482	0.00937454	0.815688	FALSE	FALSE	NA	NA
ENSSTUG00000046994.1	transforming_growth_factor_beta-2_proprotein-like	37	33204041	33237314	74.2732	0.918765	0.26558	12.0149	0.000527772	0.00939138	0.918765	FALSE	TRUE	NA	NA
ENSSTUG00000050162.1	cytohesin-1-like	10	35725388	35790881	48.0096	1.15031	0.330649	12.0117	0.000528683	0.00940145	1.15031	FALSE	FALSE	NA	NA
ENSSTUG00000009341.1	CD63_antigen-like	30	13870809	13886557	317.724	-0.879966	0.250615	12.0078	0.000529793	0.00941505	0.879966	FALSE	FALSE	NA	NA
ENSSTUG00000031133.1	canopy_FGF_signaling_regulator_4	8	16698131	16701593	116.992	0.972052	0.280095	12.0061	0.000530279	0.00941754	0.972052	FALSE	FALSE	NA	NA
ENSSTUG00000014393.1	tyrosine-protein_kinase_ABL2-like	4	48124108	48165830	44.9896	-0.623247	0.179707	12.0043	0.000530784	0.00942038	0.623247	FALSE	FALSE	NA	NA
ENSSTUG00000014625.1	WD_repeat_containing,_antisense_to_TP73	28	35197281	35221600	52.7068	0.75554	0.2186	11.9959	0.000533178	0.00945671	0.75554	FALSE	FALSE	NA	NA
ENSSTUG00000012173.1	cell_death-inducing_p53-target_protein_1-like	32	15659865	15672783	287.978	-0.626019	0.179572	11.9844	0.000536476	0.00950901	0.626019	FALSE	FALSE	NA	NA
ENSSTUG00000013665.1	N-acetylglucosaminyl-phosphatidylinositol_de-N-acetylase-like	15	33362752	33389650	22.7999	0.852559	0.248368	11.9823	0.000537071	0.00950997	0.852559	FALSE	FALSE	NA	NA
ENSSTUG00000016624.1	beta-1,3-galactosyl-O-glycosyl-glycoprotein_beta-1,6-N-acetylglucosaminyltransferase_3-like	4	72760519	72761844	2.04752	-4.38684	1.2135	11.9818	0.000537227	0.00950997	4.38684	FALSE	FALSE	NA	NA
ENSSTUG00000011286.1	pancreatic_progenitor_cell_differentiation_and_proliferation_factor_B-like	28	5208085	5214894	261.266	2.41315	0.673875	11.9673	0.000541411	0.00957078	2.41315	TRUE	FALSE	NA	NA
ENSSTUG00000037679.1		29	43887824	43925033	29.3847	-1.15323	0.329401	11.9682	0.00054117	0.00957078	1.15323	TRUE	FALSE	NA	NA
ENSSTUG00000007625.1	stabilin_2	8	36676076	36711470	36.4955	-1.70204	0.47611	11.9663	0.000541716	0.00957078	1.70204	FALSE	FALSE	NA	NA
ENSSTUG00000019947.1	cysteine_rich_protein_2	25	12207776	12237446	7.43114	-1.75904	0.507959	11.9623	0.000542872	0.00957879	1.75904	TRUE	FALSE	NA	NA
ENSSTUG00000004532.1	heme_oxygenase_2-like	1	70319730	70329409	799.535	0.717211	0.20744	11.9624	0.000542858	0.00957879	0.717211	FALSE	TRUE	NA	NA
ENSSTUG00000027117.1	kinesin_family_member_17	16	39118463	39146633	12.8118	1.85874	0.535992	11.9593	0.000543758	0.00958822	1.85874	FALSE	FALSE	NA	NA
ENSSTUG00000040964.1	translationally-controlled_tumor_protein_homolog	CAAJIE010000681.1	63423	72079	5978.47	0.613882	0.177713	11.9555	0.000544849	0.00960124	0.613882	FALSE	FALSE	NA	NA
ENSSTUG00000024050.1	sterile_alpha_motif_domain-containing_protein_11-like	30	1029949	1129650	5.12061	2.22233	0.649607	11.9439	0.000548258	0.00965508	2.22233	TRUE	FALSE	NA	NA
ENSSTUG00000018443.1	ADP-ribosylation_factor-like_protein_16	32	40734435	40740460	62.116	0.696193	0.202058	11.9381	0.000549987	0.00967927	0.696193	FALSE	FALSE	NA	NA
ENSSTUG00000045403.1	sialin-like	34	8209481	8219592	26.6577	1.3101	0.379289	11.9266	0.000553367	0.00973247	1.3101	TRUE	FALSE	NA	NA
ENSSTUG00000048733.1	arginine/serine-rich_protein_1-like	25	32044020	32046631	1031.21	-0.906016	0.258641	11.918	0.000555954	0.00977167	0.906016	FALSE	FALSE	NA	NA
ENSSTUG00000013244.1	insulin-induced_gene_1_protein	2	33709348	33718161	210.284	1.35871	0.390834	11.9012	0.00056097	0.00984547	1.35871	TRUE	TRUE	GO:0008202,GO:0008203	Metabolic Process
ENSSTUG00000003036.1	solute_carrier_family_13_member_2-like	19	53343505	53380511	37.0591	3.0623	0.839742	11.9017	0.000560822	0.00984547	3.0623	TRUE	FALSE	NA	NA
ENSSTUG00000032640.1	leucine-zipper-like_transcriptional_regulator_1	24	23361665	23368227	51.1283	-1.29896	0.368564	11.9003	0.000561236	0.00984547	1.29896	FALSE	FALSE	NA	NA
ENSSTUG00000007229.1	elongation_factor_1-delta-like	21	51716799	51737482	1563.3	0.965836	0.279493	11.8984	0.000561825	0.00984947	0.965836	FALSE	FALSE	NA	NA
ENSSTUG00000004607.1	GTPase_IMAP_family_member_4-like	32	23450395	23454724	70.9149	0.678178	0.196936	11.8965	0.00056239	0.00985303	0.678178	FALSE	FALSE	NA	NA
ENSSTUG00000029010.1	mitogen-activated_protein_kinase_kinase_kinase_5-like	3	48677193	48711878	172.903	1.53639	0.441002	11.8884	0.000564858	0.00988992	1.53639	TRUE	FALSE	NA	NA
ENSSTUG00000006329.1	uncharacterized_LOC115169455	31	9543263	9565974	36.8406	0.860889	0.25185	11.8787	0.000567806	0.00992877	0.860889	FALSE	FALSE	NA	NA
ENSSTUG00000046395.1	ralBP1-associated_Eps_domain-containing_protein_1-like	35	19262252	19275447	96.0848	-0.538572	0.155788	11.8787	0.000567791	0.00992877	0.538572	FALSE	FALSE	NA	NA
ENSSTUG00000013096.1	peroxisome_proliferator-activated_receptor_gamma_coactivator_1-beta-like	13	21514990	21610959	11.3944	-2.46167	0.681928	11.8743	0.000569134	0.00993288	2.46167	FALSE	FALSE	NA	NA
ENSSTUG00000024902.1	male-enhanced_antigen_1-like	18	27533781	27537419	112.456	-0.604567	0.174234	11.8744	0.000569118	0.00993288	0.604567	FALSE	FALSE	NA	NA
ENSSTUG00000036409.1	maturin	34	24684067	24687579	35.3626	-0.917051	0.263688	11.8756	0.000568732	0.00993288	0.917051	FALSE	FALSE	NA	NA
ENSSTUG00000049625.1	trans-golgi_network_protein_2	27	18785583	18795230	402.878	-0.621635	0.179007	11.8698	0.000570513	0.00995057	0.621635	FALSE	FALSE	NA	NA
ENSSTUG00000003096.1	sideroflexin-1	3	7384417	7401657	7.47188	5.93166	1.54225	11.8577	0.000574228	0.010009	5.93166	TRUE	TRUE	GO:0005739,GO:1990542	Cellular Anatomical Entity, Localization
ENSSTUG00000002678.1	perilipin-3-like	4	52113206	52126221	108.563	0.869912	0.252825	11.8561	0.000574718	0.0100111	0.869912	FALSE	FALSE	NA	NA
ENSSTUG00000004770.1	protrudin-like	14	80659268	80669223	39.4498	0.929877	0.270603	11.8508	0.000576363	0.0100205	0.929877	FALSE	FALSE	NA	NA
ENSSTUG00000011080.1	E3_SUMO-protein_ligase_RanBP2-like	20	23486365	23538839	174.079	-0.615781	0.177667	11.8517	0.00057608	0.0100205	0.615781	FALSE	FALSE	NA	NA
ENSSTUG00000029759.1	protein_SON-like	39	6257157	6269366	197.703	-0.501482	0.145037	11.8529	0.000575722	0.0100205	0.501482	FALSE	FALSE	NA	NA
ENSSTUG00000008835.1	cyclin-T2-like	20	11654680	11663774	79.32	-0.751139	0.216573	11.8496	0.00057674	0.0100207	0.751139	FALSE	FALSE	NA	NA
ENSSTUG00000027590.1	ras-related_protein_rab7-like	16	32057562	32066054	439.695	-0.586472	0.169161	11.8473	0.000577454	0.0100267	0.586472	FALSE	FALSE	NA	NA
ENSSTUG00000042753.1	NACHT,_LRR_and_PYD_domains-containing_protein_12-like	35	28666249	28680869	262.563	-0.824556	0.2368	11.8429	0.00057882	0.0100441	0.824556	FALSE	FALSE	NA	NA
ENSSTUG00000012415.1	tumor-associated_calcium_signal_transducer_2-like	18	25693289	25697090	214.047	-0.822775	0.236572	11.8393	0.000579935	0.010057	0.822775	FALSE	FALSE	NA	NA
ENSSTUG00000047224.1	solute_carrier_family_46_member_1	13	63027406	63032824	186.875	0.555249	0.161662	11.8292	0.000583099	0.0101054	0.555249	FALSE	FALSE	NA	NA
ENSSTUG00000042229.1	E3_ubiquitin-protein_ligase_RNF126-like	21	39949158	39953784	39.0561	-0.733017	0.211925	11.8271	0.000583751	0.0101103	0.733017	FALSE	FALSE	NA	NA
ENSSTUG00000001227.1	ER_degradation-enhancing_alpha-mannosidase-like_protein_3	4	51882851	51905021	224.648	0.677382	0.197152	11.8238	0.000584779	0.0101217	0.677382	FALSE	FALSE	NA	NA
ENSSTUG00000034379.1		12	78920054	78925499	56.3824	1.94384	0.55538	11.8209	0.000585691	0.010131	1.94384	TRUE	TRUE	GO:0016627,GO:0055114	Metabolic Process, Catalytic activity
ENSSTUG00000020258.1	solute_carrier_family_22_member_23-like	31	16715030	16778008	191.036	-0.82569	0.237448	11.8166	0.000587049	0.0101481	0.82569	FALSE	FALSE	NA	NA
ENSSTUG00000035162.1	collagen_alpha-1(XVIII)_chain-like	31	19426676	19460652	5.60591	-3.45573	0.969618	11.8124	0.000588387	0.0101648	3.45573	TRUE	TRUE	GO:0005615,GO:0030198	Cellular Anatomical Entity, Cellular Process, Biological Regulation
ENSSTUG00000008841.1	MICOS_complex_subunit_MIC10-like	14	30726667	30732597	47.8698	1.19963	0.347387	11.809	0.000589462	0.0101769	1.19963	FALSE	FALSE	NA	NA
ENSSTUG00000026201.1	phosphatidylinositol-binding_clathrin_assembly_protein-like	19	14499235	14564467	1113.34	0.812884	0.236509	11.8068	0.000590164	0.0101826	0.812884	FALSE	FALSE	NA	NA
ENSSTUG00000051179.1	glucoside_xylosyltransferase_1-like	CAAJIE010000914.1	3076208	3086253	10.9043	2.07228	0.602333	11.7959	0.000593629	0.0102359	2.07228	FALSE	FALSE	NA	NA
ENSSTUG00000051120.1	hepatic_leukemia_factor-like	18	51556689	51571373	60.9316	1.47606	0.426018	11.7875	0.000596291	0.0102753	1.47606	FALSE	FALSE	NA	NA
ENSSTUG00000016228.1	phosphorylase_b_kinase_regulatory_subunit_beta-like	12	11233220	11293906	87.1999	0.789618	0.229997	11.7849	0.000597117	0.0102765	0.789618	FALSE	FALSE	NA	NA
ENSSTUG00000042007.1	nuclear_factor_erythroid_2-related_factor_2-like	39	25567303	25610931	111.156	0.659059	0.19257	11.7855	0.000596929	0.0102765	0.659059	FALSE	FALSE	NA	NA
ENSSTUG00000018739.1	lactadherin-like	29	12304319	12332551	26.4999	1.26032	0.365511	11.7824	0.000597944	0.0102843	1.26032	TRUE	FALSE	NA	NA
ENSSTUG00000020987.1	staphylococcal_nuclease_and_tudor_domain_containing_1	8	45812228	46162984	1900.93	0.575586	0.167922	11.7755	0.000600147	0.0103156	0.575586	FALSE	FALSE	NA	NA
ENSSTUG00000004959.1	lipase_member_H-like	19	46160199	46164580	44.6087	1.35937	0.393556	11.7721	0.000601258	0.0103217	1.35937	TRUE	TRUE	GO:0005615	Cellular Anatomical Entity
ENSSTUG00000031094.1	plasma_protease_C1_inhibitor-like	11	4030735	4038325	42678.7	-0.620013	0.179173	11.7725	0.000601116	0.0103217	0.620013	FALSE	TRUE	NA	NA
ENSSTUG00000035062.1	protein-L-isoaspartate(D-aspartate)_O-methyltransferase-like	25	47967560	47976649	182.658	0.663315	0.193633	11.7682	0.000602511	0.0103367	0.663315	FALSE	FALSE	NA	NA
ENSSTUG00000034046.1	inositol_1,4,5-trisphosphate_receptor_type_1-like	16	46105763	46240307	15.368	2.22216	0.642118	11.7658	0.000603294	0.0103436	2.22216	FALSE	FALSE	NA	NA
ENSSTUG00000032753.1	phospholipid_phosphatase_2-like	22	18418655	18448501	71.2086	-0.891133	0.257273	11.7602	0.000605122	0.0103685	0.891133	FALSE	FALSE	NA	NA
ENSSTUG00000033301.1	palmitoyl-protein_thioesterase_1-like	36	35135036	35140761	336.341	0.436224	0.127474	11.7462	0.000609676	0.0104399	0.436224	FALSE	FALSE	NA	NA
ENSSTUG00000030018.1	polycomb_complex_protein_BMI-1-A-like	6	12302784	12312041	19.0363	1.38625	0.41016	11.74	0.000611709	0.0104682	1.38625	FALSE	FALSE	NA	NA
ENSSTUG00000051244.1	dynamin-1-like_protein	7	50981672	51015314	215.183	-0.708116	0.2048	11.7379	0.000612401	0.0104734	0.708116	FALSE	FALSE	NA	NA
ENSSTUG00000016056.1	guanine_nucleotide-binding_protein-like_1	3	58186474	58194596	24.7029	1.11728	0.327352	11.7366	0.000612827	0.0104742	1.11728	FALSE	FALSE	NA	NA
ENSSTUG00000007727.1		4	6831902	6860584	142.828	-1.64833	0.465155	11.7331	0.000613994	0.0104875	1.64833	TRUE	FALSE	NA	NA
ENSSTUG00000013976.1	insulin-like_growth_factor-binding_protein_1	22	35878434	35882685	1772.22	-3.08328	0.816248	11.727	0.000616003	0.0105149	3.08328	FALSE	FALSE	NA	NA
ENSSTUG00000038445.1	DENN_domain-containing_protein_2D-like	28	33338766	33374087	384.826	-0.553266	0.160561	11.7259	0.000616369	0.0105149	0.553266	FALSE	FALSE	NA	NA
ENSSTUG00000000384.1	vacuolar_protein_sorting-associated_protein_37A-like	4	3512335	3518422	243.972	-0.829346	0.239339	11.7244	0.000616867	0.0105168	0.829346	FALSE	FALSE	NA	NA
ENSSTUG00000005312.1	tRNA_selenocysteine_1-associated_protein_1-like	3	61721205	61724285	29.0821	0.757863	0.223429	11.7178	0.000619059	0.0105436	0.757863	FALSE	FALSE	NA	NA
ENSSTUG00000019665.1	transcription_factor_25-like	12	20860870	20892808	218.514	0.454014	0.132809	11.7173	0.000619209	0.0105436	0.454014	FALSE	FALSE	NA	NA
ENSSTUG00000026940.1	mitogen-activated_protein_kinase_kinase_kinase_kinase_4-like	13	22672692	22809508	235.967	-1.15133	0.329945	11.7151	0.000619947	0.0105488	1.15133	TRUE	FALSE	NA	NA
ENSSTUG00000032628.1		36	32596861	32598384	54.589	0.805705	0.235633	11.7141	0.000620291	0.0105488	0.805705	FALSE	FALSE	NA	NA
ENSSTUG00000018153.1	platelet-activating_factor_acetylhydrolase_IB_subunit_beta-like	15	40116861	40150056	16.1117	1.47341	0.435411	11.7054	0.000623195	0.0105916	1.47341	FALSE	FALSE	NA	NA
ENSSTUG00000006711.1	protein_phosphatase_1_regulatory_subunit_13_like	13	87953853	88024327	219.687	-1.10321	0.316547	11.7037	0.000623772	0.0105921	1.10321	TRUE	FALSE	NA	NA
ENSSTUG00000018819.1	myeloid_leukemia_factor_2-like	37	9658339	9662832	170.333	0.496528	0.145182	11.703	0.000624005	0.0105921	0.496528	FALSE	FALSE	NA	NA
ENSSTUG00000038224.1	purine_nucleoside_phosphorylase-like	21	43497096	43505177	11.2176	-1.64357	0.472391	11.7004	0.000624857	0.0106	1.64357	TRUE	FALSE	NA	NA
ENSSTUG00000046053.1	hairy/enhancer-of-split_related_with_YRPW_motif_protein_1-like	36	10576046	10578904	19.165	-1.06953	0.311188	11.6929	0.000627386	0.0106297	1.06953	TRUE	FALSE	NA	NA
ENSSTUG00000016245.1	kinectin_1	33	19219358	19250366	117.401	-0.441308	0.128892	11.6939	0.000627048	0.0106297	0.441308	FALSE	FALSE	NA	NA
ENSSTUG00000050451.1	podocalyxin-like	40	13182622	13197447	10.0829	-2.19456	0.629667	11.6902	0.00062831	0.0106387	2.19456	TRUE	FALSE	NA	NA
ENSSTUG00000026961.1	leucine-rich_repeat_transmembrane_neuronal_protein_4-like	12	74217467	74281641	1.96402	3.32665	1.02	11.6792	0.000632025	0.0106718	3.32665	TRUE	TRUE	GO:0005615	Cellular Anatomical Entity
ENSSTUG00000007038.1	EH_domain_containing_2	13	88422580	88438971	24.5053	-1.96899	0.555865	11.6754	0.000633307	0.0106718	1.96899	TRUE	FALSE	NA	NA
ENSSTUG00000021056.1	uncharacterized_LOC115165656	3	58998676	58999899	3.4435	2.34675	0.711385	11.6781	0.000632392	0.0106718	2.34675	TRUE	FALSE	NA	NA
ENSSTUG00000047019.1	pyroglutamyl-peptidase_1-like	31	31132346	31141724	37.348	1.16629	0.340485	11.6771	0.000632732	0.0106718	1.16629	TRUE	FALSE	NA	NA
ENSSTUG00000004877.1	SHC-transforming_protein_2-like	4	53336987	53363968	805.267	1.31861	0.383302	11.6779	0.000632456	0.0106718	1.31861	FALSE	FALSE	NA	NA
ENSSTUG00000014736.1	ankyrin_and_armadillo_repeat_containing	20	44159344	44170202	7.48265	2.38775	0.714832	11.6752	0.000633393	0.0106718	2.38775	FALSE	FALSE	NA	NA
ENSSTUG00000015763.1	N-alpha-acetyltransferase_50	2	14379881	14383321	55.8942	-1.06352	0.306819	11.6788	0.000632166	0.0106718	1.06352	FALSE	FALSE	NA	NA
ENSSTUG00000018086.1	acid_sensing_ion_channel_subunit_1	16	9408135	9515416	228.204	-0.844897	0.244395	11.6832	0.00063067	0.0106718	0.844897	FALSE	FALSE	NA	NA
ENSSTUG00000012954.1	phosphoinositide_3-kinase_adapter_protein_1-like	5	28138321	28165032	35.5643	-0.831451	0.243095	11.6712	0.000634754	0.0106881	0.831451	FALSE	FALSE	NA	NA
ENSSTUG00000000821.1	patatin_like_phospholipase_domain_containing_4	6	45175194	45178228	29.2063	1.02682	0.299937	11.6634	0.000637413	0.0107196	1.02682	TRUE	FALSE	NA	NA
ENSSTUG00000031053.1	zinc_finger_CCCH_domain-containing_protein_7B-like	32	17842653	17855489	55.9918	0.903455	0.265561	11.6641	0.000637189	0.0107196	0.903455	FALSE	FALSE	NA	NA
ENSSTUG00000019334.1	alpha-actinin-4-like	26	13613680	13659895	157.056	-0.97789	0.282429	11.6587	0.000639015	0.0107399	0.97789	FALSE	FALSE	NA	NA
ENSSTUG00000012729.1	protein_KIAA0556-like	2	60218769	60251627	108.604	0.875103	0.256539	11.6542	0.00064059	0.0107598	0.875103	FALSE	FALSE	NA	NA
ENSSTUG00000015097.1	homeodomain-interacting_protein_kinase_1-like	30	11757395	11780425	26.9856	1.27716	0.375016	11.6506	0.000641817	0.0107738	1.27716	FALSE	FALSE	NA	NA
ENSSTUG00000035413.1	secretagogin-like	CAAJIE010000576.1	164751	188783	2.03268	-3.91992	1.17813	11.6412	0.000645065	0.0108216	3.91992	TRUE	FALSE	NA	NA
ENSSTUG00000007083.1	chondroitin_sulfate_proteoglycan_4-like	15	55698629	55718022	13.1476	-2.22398	0.624827	11.6386	0.000645976	0.0108302	2.22398	FALSE	FALSE	NA	NA
ENSSTUG00000004205.1	annexin_A4-like	23	14330411	14337212	1953.25	-0.627405	0.182385	11.636	0.000646866	0.0108385	0.627405	FALSE	FALSE	NA	NA
ENSSTUG00000011565.1	fibroblast_growth_factor_receptor_3	25	400211	569200	14.8002	-1.27948	0.373322	11.6303	0.000648857	0.0108483	1.27948	TRUE	TRUE	GO:0008284	Cellular Process, Biological Regulation
ENSSTUG00000032034.1	cytoplasmic_linker_associated_protein_2	34	24224032	24318702	211.946	-0.507255	0.14797	11.6322	0.000648194	0.0108483	0.507255	FALSE	FALSE	NA	NA
ENSSTUG00000046667.1	3-hydroxyisobutyrate_dehydrogenase,_mitochondrial-like	36	13312002	13352405	82.0506	0.987716	0.289172	11.6305	0.000648778	0.0108483	0.987716	FALSE	TRUE	NA	NA
ENSSTUG00000048165.1	U3_small_nucleolar_RNA-associated_protein_14_homolog_A-like	12	81976081	81987318	190.117	-0.820369	0.237799	11.6298	0.000649046	0.0108483	0.820369	FALSE	FALSE	NA	NA
ENSSTUG00000033408.1	proline-rich_transmembrane_protein_4-like	7	360186	370610	6.25846	2.38417	0.712151	11.6255	0.000650537	0.0108666	2.38417	FALSE	FALSE	NA	NA
ENSSTUG00000025453.1	H(+)/Cl(-)_exchange_transporter_7-like	1	77828871	77911421	50.9804	0.671159	0.197045	11.6182	0.000653095	0.0108975	0.671159	FALSE	FALSE	NA	NA
ENSSTUG00000047596.1	SWI/SNF-related_matrix-associated_actin-dependent_regulator_of_chromatin_subfamily_B_member_1	12	51314759	51331884	17.7849	1.44284	0.424208	11.6179	0.000653189	0.0108975	1.44284	FALSE	FALSE	NA	NA
ENSSTUG00000028590.1	thrombospondin-1-like	33	21408830	21419352	135.21	-1.16243	0.334639	11.5998	0.000659586	0.0109975	1.16243	FALSE	TRUE	NA	NA
ENSSTUG00000008706.1	potassium-transporting_ATPase_alpha_chain_1-like	3	62230980	62240837	6.31815	-2.37993	0.683529	11.5924	0.000662202	0.0110295	2.37993	FALSE	FALSE	NA	NA
ENSSTUG00000033119.1	RNA_binding_motif_protein_19	9	23288314	23300222	244.251	-0.521077	0.152137	11.5921	0.00066231	0.0110295	0.521077	FALSE	FALSE	NA	NA
ENSSTUG00000005130.1	THO_complex_subunit_2-like	15	39419029	39489762	225.031	-0.38303	0.112262	11.5751	0.000668396	0.011124	0.38303	FALSE	FALSE	NA	NA
ENSSTUG00000036621.1	galectin-9B-like	13	72095333	72120629	336.182	1.01044	0.29639	11.5657	0.000671796	0.0111738	1.01044	TRUE	FALSE	NA	NA
ENSSTUG00000046838.1	transformer-2_protein_homolog_alpha-like	36	13631913	13638595	183.427	-0.409869	0.12021	11.5636	0.000672568	0.0111798	0.409869	FALSE	FALSE	NA	NA
ENSSTUG00000017695.1		14	67619150	67624072	36.0148	0.992242	0.291941	11.5622	0.000673049	0.011181	0.992242	FALSE	FALSE	NA	NA
ENSSTUG00000043737.1	protein_BTG2-like	14	43715758	43718448	128.731	-0.897069	0.260526	11.557	0.000674936	0.0112055	0.897069	FALSE	FALSE	NA	NA
ENSSTUG00000050536.1	MAGUK_p55_subfamily_member_5-A-like	35	11173877	11202854	3.99719	-2.07688	0.629904	11.5531	0.000676369	0.0112131	2.07688	TRUE	FALSE	NA	NA
ENSSTUG00000004576.1	pseudokinase_FAM20A-like	10	23344546	23352316	58.9605	1.73738	0.504977	11.5524	0.000676626	0.0112131	1.73738	FALSE	FALSE	NA	NA
ENSSTUG00000012743.1	endoplasmic_reticulum_membrane_sensor_NFE2L1-like	10	8279567	8287345	51.0524	-0.917437	0.267222	11.5534	0.000676256	0.0112131	0.917437	FALSE	FALSE	NA	NA
ENSSTUG00000048996.1	tripartite_motif-containing_protein_65-like	10	18314515	18370637	160.553	0.546426	0.160933	11.5452	0.000679239	0.0112495	0.546426	FALSE	FALSE	NA	NA
ENSSTUG00000019360.1	complement_C7	27	5449903	5456748	45.9368	-1.79581	0.510195	11.5378	0.000681967	0.0112616	1.79581	TRUE	FALSE	NA	NA
ENSSTUG00000007719.1	butyrophilin_subfamily_1_member_A1-like	32	21535026	21539651	40.9061	1.19033	0.351296	11.5376	0.00068203	0.0112616	1.19033	FALSE	FALSE	NA	NA
ENSSTUG00000017449.1	transmembrane_protein_131-like	4	21258141	21350081	50.8748	0.801563	0.236299	11.539	0.000681513	0.0112616	0.801563	FALSE	FALSE	NA	NA
ENSSTUG00000027059.1	activator_of_HSP90_ATPase_activity_1	35	12548465	12559137	164.804	-0.659371	0.192612	11.538	0.000681895	0.0112616	0.659371	FALSE	FALSE	NA	NA
ENSSTUG00000034744.1	myelin_protein_zero-like_protein_3	13	55779209	55786129	45.8472	1.03094	0.303604	11.541	0.000680797	0.0112616	1.03094	FALSE	FALSE	NA	NA
ENSSTUG00000017606.1	serine_and_arginine_rich_splicing_factor_7	38	19917554	19933273	34.5025	0.86228	0.254803	11.5346	0.000683126	0.0112728	0.86228	FALSE	FALSE	NA	NA
ENSSTUG00000044777.1		17	55883560	56043446	128.666	1.29634	0.379494	11.5324	0.000683928	0.0112792	1.29634	TRUE	FALSE	NA	NA
ENSSTUG00000030686.1	delta-1-pyrroline-5-carboxylate_synthase-like	2	57045858	57059955	25.5461	1.59352	0.465419	11.5286	0.000685341	0.0112828	1.59352	TRUE	TRUE	GO:0005739,GO:0055114	Cellular Anatomical Entity, Metabolic Process
ENSSTUG00000015591.1	pleckstrin_homology_domain-containing_family_A_member_6-like	16	21328370	21508047	9.93584	-1.9473	0.566352	11.5273	0.000685801	0.0112828	1.9473	TRUE	FALSE	NA	NA
ENSSTUG00000026274.1	ribonucleoprotein_PTB-binding_1-like	CAAJIE010001275.1	30438	40419	8.05509	2.05174	0.621507	11.5278	0.000685628	0.0112828	2.05174	FALSE	FALSE	NA	NA
ENSSTUG00000034360.1	connector_enhancer_of_kinase_suppressor_of_ras_3-like	35	27158480	27204323	99.3494	0.791554	0.23317	11.5306	0.000684607	0.0112828	0.791554	FALSE	FALSE	NA	NA
ENSSTUG00000050854.1	1-acyl-sn-glycerol-3-phosphate_acyltransferase_gamma-like	24	16617768	16641119	12.1866	-1.20894	0.354969	11.5231	0.000687376	0.0112883	1.20894	TRUE	FALSE	NA	NA
ENSSTUG00000015897.1	adapter_molecule_crk-like	26	10781575	10788661	129.111	-0.539135	0.157999	11.5247	0.000686759	0.0112883	0.539135	FALSE	FALSE	NA	NA
ENSSTUG00000040789.1	serotransferrin-2-like	31	27886281	27935839	622752	-0.586951	0.171546	11.524	0.000687038	0.0112883	0.586951	FALSE	TRUE	NA	NA
ENSSTUG00000038740.1	peptidyl-prolyl_cis-trans_isomerase_FKBP14-like	36	4802959	4811130	60.2826	1.26854	0.372326	11.5197	0.000688629	0.0113021	1.26854	TRUE	FALSE	NA	NA
ENSSTUG00000000609.1	importin_4	6	19842300	19856588	183.231	-0.835811	0.243416	11.5103	0.000692128	0.011328	0.835811	FALSE	FALSE	NA	NA
ENSSTUG00000005575.1	glucocorticoid_receptor	19	10853802	10965910	88.1954	0.911917	0.268712	11.5087	0.000692703	0.011328	0.911917	FALSE	FALSE	NA	NA
ENSSTUG00000017455.1	2-oxoglutarate_and_iron_dependent_oxygenase_domain_containing_2	27	9939506	9942420	42.9913	0.64079	0.189542	11.5137	0.000690868	0.011328	0.64079	FALSE	TRUE	NA	NA
ENSSTUG00000029102.1	collagen_alpha-1(XVIII)_chain-like	20	49019933	49221675	155.267	1.56401	0.455901	11.5102	0.000692158	0.011328	1.56401	FALSE	TRUE	NA	NA
ENSSTUG00000034284.1	DNA_polymerase_zeta_catalytic_subunit-like	35	23482043	23531640	71.9917	0.9868	0.290716	11.5113	0.000691752	0.011328	0.9868	FALSE	FALSE	NA	NA
ENSSTUG00000035733.1	aspartate_aminotransferase,_mitochondrial-like	17	27147549	27158703	314.532	0.533644	0.157463	11.509	0.000692582	0.011328	0.533644	FALSE	FALSE	NA	NA
ENSSTUG00000020457.1	ras-related_protein_rab7-like	14	32741470	32758913	242.64	-0.756603	0.220789	11.5073	0.000693239	0.0113292	0.756603	FALSE	FALSE	NA	NA
ENSSTUG00000039024.1	dnaJ_homolog_subfamily_C_member_8-like	34	1603295	1607941	239.855	-0.500273	0.146688	11.5063	0.000693605	0.0113292	0.500273	FALSE	FALSE	NA	NA
ENSSTUG00000050361.1	sentrin-specific_protease_2-like	6	50248773	50253676	37.9442	-0.74678	0.219321	11.5018	0.000695293	0.0113499	0.74678	FALSE	FALSE	NA	NA
ENSSTUG00000038417.1	kelch-like_ECH-associated_protein_1	14	73931531	73944859	132.801	-0.815119	0.237876	11.4977	0.000696805	0.0113678	0.815119	FALSE	FALSE	NA	NA
ENSSTUG00000039069.1	uncharacterized_LOC115165016	27	39610576	39611199	28.0851	-2.57252	0.709685	11.4965	0.000697292	0.0113689	2.57252	FALSE	FALSE	NA	NA
ENSSTUG00000010514.1	repressor_of_RNA_polymerase_III_transcription_MAF1_homolog	6	30700719	30718504	181.94	1.25178	0.367413	11.487	0.000700861	0.0114203	1.25178	FALSE	FALSE	NA	NA
ENSSTUG00000011492.1	alkB_homolog_6	15	22832149	22858776	48.0597	0.632498	0.186938	11.4857	0.000701353	0.0114215	0.632498	FALSE	TRUE	NA	NA
ENSSTUG00000023781.1	protein_TASOR-like	30	30518367	30535879	248.282	-0.607136	0.177903	11.4845	0.000701794	0.0114219	0.607136	FALSE	FALSE	NA	NA
ENSSTUG00000045830.1	akirin-2-like	1	33501484	33506740	133.922	-0.509858	0.149773	11.4736	0.000705901	0.0114818	0.509858	FALSE	FALSE	NA	NA
ENSSTUG00000012663.1	solute_carrier_family_2_member_5	28	5883637	5896510	10.4599	2.45279	0.724942	11.4666	0.000708586	0.0115186	2.45279	FALSE	FALSE	NA	NA
ENSSTUG00000021488.1	spondin-1-like	12	22768254	22916426	17.7881	-1.64025	0.478994	11.4569	0.000712308	0.0115585	1.64025	TRUE	FALSE	NA	NA
ENSSTUG00000016176.1	dual_specificity_protein_phosphatase_CDC14A-like	9	34493106	34518556	40.8693	1.14263	0.337613	11.4591	0.000711466	0.0115585	1.14263	FALSE	FALSE	NA	NA
ENSSTUG00000043504.1	polyhomeotic-like_protein_2	2	15490800	15496880	126.796	-0.713259	0.20921	11.4575	0.000712065	0.0115585	0.713259	FALSE	FALSE	NA	NA
ENSSTUG00000012838.1	ubiquitin_domain-containing_protein_1	10	11925854	11939420	20.0645	1.26783	0.37358	11.4511	0.000714513	0.0115874	1.26783	FALSE	FALSE	NA	NA
ENSSTUG00000038819.1	spermidine_synthase	28	27588997	27595659	99.8105	-1.1684	0.338603	11.4497	0.000715057	0.0115893	1.1684	FALSE	FALSE	NA	NA
ENSSTUG00000018745.1	cytochrome_P450_2J2-like	4	45750873	45801718	11838.3	1.06973	0.315315	11.4385	0.000719382	0.0116524	1.06973	FALSE	TRUE	NA	NA
ENSSTUG00000000222.1	cohesin_subunit_SA-2-like	3	10472869	10503680	146.4	-0.614186	0.180468	11.4353	0.000720607	0.0116627	0.614186	FALSE	FALSE	NA	NA
ENSSTUG00000040763.1	lysosomal_acid_glucosylceramidase-like	37	2021377	2034213	27.4813	1.10747	0.328137	11.4347	0.000720867	0.0116627	1.10747	FALSE	FALSE	NA	NA
ENSSTUG00000011865.1	neurobeachin-like	19	3212556	3462803	16.4246	1.5251	0.450142	11.4252	0.000724537	0.0117093	1.5251	TRUE	FALSE	NA	NA
ENSSTUG00000036606.1	staphylococcal_nuclease_domain-containing_protein_1-like	40	5649330	5965339	1006.03	0.735172	0.21756	11.425	0.000724609	0.0117093	0.735172	FALSE	FALSE	NA	NA
ENSSTUG00000021435.1		CAAJIE010000468.1	60561	78179	49.977	1.70541	0.498675	11.4196	0.000726723	0.0117365	1.70541	TRUE	FALSE	NA	NA
ENSSTUG00000012327.1	inactive_rhomboid_protein_1	32	15735677	15779957	28.2171	-1.27998	0.372374	11.4138	0.000729016	0.0117666	1.27998	FALSE	FALSE	NA	NA
ENSSTUG00000008505.1	midkine-B-like	12	8978218	8994059	194.608	-2.57216	0.708286	11.405	0.000732481	0.0118155	2.57216	TRUE	FALSE	NA	NA
ENSSTUG00000007796.1	E3_ubiquitin-protein_ligase_MARCH5-like	5	27050956	27088272	20.402	0.885429	0.263327	11.3962	0.000735959	0.0118646	0.885429	FALSE	FALSE	NA	NA
ENSSTUG00000012106.1	transmembrane_protein_254	18	25451826	25455306	725.154	0.695186	0.206074	11.3943	0.000736685	0.0118686	0.695186	FALSE	FALSE	NA	NA
ENSSTUG00000027870.1	calcineurin_B_homologous_protein_1-like	33	40716389	40733200	297.044	-0.785763	0.23019	11.3923	0.000737497	0.0118686	0.785763	FALSE	FALSE	NA	NA
ENSSTUG00000041493.1	GSK-3-binding_protein-like	37	20092423	20092911	79.9639	1.67708	0.490868	11.3922	0.000737516	0.0118686	1.67708	FALSE	FALSE	NA	NA
ENSSTUG00000014698.1	solute_carrier_family_40_member_1	20	44079568	44115276	196.285	1.1192	0.330482	11.391	0.000738022	0.0118697	1.1192	FALSE	FALSE	NA	NA
ENSSTUG00000038469.1	trafficking_protein_particle_complex_subunit_10-like	39	20775484	20799619	151.285	-0.451324	0.133293	11.3867	0.000739723	0.0118901	0.451324	FALSE	FALSE	NA	NA
ENSSTUG00000017308.1	kell_blood_group_glycoprotein-like	37	9320800	9328479	118.984	-1.29422	0.374474	11.3847	0.000740506	0.0118957	1.29422	FALSE	FALSE	NA	NA
ENSSTUG00000006453.1	caspase-8-like	31	9783782	9799210	51.2697	0.919041	0.272763	11.383	0.00074121	0.0119	0.919041	FALSE	FALSE	NA	NA
ENSSTUG00000017371.1	septin-9-like	14	67462518	67563728	37.8903	-0.974704	0.285921	11.3791	0.000742747	0.0119176	0.974704	FALSE	FALSE	NA	NA
ENSSTUG00000048543.1	N-acyl-aromatic-L-amino_acid_amidohydrolase_(carboxylate-forming)_B-like	4	16899544	16906264	83.8528	0.874572	0.259274	11.3771	0.000743565	0.0119237	0.874572	FALSE	FALSE	NA	NA
ENSSTUG00000036746.1	RNA_polymerase_II_elongation_factor_ELL2-like	7	2025517	2061345	43.9581	1.19088	0.353017	11.3756	0.000744151	0.0119261	1.19088	FALSE	FALSE	NA	NA
ENSSTUG00000002013.1	integrin_subunit_alpha_3	2	59444738	59494507	3.90178	-2.07023	0.629948	11.3655	0.000748215	0.0119842	2.07023	TRUE	FALSE	NA	NA
ENSSTUG00000002833.1	acyl-CoA_dehydrogenase_medium_chain	21	50724609	50736704	1392.45	0.550636	0.163569	11.3623	0.000749494	0.0119908	0.550636	FALSE	TRUE	NA	NA
ENSSTUG00000006257.1	V-type_proton_ATPase_subunit_S1-like	28	571779	658744	113.555	-0.518273	0.153286	11.3623	0.000749508	0.0119908	0.518273	FALSE	FALSE	NA	NA
ENSSTUG00000033300.1	growth_hormone_regulated_TBC_protein_1	39	11150381	11181466	64.4933	-0.845997	0.248702	11.3362	0.000760096	0.0121531	0.845997	FALSE	FALSE	NA	NA
ENSSTUG00000003197.1	interphotoreceptor_matrix_proteoglycan_2-like	20	29695965	29714470	43.3073	-1.1592	0.338722	11.3216	0.000766112	0.0122421	1.1592	FALSE	FALSE	NA	NA
ENSSTUG00000012934.1	protein_FAM204A-like	5	28060347	28096338	60.745	0.834461	0.248743	11.3134	0.000769498	0.012289	0.834461	FALSE	FALSE	NA	NA
ENSSTUG00000008236.1	lysophosphatidic_acid_receptor_6-like	13	76097612	76098712	13.0693	1.78076	0.529665	11.3065	0.000772345	0.01232	1.78076	FALSE	FALSE	NA	NA
ENSSTUG00000018399.1	protein_phosphatase_methylesterase_1-like	15	40342550	40385964	84.8494	0.736409	0.219034	11.307	0.000772163	0.01232	0.736409	FALSE	FALSE	NA	NA
ENSSTUG00000038025.1	nuclear_receptor_subfamily_2_group_F_member_5	3	53339040	53357253	72.9212	0.897934	0.267274	11.3016	0.00077442	0.0123459	0.897934	FALSE	FALSE	NA	NA
ENSSTUG00000040140.1	DEP_domain-containing_protein_1A-like	22	21870358	21879347	10.894	1.21514	0.364656	11.2979	0.000775967	0.0123633	1.21514	FALSE	FALSE	NA	NA
ENSSTUG00000033456.1	epithelial_membrane_protein_2-like	1	54160773	54180263	18.0064	-2.28285	0.658292	11.2906	0.000778993	0.0124043	2.28285	TRUE	FALSE	NA	NA
ENSSTUG00000046300.1	F-box_only_protein_22-like	29	15468160	15474660	67.336	0.679712	0.202732	11.2864	0.000780768	0.0124253	0.679712	FALSE	FALSE	NA	NA
ENSSTUG00000041460.1	protein_DEK-like	37	20046040	20051786	111.405	-0.713763	0.210797	11.2809	0.000783092	0.012455	0.713763	FALSE	FALSE	NA	NA
ENSSTUG00000038729.1	vesicle-trafficking_protein_SEC22b-B	22	19531229	19536859	3504.17	-0.879574	0.258236	11.2788	0.000783992	0.012462	0.879574	FALSE	FALSE	NA	NA
ENSSTUG00000041352.1	cytoplasmic_protein_NCK2-like	39	17134615	17173813	16.4331	-1.23122	0.364474	11.2712	0.000787196	0.0125057	1.23122	TRUE	FALSE	NA	NA
ENSSTUG00000030950.1	gamma-aminobutyric_acid_receptor_subunit_beta-1-like	25	23392654	23450348	2.04605	-4.609	1.36045	11.2659	0.000789423	0.0125265	4.609	TRUE	FALSE	NA	NA
ENSSTUG00000044479.1	SEC14-like_protein_2	23	34900929	34913453	751.36	0.736183	0.219419	11.2669	0.000789024	0.0125265	0.736183	FALSE	FALSE	NA	NA
ENSSTUG00000021107.1	calpain-1_catalytic_subunit-like	5	53444983	53472256	185.673	0.905959	0.269855	11.2635	0.000790467	0.0125357	0.905959	FALSE	FALSE	NA	NA
ENSSTUG00000008150.1	MALT1_paracaspase	27	26793112	26801645	30.9247	-0.851702	0.252315	11.2537	0.000794634	0.0125945	0.851702	FALSE	FALSE	NA	NA
ENSSTUG00000007871.1	junctional_adhesion_molecule_A-like	7	30024263	30041375	114.514	-0.662421	0.196322	11.2504	0.000796072	0.0126054	0.662421	FALSE	FALSE	NA	NA
ENSSTUG00000024465.1	uncharacterized_LOC115172915	33	36290693	36293295	23.2068	1.46792	0.43656	11.25	0.00079625	0.0126054	1.46792	FALSE	FALSE	NA	NA
ENSSTUG00000029357.1	carboxy-terminal_domain_RNA_polymerase_II_polypeptide_A_small_phosphatase_1-like	39	5731201	5739365	100.275	0.534797	0.159704	11.242	0.000799691	0.0126452	0.534797	FALSE	FALSE	NA	NA
ENSSTUG00000037932.1	NADH:ubiquinone_oxidoreductase_core_subunit_S2	8	17179025	17188704	449.992	0.639915	0.190989	11.242	0.000799678	0.0126452	0.639915	FALSE	TRUE	NA	NA
ENSSTUG00000024346.1		CAAJIE010000549.1	143467	169427	151.546	1.12286	0.334041	11.2387	0.000801083	0.0126599	1.12286	TRUE	FALSE	NA	NA
ENSSTUG00000026085.1	nucleoporin_93	17	25806553	25846569	97.2142	-0.977318	0.287438	11.2293	0.000805166	0.0127023	0.977318	FALSE	FALSE	NA	NA
ENSSTUG00000036485.1	RIO_kinase_2	9	23752673	23788001	193.053	-0.615178	0.182282	11.2313	0.000804292	0.0127023	0.615178	FALSE	FALSE	NA	NA
ENSSTUG00000047359.1	zinc_finger_and_BTB_domain-containing_protein_38-like	5	41551686	41556791	46.4089	-1.24233	0.363877	11.2293	0.000805152	0.0127023	1.24233	FALSE	FALSE	NA	NA
ENSSTUG00000047775.1	PHD_finger_protein_20-like	28	28970391	28989984	111.963	-0.527869	0.157	11.2234	0.000807737	0.0127355	0.527869	FALSE	FALSE	NA	NA
ENSSTUG00000034906.1	large_neutral_amino_acids_transporter_small_subunit_3-like	11	6340128	6364998	63.8376	-0.939955	0.277353	11.2192	0.000809563	0.0127569	0.939955	FALSE	FALSE	NA	NA
ENSSTUG00000032963.1	zinc_finger_protein_629-like	3	65533180	65584163	23.364	1.47845	0.440388	11.2179	0.000810138	0.0127586	1.47845	FALSE	FALSE	NA	NA
ENSSTUG00000040383.1	EEF1A_lysine_methyltransferase_1	24	31012893	31015180	57.8523	0.892321	0.266834	11.2143	0.000811673	0.0127754	0.892321	FALSE	FALSE	NA	NA
ENSSTUG00000004244.1	monocarboxylate_transporter_7-like	10	23304888	23313339	89.9181	1.08791	0.32456	11.2053	0.000815618	0.0128301	1.08791	FALSE	TRUE	NA	NA
ENSSTUG00000019568.1	guanine_nucleotide_exchange_factor_VAV3-like	6	7438531	7594939	4.55126	2.17894	0.641986	11.1853	0.000824471	0.0129619	2.17894	TRUE	FALSE	NA	NA
ENSSTUG00000040999.1	plasminogen_activator_inhibitor_1_RNA-binding_protein-like	31	34761103	34785597	40.6942	0.950324	0.286344	11.1806	0.000826586	0.0129876	0.950324	FALSE	FALSE	NA	NA
ENSSTUG00000035292.1	beta-1_adrenergic_receptor-like	9	19379869	19390998	18.7806	-1.40544	0.413707	11.1783	0.000827602	0.0129961	1.40544	TRUE	FALSE	NA	NA
ENSSTUG00000036636.1	ubiquitin-associated_protein_2-like	14	46340623	46376886	162.599	0.588417	0.176178	11.1761	0.000828567	0.0130038	0.588417	FALSE	FALSE	NA	NA
ENSSTUG00000022053.1	B-cell_CLL/lymphoma_7_protein_family_member_B-B-like	26	14127598	14130887	186.853	0.7239	0.216896	11.1675	0.000832431	0.0130569	0.7239	FALSE	FALSE	NA	NA
ENSSTUG00000007169.1	ubiquitin-60S_ribosomal_protein_L40-like	22	12211864	12214319	4038.64	0.782844	0.234382	11.1539	0.000838559	0.0131455	0.782844	FALSE	FALSE	NA	NA
ENSSTUG00000048476.1	uncharacterized_aarF_domain-containing_protein_kinase_5-like	34	17454432	17462551	46.4722	1.16755	0.348217	11.1494	0.000840601	0.0131699	1.16755	TRUE	FALSE	NA	NA
ENSSTUG00000050847.1	aryl_hydrocarbon_receptor_nuclear_translocator-like_protein_1	29	27842637	27865951	46.5119	-0.831152	0.247766	11.1462	0.000842054	0.0131851	0.831152	FALSE	FALSE	NA	NA
ENSSTUG00000024534.1	zinc_finger_protein_638-like	CAAJIE010000550.1	162996	262245	360.763	-0.431949	0.128875	11.1439	0.000843079	0.0131936	0.431949	FALSE	FALSE	NA	NA
ENSSTUG00000027400.1	TEN1_subunit_of_CST_complex	38	15147793	15149547	28.5395	1.43328	0.426553	11.1397	0.000844974	0.0132156	1.43328	FALSE	FALSE	NA	NA
ENSSTUG00000019899.1	cathepsin_L1-like	23	7618223	7764089	8.99504	-1.38822	0.419882	11.1304	0.000849229	0.0132442	1.38822	TRUE	TRUE	GO:0005615	Cellular Anatomical Entity
ENSSTUG00000006058.1	lysosome-associated_membrane_glycoprotein_3-like	4	46052785	46055121	12.0807	1.53083	0.457775	11.1306	0.000849147	0.0132442	1.53083	TRUE	FALSE	NA	NA
ENSSTUG00000004645.1	liprin-alpha-1-like	12	44934675	45012289	386.686	-0.508068	0.151378	11.1333	0.000847923	0.0132442	0.508068	FALSE	FALSE	NA	NA
ENSSTUG00000009095.1	mitogen-activated_protein_kinase_6-like	29	2628532	2649362	115.491	-1.33332	0.389702	11.1323	0.000848367	0.0132442	1.33332	FALSE	FALSE	NA	NA
ENSSTUG00000040980.1		CAAJIE010000581.1	186240	213967	89.4412	-0.691603	0.205982	11.1313	0.000848839	0.0132442	0.691603	FALSE	FALSE	NA	NA
ENSSTUG00000046588.1	ATP-dependent_DNA_helicase_Q1-like	8	31232876	31255550	31.1621	-0.984783	0.293092	11.1292	0.000849807	0.0132456	0.984783	FALSE	FALSE	NA	NA
ENSSTUG00000017690.1	endothelial_transcription_factor_GATA-2-like	14	20422445	20437679	48.3684	-1.01751	0.301361	11.1278	0.000850428	0.0132477	1.01751	TRUE	FALSE	NA	NA
ENSSTUG00000035291.1	p21_(RAC1)_activated_kinase_2	22	20668180	20686415	39.7616	0.66962	0.202217	11.1095	0.000858866	0.0133715	0.66962	FALSE	FALSE	NA	NA
ENSSTUG00000003986.1	spindle_and_kinetochore-associated_protein_2	15	30409197	30435550	55.1653	0.764782	0.229638	11.1075	0.000859783	0.0133782	0.764782	FALSE	FALSE	NA	NA
ENSSTUG00000038059.1		10	21378736	21380073	278.838	0.487524	0.146508	11.1039	0.000861466	0.0133967	0.487524	FALSE	FALSE	NA	NA
ENSSTUG00000010035.1	protein_kinase_C_and_casein_kinase_II_substrate_protein_3-like	29	36668700	36700838	250.528	0.925809	0.277637	11.1011	0.000862754	0.0134014	0.925809	FALSE	FALSE	NA	NA
ENSSTUG00000023782.1	integrin_subunit_alpha_V	20	4446126	4525194	303.09	-0.540059	0.161118	11.1021	0.000862302	0.0134014	0.540059	FALSE	FALSE	NA	NA
ENSSTUG00000004963.1		6	28839261	28841577	321.379	1.67226	0.49501	11.0994	0.00086355	0.0134062	1.67226	TRUE	FALSE	NA	NA
ENSSTUG00000029437.1	phosphatidylinositol_3,4,5-trisphosphate_3-phosphatase_and_dual-specificity_protein_phosphatase_PTEN	10	14109302	14121212	68.1247	-0.539376	0.161525	11.0814	0.000871972	0.0135292	0.539376	FALSE	FALSE	NA	NA
ENSSTUG00000031149.1	uncharacterized_LOC115202112	11	4178773	4204571	18.9457	-1.53258	0.453438	11.0799	0.000872698	0.0135328	1.53258	TRUE	FALSE	NA	NA
ENSSTUG00000033102.1	ras_GTPase-activating-like_protein_IQGAP1	9	24716594	24789934	1603.96	0.585249	0.176049	11.0763	0.000874362	0.0135509	0.585249	FALSE	FALSE	NA	NA
ENSSTUG00000019132.1		25	48836067	48843694	48.4066	1.35406	0.404999	11.0728	0.000876053	0.0135577	1.35406	TRUE	FALSE	NA	NA
ENSSTUG00000009895.1	melanoma_inhibitory_activity_protein_2-like	25	19387698	19420150	498.131	0.57795	0.173914	11.0723	0.000876292	0.0135577	0.57795	FALSE	FALSE	NA	NA
ENSSTUG00000022836.1	phytanoyl-CoA_2-hydroxylase	40	14997390	15003592	5445.5	0.439149	0.132152	11.0739	0.000875506	0.0135577	0.439149	FALSE	FALSE	NA	NA
ENSSTUG00000049777.1	leukotriene_A-4_hydrolase-like	40	21602264	21611468	26.0481	-1.20146	0.355722	11.069	0.000877826	0.0135737	1.20146	FALSE	FALSE	NA	NA
ENSSTUG00000010047.1	axin-1-like	32	14439278	14472400	64.7732	0.870664	0.261327	11.0658	0.000879357	0.0135897	0.870664	FALSE	FALSE	NA	NA
ENSSTUG00000018529.1	GTPase_IMAP_family_member_4-like	32	40852788	40855526	19.6597	1.21546	0.365363	11.0616	0.000881328	0.0136124	1.21546	FALSE	FALSE	NA	NA
ENSSTUG00000021659.1	parkin_coregulated	25	41154912	41426236	12.4921	-1.80607	0.532209	11.0579	0.00088312	0.0136278	1.80607	TRUE	FALSE	NA	NA
ENSSTUG00000020684.1	A-kinase-interacting_protein_1-like	7	18948006	18949621	17.0471	1.67209	0.502136	11.0574	0.000883325	0.0136278	1.67209	FALSE	FALSE	NA	NA
ENSSTUG00000018929.1		CAAJIE010000542.1	240365	306195	391.066	0.818453	0.246113	11.0528	0.00088555	0.0136544	0.818453	FALSE	FALSE	NA	NA
ENSSTUG00000031073.1	bromodomain_adjacent_to_zinc_finger_domain_protein_1A-like	25	16402961	16439092	177.935	-0.625227	0.18675	11.0502	0.000886754	0.0136652	0.625227	FALSE	FALSE	NA	NA
ENSSTUG00000004608.1	histone-lysine_N-methyltransferase_EZH1-like	32	13313593	13332764	166.212	-1.20585	0.355651	11.0477	0.000887962	0.0136761	1.20585	FALSE	FALSE	NA	NA
ENSSTUG00000000928.1	pyruvate_kinase_PKM-like	3	74407315	74441883	2957.35	0.679027	0.204448	11.0445	0.000889508	0.0136845	0.679027	FALSE	FALSE	NA	NA
ENSSTUG00000044622.1	coiled-coil_domain-containing_protein_107-like	8	49383315	49387492	20.1371	1.15644	0.349346	11.0452	0.000889157	0.0136845	1.15644	FALSE	FALSE	NA	NA
ENSSTUG00000033902.1	immediate_early_response_gene_2_protein-like	14	75825513	75826121	64.2492	-1.22366	0.360943	11.0413	0.000891025	0.0137001	1.22366	FALSE	FALSE	NA	NA
ENSSTUG00000021063.1	eukaryotic_translation_initiation_factor_4E-binding_protein_2-like	9	22112124	22121033	49.9782	0.859954	0.259329	11.0402	0.000891576	0.0137008	0.859954	FALSE	FALSE	NA	NA
ENSSTUG00000015955.1		15	1260106	1272553	11.8988	-2.31018	0.650294	11.0386	0.000892351	0.013705	2.31018	TRUE	FALSE	NA	NA
ENSSTUG00000033938.1	testis-expressed_protein_264-like	14	33663481	33837603	328.04	0.707368	0.212928	11.0364	0.000893397	0.0137133	0.707368	FALSE	FALSE	NA	NA
ENSSTUG00000021685.1	zinc_finger_protein_OZF-like	38	26491609	26544025	37.707	1.0023	0.302869	11.0292	0.000896901	0.0137594	1.0023	FALSE	FALSE	NA	NA
ENSSTUG00000038732.1	nuclear_receptor_subfamily_2_group_F_member_5	37	23077890	23099310	200.101	0.789795	0.237745	11.0276	0.000897677	0.0137635	0.789795	FALSE	FALSE	NA	NA
ENSSTUG00000035604.1	hepatocyte_growth_factor-like	17	32266711	32301769	54.4937	-1.12944	0.335138	11.0253	0.000898781	0.013765	1.12944	TRUE	TRUE	GO:0005615	Cellular Anatomical Entity
ENSSTUG00000019395.1	retinal_Mueller_cells_isomerohydrolase	4	49379709	49392337	29.6503	-0.771983	0.232072	11.0256	0.000898631	0.013765	0.771983	FALSE	TRUE	NA	NA
ENSSTUG00000029823.1	translin-like	24	22816849	22819808	34.6184	0.97185	0.293153	11.0161	0.000903255	0.0138257	0.97185	FALSE	FALSE	NA	NA
ENSSTUG00000031805.1	V-type_proton_ATPase_subunit_H	31	44428197	44478551	368.453	0.492187	0.148409	11.0136	0.000904474	0.0138336	0.492187	FALSE	FALSE	NA	NA
ENSSTUG00000050280.1	synembryn-B-like	17	40065032	40100947	55.4056	0.668798	0.20192	11.0129	0.000904783	0.0138336	0.668798	FALSE	FALSE	NA	NA
ENSSTUG00000013073.1	phospholipid-transporting_ATPase_IC-like	23	45659296	45703886	4.92411	-1.83527	0.565683	11.0112	0.000905643	0.0138362	1.83527	TRUE	FALSE	NA	NA
ENSSTUG00000011233.1	SH3_domain_and_tetratricopeptide_repeat-containing_protein_1-like	5	56018171	56037248	296.793	0.878685	0.264675	11.0105	0.000905967	0.0138362	0.878685	FALSE	FALSE	NA	NA
ENSSTUG00000013271.1	hydroxymethylglutaryl-CoA_synthase,_cytoplasmic-like	23	42273382	42285718	643.666	2.22773	0.652371	10.995	0.000913576	0.0139446	2.22773	FALSE	TRUE	NA	NA
ENSSTUG00000013524.1	peroxisomal_biogenesis_factor_19-like	31	10955253	10958459	213.696	0.71164	0.21481	10.9899	0.000916102	0.0139753	0.71164	FALSE	TRUE	NA	NA
ENSSTUG00000026277.1	E3_ubiquitin-protein_ligase_rnf213-alpha-like	16	12755593	12817720	38.0101	-1.61201	0.473408	10.9879	0.000917093	0.0139826	1.61201	TRUE	FALSE	NA	NA
ENSSTUG00000005148.1	aminoacyl_tRNA_synthase_complex-interacting_multifunctional_protein_2-like	1	66375107	66378678	328.005	0.839774	0.253239	10.9859	0.000918067	0.0139896	0.839774	FALSE	FALSE	NA	NA
ENSSTUG00000040854.1	phosphomevalonate_kinase	37	19861702	19863047	26.2687	0.941866	0.28461	10.9847	0.000918691	0.0139913	0.941866	FALSE	TRUE	NA	NA
ENSSTUG00000039864.1	cyclic_AMP-dependent_transcription_factor_ATF-1-like	14	34660993	34702659	156.047	-0.463646	0.139471	10.976	0.000922994	0.014049	0.463646	FALSE	FALSE	NA	NA
ENSSTUG00000006143.1	SH3_domain-binding_protein_4-like	24	17785539	17812238	8.85749	-1.62249	0.490415	10.9712	0.000925411	0.0140723	1.62249	TRUE	FALSE	NA	NA
ENSSTUG00000051047.1	low-density_lipoprotein_receptor-related_protein_2-like	24	13987129	14040141	2.85832	-4.1585	1.22524	10.9709	0.000925558	0.0140723	4.1585	TRUE	FALSE	NA	NA
ENSSTUG00000015884.1		13	22375189	22376998	279.157	-0.704387	0.210763	10.958	0.000932015	0.0141626	0.704387	FALSE	FALSE	NA	NA
ENSSTUG00000043440.1	integrator_complex_subunit_13-like	8	43900130	43912857	69.767	0.560441	0.169807	10.9502	0.000935935	0.0142142	0.560441	FALSE	FALSE	NA	NA
ENSSTUG00000014485.1	hypoxia-inducible_factor_1-alpha-like	12	83570386	83582814	29.5448	-1.47681	0.435675	10.9474	0.000937332	0.0142275	1.47681	TRUE	FALSE	NA	NA
ENSSTUG00000015479.1	C-X-C_motif_chemokine_14-like	13	22257174	22261701	41.4056	-3.80908	1.02199	10.9404	0.000940884	0.0142735	3.80908	TRUE	FALSE	NA	NA
ENSSTUG00000004631.1	protein/nucleic_acid_deglycase_DJ-1-like	14	28733147	28740356	352.651	0.631712	0.191152	10.9374	0.000942447	0.0142813	0.631712	FALSE	TRUE	NA	NA
ENSSTUG00000033774.1		9	38550498	38553742	3713.39	-0.814582	0.243213	10.9382	0.000942002	0.0142813	0.814582	FALSE	FALSE	NA	NA
ENSSTUG00000029434.1	M-phase_phosphoprotein_8-like	32	17720716	17739294	10.465	-2.08624	0.626036	10.9314	0.000945473	0.0143192	2.08624	TRUE	FALSE	NA	NA
ENSSTUG00000019002.1	4-aminobutyrate_aminotransferase,_mitochondrial-like	32	43898087	43943755	244.405	1.62862	0.486814	10.9288	0.000946784	0.0143311	1.62862	FALSE	TRUE	NA	NA
ENSSTUG00000029553.1	cyclin_dependent_kinase_inhibitor_1B	7	13622222	13625834	40.9314	-1.07159	0.321266	10.9185	0.000952071	0.0144031	1.07159	TRUE	FALSE	NA	NA
ENSSTUG00000007198.1	C-C_motif_chemokine_25-like	17	17693461	17695668	22.1268	-2.0628	0.601904	10.9166	0.000953078	0.0144104	2.0628	TRUE	TRUE	GO:0005615	Cellular Anatomical Entity
ENSSTUG00000018298.1	inactive_tyrosine-protein_kinase_7-like	14	60309051	60349828	26.2635	-0.963439	0.291007	10.9107	0.000956083	0.0144478	0.963439	FALSE	FALSE	NA	NA
ENSSTUG00000049286.1	probable_E3_ubiquitin-protein_ligase_HECTD4	27	17862128	17920056	114.157	-0.652448	0.195839	10.908	0.000957502	0.0144612	0.652448	FALSE	FALSE	NA	NA
ENSSTUG00000047686.1	nuclear_receptor-binding_protein-like	33	28271397	28283137	82.0051	-0.631256	0.190424	10.9065	0.000958265	0.0144647	0.631256	FALSE	FALSE	NA	NA
ENSSTUG00000010641.1		1	62806065	62806418	6.74561	1.90957	0.595103	10.8998	0.000961722	0.0145089	1.90957	FALSE	FALSE	NA	NA
ENSSTUG00000022655.1	coiled-coil_domain-containing_protein_3-like	40	14906410	14915541	9.5246	-2.86796	0.830446	10.8971	0.000963144	0.0145174	2.86796	TRUE	FALSE	NA	NA
ENSSTUG00000028352.1		32	41937754	42327573	340.33	0.993422	0.3004	10.8967	0.000963352	0.0145174	0.993422	FALSE	FALSE	NA	NA
ENSSTUG00000006281.1	insulin-induced_gene_1_protein-like	6	29773180	29783939	270.172	1.23918	0.373393	10.8925	0.000965528	0.0145265	1.23918	TRUE	TRUE	GO:0008202,GO:0008203	Metabolic Process
ENSSTUG00000044613.1	keratin,_type_I_cytoskeletal_18-like	16	15394995	15404173	47.088	-1.59454	0.469481	10.8915	0.00096609	0.0145265	1.59454	TRUE	FALSE	NA	NA
ENSSTUG00000014158.1	adenylate_cyclase_type_6-like	28	11025785	11137868	175.358	0.857873	0.259886	10.8921	0.000965733	0.0145265	0.857873	FALSE	FALSE	NA	NA
ENSSTUG00000043280.1	BTB/POZ_domain-containing_protein_KCTD9-like	23	29702856	29706017	14.8314	1.36367	0.416395	10.8942	0.000964664	0.0145265	1.36367	FALSE	FALSE	NA	NA
ENSSTUG00000021696.1	pentatricopeptide_repeat_domain_2	12	57249415	57255847	43.9401	0.667581	0.202404	10.8896	0.000967044	0.0145328	0.667581	FALSE	TRUE	NA	NA
ENSSTUG00000020571.1	methionine_synthase_reductase-like	6	9324459	9346151	157.396	-0.855627	0.2562	10.8802	0.000971982	0.014593	0.855627	FALSE	TRUE	NA	NA
ENSSTUG00000041612.1	RING-box_protein_2	13	57463131	57465334	73.5847	0.741808	0.224879	10.8799	0.000972119	0.014593	0.741808	FALSE	FALSE	NA	NA
ENSSTUG00000019059.1	keratin,_type_I_cytoskeletal_18	28	9455090	9462257	2455.72	-0.580698	0.174767	10.8723	0.000976156	0.0146456	0.580698	FALSE	FALSE	NA	NA
ENSSTUG00000013742.1	ureidoimidazoline_(2-oxo-4-hydroxy-4-carboxy-5-)_decarboxylase	2	14040468	14041805	523.389	1.13892	0.344118	10.8699	0.000977386	0.0146486	1.13892	FALSE	TRUE	NA	NA
ENSSTUG00000050998.1	rho-related_BTB_domain-containing_protein_2-like	27	19986163	20000474	19.8225	1.30093	0.39472	10.8698	0.000977435	0.0146486	1.30093	FALSE	FALSE	NA	NA
ENSSTUG00000036154.1	CUGBP_Elav-like_family_member_4	29	28636353	28794582	2.84015	2.56171	0.839818	10.8671	0.000978902	0.0146545	2.56171	FALSE	FALSE	NA	NA
ENSSTUG00000048846.1	septin-10-like	39	18954178	18964576	87.934	-0.489665	0.147969	10.8671	0.000978898	0.0146545	0.489665	FALSE	FALSE	NA	NA
ENSSTUG00000038136.1	homeobox_protein_Hox-B1b-like	2	58419577	58421151	38.1816	1.64245	0.49615	10.8621	0.000981534	0.0146858	1.64245	FALSE	FALSE	NA	NA
ENSSTUG00000017958.1	serpin_H1-like	19	33231003	33239625	76.2365	-1.11042	0.33121	10.8548	0.000985409	0.0147315	1.11042	FALSE	TRUE	NA	NA
ENSSTUG00000019419.1	cysteine_protease_ATG4D-like	32	20088434	20095550	38.277	-0.795114	0.240019	10.8543	0.00098567	0.0147315	0.795114	FALSE	FALSE	NA	NA
ENSSTUG00000050328.1	desmoglein-2-like	21	29735950	29759131	9.92854	-1.71469	0.520413	10.8519	0.000986951	0.0147425	1.71469	TRUE	FALSE	NA	NA
ENSSTUG00000021163.1	MAP_kinase-activated_protein_kinase_2-like	14	32830127	32850704	162.951	0.741173	0.224967	10.8509	0.000987485	0.0147425	0.741173	FALSE	FALSE	NA	NA
ENSSTUG00000021664.1	chloride_intracellular_channel_protein_4-like	33	24284503	24313471	32.646	-0.94281	0.285321	10.8427	0.000991874	0.0147918	0.94281	FALSE	FALSE	NA	NA
ENSSTUG00000045514.1	rho_guanine_nucleotide_exchange_factor_19-like	28	25642373	25675549	99.9968	1.17408	0.355879	10.8429	0.000991777	0.0147918	1.17408	FALSE	FALSE	NA	NA
ENSSTUG00000016877.1	A-kinase_anchor_protein_10,_mitochondrial-like	19	30372277	30404414	29.5082	-0.951592	0.286826	10.8252	0.00100129	0.0149241	0.951592	FALSE	TRUE	NA	NA
ENSSTUG00000014467.1	calcium-binding_mitochondrial_carrier_protein_Aralar1-like	20	39186627	39205788	14.012	1.28475	0.391372	10.8215	0.00100327	0.0149454	1.28475	TRUE	FALSE	NA	NA
ENSSTUG00000035049.1	coiled-coil_domain-containing_protein_32-like	25	47962603	47967691	95.6062	0.519969	0.158159	10.8187	0.00100482	0.0149603	0.519969	FALSE	FALSE	NA	NA
ENSSTUG00000048390.1	sorting_nexin-21-like	28	29563536	29567146	27.8018	1.28896	0.391793	10.8173	0.00100556	0.0149632	1.28896	FALSE	FALSE	NA	NA
ENSSTUG00000026146.1	transmembrane_protein_168-like	7	45481706	45489106	43.3205	-0.765098	0.231261	10.816	0.00100626	0.0149654	0.765098	FALSE	FALSE	NA	NA
ENSSTUG00000047026.1	transcription_factor_jun-D-like	31	31141514	31142419	6.17605	-2.45149	0.726253	10.8089	0.00101015	0.015007	2.45149	TRUE	TRUE	GO:0009314,GO:0009612,GO:0032870,GO:0034097,GO:0042493,GO:0045597	Response to Stimulus
ENSSTUG00000021894.1	ras-related_protein_R-Ras2	12	25295092	25346479	103.745	0.838787	0.254958	10.8091	0.00101002	0.015007	0.838787	FALSE	FALSE	NA	NA
ENSSTUG00000034708.1	proliferating_cell_nuclear_antigen	27	13321198	13324190	172.948	-0.453325	0.137501	10.7988	0.00101564	0.0150683	0.453325	FALSE	FALSE	NA	NA
ENSSTUG00000050621.1	calmodulin	35	11274019	11289423	77.8403	-0.937303	0.282199	10.7983	0.00101594	0.0150683	0.937303	FALSE	FALSE	NA	NA
ENSSTUG00000051056.1	double-stranded_RNA-specific_editase_1-like	6	44460621	44523701	158.064	0.93505	0.284459	10.7994	0.00101533	0.0150683	0.93505	FALSE	FALSE	NA	NA
ENSSTUG00000029859.1	ankyrin_repeat_and_SOCS_box_containing_6	27	21938244	21942080	117.558	0.531048	0.161932	10.7962	0.0010171	0.0150774	0.531048	FALSE	FALSE	NA	NA
ENSSTUG00000039000.1	ribose-phosphate_pyrophosphokinase_2	39	14594561	14613594	759.664	0.57226	0.174393	10.7939	0.00101833	0.0150873	0.57226	FALSE	FALSE	NA	NA
ENSSTUG00000027526.1	complement_C8_alpha_chain	21	34310923	34317007	19793.2	-0.535075	0.161777	10.7894	0.00102082	0.015116	0.535075	FALSE	FALSE	NA	NA
ENSSTUG00000047789.1	ATP_synthase_subunit_g,_mitochondrial-like	19	52806340	52808085	145.234	1.04858	0.318487	10.783	0.00102439	0.0151606	1.04858	TRUE	TRUE	GO:0005739	Cellular Anatomical Entity
ENSSTUG00000017919.1	aldo-keto_reductase_family_1_member_B1-like	17	23044508	23049953	1106.33	0.793315	0.241555	10.782	0.00102494	0.0151606	0.793315	FALSE	TRUE	NA	NA
ENSSTUG00000043895.1	transmembrane_protein_263-like	14	43777016	43779671	9.90547	-2.15165	0.639833	10.7782	0.00102702	0.0151749	2.15165	TRUE	FALSE	NA	NA
ENSSTUG00000027946.1	protein_FAM83G-like	CAAJIE010000638.1	18303	114929	25.6834	-1.42379	0.424646	10.7783	0.001027	0.0151749	1.42379	FALSE	FALSE	NA	NA
ENSSTUG00000007030.1	FA_complementation_group_B	20	26277942	26284909	32.8988	1.21351	0.36981	10.7719	0.00103054	0.0152186	1.21351	TRUE	FALSE	NA	NA
ENSSTUG00000012519.1		2	13304767	13317722	30.0938	-0.951956	0.28728	10.7694	0.00103189	0.0152219	0.951956	FALSE	TRUE	NA	NA
ENSSTUG00000028864.1	ubiquitin-conjugating_enzyme_E2_L3	23	10126053	10131182	156.047	-0.925803	0.278071	10.77	0.00103156	0.0152219	0.925803	FALSE	FALSE	NA	NA
ENSSTUG00000036326.1	heat_shock_protein_beta-11-like	15	50892689	50893318	10.9334	-2.54384	0.737201	10.7685	0.00103244	0.0152219	2.54384	FALSE	FALSE	NA	NA
ENSSTUG00000027523.1		CAAJIE010000863.1	4036454	4037860	7.65818	-3.0676	0.882081	10.7657	0.00103398	0.0152365	3.0676	TRUE	FALSE	NA	NA
ENSSTUG00000034720.1	leucine-rich_repeat-containing_protein_17-like	17	34710894	34739738	47.4442	-1.7395	0.51351	10.7616	0.00103627	0.0152619	1.7395	TRUE	FALSE	NA	NA
ENSSTUG00000021283.1	H/ACA_ribonucleoprotein_complex_non-core_subunit_NAF1-like	CAAJIE010000447.1	615036	627631	60.9084	-0.795847	0.240658	10.7605	0.0010369	0.0152629	0.795847	FALSE	FALSE	NA	NA
ENSSTUG00000004438.1	cytochrome_P450_20A1-like	6	45628990	45634201	191.733	0.657752	0.200595	10.7562	0.0010393	0.01529	0.657752	FALSE	TRUE	NA	NA
ENSSTUG00000008597.1	AF4/FMR2_family_member_3	20	31563456	31592573	9.70212	-1.42045	0.43576	10.7489	0.0010434	0.015342	1.42045	TRUE	FALSE	NA	NA
ENSSTUG00000048307.1	ras-related_protein_Rab-34-like	26	21479516	21498609	16.1988	-1.49321	0.447843	10.7389	0.00104905	0.0154168	1.49321	TRUE	FALSE	NA	NA
ENSSTUG00000000914.1	rho_guanine_nucleotide_exchange_factor_38-like	4	4996325	5016407	92.2958	0.86734	0.264257	10.7374	0.00104993	0.0154214	0.86734	FALSE	FALSE	NA	NA
ENSSTUG00000022024.1	exportin-1	5	1354928	1443780	157.74	-1.07357	0.321782	10.7329	0.00105246	0.0154402	1.07357	FALSE	FALSE	NA	NA
ENSSTUG00000029154.1	ran-specific_GTPase-activating_protein-like	27	11820739	11827027	356.233	-0.812957	0.245153	10.7321	0.00105291	0.0154402	0.812957	FALSE	FALSE	NA	NA
ENSSTUG00000045600.1	paraplegin-like	29	30998438	31006137	53.446	0.712153	0.217705	10.7328	0.00105251	0.0154402	0.712153	FALSE	TRUE	NA	NA
ENSSTUG00000006583.1	integrin_alpha-2-like	15	55552430	55590568	2.68083	-3.98226	1.17614	10.728	0.00105529	0.0154588	3.98226	TRUE	FALSE	NA	NA
ENSSTUG00000034264.1	adapter_protein_CIKS-like	22	52112650	52191557	49.4335	-1.05608	0.31832	10.7279	0.00105531	0.0154588	1.05608	TRUE	FALSE	NA	NA
ENSSTUG00000011131.1	ADP-ribosylation_factor-like_protein_9	13	10414861	10420903	21.0191	1.20693	0.372	10.7252	0.00105685	0.015473	1.20693	FALSE	FALSE	NA	NA
ENSSTUG00000012227.1	lactate_dehydrogenase_D	7	10235150	10245558	115.463	0.775455	0.236997	10.7198	0.00105996	0.0155019	0.775455	FALSE	TRUE	NA	NA
ENSSTUG00000028395.1	protein_Z-dependent_protease_inhibitor-like	35	13460019	13474489	790.352	-0.682889	0.206621	10.7201	0.00105976	0.0155019	0.682889	FALSE	TRUE	NA	NA
ENSSTUG00000026911.1		6	59167599	59202400	48.1015	-1.82857	0.538568	10.7182	0.00106085	0.0155067	1.82857	TRUE	FALSE	NA	NA
ENSSTUG00000031790.1	DNA_polymerase_delta_3,_accessory_subunit	19	45561946	45579991	115.466	-0.546788	0.166535	10.7099	0.00106565	0.0155684	0.546788	FALSE	FALSE	NA	NA
ENSSTUG00000047159.1		26	25688600	25689622	18.4293	1.16847	0.357868	10.7032	0.00106953	0.0156167	1.16847	TRUE	FALSE	NA	NA
ENSSTUG00000048043.1	3-ketoacyl-CoA_thiolase,_mitochondrial-like	9	25220723	25228575	78.6618	0.87288	0.267181	10.7017	0.00107038	0.0156207	0.87288	FALSE	TRUE	NA	NA
ENSSTUG00000021484.1	protein_phosphatase_1_regulatory_subunit_3C-B-like	2	53658442	53662965	102.317	-1.3583	0.405609	10.6975	0.0010728	0.0156448	1.3583	TRUE	FALSE	NA	NA
ENSSTUG00000032981.1	amino-terminal_enhancer_of_split-like	22	18617809	18658025	202.593	0.637104	0.195122	10.6959	0.00107375	0.0156448	0.637104	FALSE	FALSE	NA	NA
ENSSTUG00000039068.1	glutamine_amidotransferase-like_class_1_domain-containing_protein_3A,_mitochondrial	13	41982296	41985548	25.2318	-1.51429	0.453001	10.6966	0.00107333	0.0156448	1.51429	FALSE	FALSE	NA	NA
ENSSTUG00000025800.1	histidine_triad_nucleotide_binding_protein_1	23	43602645	43609175	628.666	0.71264	0.217992	10.6948	0.00107438	0.0156456	0.71264	FALSE	FALSE	NA	NA
ENSSTUG00000045447.1	eukaryotic_initiation_factor_4A-I	19	50569759	50618028	106.466	0.518567	0.159151	10.6671	0.00109058	0.0158731	0.518567	FALSE	FALSE	NA	NA
ENSSTUG00000031411.1	ADP-ribosylation_factor_1-like	2	57094392	57098847	123.742	-0.545117	0.166027	10.6645	0.00109214	0.0158874	0.545117	FALSE	FALSE	NA	NA
ENSSTUG00000043707.1	protein_rapunzel-like	34	15541677	15542369	80.0774	0.663805	0.203451	10.662	0.00109358	0.0158998	0.663805	FALSE	FALSE	NA	NA
ENSSTUG00000046068.1	SPRY_domain-containing_SOCS_box_protein_4-like	31	30840140	30932156	77.913	-1.50521	0.447384	10.6585	0.00109567	0.0159217	1.50521	FALSE	FALSE	NA	NA
ENSSTUG00000015684.1	probable_N-acetyltransferase_16	8	24258059	24280769	128.665	0.889611	0.272038	10.6569	0.00109663	0.0159271	0.889611	FALSE	FALSE	NA	NA
ENSSTUG00000003614.1	dynactin_subunit_1-like	5	55932320	55964963	117.973	-0.527982	0.16111	10.653	0.00109894	0.0159522	0.527982	FALSE	FALSE	NA	NA
ENSSTUG00000046167.1	E3_ubiquitin-protein_ligase_MARCH2-like	31	31034620	31037238	14.3367	1.16311	0.359407	10.6504	0.00110049	0.0159662	1.16311	TRUE	FALSE	NA	NA
ENSSTUG00000005593.1	SWI/SNF-related_matrix-associated_actin-dependent_regulator_of_chromatin_subfamily_A_containing_DEAD/H_box_1B-like	12	76016430	76036078	16.1114	1.18244	0.364003	10.6455	0.0011034	0.0159943	1.18244	FALSE	FALSE	NA	NA
ENSSTUG00000023594.1		CAAJIE010000782.1	14393840	14403050	71.0002	1.32291	0.403671	10.6451	0.00110365	0.0159943	1.32291	FALSE	FALSE	NA	NA
ENSSTUG00000033166.1	transmembrane_and_coiled-coil_domains_protein_1-like	28	45740132	45826892	20.7487	1.31563	0.405219	10.6442	0.00110419	0.0159943	1.31563	FALSE	FALSE	NA	NA
ENSSTUG00000040288.1	palmitoyltransferase_ZDHHC23-like	6	13725545	13734563	18.0054	1.07127	0.332001	10.6416	0.00110571	0.0160078	1.07127	FALSE	FALSE	NA	NA
ENSSTUG00000047389.1	testis-expressed_protein_10_homolog	CAAJIE010000082.1	1012886	1031546	119.472	0.630061	0.193221	10.6383	0.00110768	0.0160278	0.630061	FALSE	FALSE	NA	NA
ENSSTUG00000003974.1	secretory_carrier-associated_membrane_protein_4-like	4	52480340	52486049	57.6307	-0.85979	0.26105	10.6366	0.00110873	0.0160345	0.85979	FALSE	FALSE	NA	NA
ENSSTUG00000009088.1	PRELI_domain_containing_protein_3B-like	14	9640574	9648536	81.3679	-1.07648	0.325096	10.6315	0.00111176	0.0160615	1.07648	TRUE	FALSE	NA	NA
ENSSTUG00000005924.1	kinase_suppressor_of_Ras_1-like	19	39644301	39691821	28.0982	1.70858	0.524944	10.6305	0.00111236	0.0160615	1.70858	FALSE	FALSE	NA	NA
ENSSTUG00000032629.1	uncharacterized_LOC115166331	28	45272359	45280695	49.6016	0.81142	0.249149	10.6312	0.00111197	0.0160615	0.81142	FALSE	FALSE	NA	NA
ENSSTUG00000000630.1	microtubule-associated_protein_4-like	2	7084578	7212283	95.8424	-1.03346	0.312106	10.6282	0.00111373	0.0160728	1.03346	TRUE	FALSE	NA	NA
ENSSTUG00000036356.1	procollagen_galactosyltransferase_2-like	22	19413127	19451461	22.6921	-1.02715	0.3139	10.6247	0.00111588	0.0160799	1.02715	TRUE	FALSE	NA	NA
ENSSTUG00000006155.1	tetraspanin-3-like	12	30231199	30235512	95.1978	-0.650253	0.198334	10.624	0.00111629	0.0160799	0.650253	FALSE	FALSE	NA	NA
ENSSTUG00000014262.1		8	33153938	33202581	31.3571	-0.744931	0.228598	10.6215	0.00111781	0.0160799	0.744931	FALSE	FALSE	NA	NA
ENSSTUG00000019681.1	vesicle-associated_membrane_protein-associated_protein_A-like	31	41110568	41157135	208.629	-0.455162	0.13907	10.6216	0.00111773	0.0160799	0.455162	FALSE	FALSE	NA	NA
ENSSTUG00000031318.1		39	10061169	10403789	254.208	0.715157	0.219517	10.6236	0.00111656	0.0160799	0.715157	FALSE	FALSE	NA	NA
ENSSTUG00000036751.1		36	39128700	39131048	3070.91	0.690283	0.211938	10.6196	0.00111895	0.0160799	0.690283	FALSE	FALSE	NA	NA
ENSSTUG00000044911.1	mitochondrial_tRNA_translation_optimization_1	2	70781050	70826985	58.5415	0.845051	0.259007	10.6205	0.00111842	0.0160799	0.845051	FALSE	TRUE	NA	NA
ENSSTUG00000050203.1	dnaJ_homolog_subfamily_A_member_2	29	33111233	33116082	778.876	-0.53942	0.164386	10.6228	0.001117	0.0160799	0.53942	FALSE	FALSE	NA	NA
ENSSTUG00000014634.1	probable_palmitoyltransferase_ZDHHC1	12	40918590	40970420	14.5103	-2.38119	0.698622	10.6181	0.00111984	0.0160842	2.38119	TRUE	FALSE	NA	NA
ENSSTUG00000036255.1	neuroblast_differentiation-associated_protein_AHNAK-like	13	38077154	38096626	136.225	-1.07563	0.324949	10.6171	0.00112049	0.0160851	1.07563	TRUE	FALSE	NA	NA
ENSSTUG00000002317.1	reticulon-4-like	18	41684218	41720560	444.144	0.777874	0.238781	10.6127	0.00112311	0.0161142	0.777874	FALSE	TRUE	NA	NA
ENSSTUG00000045402.1	SWI/SNF_complex_subunit_SMARCC1-like	37	21264239	21283322	147.479	-0.476754	0.145823	10.6057	0.00112742	0.0161676	0.476754	FALSE	FALSE	NA	NA
ENSSTUG00000041919.1	angiopoietin-4-like	40	7746685	7757337	23.1365	3.975	1.15438	10.6035	0.00112873	0.0161779	3.975	FALSE	FALSE	NA	NA
ENSSTUG00000039971.1	nuclear_factor_NF-kappa-B_p105_subunit-like	13	16229693	16251488	106.552	0.513268	0.158063	10.602	0.00112965	0.0161826	0.513268	FALSE	TRUE	NA	NA
ENSSTUG00000016230.1		38	19467785	19490083	9.32607	1.33231	0.411254	10.5975	0.00113241	0.0162136	1.33231	FALSE	FALSE	NA	NA
ENSSTUG00000028719.1	peptidase_inhibitor_16-like	30	37300657	37307655	21.9379	-2.51885	0.734695	10.5912	0.00113629	0.0162606	2.51885	TRUE	FALSE	NA	NA
ENSSTUG00000037892.1		33	43019759	43194914	89.2739	1.07699	0.330196	10.5854	0.00113982	0.0163026	1.07699	TRUE	FALSE	NA	NA
ENSSTUG00000004894.1	biogenesis_of_lysosome-related_organelles_complex_1_subunit_2-like	22	27035116	27036995	43.6172	0.703609	0.216809	10.582	0.00114196	0.0163245	0.703609	FALSE	FALSE	NA	NA
ENSSTUG00000016728.1	protein_FAM3A-like	28	11409661	11416007	31.8957	1.37986	0.42156	10.5799	0.00114323	0.0163342	1.37986	TRUE	FALSE	NA	NA
ENSSTUG00000035884.1	serine/threonine-protein_kinase_PLK3-like	21	23916407	23923382	43.6202	-1.61707	0.481862	10.5786	0.00114401	0.0163368	1.61707	FALSE	FALSE	NA	NA
ENSSTUG00000021808.1	zinc_finger_protein_OZF-like	38	26770610	26772914	2.11301	3.12451	0.998806	10.5735	0.00114722	0.016374	3.12451	FALSE	FALSE	NA	NA
ENSSTUG00000014976.1	negative_elongation_factor_C/D-like	16	27143717	27150783	8.24155	1.6047	0.501729	10.5718	0.00114823	0.0163798	1.6047	FALSE	FALSE	NA	NA
ENSSTUG00000019953.1	solute_carrier_family_25_member_14	19	34256446	34266367	24.0113	-0.868662	0.266055	10.5686	0.00115027	0.0163988	0.868662	FALSE	FALSE	NA	NA
ENSSTUG00000045802.1	serrate_RNA_effector_molecule_homolog	15	38571629	38585827	486.25	-0.646903	0.197323	10.5678	0.00115076	0.0163988	0.646903	FALSE	FALSE	NA	NA
ENSSTUG00000035072.1	transforming_acidic_coiled-coil-containing_protein_1-like	9	23541504	23573864	25.9277	-0.974586	0.298074	10.5611	0.00115491	0.0164493	0.974586	FALSE	FALSE	NA	NA
ENSSTUG00000038969.1	protein_cordon-bleu-like	37	18140760	18215341	238.511	0.667762	0.205628	10.5569	0.00115754	0.0164782	0.667762	FALSE	FALSE	NA	NA
ENSSTUG00000040028.1	StAR_related_lipid_transfer_domain_containing_13	13	61172424	61286239	526.265	0.672777	0.207255	10.5542	0.00115927	0.0164942	0.672777	FALSE	FALSE	NA	NA
ENSSTUG00000030915.1	ADP/ATP_translocase_2-like	13	14134452	14138717	7377.37	0.871853	0.268159	10.5528	0.00116013	0.0164978	0.871853	FALSE	FALSE	NA	NA
ENSSTUG00000042805.1	lipase_member_H-like	12	81350518	81368254	23.6605	-1.77023	0.531633	10.5445	0.00116532	0.0165629	1.77023	TRUE	TRUE	GO:0005615	Cellular Anatomical Entity
ENSSTUG00000043950.1	Wnt_family_member_5A	30	34192645	34215325	8.34707	-3.13077	0.926859	10.5321	0.00117316	0.0166486	3.13077	TRUE	TRUE	GO:0005615	Cellular Anatomical Entity
ENSSTUG00000031937.1	uncharacterized_LOC115175900	36	32265771	32268811	146.062	-1.76766	0.524102	10.5328	0.00117274	0.0166486	1.76766	TRUE	FALSE	NA	NA
ENSSTUG00000039541.1	transmembrane_protein_179-like	CAAJIE010001290.1	11640	13653	52.2466	-0.840724	0.256978	10.5321	0.00117318	0.0166486	0.840724	FALSE	FALSE	NA	NA
ENSSTUG00000006354.1	complement_C1q_tumor_necrosis_factor-related_protein_3-like	24	48945767	48946441	30.085	-3.26071	0.914366	10.5288	0.0011753	0.0166593	3.26071	TRUE	FALSE	NA	NA
ENSSTUG00000012643.1	glycogen_phosphorylase,_muscle_form	8	9517520	9530096	35.6831	-1.05108	0.321508	10.528	0.00117576	0.0166593	1.05108	TRUE	FALSE	NA	NA
ENSSTUG00000024083.1	proline_rich_transmembrane_protein_1B	9	13766941	13771019	27.7914	1.22702	0.378845	10.5284	0.00117555	0.0166593	1.22702	FALSE	FALSE	NA	NA
ENSSTUG00000036640.1	methylsterol_monooxygenase_1	CAAJIE010000561.1	96334	105842	2477.2	1.53622	0.468269	10.5244	0.00117806	0.0166832	1.53622	TRUE	TRUE	GO:0005506,GO:0055114	Binding, Metabolic Process
ENSSTUG00000021964.1	extended_synaptotagmin-2-B-like	31	24511593	24562134	156.509	-1.01844	0.309126	10.5145	0.0011844	0.0167643	1.01844	TRUE	FALSE	NA	NA
ENSSTUG00000005897.1	protein_MON2_homolog	7	14174834	14221493	169.217	0.430043	0.132849	10.5074	0.00118896	0.0168149	0.430043	FALSE	FALSE	NA	NA
ENSSTUG00000040949.1	obg-like_ATPase_1	24	14901846	14943486	11.7944	1.57033	0.489887	10.507	0.00118921	0.0168149	1.57033	FALSE	FALSE	NA	NA
ENSSTUG00000007878.1	LHFPL_tetraspan_subfamily_member_6_protein-like	7	30104658	30173777	31.2004	1.65665	0.506088	10.5036	0.00119145	0.0168378	1.65665	FALSE	FALSE	NA	NA
ENSSTUG00000041911.1	cytochrome_P450_27C1-like	CAAJIE010000604.1	223923	228964	98.2801	2.21187	0.663627	10.4989	0.00119449	0.0168458	2.21187	TRUE	TRUE	GO:0005506,GO:0055114	Binding, Metabolic Process
ENSSTUG00000005139.1	ATP_binding_cassette_subfamily_G_member_8	10	27931104	27945674	3227.73	0.725703	0.22404	10.4997	0.00119396	0.0168458	0.725703	FALSE	FALSE	NA	NA
ENSSTUG00000024701.1	DEAD-box_helicase_3_X-linked	20	32990764	33013705	1166.7	-0.610017	0.186712	10.5017	0.00119265	0.0168458	0.610017	FALSE	FALSE	NA	NA
ENSSTUG00000042248.1		CAAJIE010000782.1	9753525	9771621	12.2438	1.18738	0.370102	10.5006	0.00119334	0.0168458	1.18738	FALSE	FALSE	NA	NA
ENSSTUG00000033001.1	serine/arginine_repetitive_matrix_protein_2-like	4	25204217	25218544	249.934	-0.515592	0.158323	10.4942	0.00119753	0.01688	0.515592	FALSE	FALSE	NA	NA
ENSSTUG00000044244.1	GATOR_complex_protein_MIOS-like	37	24370079	24377712	54.3681	0.711058	0.220359	10.4862	0.00120273	0.0169444	0.711058	FALSE	FALSE	NA	NA
ENSSTUG00000030229.1	rab-3A-interacting_protein-like	CAAJIE010001129.1	1645671	1760106	22.4006	-2.45291	0.711511	10.482	0.00120542	0.0169562	2.45291	TRUE	FALSE	NA	NA
ENSSTUG00000014492.1	cysteine-rich_protein_2-binding_protein-like	14	59036400	59045476	89.4929	0.807936	0.249789	10.4832	0.00120465	0.0169562	0.807936	FALSE	FALSE	NA	NA
ENSSTUG00000019473.1	fibulin-7-like	12	20702398	20715797	87.3481	-0.636046	0.195608	10.4823	0.00120525	0.0169562	0.636046	FALSE	FALSE	NA	NA
ENSSTUG00000017477.1	peptidyl-prolyl_cis-trans_isomerase_FKBP10-like	2	63208055	63225904	94.8637	-1.30348	0.393715	10.4775	0.00120837	0.0169631	1.30348	TRUE	FALSE	NA	NA
ENSSTUG00000020600.1	protein_asteroid_homolog_1-like	37	6411521	6414246	26.3754	-2.08965	0.619367	10.4794	0.00120714	0.0169631	2.08965	TRUE	FALSE	NA	NA
ENSSTUG00000040790.1	regulator_of_G-protein_signaling_2-like	31	34426201	34430399	22.1607	1.08615	0.335793	10.4786	0.00120763	0.0169631	1.08615	TRUE	FALSE	NA	NA
ENSSTUG00000007135.1	uncharacterized_LOC115158091	22	12068759	12098852	88.7584	-0.980218	0.298949	10.4775	0.0012084	0.0169631	0.980218	FALSE	FALSE	NA	NA
ENSSTUG00000019225.1	deoxynucleotidyltransferase_terminal-interacting_protein_2-like	4	49144240	49151607	174.163	-0.710582	0.217492	10.4762	0.00120923	0.016966	0.710582	FALSE	FALSE	NA	NA
ENSSTUG00000012074.1	protein_NDRG4-like	7	10131417	10171325	26.0738	-1.13201	0.344535	10.4628	0.00121803	0.0170807	1.13201	TRUE	FALSE	NA	NA
ENSSTUG00000038116.1	mitochondrial_cardiolipin_hydrolase-like	14	73505194	73513842	15.2066	1.54621	0.476253	10.4605	0.00121953	0.0170841	1.54621	TRUE	TRUE	GO:0005739	Cellular Anatomical Entity
ENSSTUG00000011350.1	ubiquinone_biosynthesis_protein_COQ9-B,_mitochondrial-like	7	9949505	9952854	155.846	0.471022	0.145644	10.461	0.00121919	0.0170841	0.471022	FALSE	FALSE	NA	NA
ENSSTUG00000002366.1	protein_bicaudal_D_homolog_1-like	8	35468053	35502302	5.5129	2.22889	0.688245	10.4552	0.00122306	0.0171247	2.22889	TRUE	FALSE	NA	NA
ENSSTUG00000005767.1	mediator_of_RNA_polymerase_II_transcription_subunit_16-like	22	11806572	11824543	34.3179	0.838473	0.259729	10.4526	0.0012248	0.0171379	0.838473	FALSE	FALSE	NA	NA
ENSSTUG00000040419.1	ATP-binding_cassette_sub-family_A_member_1-like	5	46499457	46774850	83.0009	0.746484	0.230698	10.4519	0.00122526	0.0171379	0.746484	FALSE	FALSE	NA	NA
ENSSTUG00000017795.1	SAM_domain-containing_protein_SAMSN-1-like	19	33178583	33188822	214.597	1.47018	0.450928	10.4463	0.00122898	0.0171811	1.47018	FALSE	FALSE	NA	NA
ENSSTUG00000028738.1	kelch_domain-containing_protein_8B-like	30	37343742	37485651	16.9934	1.24455	0.387523	10.4435	0.00123081	0.017189	1.24455	TRUE	FALSE	NA	NA
ENSSTUG00000021829.1	microsomal_triglyceride_transfer_protein-like	4	22856763	22899228	563.207	0.858072	0.265356	10.4444	0.0012302	0.017189	0.858072	FALSE	TRUE	NA	NA
ENSSTUG00000004131.1	major_histocompatibility_complex_class_I-related_gene_protein-like	20	8941710	8953034	35.1221	-1.32504	0.401705	10.4418	0.00123197	0.0171964	1.32504	FALSE	TRUE	NA	NA
ENSSTUG00000014583.1	protein_BTG2-like	16	20710479	20712984	78.1835	-0.899742	0.275061	10.4404	0.00123289	0.0172005	0.899742	FALSE	FALSE	NA	NA
ENSSTUG00000033143.1	WD_repeat_domain_43	25	43866646	43917616	209.634	-0.546392	0.168124	10.4392	0.00123368	0.0172027	0.546392	FALSE	FALSE	NA	NA
ENSSTUG00000009060.1	stAR-related_lipid_transfer_protein_3	1	47374056	47386055	191.927	0.702808	0.217589	10.4351	0.0012364	0.017223	0.702808	FALSE	FALSE	NA	NA
ENSSTUG00000022049.1	methyl-CpG-binding_domain_protein_2-like	15	65324893	65425812	60.6585	-0.794187	0.243736	10.4352	0.00123637	0.017223	0.794187	FALSE	FALSE	NA	NA
ENSSTUG00000004472.1	tripartite_motif-containing_13-like	24	37837511	37840169	13.0115	1.31123	0.410413	10.4301	0.0012398	0.0172616	1.31123	FALSE	FALSE	NA	NA
ENSSTUG00000013144.1	cyclin-dependent_kinase_2-associated_protein_2-like	4	17745119	17752322	881.715	0.67587	0.20946	10.4228	0.00124466	0.0173204	0.67587	FALSE	FALSE	NA	NA
ENSSTUG00000029798.1	ribosomal_protein_S6_kinase_alpha-6	3	371305	442343	41.6337	-0.745573	0.229669	10.4208	0.00124607	0.0173235	0.745573	FALSE	FALSE	NA	NA
ENSSTUG00000040866.1	inositol_polyphosphate_1-phosphatase-like	14	37945874	37952125	129.69	-1.19914	0.363483	10.4206	0.00124615	0.0173235	1.19914	FALSE	FALSE	NA	NA
ENSSTUG00000031661.1	fructose-bisphosphate_aldolase_A-like	4	25094587	25109274	183.705	-1.10783	0.336851	10.4151	0.00124991	0.0173593	1.10783	TRUE	FALSE	NA	NA
ENSSTUG00000000514.1		1	51028595	51029770	53.1615	-0.727138	0.224058	10.4149	0.00125	0.0173593	0.727138	FALSE	FALSE	NA	NA
ENSSTUG00000002158.1	vacuolar_protein_sorting-associated_protein_VTA1_homolog	1	27078186	27119866	53.5782	0.794205	0.246557	10.4117	0.00125222	0.0173812	0.794205	FALSE	FALSE	NA	NA
ENSSTUG00000045459.1	solute_carrier_family_25_member_26	14	23718744	23789120	32.3478	0.944109	0.293632	10.4106	0.00125294	0.0173824	0.944109	FALSE	TRUE	NA	NA
ENSSTUG00000005715.1	transcription_elongation_factor_1_homolog	32	19121198	19122056	8.35875	1.38986	0.434789	10.4045	0.00125708	0.0174221	1.38986	TRUE	FALSE	NA	NA
ENSSTUG00000049168.1	bromodomain_adjacent_to_zinc_finger_domain_protein_2A-like	30	25271507	25316053	258.602	-0.525357	0.161931	10.405	0.00125674	0.0174221	0.525357	FALSE	FALSE	NA	NA
ENSSTUG00000028868.1	RNA-binding_protein_25-like	33	41098862	41124587	141.385	-0.583342	0.179828	10.4027	0.00125829	0.0174279	0.583342	FALSE	FALSE	NA	NA
ENSSTUG00000043186.1	sorting_nexin-1-like	29	6631839	6644319	105.167	0.547439	0.169848	10.402	0.00125877	0.0174279	0.547439	FALSE	FALSE	NA	NA
ENSSTUG00000037965.1	glutathione_S-transferase_A-like	36	4569933	4575449	9133.03	-0.674198	0.207071	10.3999	0.00126024	0.0174393	0.674198	FALSE	FALSE	NA	NA
ENSSTUG00000000710.1	nuclear_GTPase_SLIP-GC-like	1	68658710	69022121	45.4685	-0.868136	0.267033	10.3973	0.00126202	0.017455	0.868136	FALSE	FALSE	NA	NA
ENSSTUG00000049029.1	chromobox_protein_homolog_5-like	30	9693717	9703050	169.287	-0.633685	0.195001	10.3925	0.00126525	0.0174908	0.633685	FALSE	FALSE	NA	NA
ENSSTUG00000014383.1	transitional_endoplasmic_reticulum_ATPase-like	12	54719284	54762247	63.2367	0.675791	0.209868	10.3885	0.00126805	0.0175207	0.675791	FALSE	FALSE	NA	NA
ENSSTUG00000021507.1	BCL2/adenovirus_E1B_19_kDa_protein-interacting_protein_3-like	23	7874303	7883887	1352.44	-1.61357	0.48307	10.3852	0.0012703	0.0175356	1.61357	TRUE	FALSE	NA	NA
ENSSTUG00000029961.1	NADH_dehydrogenase_[ubiquinone]_1_beta_subcomplex_subunit_11,_mitochondrial-like	28	26497402	26501352	212.539	0.675777	0.209787	10.3844	0.00127085	0.0175356	0.675777	FALSE	FALSE	NA	NA
ENSSTUG00000038564.1	3-ketoacyl-CoA_thiolase,_mitochondrial-like	27	13956401	13960316	34.1999	1.09364	0.34023	10.3841	0.00127106	0.0175356	1.09364	FALSE	TRUE	NA	NA
ENSSTUG00000012647.1	dickkopf-related_protein_3-like	7	43963912	43976725	9.43972	-2.86862	0.853195	10.38	0.00127385	0.0175653	2.86862	TRUE	TRUE	GO:0005615	Cellular Anatomical Entity
ENSSTUG00000029625.1	protein_arginine_N-methyltransferase_1	4	24683808	24690370	141.55	-0.746263	0.22945	10.3761	0.00127659	0.0175941	0.746263	FALSE	FALSE	NA	NA
ENSSTUG00000008973.1	sorbitol_dehydrogenase-like	12	14910138	14914586	971.65	0.528272	0.16422	10.3704	0.00128049	0.017639	0.528272	FALSE	TRUE	NA	NA
ENSSTUG00000009747.1	band_4.1-like_protein_5	20	12144804	12192653	314.18	-1.05234	0.321102	10.3693	0.00128125	0.0176405	1.05234	TRUE	FALSE	NA	NA
ENSSTUG00000011087.1	striatin-interacting_protein_1_homolog	8	32970825	33010056	54.5895	1.50311	0.463058	10.3631	0.0012856	0.0176884	1.50311	FALSE	FALSE	NA	NA
ENSSTUG00000035746.1	SUMO-specific_isopeptidase_USPL1-like	12	88166235	88189489	85.2824	-1.14639	0.349654	10.3625	0.00128603	0.0176884	1.14639	FALSE	FALSE	NA	NA
ENSSTUG00000040388.1	tropomyosin_alpha-1_chain-like	7	3010459	3023766	97.6146	-1.74207	0.521242	10.3584	0.00128889	0.0177188	1.74207	TRUE	FALSE	NA	NA
ENSSTUG00000041925.1	eukaryotic_translation_initiation_factor_3_subunit_J-A-like	29	30185440	30188876	97.9542	-0.915009	0.280742	10.3489	0.0012955	0.0177918	0.915009	FALSE	FALSE	NA	NA
ENSSTUG00000048025.1	40S_ribosomal_protein_S5	34	3103739	3109904	7383.95	0.687449	0.213816	10.3489	0.0012955	0.0177918	0.687449	FALSE	FALSE	NA	NA
ENSSTUG00000016487.1	arginase-2,_mitochondrial-like	25	3877165	3893164	6.14836	-2.46219	0.745261	10.3474	0.00129655	0.0177972	2.46219	TRUE	FALSE	NA	NA
ENSSTUG00000041552.1		28	34091145	34092170	23.7074	1.15159	0.359354	10.3425	0.00130003	0.0178121	1.15159	TRUE	FALSE	NA	NA
ENSSTUG00000008695.1	diacylglycerol_O-acyltransferase_1-like	3	68383768	68432730	167.596	-0.849051	0.26082	10.3412	0.0013009	0.0178121	0.849051	FALSE	FALSE	NA	NA
ENSSTUG00000013576.1	calcium/calmodulin-dependent_protein_kinase_type_1D-like	8	37650917	37706978	25.3584	-1.66745	0.504228	10.3423	0.00130015	0.0178121	1.66745	FALSE	FALSE	NA	NA
ENSSTUG00000015300.1	histone-lysine_N-methyltransferase_SETMAR-like	14	19369189	19373432	3.87096	1.88639	0.617975	10.3417	0.00130055	0.0178121	1.88639	FALSE	FALSE	NA	NA
ENSSTUG00000050486.1	transcriptional_repressor_CTCF-like	12	20123794	20135025	114.009	-0.506916	0.157009	10.3413	0.00130085	0.0178121	0.506916	FALSE	FALSE	NA	NA
ENSSTUG00000003876.1	uncharacterized_LOC115200550	9	40327001	40372853	65.15	0.737156	0.22994	10.3356	0.0013049	0.017849	0.737156	FALSE	FALSE	NA	NA
ENSSTUG00000017763.1	2,4-dienoyl-CoA_reductase_2	2	61244795	61250912	430.945	0.871996	0.270954	10.3356	0.00130487	0.017849	0.871996	FALSE	TRUE	NA	NA
ENSSTUG00000002225.1	zinc_finger_protein_664-like	1	75564452	75638714	10.8177	1.31421	0.412629	10.3311	0.0013081	0.0178837	1.31421	FALSE	FALSE	NA	NA
ENSSTUG00000032916.1	protein_O-GlcNAcase-like	5	29979581	30020160	92.162	0.566385	0.176429	10.3259	0.00131177	0.0179248	0.566385	FALSE	FALSE	NA	NA
ENSSTUG00000040952.1	serine/threonine-protein_kinase_Sgk1-like	36	20922023	20939402	22.3055	-1.45569	0.443649	10.3197	0.00131617	0.0179752	1.45569	FALSE	FALSE	NA	NA
[truncated: 42,370 more rows]

## Sheet: supp_table_S3b_liver_env
Title: Alternative migratory tactics in brown trout (Salmo trutta) are underpinned by divergent regulation of metabolic but not neurological genes
Author list: Robert Wynne, Louise C. Archer, Stephen A. Hutton, Luke Harman, Patrick Gargan, Peter A. Moran, Eileen Dillane, Jamie Coughlan, Thomas F. Cross, Philip McGinnity, Thomas J. Colgan and Thomas E. Reed
Supporting information Table S3b: Differential expression analysis using 'environment' model for liver samples. For each locus, Ensembl gene symbol, Ensembl gene description, chromosome name, start position, end position, as well as baseMean, log2FoldChange between environments, standard error of the log2FoldChange estimate, unadjusted and Benjamini-Hochberg adjusted p value, and absolute log2Fol…
locus	gene_description	chromosome_name	start_position	end_position	baseMean	log2FoldChange	lfcSE	stat	pvalue	padj	absL2FC
ENSSTUG00000015893.1		13	22379911	22381247	418.403	1.37024	0.110885	151.344	8.81424e-35	2.592e-30	1.37024
ENSSTUG00000001687.1	uncharacterized LOC115202428	4	1387975	1399416	48.4571	2.08035	0.188355	127.964	1.14287e-29	1.68042e-25	2.08035
ENSSTUG00000034942.1	methionine synthase-like	CAAJIE010001190.1	910909	961817	1355.74	2.23071	0.20129	115.714	5.49068e-27	4.97951e-23	2.23071
ENSSTUG00000051028.1	heterogeneous nuclear ribonucleoprotein Q-like	33	32572760	32581431	273.5	2.71174	0.243068	115.298	6.77323e-27	4.97951e-23	2.71174
ENSSTUG00000016462.1	mitochondrial glutamate carrier 1-like	14	13057243	13076776	192.865	2.89979	0.261946	112.753	2.44401e-26	1.43742e-22	2.89979
ENSSTUG00000033173.1	heterogeneous nuclear ribonucleoprotein Q-like	25	40103971	40112809	208.356	2.4711	0.231127	107.858	2.88799e-25	1.41545e-21	2.4711
ENSSTUG00000006014.1	probable ATP-dependent RNA helicase DDX5	32	20794562	20801282	1463.2	3.05308	0.277792	107.284	3.85831e-25	1.62088e-21	3.05308
ENSSTUG00000000368.1	voltage-dependent calcium channel gamma-6 subunit-like	3	73246979	73263910	15.4237	-5.00354	0.603568	103.335	2.83069e-24	1.04053e-20	5.00354
ENSSTUG00000016024.1	transmembrane protein 41B	29	19437859	19446092	160.623	2.44673	0.23717	100.963	9.37006e-24	3.06161e-20	2.44673
ENSSTUG00000000604.1	high mobility group protein B3-like	5	57018185	57024606	132.69	-4.42179	0.391039	99.8032	1.68317e-23	4.49973e-20	4.42179
ENSSTUG00000036910.1	LMBR1 domain-containing protein 2-B-like	27	38440758	38456739	482.753	1.87822	0.184554	99.9343	1.57534e-23	4.49973e-20	1.87822
ENSSTUG00000045840.1	arf-GAP domain and FG repeat-containing protein 1-like	21	8709267	8720454	321.827	1.55971	0.155993	98.0361	4.10824e-23	1.00676e-19	1.55971
ENSSTUG00000009620.1	uncharacterized LOC115148819	15	31498366	31513866	195.163	1.37875	0.140545	95.6825	1.34866e-22	3.05077e-19	1.37875
ENSSTUG00000019494.1	karyopherin subunit alpha 4	13	60129151	60142403	452.284	1.25039	0.128614	93.6371	3.79025e-22	7.96142e-19	1.25039
ENSSTUG00000040999.1	plasminogen activator inhibitor 1 RNA-binding protein-like	31	34761103	34785597	40.6942	-2.56493	0.262846	93.2952	4.50494e-22	8.83179e-19	2.56493
ENSSTUG00000042091.1	transmembrane protein 183A-like	CAAJIE010000675.1	76213	96434	178.579	2.32809	0.236456	92.219	7.75968e-22	1.42618e-18	2.32809
ENSSTUG00000015855.1	histone H1.0-B-like	2	60848755	60849351	219.488	-4.99315	0.444752	91.4688	1.13367e-21	1.96105e-18	4.99315
ENSSTUG00000018060.1	butyrophilin subfamily 1 member A1-like	1	57181239	57185882	34.0287	-3.98128	0.404181	91.0487	1.40181e-21	2.25418e-18	3.98128
ENSSTUG00000034437.1	ataxin-2-like protein	4	25479813	25506400	122.178	1.19601	0.125932	90.973	1.45644e-21	2.25418e-18	1.19601
ENSSTUG00000020584.1	chromodomain-helicase-DNA-binding protein 4-like	34	9603901	9631864	198.446	2.31431	0.237159	90.5708	1.78479e-21	2.62427e-18	2.31431
ENSSTUG00000018383.1	DExH-box helicase 9	31	23784823	23816581	352.008	1.30546	0.137069	89.8944	2.51217e-21	3.51788e-18	1.30546
ENSSTUG00000001178.1	ras GTPase-activating protein-binding protein 1-like	3	6790747	6798622	420.528	2.83192	0.285396	89.5403	3.00458e-21	4.01617e-18	2.83192
ENSSTUG00000003176.1	DExH-box helicase 29	15	55344819	55374741	65.869	1.72325	0.183793	89.3908	3.24044e-21	4.14312e-18	1.72325
ENSSTUG00000020520.1	histone H1x	14	32760462	32761049	283.666	-4.78198	0.43243	88.6839	4.63213e-21	5.67571e-18	4.78198
ENSSTUG00000008084.1	kelch-like protein 26	17	15332252	15340692	34.5607	-3.07572	0.329453	87.7617	7.38344e-21	8.68499e-18	3.07572
ENSSTUG00000006365.1	heat shock 70 kDa protein 4-like	19	11328310	11338850	359.958	2.68685	0.276171	87.1082	1.02744e-20	1.16208e-17	2.68685
ENSSTUG00000000609.1	importin 4	6	19842300	19856588	183.231	2.23424	0.2343	86.912	1.13459e-20	1.23574e-17	2.23424
ENSSTUG00000015030.1	ATP-binding cassette sub-family F member 2-like	31	38015454	38024157	703.153	3.1754	0.321171	86.1927	1.6323e-20	1.71433e-17	3.1754
ENSSTUG00000024701.1	DEAD-box helicase 3 X-linked	20	32990764	33013705	1166.7	1.65232	0.176085	85.5886	2.21552e-20	2.24661e-17	1.65232
ENSSTUG00000031677.1	methionine synthase-like	CAAJIE010001190.1	9476	75348	560.425	2.53396	0.26464	84.8673	3.19078e-20	3.1277e-17	2.53396
ENSSTUG00000024836.1	chromodomain-helicase-DNA-binding protein 4-like	36	33718239	33743922	383.177	2.21545	0.235291	83.9591	5.05112e-20	4.64182e-17	2.21545
ENSSTUG00000047762.1	plasminogen activator inhibitor 1 RNA-binding protein-like	21	9810612	9817637	326.282	-1.56016	0.165773	83.9665	5.0323e-20	4.64182e-17	1.56016
ENSSTUG00000035193.1	peroxisome proliferator-activated receptor gamma coactivator-related protein 1-like	5	30022307	30067540	81.7693	2.48949	0.267815	83.1829	7.48036e-20	6.66591e-17	2.48949
ENSSTUG00000048413.1	TNF receptor-associated factor 4-like	26	21531297	21572458	68.6435	-2.17477	0.23335	83.0873	7.85094e-20	6.79037e-17	2.17477
ENSSTUG00000046963.1	heat shock cognate 70 kDa protein-like	13	67665198	67669623	2585.77	2.39439	0.255454	81.7166	1.57067e-19	1.31967e-16	2.39439
ENSSTUG00000017739.1	transcription factor MafB-like	14	20463529	20464515	138.692	-2.91158	0.300886	81.5277	1.7282e-19	1.4117e-16	2.91158
ENSSTUG00000044835.1	NADH dehydrogenase [ubiquinone] iron-sulfur protein 8, mitochondrial-like	4	14619148	14626353	270.931	1.10487	0.12259	81.1221	2.12189e-19	1.68645e-16	1.10487
ENSSTUG00000007719.1	butyrophilin subfamily 1 member A1-like	32	21535026	21539651	40.9061	-3.01997	0.324373	81.037	2.21527e-19	1.71433e-16	3.01997
ENSSTUG00000015884.1		13	22375189	22376998	279.157	1.83072	0.200857	80.5839	2.78615e-19	2.04831e-16	1.83072
ENSSTUG00000047227.1	nuclear receptor ROR-gamma-like	37	402858	485563	22.0178	-2.96389	0.338894	80.5842	2.78581e-19	2.04831e-16	2.96389
ENSSTUG00000011415.1	histone H1.0-B-like	10	739012	739608	128.936	-6.1679	0.580525	80.2053	3.3746e-19	2.42041e-16	6.1679
ENSSTUG00000010765.1	intraflagellar transport protein 20 homolog	26	42224520	42232928	96.8574	1.61025	0.180124	79.5856	4.61767e-19	3.18149e-16	1.61025
ENSSTUG00000019852.1	pre-mRNA-splicing factor ATP-dependent RNA helicase DHX15-like	4	22709628	22724185	288.643	2.10839	0.231098	79.571	4.65209e-19	3.18149e-16	2.10839
ENSSTUG00000018111.1	ribosome biogenesis protein NOP53-like	26	13314112	13327570	309.218	1.38547	0.154908	78.9627	6.32945e-19	4.23023e-16	1.38547
ENSSTUG00000016827.1	2-acylglycerol O-acyltransferase 2-A-like	19	32238720	32271265	84.6925	-4.03258	0.410522	78.2863	8.91368e-19	5.82499e-16	4.03258
ENSSTUG00000034821.1	ATP-binding cassette sub-family F member 2-like	21	6221749	6234694	362.233	2.93745	0.315615	78.1808	9.40261e-19	6.01093e-16	2.93745
ENSSTUG00000020740.1	G elongation factor mitochondrial 1	13	49088001	49100624	165.982	2.60076	0.284784	77.8429	1.11573e-18	6.98092e-16	2.60076
ENSSTUG00000039022.1		3	38037287	38038484	388.562	1.59686	0.179113	77.7335	1.17922e-18	7.22445e-16	1.59686
ENSSTUG00000018422.1	proton-coupled amino acid transporter 4-like	26	32687480	32919646	39.9649	1.82431	0.209512	77.6552	1.22692e-18	7.36329e-16	1.82431
ENSSTUG00000047149.1	BUB3-interacting and GLEBS motif-containing protein ZNF207-like	38	12166594	12173832	363.602	1.70309	0.191218	77.2288	1.52257e-18	8.95485e-16	1.70309
ENSSTUG00000025505.1	ubiquitin carboxyl-terminal hydrolase 25-like	15	36565792	36612537	315.846	-2.28923	0.247877	76.4734	2.23203e-18	1.28701e-15	2.28923
ENSSTUG00000023906.1	sodium/potassium-transporting ATPase subunit beta-233-like	22	50580816	50621359	224.227	2.37535	0.263975	76.2331	2.52083e-18	1.42558e-15	2.37535
ENSSTUG00000007266.1	zinc finger C3H1 domain-containing protein-like	17	47114978	47140343	244.728	1.50723	0.171456	76.0791	2.72527e-18	1.51211e-15	1.50723
ENSSTUG00000021531.1	ankyrin repeat and SOCS box containing 1	20	45136979	45148627	22.3426	-2.75421	0.324158	75.7048	3.29412e-18	1.79389e-15	2.75421
ENSSTUG00000040217.1	phospholipase A-2-activating protein-like	8	12783755	12801338	115.276	2.4432	0.274856	75.4145	3.81578e-18	2.04019e-15	2.4432
ENSSTUG00000027081.1	stress-induced-phosphoprotein 1-like	19	44345106	44363267	897.784	1.49268	0.170357	75.1755	4.30681e-18	2.26161e-15	1.49268
ENSSTUG00000046896.1	cyclin-dependent kinase 2-associated protein 1-like	27	17415728	17421174	58.5571	2.1898	0.252474	74.4296	6.28396e-18	3.24197e-15	2.1898
ENSSTUG00000013307.1	ADP-ribosylation factor GTPase-activating protein 1-like	16	26570292	26587610	89.2167	2.45541	0.279333	74.1465	7.25314e-18	3.61513e-15	2.45541
ENSSTUG00000015509.1	actin-related protein 3-like	24	7877220	7905785	199.671	1.46264	0.168968	74.1655	7.18346e-18	3.61513e-15	1.46264
ENSSTUG00000050895.1	eukaryotic translation initiation factor 4 gamma 2-like	29	28134813	28140516	545.093	2.43793	0.273458	74.0352	7.67363e-18	3.76097e-15	2.43793
ENSSTUG00000021081.1	ras GTPase-activating protein-binding protein 1-like	13	35487769	35498678	565.761	2.10024	0.238366	73.8231	8.5439e-18	4.11886e-15	2.10024
ENSSTUG00000034579.1	cytochrome c	20	7049389	7055965	247.054	2.4966	0.281157	73.6195	9.47254e-18	4.49288e-15	2.4966
ENSSTUG00000014990.1	eukaryotic initiation factor 4A-I	8	23805815	23813588	3309.01	2.00885	0.228861	73.3867	1.06581e-17	4.97496e-15	2.00885
ENSSTUG00000035731.1	high mobility group-T protein	12	88151609	88154149	445.979	-1.71934	0.193883	73.3263	1.09895e-17	5.0495e-15	1.71934
ENSSTUG00000014888.1	uncharacterized LOC115207553	14	19043924	19058330	241.355	2.34922	0.26723	72.8876	1.3725e-17	6.20941e-15	2.34922
ENSSTUG00000032034.1	cytoplasmic linker associated protein 2	34	24224032	24318702	211.946	1.21984	0.142646	72.6597	1.54046e-17	6.8637e-15	1.21984
ENSSTUG00000021179.1	integrin beta-5-like	24	21677797	21749057	53.8317	-2.43919	0.281094	72.3206	1.82932e-17	8.02908e-15	2.43919
ENSSTUG00000046443.1	heterogeneous nuclear ribonucleoprotein Q-like	1	33692399	33706114	135.028	1.92497	0.223274	72.26	1.88637e-17	8.15771e-15	1.92497
ENSSTUG00000017578.1	heat shock 70 kDa protein 4-like	15	13962573	13982351	426.098	2.38005	0.271355	72.0494	2.09874e-17	8.9446e-15	2.38005
ENSSTUG00000032907.1	sorting nexin-14-like	25	40071849	40103200	93.4205	-1.984	0.22734	71.7937	2.38913e-17	1.00367e-14	1.984
ENSSTUG00000025324.1	structural maintenance of chromosomes protein 1A-like	28	11854496	11875318	120.985	-1.71346	0.198095	71.6603	2.55626e-17	1.05876e-14	1.71346
ENSSTUG00000002065.1	nuclear factor 7, brain-like	3	45397267	45400686	55.0697	-1.50834	0.178218	71.5356	2.72304e-17	1.08212e-14	1.50834
ENSSTUG00000032395.1	nuclear RNA export factor 1-like	12	78709322	78732083	286.724	0.980066	0.115843	71.5645	2.68341e-17	1.08212e-14	0.980066
ENSSTUG00000038433.1	ubiquilin-4-like	37	22419440	22425391	379.613	1.0955	0.129155	71.5618	2.68712e-17	1.08212e-14	1.0955
ENSSTUG00000017156.1	BUB3-interacting and GLEBS motif-containing protein ZNF207-like	14	67291081	67297406	146.543	2.72295	0.310298	71.3485	2.99382e-17	1.17386e-14	2.72295
ENSSTUG00000002763.1	CD209 antigen-like protein E	3	46816461	46820742	13522	1.87931	0.218201	71.1343	3.33712e-17	1.29125e-14	1.87931
ENSSTUG00000043965.1	eukaryotic peptide chain release factor GTP-binding subunit ERF3A-like	32	26681818	26696972	390.251	1.3208	0.156324	70.5614	4.46156e-17	1.70391e-14	1.3208
ENSSTUG00000018806.1	serine--tRNA ligase, cytoplasmic	28	9327188	9334696	224.885	2.83088	0.322709	70.3501	4.96592e-17	1.87221e-14	2.83088
ENSSTUG00000034816.1	protein-L-isoaspartate(D-aspartate) O-methyltransferase-like	1	31123131	31133673	157.223	-1.33097	0.15654	70.1936	5.37599e-17	1.97765e-14	1.33097
ENSSTUG00000038318.1	HMG domain-containing protein 4-like	14	73778633	73781082	45.7146	-2.05699	0.243712	70.1921	5.38008e-17	1.97765e-14	2.05699
ENSSTUG00000012056.1	HIG1 domain family member 1A, mitochondrial-like	21	33044361	33046298	102.605	3.40559	0.384103	70.0057	5.91327e-17	2.14681e-14	3.40559
ENSSTUG00000013064.1	fatty acid 2-hydroxylase-like	7	10406505	10438818	106.344	-2.63982	0.298228	69.9641	6.03923e-17	2.15036e-14	2.63982
ENSSTUG00000039607.1	integrator complex subunit 6 like	13	26561964	26594314	108.91	1.92251	0.226888	69.9543	6.0693e-17	2.15036e-14	1.92251
ENSSTUG00000020857.1	T-complex protein 1 subunit epsilon-like	6	9346854	9353162	475.964	2.04275	0.238801	69.8507	6.39679e-17	2.21306e-14	2.04275
ENSSTUG00000030586.1	heat shock cognate 70 kDa protein-like	26	24086734	24097513	953.795	2.19748	0.255381	69.8658	6.34811e-17	2.21306e-14	2.19748
ENSSTUG00000009049.1	2-oxoglutarate dehydrogenase, mitochondrial-like	12	54075684	54125228	950.187	1.16653	0.138955	69.8107	6.52788e-17	2.23215e-14	1.16653
ENSSTUG00000050552.1	eukaryotic translation initiation factor 4 gamma 3-like	14	26897423	26958974	179.904	1.19518	0.143212	69.4415	7.87157e-17	2.66068e-14	1.19518
ENSSTUG00000042426.1	protein CDKN2AIP homolog A-like	12	33273508	33279438	250.301	1.13489	0.136431	68.9067	1.03232e-16	3.4497e-14	1.13489
ENSSTUG00000030867.1	membrane transport protein XK-like	3	32459675	32475528	33.4108	-2.62061	0.313357	68.4495	1.30166e-16	4.30088e-14	2.62061
ENSSTUG00000037743.1	histone acetyltransferase KAT2B-like	36	14187754	14200651	84.0324	-1.98734	0.23304	68.3893	1.34202e-16	4.38498e-14	1.98734
ENSSTUG00000040250.1	homeobox protein PKNOX1-like	39	21285243	21293313	23.6204	-2.52198	0.309936	67.8736	1.74323e-16	5.63332e-14	2.52198
ENSSTUG00000027525.1	probable ATP-dependent RNA helicase DDX5	38	15203722	15210045	1670.62	1.8271	0.21773	67.7843	1.82394e-16	5.83007e-14	1.8271
ENSSTUG00000020130.1	dnaJ homolog subfamily A member 2-like	12	11428311	11433457	588.206	1.59383	0.191726	67.4259	2.1876e-16	6.9173e-14	1.59383
ENSSTUG00000020110.1	TBC1 domain family member 5-like	34	29295197	29321502	152.412	-1.74128	0.206501	67.2362	2.40854e-16	7.53488e-14	1.74128
ENSSTUG00000012157.1	C-terminal-binding protein 2-like	5	14766846	14863180	88.1332	-2.02989	0.239669	67.1717	2.4886e-16	7.70338e-14	2.02989
ENSSTUG00000014633.1	cytoplasmic dynein 1 intermediate chain 2-like	20	39206807	39233440	142.67	2.12109	0.254314	67.0971	2.58457e-16	7.91713e-14	2.12109
ENSSTUG00000027639.1	centrosomal protein of 95 kDa-like	38	15212266	15228226	66.0613	2.5166	0.300099	67.0642	2.62806e-16	7.96737e-14	2.5166
ENSSTUG00000048531.1	WD repeat domain 55	12	82016013	82019076	57.322	2.87695	0.341433	66.8992	2.85757e-16	8.57475e-14	2.87695
ENSSTUG00000014289.1	programmed cell death protein 4-like	4	19064721	19096634	295.56	-2.19429	0.255116	66.8501	2.92958e-16	8.70205e-14	2.19429
ENSSTUG00000010483.1	zygotic DNA replication licensing factor mcm6-B-like	21	36672168	36682555	146.203	-2.68564	0.307863	66.8297	2.96009e-16	8.70473e-14	2.68564
ENSSTUG00000017003.1	UTP4 small subunit processome component	7	9011704	9020402	55.0745	2.1528	0.262212	66.5715	3.37427e-16	9.82446e-14	2.1528
ENSSTUG00000016157.1	peroxiredoxin like 2C	9	34491422	34494200	60.7658	-2.60559	0.305351	66.1326	4.21583e-16	1.21544e-13	2.60559
ENSSTUG00000025170.1	zinc finger protein 410-like	35	5916900	5938139	208.804	1.00809	0.124061	65.9721	4.57352e-16	1.29321e-13	1.00809
ENSSTUG00000047194.1	lysophospholipid acyltransferase 5-like	37	29172577	29183785	753.279	1.70226	0.206407	65.9879	4.53699e-16	1.29321e-13	1.70226
ENSSTUG00000036673.1	lethal(3)malignant brain tumor-like protein 4	6	18419627	18539637	18.1941	-2.52294	0.323242	65.4828	5.86224e-16	1.64182e-13	2.52294
ENSSTUG00000008149.1	rRNA 2'-O-methyltransferase fibrillarin-like	3	61878056	61882411	550.502	1.66166	0.202576	65.4572	5.939e-16	1.64762e-13	1.66166
ENSSTUG00000013298.1	tight junction protein ZO-2-like	23	22423150	22452543	83.8898	-1.46531	0.179792	65.3137	6.3877e-16	1.75554e-13	1.46531
ENSSTUG00000005312.1	tRNA selenocysteine 1-associated protein 1-like	3	61721205	61724285	29.0821	-1.63408	0.206501	65.263	6.55397e-16	1.78456e-13	1.63408
ENSSTUG00000014936.1	transmembrane protein 150C-like	23	8992826	8995819	45.7196	-1.98907	0.24332	64.5509	9.40719e-16	2.53796e-13	1.98907
ENSSTUG00000013369.1	threonyl-tRNA synthetase 1	27	46205091	46248355	653.478	1.98398	0.242117	64.2311	1.10646e-15	2.95797e-13	1.98398
ENSSTUG00000030018.1	polycomb complex protein BMI-1-A-like	6	12302784	12312041	19.0363	-2.98178	0.377556	64.1526	1.15145e-15	3.0505e-13	2.98178
ENSSTUG00000034661.1	protein transport protein Sec23A	14	71668243	71682527	581.508	2.12162	0.258336	64.0255	1.22822e-15	3.22483e-13	2.12162
ENSSTUG00000032640.1	leucine-zipper-like transcriptional regulator 1	24	23361665	23368227	51.1283	3.01982	0.367242	63.645	1.48989e-15	3.87727e-13	3.01982
ENSSTUG00000048572.1	ribosomal protein S6 kinase beta-1-like	13	68051258	68064540	91.5105	1.60266	0.200459	63.5634	1.55284e-15	4.00565e-13	1.60266
ENSSTUG00000012846.1	alanyl-tRNA synthetase 1	7	7145592	7173883	480.871	1.72231	0.213271	63.3871	1.69825e-15	4.34265e-13	1.72231
ENSSTUG00000000318.1	family with sequence similarity 98 member A	5	20067700	20077725	59.6416	2.57938	0.3178	63.2717	1.80068e-15	4.56489e-13	2.57938
ENSSTUG00000018406.1	eukaryotic peptide chain release factor subunit 1	19	41888719	41894018	72.63	1.55043	0.195091	63.2523	1.81852e-15	4.57071e-13	1.55043
ENSSTUG00000046669.1	xaa-Pro aminopeptidase 1-like	14	74760792	74770895	112.745	-2.76107	0.326087	63.1957	1.87154e-15	4.6641e-13	2.76107
ENSSTUG00000012382.1	high mobility group-T protein-like	19	3907116	3919352	645.753	-1.86247	0.225119	62.9646	2.10454e-15	5.20068e-13	1.86247
ENSSTUG00000035672.1	cyclin-dependent kinase 12-like	32	12056407	12074620	232.818	1.34882	0.169575	62.6876	2.42241e-15	5.93631e-13	1.34882
ENSSTUG00000048743.1	tetraspanin-33-like	40	2590981	2606357	306.347	-1.53935	0.190293	61.9539	3.51597e-15	8.54498e-13	1.53935
ENSSTUG00000043412.1	nuclear receptor subfamily 2 group F member 1-A	27	33928960	33935130	131.946	-1.6937	0.210487	61.5865	4.23703e-15	1.0213e-12	1.6937
ENSSTUG00000009454.1	protein arginine N-methyltransferase 5-like	21	36083436	36090067	234.837	2.46179	0.303808	61.2847	4.93908e-15	1.18084e-12	2.46179
ENSSTUG00000050284.1	putative homeodomain transcription factor 2	14	26820733	26827360	38.0577	-1.64855	0.211829	61.209	5.13253e-15	1.2172e-12	1.64855
ENSSTUG00000022024.1	exportin-1	5	1354928	1443780	157.74	2.48546	0.307908	61.1093	5.39937e-15	1.26767e-12	2.48546
ENSSTUG00000028954.1	interferon regulatory factor 2-binding protein 2-B-like	14	61735030	61737532	402.511	-1.93163	0.236889	61.0975	5.43158e-15	1.26767e-12	1.93163
ENSSTUG00000005159.1		19	39051714	39057130	23.9163	2.29863	0.302171	60.9399	5.88448e-15	1.36256e-12	2.29863
ENSSTUG00000015230.1	eukaryotic translation initiation factor 4 gamma 2-like	12	17402813	17407721	222.324	1.55642	0.197827	60.7937	6.33803e-15	1.45611e-12	1.55642
ENSSTUG00000038138.1	stress-induced-phosphoprotein 1-like	12	79157971	79169081	459.161	1.76889	0.223944	60.4174	7.67333e-15	1.74922e-12	1.76889
ENSSTUG00000035568.1	hyaluronidase-2-like	14	46043229	46055732	154.422	1.54247	0.196922	60.3728	7.84894e-15	1.77549e-12	1.54247
ENSSTUG00000024747.1	mitogen-activated protein kinase 6-like	CAAJIE010000340.1	729999	760061	800.66	1.83251	0.231807	60.1811	8.65186e-15	1.94218e-12	1.83251
ENSSTUG00000017360.1	phenylalanine--tRNA ligase beta subunit-like	26	30166718	30179103	24.6453	2.33545	0.309167	60.0208	9.38602e-15	2.09102e-12	2.33545
ENSSTUG00000016604.1	DnaJ heat shock protein family (Hsp40) member A4	4	72698530	72713667	169.98	2.38486	0.298962	59.9257	9.85062e-15	2.17802e-12	2.38486
ENSSTUG00000038203.1	phosphatidylinositol 4,5-bisphosphate 3-kinase catalytic subunit alpha isoform-like	31	33804078	33824836	47.0576	1.78582	0.23292	59.5239	1.20819e-14	2.65144e-12	1.78582
ENSSTUG00000016160.1	cysteine-rich protein 2-binding protein-like	38	19441449	19456745	25.2909	-2.25103	0.296973	59.3846	1.29683e-14	2.82488e-12	2.25103
ENSSTUG00000018486.1	junction plakoglobin-like	38	13267524	13297910	416.611	-1.10817	0.141703	59.2747	1.3713e-14	2.96514e-12	1.10817
ENSSTUG00000018316.1	chromodomain helicase DNA binding protein 1	23	42624063	42664871	161.249	1.08167	0.140824	58.9515	1.61607e-14	3.46889e-12	1.08167
ENSSTUG00000051101.1	sideroflexin 2	18	50960862	50964323	470.389	-2.1088	0.26177	58.8535	1.69858e-14	3.61958e-12	2.1088
ENSSTUG00000014229.1	SLAIN motif-containing protein-like	3	9458298	9481265	92.7019	1.1734	0.153344	58.7206	1.81732e-14	3.84474e-12	1.1734
ENSSTUG00000049438.1	set1/Ash2 histone methyltransferase complex subunit ASH2-like	23	30856284	30863738	123.332	1.01786	0.133182	58.6878	1.84788e-14	3.88148e-12	1.01786
ENSSTUG00000034969.1	E3 ubiquitin-protein ligase MYLIP-A-like	CAAJIE010000833.1	209990	228237	25.9405	-2.14672	0.279698	58.4882	2.04516e-14	4.2654e-12	2.14672
ENSSTUG00000009797.1	glutamine synthetase-like	4	38599355	38605072	4806.11	3.70372	0.444204	58.3138	2.23467e-14	4.62481e-12	3.70372
ENSSTUG00000030442.1	ADP-ribosylation factor-binding protein GGA1-like	14	72936040	72944117	83.2151	1.05479	0.13888	58.3013	2.24895e-14	4.62481e-12	1.05479
ENSSTUG00000045123.1	coatomer subunit beta'	31	30472705	30493582	904.114	1.24228	0.161749	58.2685	2.28671e-14	4.66982e-12	1.24228
ENSSTUG00000032076.1	DNA-directed RNA polymerase III subunit RPC5-like	18	57400341	57419639	114.319	1.87882	0.24296	58.2109	2.35474e-14	4.77557e-12	1.87882
ENSSTUG00000002081.1	ATP-binding cassette sub-family F member 3-like	13	45898379	45939294	102.538	2.95169	0.37064	58.1653	2.40997e-14	4.85411e-12	2.95169
ENSSTUG00000013605.1	constitutive coactivator of peroxisome proliferator-activated receptor gamma-like	10	26417499	26431161	12.9602	-3.75352	0.537319	58.0929	2.50031e-14	5.00181e-12	3.75352
ENSSTUG00000008777.1	cleft lip and palate transmembrane protein 1 homolog	26	6185962	6207395	238.591	1.62644	0.211241	57.9686	2.66332e-14	5.29045e-12	1.62644
ENSSTUG00000036156.1	2-hydroxyacyl-CoA lyase 1-like	CAAJIE010000833.1	3629752	3643079	968.415	-1.33207	0.170826	57.9559	2.68058e-14	5.29045e-12	1.33207
ENSSTUG00000016824.1	probable ATP-dependent RNA helicase DDX5	1	56559377	56565970	2149.64	2.39254	0.303183	57.9199	2.73005e-14	5.35218e-12	2.39254
ENSSTUG00000029810.1	high mobility group protein B3-like	8	24656770	24665047	730.139	-2.62789	0.321036	57.8943	2.76592e-14	5.38659e-12	2.62789
ENSSTUG00000004270.1	arylsulfatase G	10	23314030	23323482	314.861	-1.71093	0.217447	57.8159	2.8783e-14	5.56857e-12	1.71093
ENSSTUG00000036121.1	adenylate cyclase type 6-like	30	7361333	7439104	73.3126	-1.58323	0.205603	57.7939	2.91069e-14	5.59443e-12	1.58323
ENSSTUG00000004460.1	puromycin-sensitive aminopeptidase-like	14	66368603	66391274	182.766	0.981098	0.12922	57.6814	3.08199e-14	5.8852e-12	0.981098
ENSSTUG00000021223.1	protein L-Myc-1b-like	33	23384302	23388125	104.769	2.48535	0.31753	57.5822	3.24148e-14	6.14983e-12	2.48535
ENSSTUG00000049421.1	actin related protein 2/3 complex inhibitor	7	5419484	5423000	24.5799	-2.09416	0.280632	57.0782	4.18831e-14	7.89523e-12	2.09416
ENSSTUG00000017166.1	cyclin-dependent kinase 12-like	1	47464975	47481848	262.954	1.32622	0.174782	57.0091	4.33801e-14	8.12534e-12	1.32622
ENSSTUG00000012528.1	katanin p80 WD40 repeat-containing subunit B1-like	29	38204640	38214497	179.67	1.02427	0.135836	56.9259	4.52553e-14	8.42293e-12	1.02427
ENSSTUG00000009324.1	delta-1-pyrroline-5-carboxylate synthase-like	10	9950605	9960835	64.139	1.91912	0.255697	56.8355	4.73826e-14	8.7634e-12	1.91912
ENSSTUG00000008929.1	transmembrane protein 70, mitochondrial-like	31	20190285	20192586	48.6397	-1.9002	0.248199	56.7574	4.93024e-14	9.06147e-12	1.9002
ENSSTUG00000002337.1	transportin-3-like	8	31438894	31461019	136.7	1.24417	0.164846	56.7163	5.03441e-14	9.19547e-12	1.24417
ENSSTUG00000039509.1	stress-70 protein, mitochondrial	3	38261799	38277667	860.475	1.94655	0.253071	56.6379	5.23931e-14	9.51065e-12	1.94655
ENSSTUG00000049322.1	phosphorylase b kinase regulatory subunit beta-like	29	32906978	32983946	105.486	-2.01844	0.258636	56.6001	5.34083e-14	9.63544e-12	2.01844
ENSSTUG00000045013.1	calcineurin subunit B type 1	38	17312805	17327345	41.182	-2.68949	0.343075	56.5826	5.38869e-14	9.66251e-12	2.68949
ENSSTUG00000008988.1	N-acylethanolamine acid amidase	27	26844518	26890638	140.289	-1.95031	0.249861	56.361	6.03162e-14	1.07498e-11	1.95031
ENSSTUG00000013577.1	manganese-transporting ATPase 13A1-like	32	5822174	5845081	255.464	1.36556	0.180939	56.3167	6.16879e-14	1.09281e-11	1.36556
ENSSTUG00000009261.1	ADP-ribosylation factor 1-like	10	9899228	9905173	366.847	1.71419	0.22521	56.2459	6.39495e-14	1.11985e-11	1.71419
ENSSTUG00000013507.1	protein phosphatase 1G-like	10	26377283	26382231	377.932	1.12478	0.149469	56.2451	6.39763e-14	1.11985e-11	1.12478
ENSSTUG00000006674.1	S-adenosylmethionine synthase-like	23	14806870	14822035	88.6955	1.77526	0.2347	56.2143	6.49855e-14	1.13079e-11	1.77526
ENSSTUG00000025839.1	histone deacetylase 10	7	13126599	13136833	156.082	-0.929832	0.123226	56.1973	6.55508e-14	1.13391e-11	0.929832
ENSSTUG00000015801.1	hypoxia up-regulated protein 1-like	15	23618666	23638488	531.804	1.96376	0.2571	55.8595	7.78378e-14	1.33858e-11	1.96376
ENSSTUG00000004737.1	protein KRI1 homolog	32	20156692	20161824	162.98	1.71344	0.22673	55.7578	8.19729e-14	1.4015e-11	1.71344
ENSSTUG00000010995.1	ecto-NOX disulfide-thiol exchanger 1-like	20	23185885	23202548	22.2977	-2.17983	0.297408	55.72	8.3562e-14	1.42041e-11	2.17983
ENSSTUG00000015966.1	ADP-ribose/CDP-alcohol diphosphatase, manganese dependent	10	19192395	19194538	35.3857	1.78255	0.240962	55.5662	9.03647e-14	1.52722e-11	1.78255
ENSSTUG00000038049.1	chromobox protein homolog 1-like	2	58351453	58358967	70.3705	-1.92352	0.250947	55.5441	9.13863e-14	1.53565e-11	1.92352
ENSSTUG00000035352.1	TNF receptor-associated factor 4-like	13	65046148	65102271	67.8246	-2.29405	0.296583	55.5078	9.30868e-14	1.55534e-11	2.29405
ENSSTUG00000004393.1	U5 small nuclear ribonucleoprotein 200 kDa helicase-like	9	17738159	17767856	300.004	1.052	0.140988	55.4534	9.57028e-14	1.59002e-11	1.052
ENSSTUG00000024417.1	zinc finger protein 395-like	25	37936696	37974064	35.6017	-2.60684	0.338259	55.3514	1.008e-13	1.66529e-11	2.60684
ENSSTUG00000050940.1	protein tyrosine phosphatase type IVA 1	38	13055329	13058517	55.6828	1.74413	0.234084	55.303	1.03311e-13	1.69724e-11	1.74413
ENSSTUG00000035054.1	UMP-CMP kinase	21	11278320	11283098	220.619	2.06803	0.271911	55.2889	1.04056e-13	1.69999e-11	2.06803
ENSSTUG00000013990.1	long-chain-fatty-acid--CoA ligase 4-like	15	39512566	39534530	196.308	1.36062	0.181963	55.2628	1.05444e-13	1.71315e-11	1.36062
ENSSTUG00000046994.1	transforming growth factor beta-2 proprotein-like	37	33204041	33237314	74.2732	-1.89009	0.248216	55.1025	1.14405e-13	1.84852e-11	1.89009
ENSSTUG00000010035.1	protein kinase C and casein kinase II substrate protein 3-like	29	36668700	36700838	250.528	-2.01711	0.260273	54.9915	1.21055e-13	1.94528e-11	2.01711
ENSSTUG00000046267.1	small nuclear ribonucleoprotein Sm D2	26	25085200	25086914	100.618	2.034	0.26978	54.9592	1.23056e-13	1.96669e-11	2.034
ENSSTUG00000019858.1	sarcoplasmic/endoplasmic reticulum calcium ATPase 2	12	65715877	65764182	982.491	2.60225	0.336496	54.886	1.27728e-13	2.03032e-11	2.60225
ENSSTUG00000028273.1	RING finger protein 121	19	35185225	35196407	67.7127	1.49025	0.201407	54.8596	1.29458e-13	2.04506e-11	1.49025
ENSSTUG00000041925.1	eukaryotic translation initiation factor 3 subunit J-A-like	29	30185440	30188876	97.9542	2.03712	0.270697	54.8506	1.30046e-13	2.04506e-11	2.03712
ENSSTUG00000014250.1	cyclin-dependent kinase 8	2	14146854	14161405	52.6286	1.9342	0.259871	54.7957	1.33734e-13	2.09188e-11	1.9342
ENSSTUG00000024087.1	tyrosine-protein phosphatase non-receptor type 11-like	23	9756762	9768360	198.172	1.01064	0.13656	54.7428	1.37383e-13	2.13757e-11	1.01064
ENSSTUG00000050857.1	interleukin-1 receptor-like 1	24	16660761	16749922	251.444	2.28064	0.299263	54.7188	1.39071e-13	2.15245e-11	2.28064
ENSSTUG00000021349.1	nuclear receptor subfamily 0 group B member 2-like	36	26063083	26064207	1171.07	-2.61721	0.329129	54.5952	1.48097e-13	2.26827e-11	2.61721
ENSSTUG00000050732.1	transitional endoplasmic reticulum ATPase-like	27	15246239	15256710	1522.2	1.79776	0.238907	54.5955	1.48075e-13	2.26827e-11	1.79776
ENSSTUG00000015035.1	nuclear receptor coactivator 4-like	5	23258276	23274202	1020.93	1.43802	0.193106	54.385	1.64813e-13	2.51122e-11	1.43802
ENSSTUG00000015606.1	GTP cyclohydrolase 1 feedback regulatory protein	33	22504212	22505637	29.283	-1.94714	0.264714	54.3663	1.66391e-13	2.5222e-11	1.94714
ENSSTUG00000027628.1	26S proteasome non-ATPase regulatory subunit 11-like	4	23564507	23583051	24.2414	2.76362	0.375129	54.3008	1.72034e-13	2.59436e-11	2.76362
ENSSTUG00000002391.1	tetratricopeptide repeat protein 5-like	5	50032576	50043519	52.6321	-1.41571	0.192133	54.176	1.83311e-13	2.75033e-11	1.41571
ENSSTUG00000050027.1	serine/threonine-protein kinase ICK-like	18	49258850	49269255	75.2058	-1.48063	0.198661	54.1405	1.86659e-13	2.78633e-11	1.48063
ENSSTUG00000046158.1	intraflagellar transport 52	16	48409533	48414667	31.9104	-1.59943	0.218866	54.1214	1.88478e-13	2.79927e-11	1.59943
ENSSTUG00000005590.1	serine/threonine-protein phosphatase 5	13	87223887	87254400	185.415	2.11271	0.280825	54.0298	1.97469e-13	2.91808e-11	2.11271
ENSSTUG00000022786.1	calcium-binding mitochondrial carrier protein SCaMC-2-A-like	27	24703807	24723518	39.4195	3.42469	0.452487	53.8596	2.15345e-13	3.16633e-11	3.42469
ENSSTUG00000002475.1	E3 ubiquitin-protein ligase BRE1A-like	13	18589282	18608200	56.0872	1.4537	0.199045	53.6576	2.38657e-13	3.44695e-11	1.4537
ENSSTUG00000034769.1	nucleolar protein 10	33	15625332	15660184	190.734	1.49034	0.201714	53.6538	2.39119e-13	3.44695e-11	1.49034
ENSSTUG00000037686.1	retinoic acid receptor RXR-gamma-A-like	31	29815326	29843059	95.9507	-2.65109	0.342046	53.6567	2.38774e-13	3.44695e-11	2.65109
ENSSTUG00000045407.1	leucine-rich repeat-containing protein 19-like	22	41568971	41578981	519.832	-0.834959	0.112791	53.6651	2.37748e-13	3.44695e-11	0.834959
ENSSTUG00000012969.1	flotillin-2a	15	33155442	33189760	421.261	0.934665	0.127536	53.5774	2.48598e-13	3.56611e-11	0.934665
ENSSTUG00000003161.1	nectin-4-like	21	35255781	35267761	123.629	-1.36556	0.183684	53.5541	2.5157e-13	3.59122e-11	1.36556
ENSSTUG00000025739.1	zinc finger and BTB domain-containing protein 25-like	35	32237922	32254727	9.66879	-3.70417	0.541248	53.5082	2.57519e-13	3.65839e-11	3.70417
ENSSTUG00000035580.1	phospholipase C like 2	3	52612128	52669724	34.2833	-2.56591	0.342412	53.4485	2.65462e-13	3.7531e-11	2.56591
ENSSTUG00000005977.1	sodium/potassium-transporting ATPase subunit beta-233-like	17	1902444	1941848	1504.78	2.12217	0.282698	53.3364	2.81056e-13	3.95456e-11	2.12217
ENSSTUG00000011066.1	dehydrogenase/reductase SDR family member 11-like	19	29410354	29435504	144.717	-1.54396	0.206703	53.2987	2.8649e-13	4.01181e-11	1.54396
ENSSTUG00000012238.1	TAO kinase 3	27	2440976	2541698	82.6161	-1.78752	0.239175	53.1993	3.01362e-13	4.18026e-11	1.78752
ENSSTUG00000023757.1	serine/threonine-protein phosphatase 4 catalytic subunit B	32	2874930	2896181	338.349	1.0014	0.137023	53.2048	3.00525e-13	4.18026e-11	1.0014
ENSSTUG00000017449.1	transmembrane protein 131-like	4	21258141	21350081	50.8748	-1.62805	0.220609	53.1762	3.04932e-13	4.20992e-11	1.62805
ENSSTUG00000044472.1	transmembrane protein 65	34	11536789	11558279	22.6761	-2.21155	0.306657	53.0609	3.23365e-13	4.44354e-11	2.21155
ENSSTUG00000043616.1	nucleolar protein 6	27	34712079	34735412	75.3215	2.02922	0.275292	52.9367	3.44467e-13	4.7115e-11	2.02922
ENSSTUG00000021063.1	eukaryotic translation initiation factor 4E-binding protein 2-like	9	22112124	22121033	49.9782	-1.78433	0.241699	52.8305	3.63605e-13	4.95024e-11	1.78433
ENSSTUG00000022997.1	ATP-binding cassette sub-family F member 3-like	26	1852321	1888323	128.268	3.06064	0.400568	52.7738	3.74269e-13	5.07195e-11	3.06064
ENSSTUG00000038781.1	ribosomal protein S6 kinase beta-1-like	26	24462809	24472368	81.3563	1.4171	0.195033	52.7317	3.82375e-13	5.15802e-11	1.4171
ENSSTUG00000046458.1	nuclear receptor-binding protein-like	35	29762073	29775079	34.4246	1.49168	0.208609	52.6878	3.91018e-13	5.25053e-11	1.49168
ENSSTUG00000015123.1	DnaJ heat shock protein family (Hsp40) member C21	15	59378944	59387111	130.687	1.33405	0.183164	52.6783	3.92917e-13	5.25205e-11	1.33405
ENSSTUG00000016528.1	PQ-loop repeat-containing protein 3-like	35	30225558	30230449	146.56	2.63474	0.349263	52.6611	3.96374e-13	5.27429e-11	2.63474
ENSSTUG00000008004.1	solute carrier family 35 member E4-like	12	76313742	76321928	16.0672	2.29207	0.324518	52.6491	3.98791e-13	5.28254e-11	2.29207
ENSSTUG00000039845.1	eukaryotic translation initiation factor 4 gamma 1-like	31	27799324	27856699	441.137	1.74219	0.236581	52.5757	4.13989e-13	5.45927e-11	1.74219
ENSSTUG00000019616.1	serine/threonine-protein phosphatase 2A catalytic subunit alpha isoform-like	13	34853649	34861226	28.9914	-2.55199	0.345025	52.4476	4.41872e-13	5.80095e-11	2.55199
ENSSTUG00000003709.1	DExH-box helicase 57	5	9510275	9523230	46.565	2.76088	0.374247	52.3276	4.69729e-13	6.13925e-11	2.76088
ENSSTUG00000047684.1	oxysterol-binding protein 1-like	4	16720912	16736853	262.249	0.915289	0.126714	52.1211	5.21806e-13	6.78972e-11	0.915289
ENSSTUG00000016662.1	uridine-cytidine kinase-like 1	1	26095187	26118657	139.758	1.09382	0.151613	52.0841	5.31748e-13	6.8886e-11	1.09382
ENSSTUG00000029981.1	type II iodothyronine deiodinase-like	33	2323496	2331821	9.94511	-5.68124	0.876846	51.9862	5.58928e-13	7.20895e-11	5.68124
ENSSTUG00000016239.1	minichromosome maintenance complex binding protein	5	28420772	28436886	85.2549	1.64828	0.227271	51.8702	5.92932e-13	7.61413e-11	1.64828
ENSSTUG00000038469.1	trafficking protein particle complex subunit 10-like	39	20775484	20799619	151.285	0.92876	0.129314	51.7345	6.3536e-13	8.12349e-11	0.92876
ENSSTUG00000010394.1	solute carrier family 35 member E1-like	22	12791126	12799541	46.6722	2.1724	0.298693	51.6638	6.58657e-13	8.34876e-11	2.1724
ENSSTUG00000047858.1	interferon regulatory factor 2-binding protein 2-B-like	38	17871458	17875909	191.927	-1.76257	0.237173	51.6639	6.58613e-13	8.34876e-11	1.76257
ENSSTUG00000010660.1	cryptochrome-2-like	12	45930759	45957125	21.2015	-2.00469	0.283663	51.6539	6.61985e-13	8.35493e-11	2.00469
ENSSTUG00000033761.1	heterogeneous nuclear ribonucleoprotein H-like	19	8183029	8190356	62.5593	1.42592	0.198686	51.5848	6.85697e-13	8.61721e-11	1.42592
ENSSTUG00000008677.1		19	55332656	55335370	190.633	-1.81414	0.244406	51.5602	6.94361e-13	8.68897e-11	1.81414
ENSSTUG00000010155.1	P2X purinoceptor 4-like	23	37919711	37939365	347.484	-0.87402	0.120646	51.4886	7.20155e-13	8.97356e-11	0.87402
ENSSTUG00000021697.1	cyclin-dependent kinase 2-associated protein 1-like	15	51941536	51944295	49.2789	3.24201	0.435514	51.476	7.24778e-13	8.99305e-11	3.24201
ENSSTUG00000013989.1	ras-associated and pleckstrin homology domains-containing protein 1-like	6	41836331	41887785	118.255	2.16552	0.295392	51.4296	7.42107e-13	9.16938e-11	2.16552
ENSSTUG00000002548.1	eukaryotic translation initiation factor 4 gamma 1-like	13	74292025	74354863	369.874	1.33954	0.185627	51.3931	7.56034e-13	9.30238e-11	1.33954
ENSSTUG00000018137.1	INO80 complex subunit B-like	5	52130379	52137390	38.0991	-1.66881	0.232582	51.1887	8.38984e-13	1.028e-10	1.66881
ENSSTUG00000004536.1	probable ATP-dependent RNA helicase DDX47	32	18737619	18741393	157.269	1.40846	0.195865	51.1649	8.49243e-13	1.03197e-10	1.40846
ENSSTUG00000027852.1	NOP58 ribonucleoprotein	CAAJIE010000637.1	80494	95425	369.447	1.73437	0.238799	51.1711	8.46563e-13	1.03197e-10	1.73437
ENSSTUG00000044844.1	ELAV-like protein 1	17	13193726	13199002	298.31	1.75282	0.241312	51.1423	8.59066e-13	1.03961e-10	1.75282
ENSSTUG00000033084.1	peroxisomal membrane protein 2	9	23257791	23261067	289.263	-1.62355	0.220522	51.0312	9.09102e-13	1.09118e-10	1.62355
ENSSTUG00000042229.1	E3 ubiquitin-protein ligase RNF126-like	21	39949158	39953784	39.0561	1.52714	0.214953	51.0341	9.07749e-13	1.09118e-10	1.52714
ENSSTUG00000050739.1	kelch-like ECH-associated protein 1	6	50643519	50659535	428.718	1.28779	0.17922	51.0116	9.18224e-13	1.09765e-10	1.28779
ENSSTUG00000000908.1	U4/U6 small nuclear ribonucleoprotein Prp3-like	3	74647974	74659629	201.59	0.990261	0.138607	50.9647	9.40422e-13	1.11963e-10	0.990261
ENSSTUG00000036487.1	uncharacterized LOC115177606	3	51402360	51416351	1012.91	1.71257	0.236265	50.8996	9.72135e-13	1.15272e-10	1.71257
ENSSTUG00000018702.1	dnaJ homolog subfamily C member 7-like	1	47800384	47809389	224.941	1.26515	0.176563	50.8592	9.92365e-13	1.17119e-10	1.26515
ENSSTUG00000021688.1	protein arginine methyltransferase 1	32	2267959	2273980	786.296	1.57262	0.217757	50.8526	9.9567e-13	1.17119e-10	1.57262
ENSSTUG00000003375.1	rho GTPase-activating protein 17-like	1	65866149	65913022	105.42	-1.30939	0.181255	50.8294	1.00754e-12	1.18043e-10	1.30939
ENSSTUG00000019202.1	ETS domain-containing protein Elk-3-like	7	51827826	51835114	401.048	1.86237	0.256655	50.7263	1.06187e-12	1.23914e-10	1.86237
ENSSTUG00000026787.1	heterogeneous nuclear ribonucleoprotein A/B-like	19	7325719	7330733	570.145	1.28763	0.179674	50.6858	1.08401e-12	1.25998e-10	1.28763
ENSSTUG00000034655.1	endoplasmic reticulum-golgi intermediate compartment 1	3	1436866	1491438	320.459	1.66703	0.231221	50.5844	1.14151e-12	1.32159e-10	1.66703
ENSSTUG00000017922.1	importin-9	14	14041798	14065900	140.626	1.55897	0.217565	50.5714	1.1491e-12	1.32516e-10	1.55897
ENSSTUG00000016127.1	voltage-dependent calcium channel gamma-6 subunit-like	37	8465821	8480384	22.7182	-2.41562	0.338487	50.5454	1.16438e-12	1.33753e-10	2.41562
ENSSTUG00000016833.1	diacylglycerol O-acyltransferase 2-like	19	32292481	32311852	997.144	-2.31037	0.306561	50.3645	1.27685e-12	1.46102e-10	2.31037
ENSSTUG00000016532.1	6-pyruvoyltetrahydropterin synthase	10	19347838	19349476	47.0729	-1.60842	0.224637	50.2797	1.33324e-12	1.51964e-10	1.60842
ENSSTUG00000015928.1	eukaryotic translation initiation factor 4E family member 2	31	3422245	3435761	26.8713	-2.42327	0.334668	50.2636	1.34419e-12	1.5262e-10	2.42327
ENSSTUG00000027101.1	heterochromatin protein 1-binding protein 3-like	16	39099347	39118132	191.337	-2.34583	0.312887	50.2425	1.35872e-12	1.53677e-10	2.34583
ENSSTUG00000002602.1	polycomb complex protein BMI-1-like	14	65794839	65811481	17.5576	-2.14045	0.308399	50.2284	1.36855e-12	1.54195e-10	2.14045
ENSSTUG00000040866.1	inositol polyphosphate 1-phosphatase-like	14	37945874	37952125	129.69	2.55311	0.348108	50.213	1.37934e-12	1.54818e-10	2.55311
ENSSTUG00000017846.1	heterogeneous nuclear ribonucleoprotein A/B-like	15	10195012	10200115	522.041	1.52105	0.212429	50.1615	1.41598e-12	1.58326e-10	1.52105
ENSSTUG00000005924.1	kinase suppressor of Ras 1-like	19	39644301	39691821	28.0982	-3.65611	0.489445	50.1413	1.43067e-12	1.59362e-10	3.65611
ENSSTUG00000020340.1	frizzled-8-like	2	24554222	24555973	67.5615	-3.28186	0.430047	50.0962	1.4639e-12	1.61971e-10	3.28186
ENSSTUG00000020820.1	dual specificity protein phosphatase CDC14C-like	27	6620160	6690051	287.379	-2.50368	0.331635	50.0906	1.46811e-12	1.61971e-10	2.50368
ENSSTUG00000050031.1	transmembrane protein 14A-like	18	49285619	49294652	269.743	-1.17698	0.163439	50.0872	1.47061e-12	1.61971e-10	1.17698
ENSSTUG00000050152.1	T-complex protein 1 subunit zeta	13	64090831	64104342	290.463	2.28546	0.313836	49.9984	1.53872e-12	1.6884e-10	2.28546
ENSSTUG00000002785.1	zinc finger MYM-type protein 3-like	19	38697103	38716595	42.9269	1.36755	0.194712	49.9708	1.56047e-12	1.70192e-10	1.36755
ENSSTUG00000006438.1	NACHT, LRR and PYD domains-containing protein 1b allele 3-like	26	16671767	16691716	76.097	-1.81917	0.250821	49.9682	1.56262e-12	1.70192e-10	1.81917
ENSSTUG00000048733.1	arginine/serine-rich protein 1-like	25	32044020	32046631	1031.21	1.74666	0.243389	49.7976	1.70454e-12	1.84965e-10	1.74666
ENSSTUG00000020517.1	rho-related GTP-binding protein RhoA-D	16	51550065	51573554	426.774	1.31012	0.184739	49.6582	1.83006e-12	1.9713e-10	1.31012
ENSSTUG00000027435.1	serrate RNA effector molecule homolog	19	35028097	35039018	503.538	1.04192	0.147445	49.6639	1.82476e-12	1.9713e-10	1.04192
ENSSTUG00000050522.1	nuclear transcription factor Y subunit beta-like	40	13221686	13223922	168.248	-1.16141	0.162823	49.4831	2.00093e-12	2.14749e-10	1.16141
ENSSTUG00000026085.1	nucleoporin 93	17	25806553	25846569	97.2142	1.9696	0.276425	49.2802	2.21889e-12	2.36417e-10	1.9696
ENSSTUG00000047970.1	dnaJ homolog subfamily C member 2-like	40	2562420	2568248	55.3377	2.0085	0.283561	49.2856	2.21286e-12	2.36417e-10	2.0085
ENSSTUG00000001181.1	ATP-binding cassette sub-family E member 1	4	7859316	7868178	468.039	1.85186	0.258925	49.2721	2.22811e-12	2.36542e-10	1.85186
ENSSTUG00000050266.1	mitochondrial import receptor subunit TOM40 homolog	34	5682661	5706500	199.854	1.55184	0.219063	49.2055	2.30499e-12	2.43823e-10	1.55184
ENSSTUG00000007577.1	Krueppel-like factor 15	14	30034205	30039227	12.4055	-2.72362	0.395414	49.1869	2.327e-12	2.45269e-10	2.72362
ENSSTUG00000044605.1	zinc-alpha-2-glycoprotein-like	31	30335064	30340819	23.7249	-2.03642	0.28869	49.1476	2.37411e-12	2.49341e-10	2.03642
ENSSTUG00000038394.1	probable peptidyl-tRNA hydrolase 2	16	14280665	14290507	78.401	-1.27766	0.18039	49.1167	2.41181e-12	2.52399e-10	1.27766
ENSSTUG00000049171.1	phosphatidylinositol 4,5-bisphosphate 3-kinase catalytic subunit alpha isoform-like	21	10733374	10752935	51.5629	1.75587	0.250528	49.0679	2.4725e-12	2.57833e-10	1.75587
ENSSTUG00000033555.1	geranylgeranyl diphosphate synthase 1	2	40861692	40897332	64.037	1.14012	0.163275	48.9834	2.5814e-12	2.68237e-10	1.14012
ENSSTUG00000013032.1	nucleoprotein TPR-like	22	29182904	29221616	199.978	1.07898	0.154109	48.9261	2.65785e-12	2.75209e-10	1.07898
ENSSTUG00000043404.1	peptidyl-prolyl cis-trans isomerase FKBP5-like	16	23961165	23979597	437.672	3.23699	0.434666	48.6657	3.03522e-12	3.13182e-10	3.23699
ENSSTUG00000047363.1	DNA-directed RNA polymerase II subunit RPB1-like	5	41574645	41590339	186.591	1.49258	0.212526	48.5565	3.20901e-12	3.29956e-10	1.49258
ENSSTUG00000028612.1	protein zyg-11 homolog	21	34745636	34777358	76.5252	-2.26058	0.311219	48.5224	3.26543e-12	3.34587e-10	2.26058
ENSSTUG00000006587.1	kinesin-1 heavy chain-like	2	27237423	27265056	55.1454	2.35317	0.331798	48.5113	3.28393e-12	3.35314e-10	2.35317
ENSSTUG00000002464.1	pancreatic alpha-amylase-like	2	20753262	20769921	68.1681	-1.78935	0.250271	48.4765	3.34267e-12	3.40131e-10	1.78935
ENSSTUG00000014822.1	uncharacterized LOC115208477	14	59193309	59201043	57.1341	-1.70221	0.241362	48.4349	3.41443e-12	3.45465e-10	1.70221
ENSSTUG00000045005.1	RING finger protein 11-like	38	5605821	5610001	112.378	-1.4178	0.199713	48.4258	3.43033e-12	3.45465e-10	1.4178
ENSSTUG00000047404.1	alpha-catulin-like	36	17014944	17147328	39.7706	-1.65392	0.236234	48.431	3.42116e-12	3.45465e-10	1.65392
ENSSTUG00000010471.1	heterogeneous nuclear ribonucleoprotein H-like	15	11049293	11060433	385.838	1.91753	0.270225	48.3617	3.54419e-12	3.54504e-10	1.91753
ENSSTUG00000029437.1	phosphatidylinositol 3,4,5-trisphosphate 3-phosphatase and dual-specificity protein phosphatase PTEN	10	14109302	14121212	68.1247	1.10945	0.160177	48.3659	3.5367e-12	3.54504e-10	1.10945
ENSSTUG00000007168.1	protein tyrosine phosphatase type IVA 1	14	66561288	66563342	55.3731	1.3975	0.201764	48.3471	3.57064e-12	3.55939e-10	1.3975
ENSSTUG00000015427.1	catenin beta-1-like	37	5025091	5035735	1600.94	0.761406	0.109498	48.3045	3.64912e-12	3.62532e-10	0.761406
ENSSTUG00000016158.1	elongation factor Ts, mitochondrial	14	31695130	31697658	138.088	1.58727	0.226675	48.2379	3.77522e-12	3.73798e-10	1.58727
ENSSTUG00000048664.1	ras-related protein Rab-11A-like	37	22397597	22407761	157.124	1.42782	0.204131	48.2134	3.82259e-12	3.77218e-10	1.42782
ENSSTUG00000008076.1	solute carrier family 25 member 27	1	25662371	25668869	81.9497	-2.33975	0.321471	48.1878	3.87287e-12	3.80902e-10	2.33975
ENSSTUG00000007669.1	RecQ like helicase 5	32	21516681	21534037	47.0874	1.29002	0.187452	48.1698	3.90853e-12	3.83127e-10	1.29002
ENSSTUG00000031949.1	ER lumen protein-retaining receptor 2	18	57246387	57254908	74.5903	1.72127	0.246135	48.0799	4.09208e-12	3.99787e-10	1.72127
ENSSTUG00000015504.1	zinc finger protein 423-like	7	7729626	7868888	98.0491	-1.68419	0.238251	48.0627	4.12797e-12	4.01958e-10	1.68419
ENSSTUG00000011108.1	ATP-binding cassette sub-family E member 1	11	13368182	13379026	438.234	1.88739	0.267167	47.9868	4.2909e-12	4.16443e-10	1.88739
ENSSTUG00000018408.1	receptor-type tyrosine-protein phosphatase U-like	36	24626539	24952800	34.2266	-2.5332	0.355369	47.9471	4.37878e-12	4.23575e-10	2.5332
ENSSTUG00000016807.1	importin-13-like	4	45645121	45689905	11.4967	2.6996	0.415112	47.9321	4.4123e-12	4.25418e-10	2.6996
ENSSTUG00000002903.1	bromodomain testis-specific protein-like	22	31547916	31562431	75.0771	1.59101	0.22875	47.8855	4.5184e-12	4.34224e-10	1.59101
ENSSTUG00000039237.1	platelet-activating factor acetylhydrolase IB subunit gamma-like	37	10552851	10555894	110.526	-1.23674	0.176397	47.8327	4.6419e-12	4.4464e-10	1.23674
ENSSTUG00000032472.1	ribosomal RNA processing 12 homolog	5	29772299	29798530	247.186	1.90217	0.269948	47.8214	4.66875e-12	4.45759e-10	1.90217
ENSSTUG00000017952.1	ubiquitin carboxyl-terminal hydrolase 4-like	16	31127452	31161579	80.5877	1.63203	0.234556	47.8091	4.69813e-12	4.46866e-10	1.63203
ENSSTUG00000049773.1	allantoicase	35	8682276	8686620	1044.64	-1.06562	0.151522	47.8038	4.71074e-12	4.46866e-10	1.06562
ENSSTUG00000024164.1	eukaryotic translation initiation factor 4E-like	5	5729798	5741875	30.1627	2.66438	0.381162	47.7809	4.76617e-12	4.50672e-10	2.66438
ENSSTUG00000028641.1	eukaryotic translation initiation factor 4E-like	18	45830435	45849810	191.006	2.24265	0.315791	47.7163	4.92586e-12	4.64278e-10	2.24265
ENSSTUG00000014001.1	peter pan homolog	1	51889799	51894433	316.3	1.70155	0.243082	47.6065	5.20966e-12	4.89459e-10	1.70155
ENSSTUG00000033012.1	splicing factor, proline- and glutamine-rich-like	36	34914677	34936609	612.483	1.13545	0.163951	47.55	5.36176e-12	5.02144e-10	1.13545
ENSSTUG00000009767.1	PHD finger protein 12-like	15	43863446	43875203	85.7138	-1.7534	0.24795	47.4845	5.54407e-12	5.1757e-10	1.7534
ENSSTUG00000013111.1	GRB2-associated and regulator of MAPK protein 1-like	6	15628524	15638544	124.853	-1.00331	0.14454	47.4716	5.58066e-12	5.19337e-10	1.00331
ENSSTUG00000010605.1	serine/arginine repetitive matrix protein 2-like	20	22298677	22316249	169.896	1.00399	0.145589	47.4597	5.61452e-12	5.20839e-10	1.00399
ENSSTUG00000003015.1	26S proteasome non-ATPase regulatory subunit 2-like	13	74355282	74370631	281.111	1.31194	0.189399	47.3754	5.86128e-12	5.42021e-10	1.31194
ENSSTUG00000005689.1	tubulin tyrosine ligase like 4	24	48646922	48679388	75.338	1.55775	0.225662	47.3294	6.00054e-12	5.52726e-10	1.55775
ENSSTUG00000018014.1	SUN domain-containing ossification factor-like	31	11596183	11623174	129.334	2.0941	0.297852	47.3248	6.01464e-12	5.52726e-10	2.0941
ENSSTUG00000006329.1	uncharacterized LOC115169455	31	9543263	9565974	36.8406	-1.6164	0.235492	47.1975	6.41811e-12	5.87967e-10	1.6164
ENSSTUG00000023579.1	uncharacterized LOC115195722	6	24887690	24904237	119.255	1.87468	0.268734	47.1851	6.45888e-12	5.89864e-10	1.87468
ENSSTUG00000002931.1	ubiquitin carboxyl-terminal hydrolase 5-like	3	46853855	46870575	136.554	2.33891	0.331337	47.0987	6.75001e-12	6.14544e-10	2.33891
ENSSTUG00000042512.1	ubiquitin carboxyl-terminal hydrolase 2-like	19	18852756	18893143	461.694	3.49562	0.472698	46.8938	7.49387e-12	6.80162e-10	3.49562
ENSSTUG00000025757.1	acyl-coenzyme A thioesterase 1-like	4	59507843	59639566	1326.84	-1.51754	0.214908	46.8815	7.54107e-12	6.80246e-10	1.51754
ENSSTUG00000028423.1	vacuolar protein sorting 13 homolog D	30	22199807	22262062	561.111	1.2123	0.176108	46.8863	7.52249e-12	6.80246e-10	1.2123
ENSSTUG00000036153.1	lipolysis-stimulated lipoprotein receptor-like	3	51114962	51126336	154.368	-1.34884	0.193474	46.869	7.58952e-12	6.82523e-10	1.34884
ENSSTUG00000024428.1	Krueppel-like factor 11	25	37995467	37999478	94.9914	-1.96956	0.278614	46.8398	7.70347e-12	6.90658e-10	1.96956
ENSSTUG00000020267.1	nucleolysin TIA-1-like	27	10314021	10329598	149.524	1.19947	0.174978	46.8118	7.81418e-12	6.98454e-10	1.19947
ENSSTUG00000010425.1	maternal B9.15 protein-like	3	63326194	63338662	111.535	2.35295	0.334196	46.7561	8.03936e-12	7.16404e-10	2.35295
ENSSTUG00000000424.1	RNA-binding protein 4B-like	5	48502405	48504700	45.9869	2.01861	0.294953	46.5782	8.80354e-12	7.82132e-10	2.01861
ENSSTUG00000021783.1	folylpolyglutamate synthase, mitochondrial-like	9	13134889	13144986	613.198	-2.1245	0.295653	46.5384	8.98416e-12	7.95478e-10	2.1245
ENSSTUG00000034956.1	sarcoplasmic/endoplasmic reticulum calcium ATPase 2-like	23	24500642	24571269	371.723	1.71593	0.247761	46.5332	9.00786e-12	7.95478e-10	1.71593
ENSSTUG00000040890.1	RING finger protein 227-like	5	47060238	47062035	34.7073	3.07669	0.43992	46.4439	9.42809e-12	8.30096e-10	3.07669
ENSSTUG00000010384.1	chromosome 7 C15orf61 homolog	7	58675125	58677244	30.2481	-1.433	0.211525	46.3515	9.88329e-12	8.67575e-10	1.433
ENSSTUG00000014488.1	oxysterol-binding protein-related protein 9-like	4	48167611	48210048	303.891	-1.54656	0.220786	46.3119	1.0085e-11	8.82649e-10	1.54656
ENSSTUG00000009156.1	peroxisome proliferator-activated receptor gamma coactivator-related protein 1-like	18	20798484	20833135	32.8608	1.88146	0.277272	46.3036	1.01277e-11	8.83751e-10	1.88146
ENSSTUG00000006228.1	ATP-dependent RNA helicase DDX3X-like	24	39947586	39969843	638.613	1.51564	0.220394	46.2436	1.04428e-11	9.08554e-10	1.51564
ENSSTUG00000038413.1	ras-related protein Rab-14-like	29	44627340	44632533	27.9552	1.54227	0.229943	46.1617	1.08883e-11	9.44524e-10	1.54227
ENSSTUG00000035800.1	angiomotin-like 2a	21	11550255	11559373	74.7852	-1.22455	0.178783	46.149	1.09593e-11	9.47885e-10	1.22455
ENSSTUG00000002171.1	ubiquitin carboxyl-terminal hydrolase 32-like	13	86582355	86631787	42.8695	2.56567	0.370309	46.107	1.11967e-11	9.65577e-10	2.56567
ENSSTUG00000003303.1	F-box only protein 31-like	7	37906171	37931247	235.437	-2.2613	0.31559	46.0611	1.1462e-11	9.85562e-10	2.2613
ENSSTUG00000012435.1	nuclear transcription factor Y subunit beta-like	4	57519968	57538446	36.8438	-1.25344	0.185767	46.0431	1.15681e-11	9.9179e-10	1.25344
ENSSTUG00000004143.1	ornithine decarboxylase antizyme 2-like	23	4104245	4114332	1398.53	1.20831	0.177099	46.0105	1.1762e-11	1.00548e-09	1.20831
ENSSTUG00000007933.1	developmentally regulated GTP binding protein 1	23	14969411	14973329	269.164	1.64827	0.240048	45.9549	1.21008e-11	1.03144e-09	1.64827
ENSSTUG00000043236.1	heat shock 70 kDa protein 13-like	13	73363838	73370009	146.991	2.53199	0.360379	45.9491	1.21367e-11	1.03151e-09	2.53199
ENSSTUG00000003732.1	URB1 ribosome biogenesis homolog	13	86680145	86733712	75.2938	1.86381	0.272116	45.9264	1.22779e-11	1.03893e-09	1.86381
ENSSTUG00000014392.1	serine/threonine-protein phosphatase 4 regulatory subunit 2-B-like	14	18436165	18447621	165.777	1.54372	0.225548	45.9238	1.22946e-11	1.03893e-09	1.54372
ENSSTUG00000034678.1	protein sel-1 homolog 1-like	1	36656625	36701666	236.454	-1.07612	0.156568	45.9119	1.23695e-11	1.04227e-09	1.07612
ENSSTUG00000046156.1	dystonin-like	18	48540508	48735635	533.566	1.32304	0.193915	45.8735	1.26141e-11	1.05984e-09	1.32304
ENSSTUG00000049860.1	cytochrome b5-like	29	27238691	27242053	123.172	1.77778	0.259778	45.7122	1.36969e-11	1.14753e-09	1.77778
ENSSTUG00000012104.1	complement C1q like 3	2	22826839	22832253	12.3178	-3.07952	0.475646	45.6941	1.3824e-11	1.15489e-09	3.07952
ENSSTUG00000028067.1	lon peptidase 1, mitochondrial	22	46082466	46097249	181.116	1.63677	0.239452	45.6815	1.39128e-11	1.15651e-09	1.63677
ENSSTUG00000038274.1	RING finger protein 11-like	14	73755242	73757711	25.0433	-1.57821	0.235901	45.6802	1.39221e-11	1.15651e-09	1.57821
ENSSTUG00000026210.1	host cell factor 2-like	40	15054178	15063243	49.1282	1.51187	0.224487	45.6658	1.4025e-11	1.16178e-09	1.51187
ENSSTUG00000026206.1	fatty-acid amide hydrolase 2-A-like	8	20145467	20153747	290.003	-1.60678	0.230929	45.6572	1.40868e-11	1.16363e-09	1.60678
ENSSTUG00000022287.1	small integral membrane protein 19	3	28922291	28928004	65.5437	-1.0117	0.149751	45.6279	1.4299e-11	1.17785e-09	1.0117
ENSSTUG00000050410.1	heterochromatin protein 1-binding protein 3-like	14	26881203	26896089	204.453	-1.72656	0.247262	45.5536	1.48516e-11	1.21994e-09	1.72656
ENSSTUG00000017143.1	complement component 1 Q subcomponent-binding protein, mitochondrial-like	15	9611230	9616861	526.28	1.35951	0.2	45.4725	1.548e-11	1.26802e-09	1.35951
ENSSTUG00000027918.1	nuclear FMR1 interacting protein 1	CAAJIE010000637.1	97572	123994	121.034	1.47246	0.217023	45.4652	1.55371e-11	1.26917e-09	1.47246
ENSSTUG00000003961.1	manganese-transporting ATPase 13A1-like	1	41846534	41873056	73.2249	1.75978	0.259199	45.4276	1.5839e-11	1.29024e-09	1.75978
ENSSTUG00000036735.1	band 4.1-like protein 3	6	18598585	18678912	91.6701	-2.17399	0.309798	45.4139	1.595e-11	1.29569e-09	2.17399
ENSSTUG00000028314.1		CAAJIE010000403.1	261053	269871	29.6626	-1.69441	0.252053	45.3581	1.64105e-11	1.32943e-09	1.69441
ENSSTUG00000019225.1	deoxynucleotidyltransferase terminal-interacting protein 2-like	4	49144240	49151607	174.163	1.40532	0.207357	45.2896	1.6995e-11	1.36924e-09	1.40532
ENSSTUG00000034247.1	sodium-dependent glucose transporter 1-like	35	23475662	23480559	5.44223	-3.65921	0.667684	45.2925	1.69696e-11	1.36924e-09	3.65921
ENSSTUG00000047689.1	coiled-coil domain-containing protein 86-like	4	16737965	16740156	231.984	1.48014	0.218199	45.1924	1.786e-11	1.435e-09	1.48014
ENSSTUG00000004581.1	matrix remodeling-associated protein 8-like	16	35775147	35797383	1428.04	-1.31308	0.190663	45.1693	1.8072e-11	1.44808e-09	1.31308
ENSSTUG00000016269.1	macrophage-stimulating protein receptor-like	16	50557444	50575929	30.4803	2.81268	0.408855	45.1432	1.83139e-11	1.46347e-09	2.81268
ENSSTUG00000042771.1	A disintegrin and metalloproteinase with thrombospondin motifs 10-like	22	20152173	20202126	29.7761	-2.61118	0.37848	45.133	1.84093e-11	1.46711e-09	2.61118
ENSSTUG00000015138.1	parkin RBR E3 ubiquitin protein ligase	5	23488382	23583950	80.3101	-1.274	0.187935	45.0204	1.9499e-11	1.54975e-09	1.274
ENSSTUG00000010100.1	guanylate-binding protein 1-like	20	22041757	22254355	88.4652	-1.6987	0.246889	44.9385	2.03318e-11	1.61158e-09	1.6987
ENSSTUG00000040371.1	death-associated protein kinase 3-like	21	43893969	43904878	185.316	1.09197	0.16292	44.7751	2.21014e-11	1.74714e-09	1.09197
ENSSTUG00000008530.1		22	9087527	9095899	159.904	-1.44807	0.21176	44.769	2.21702e-11	1.74788e-09	1.44807
ENSSTUG00000051003.1	indoleamine 2,3-dioxygenase 2-like	27	19999089	20008212	1009.96	-1.64757	0.237986	44.6927	2.30515e-11	1.8125e-09	1.64757
ENSSTUG00000043156.1	uncharacterized LOC115208125	14	42783610	42790914	381.645	1.75927	0.259239	44.5712	2.45271e-11	1.92338e-09	1.75927
ENSSTUG00000002466.1	UTP20 small subunit processome component	8	35534468	35560585	199.941	1.65142	0.244466	44.5575	2.46997e-11	1.93177e-09	1.65142
ENSSTUG00000030643.1	zinc finger CCCH domain-containing protein 11A-like	14	42312804	42332421	461.133	0.812766	0.121826	44.4682	2.58521e-11	2.01653e-09	0.812766
ENSSTUG00000009319.1		17	15751307	15752474	85.7147	1.52418	0.227643	44.3642	2.72625e-11	2.12092e-09	1.52418
ENSSTUG00000000895.1	dual specificity mitogen-activated protein kinase kinase 6-like	1	74323491	74344884	112.533	-1.03996	0.154908	44.3437	2.75504e-11	2.13766e-09	1.03996
ENSSTUG00000028306.1	oocyte zinc finger protein XlCOF22-like	12	37501676	37504197	48.7013	-2.42	0.347687	44.301	2.81566e-11	2.17766e-09	2.42
ENSSTUG00000042519.1		CAAJIE010000782.1	17434251	17442733	24.2822	-1.85075	0.277629	44.2971	2.8214e-11	2.17766e-09	1.85075
ENSSTUG00000046998.1	mediator of RNA polymerase II transcription subunit 18-like	37	28915158	28916602	27.4262	-1.69924	0.256589	44.268	2.86352e-11	2.20439e-09	1.69924
ENSSTUG00000008471.1	CD83 antigen-like	3	55371128	55446998	49.8499	-2.2568	0.326274	44.2149	2.9424e-11	2.25919e-09	2.2568
ENSSTUG00000006496.1	serine/threonine-protein phosphatase 5-like	26	48651639	48678006	118.771	1.46729	0.219153	44.1647	3.0188e-11	2.31182e-09	1.46729
ENSSTUG00000001691.1	ATP-dependent RNA helicase DDX39A-like	1	55565526	55583329	255.748	1.37888	0.20597	44.1545	3.03449e-11	2.3178e-09	1.37888
ENSSTUG00000047129.1	transcription factor p65-like	5	41394994	41402709	160.244	3.12908	0.445104	44.0404	3.21662e-11	2.45054e-09	3.12908
ENSSTUG00000027059.1	activator of HSP90 ATPase activity 1	35	12548465	12559137	164.804	1.22369	0.183922	43.9942	3.29358e-11	2.50269e-09	1.22369
ENSSTUG00000049970.1	F-box only protein 9-like	18	49246405	49254624	224.596	-1.26179	0.187114	43.7453	3.7401e-11	2.83467e-09	1.26179
ENSSTUG00000001736.1	phosphatidylcholine:ceramide cholinephosphotransferase 2-like	5	62941812	62950282	180.166	2.54098	0.370363	43.7027	3.82246e-11	2.88965e-09	2.54098
ENSSTUG00000046044.1	programmed cell death protein 4-like	14	74336146	74350990	36.5606	-2.21607	0.327875	43.6817	3.86372e-11	2.91334e-09	2.21607
ENSSTUG00000031231.1	oxysterol-binding protein 1-like	11	4592157	4612012	307.566	0.855057	0.129305	43.6708	3.88527e-11	2.9221e-09	0.855057
ENSSTUG00000009199.1	AT-rich interactive domain-containing protein 5B-like	19	27961937	27976294	45.862	2.07033	0.310554	43.488	4.26557e-11	3.19994e-09	2.07033
ENSSTUG00000019297.1	proto-oncogene c-Fos-like	33	19951148	19969253	31.0163	-3.9918	0.560029	43.4488	4.35196e-11	3.25644e-09	3.9918
ENSSTUG00000003441.1	natural resistance-associated macrophage protein 2-like	30	10015295	10024402	35.1245	-2.65733	0.386484	43.442	4.36707e-11	3.25945e-09	2.65733
ENSSTUG00000046469.1	cytochrome P450 4B1-like	37	28902927	28912747	2966.25	-1.19905	0.178181	43.392	4.48026e-11	3.33547e-09	1.19905
ENSSTUG00000044594.1	cytochrome c-like	24	15540624	15543274	361.205	2.85933	0.412617	43.357	4.56098e-11	3.38699e-09	2.85933
ENSSTUG00000046697.1	CLIP-associating protein 1-B-like	20	15652757	15786626	34.4289	-2.82611	0.412366	43.3227	4.64171e-11	3.43826e-09	2.82611
ENSSTUG00000008336.1	ATPase family AAA domain-containing protein 3-like	14	30521936	30534249	156.642	2.02182	0.301693	43.2934	4.71162e-11	3.47254e-09	2.02182
ENSSTUG00000048178.1	3-ketodihydrosphingosine reductase-like	21	28330252	28337670	179.377	-1.02215	0.153474	43.2947	4.70855e-11	3.47254e-09	1.02215
ENSSTUG00000047167.1	DNA topoisomerase 2-beta-like	36	23647102	23692384	187.153	0.881987	0.134083	43.2853	4.73114e-11	3.47821e-09	0.881987
ENSSTUG00000025653.1	late secretory pathway protein AVL9 homolog	2	4415617	4460698	92.5471	2.16907	0.323591	43.1918	4.96272e-11	3.63937e-09	2.16907
ENSSTUG00000010477.1	polyadenylate-binding protein 2-like	2	7329750	7353212	132.653	1.03371	0.157286	43.0855	5.23982e-11	3.83302e-09	1.03371
ENSSTUG00000025489.1	eukaryotic peptide chain release factor subunit 1-like	15	45959978	45966765	63.1359	1.84789	0.279135	43.0745	5.26939e-11	3.84508e-09	1.84789
ENSSTUG00000009326.1	eukaryotic translation initiation factor 4E transporter-like	14	40148905	40163344	65.7395	1.39698	0.212426	43.0235	5.40871e-11	3.93698e-09	1.39698
ENSSTUG00000040751.1	YdjC chitooligosaccharide deacetylase homolog	27	40274473	40284904	52.3897	2.05559	0.309522	42.9734	5.54903e-11	4.02914e-09	2.05559
ENSSTUG00000028811.1	eukaryotic translation initiation factor 5-like	35	32979340	32989742	1400.58	1.41832	0.214302	42.9584	5.5915e-11	4.04003e-09	1.41832
ENSSTUG00000035992.1	26S proteasome non-ATPase regulatory subunit 11B-like	2	57993467	57999601	58.8355	1.94633	0.293635	42.9597	5.58786e-11	4.04003e-09	1.94633
ENSSTUG00000011561.1	heat shock 70 kDa protein 4-like	13	34444890	34457702	52.2549	3.86012	0.551518	42.947	5.6243e-11	4.05377e-09	3.86012
ENSSTUG00000001324.1	mimecan-like	14	1595729	1617229	1985.41	1.33653	0.20247	42.8676	5.85734e-11	4.21141e-09	1.33653
ENSSTUG00000017937.1	ubl carboxyl-terminal hydrolase 18-like	8	40163612	40167822	74.7928	-1.71783	0.256159	42.8622	5.87341e-11	4.21267e-09	1.71783
ENSSTUG00000023937.1	interleukin-34-like	17	25506107	25514162	64.0426	-1.55538	0.234158	42.8156	6.01502e-11	4.30374e-09	1.55538
ENSSTUG00000032916.1	protein O-GlcNAcase-like	5	29979581	30020160	92.162	-1.09434	0.165857	42.7915	6.08961e-11	4.34654e-09	1.09434
ENSSTUG00000017393.1	gem-associated protein 8-like	6	48801443	48803316	51.9181	-2.21113	0.326013	42.7476	6.22776e-11	4.43437e-09	2.21113
ENSSTUG00000019315.1		15	14147366	14154958	57.6492	-1.40946	0.213131	42.7057	6.36271e-11	4.51952e-09	1.40946
ENSSTUG00000031055.1	nuclear receptor coactivator 7	35	15124429	15145355	77.9223	-1.54972	0.233231	42.6398	6.58065e-11	4.66306e-09	1.54972
ENSSTUG00000031846.1	sialidase-3-like	19	45588443	45591140	32.1163	-1.4827	0.228228	42.6257	6.62843e-11	4.68563e-09	1.4827
ENSSTUG00000039268.1	E3 ubiquitin-protein ligase HUWE1-like	30	7838069	7911304	424.585	1.02671	0.156935	42.5915	6.7452e-11	4.74536e-09	1.02671
ENSSTUG00000044655.1		17	55511450	55598136	57.8851	-2.3482	0.34248	42.5954	6.73164e-11	4.74536e-09	2.3482
ENSSTUG00000001406.1	extracellular serine/threonine protein kinase FAM20C-like	10	22389795	22456266	124.459	1.95663	0.294591	42.5778	6.79254e-11	4.76726e-09	1.95663
ENSSTUG00000016610.1	proteasome 26S subunit, non-ATPase 1	17	7670578	7732641	531.004	1.33097	0.202539	42.5581	6.86121e-11	4.80399e-09	1.33097
ENSSTUG00000044361.1	protein CASC3-like	32	9989184	10004910	64.9696	1.32538	0.203344	42.5386	6.93e-11	4.84063e-09	1.32538
ENSSTUG00000034382.1	PDZ and LIM domain protein 3-like	11	5937420	5963935	71.6723	-1.44502	0.218248	42.5081	7.03884e-11	4.90501e-09	1.44502
ENSSTUG00000008404.1	apoptotic chromatin condensation inducer in the nucleus-like	21	35890783	35907950	448.895	0.761955	0.116987	42.4695	7.17938e-11	4.99111e-09	0.761955
ENSSTUG00000020150.1	nuclear casein kinase and cyclin dependent kinase substrate 1	16	34656546	34665793	244.462	-1.69868	0.252159	42.4179	7.37117e-11	5.11236e-09	1.69868
ENSSTUG00000012731.1	chromobox protein homolog 1-like	10	8271314	8276622	48.1797	-1.78085	0.2675	42.3926	7.46718e-11	5.16676e-09	1.78085
ENSSTUG00000031688.1	tumor necrosis factor receptor superfamily member 6B-like	30	3469368	3471103	323.805	2.81498	0.41155	42.3447	7.65237e-11	5.28247e-09	2.81498
ENSSTUG00000039866.1	leucine rich repeat containing 40	22	21641110	21647273	103.863	1.49402	0.228532	42.2147	8.17813e-11	5.63218e-09	1.49402
ENSSTUG00000034680.1	host cell factor 1-like	16	45358186	45368247	19.3499	2.73526	0.420611	42.2059	8.21528e-11	5.64455e-09	2.73526
ENSSTUG00000049015.1	lysosome-associated membrane glycoprotein 3-like	22	24983164	24987332	408.5	-1.32352	0.199087	42.1767	8.33861e-11	5.71593e-09	1.32352
ENSSTUG00000041904.1	PHD finger protein 6	13	26648378	26655683	38.8609	-1.49505	0.228686	42.1209	8.58003e-11	5.86774e-09	1.49505
ENSSTUG00000031541.1		2	55041242	55052933	51.335	-1.36399	0.208964	42.0614	8.84516e-11	6.03503e-09	1.36399
ENSSTUG00000041509.1	splicing factor 3A subunit 2-like	21	39697446	39706457	164.022	1.49833	0.229147	42.0346	8.96735e-11	6.10423e-09	1.49833
ENSSTUG00000012956.1	5'-AMP-activated protein kinase subunit beta-1-like	23	15525278	15546283	93.1547	-1.2056	0.183755	42.0039	9.10925e-11	6.18651e-09	1.2056
ENSSTUG00000006975.1	adapter molecule crk-like	13	53995630	54001709	122.01	0.823727	0.127446	41.9036	9.58851e-11	6.48587e-09	0.823727
ENSSTUG00000040449.1	aconitase 1	8	12812118	12823246	666.229	1.82099	0.276196	41.9025	9.59416e-11	6.48587e-09	1.82099
ENSSTUG00000030412.1	nuclear receptor ROR-gamma-like	3	71127155	71150147	51.6223	-2.79775	0.408069	41.8345	9.93329e-11	6.69973e-09	2.79775
ENSSTUG00000021094.1	mitochondrial glutamate carrier 1-like	16	52230917	52245156	48.7308	3.99821	0.576018	41.797	1.0126e-10	6.81408e-09	3.99821
ENSSTUG00000012376.1	myotubularin-related protein 7-like	11	17825537	17838261	104.942	3.23351	0.471487	41.7872	1.01767e-10	6.83258e-09	3.23351
ENSSTUG00000027276.1	thyroid hormone receptor-associated protein 3-like	2	15061381	15074683	239.112	-1.18586	0.180378	41.7807	1.02104e-10	6.83957e-09	1.18586
ENSSTUG00000031736.1	rho-related GTP-binding protein Rho6-like	28	38892425	38900916	33.0626	-2.99123	0.439713	41.7338	1.04586e-10	6.98992e-09	2.99123
ENSSTUG00000051138.1	gem-associated protein 8-like	39	14488559	14490802	227.427	-1.59118	0.239088	41.7013	1.06336e-10	7.09077e-09	1.59118
ENSSTUG00000030883.1	serine/threonine-protein kinase PLK2-like	9	24245993	24251713	822.383	2.92931	0.429554	41.6284	1.10378e-10	7.34365e-09	2.92931
ENSSTUG00000027054.1	zinc transporter ZIP13-like	12	23777188	23788132	84.4923	1.43501	0.221715	41.6126	1.11273e-10	7.38648e-09	1.43501
ENSSTUG00000011636.1	dipeptidyl peptidase 3	12	83250217	83270168	225.168	1.92526	0.292979	41.5889	1.12632e-10	7.45984e-09	1.92526
ENSSTUG00000044719.1	myogenesis regulating glycosidase (putative)	16	25553073	25558978	107.251	1.71389	0.262969	41.5469	1.15074e-10	7.60446e-09	1.71389
ENSSTUG00000017146.1	kinesin-like protein KIF3B	28	7824971	7830963	69.1327	1.47905	0.229136	41.5214	1.16589e-10	7.68727e-09	1.47905
ENSSTUG00000015749.1	histone H3.3	2	60734769	60736106	671.986	1.39605	0.21479	41.5074	1.17429e-10	7.72533e-09	1.39605
ENSSTUG00000018104.1	serine/threonine-protein kinase pim-3-like	4	59754673	59758798	45.3622	-2.05864	0.310244	41.4863	1.187e-10	7.79153e-09	2.05864
ENSSTUG00000015939.1	non-receptor tyrosine-protein kinase TYK2-like	32	16133557	16149533	370.349	1.03828	0.16092	41.4602	1.20294e-10	7.8786e-09	1.03828
ENSSTUG00000000381.1	inhibitor of Bruton tyrosine kinase-like	3	44209527	44252962	83.7782	-1.22685	0.188764	41.383	1.25144e-10	8.17802e-09	1.22685
ENSSTUG00000049123.1	ceramide transporter 1	27	14376410	14416694	116.114	-1.88783	0.283877	41.3537	1.2703e-10	8.28289e-09	1.88783
ENSSTUG00000018615.1	17-beta-hydroxysteroid dehydrogenase 14-like	1	59294037	59300468	135.356	-1.33897	0.204344	41.3283	1.28693e-10	8.37273e-09	1.33897
ENSSTUG00000006832.1	endothelial lipase-like	27	42210066	42225769	674.916	3.16248	0.461651	41.2979	1.30708e-10	8.46634e-09	3.16248
ENSSTUG00000048596.1	ubiquitin carboxyl-terminal hydrolase 19-like	28	29831060	29868712	100.722	1.10795	0.172392	41.3004	1.3054e-10	8.46634e-09	1.10795
ENSSTUG00000034850.1	serine/threonine-protein kinase SIK3 homolog	13	55859203	55901561	562.268	0.84501	0.131429	41.2443	1.34342e-10	8.68262e-09	0.84501
ENSSTUG00000009693.1	cyclin-T2-like	24	19189292	19197894	69.6592	1.93757	0.298438	41.2116	1.36606e-10	8.80961e-09	1.93757
ENSSTUG00000038516.1	ubiquitin-like protein 3	13	13837610	13844899	221.334	-0.925211	0.142572	41.1664	1.39804e-10	8.99607e-09	0.925211
ENSSTUG00000000572.1	transmembrane protein 214	1	1002958	1044028	1175.04	1.26901	0.196472	41.1535	1.40728e-10	9.0173e-09	1.26901
ENSSTUG00000014252.1	cytochrome P450 1A1	29	19287431	19291298	1432.47	-2.3393	0.342732	41.1448	1.4136e-10	9.0173e-09	2.3393
ENSSTUG00000034123.1	sodium-dependent serotonin transporter-like	13	54292753	54303913	1520.91	1.67646	0.257339	41.1487	1.41077e-10	9.0173e-09	1.67646
ENSSTUG00000050129.1	protein argonaute-3-like	34	5419614	5471706	13.2637	2.814	0.457728	41.1478	1.41142e-10	9.0173e-09	2.814
ENSSTUG00000049680.1	inhibitor of growth protein 4-like	3	72436808	72440968	43.7858	-1.37815	0.214324	41.1211	1.43085e-10	9.10761e-09	1.37815
ENSSTUG00000036527.1	phosphodiesterase 12	16	2540515	2544937	64.229	1.28598	0.200483	41.0911	1.45296e-10	9.22833e-09	1.28598
ENSSTUG00000037990.1	CLIP-associating protein 2-like	36	8883525	9022531	95.7622	1.17394	0.183078	41.0842	1.45812e-10	9.24112e-09	1.17394
ENSSTUG00000031515.1	DNA-directed RNA polymerase III subunit RPC8-like	32	17896581	17905597	67.3246	1.65475	0.256415	41.0735	1.46614e-10	9.27198e-09	1.65475
ENSSTUG00000006005.1	negative elongation factor A-like	5	50915341	50929222	75.9294	-1.71906	0.261163	41.0606	1.47582e-10	9.30663e-09	1.71906
ENSSTUG00000008819.1	succinate-semialdehyde dehydrogenase, mitochondrial-like	3	55805306	55809501	43.2364	-2.05225	0.311961	41.0578	1.47795e-10	9.30663e-09	2.05225
ENSSTUG00000024687.1	ADP-ribosylation factor-like protein 5B	32	11412298	11416728	49.8148	3.23469	0.481825	41.0375	1.49336e-10	9.3836e-09	3.23469
ENSSTUG00000013825.1	ubiquitin specific peptidase 12	2	14098709	14103416	58.3161	-1.07271	0.167226	41.0273	1.50117e-10	9.41256e-09	1.07271
ENSSTUG00000007127.1	sodium-dependent phosphate transporter 1-B-like	23	14924731	14936743	320.575	1.94888	0.297925	41.0154	1.51032e-10	9.44978e-09	1.94888
ENSSTUG00000041047.1	cell cycle associated protein 1	17	54058302	54091013	137.839	0.914742	0.142945	40.9993	1.52284e-10	9.50786e-09	0.914742
ENSSTUG00000008191.1	class E basic helix-loop-helix protein 40-like	16	29620629	29624578	265.763	-3.04437	0.435037	40.9346	1.57413e-10	9.80729e-09	3.04437
ENSSTUG00000038189.1	ubiquilin-4-like	3	53567224	53573125	549.361	0.891863	0.13921	40.9302	1.57765e-10	9.80847e-09	0.891863
ENSSTUG00000003310.1		17	59112754	59293665	25.3595	-2.03751	0.315353	40.9246	1.5822e-10	9.81597e-09	2.03751
ENSSTUG00000031789.1	casein kinase II subunit alpha-like	16	13973062	13984674	116.901	1.6843	0.260617	40.9181	1.58745e-10	9.82784e-09	1.6843
ENSSTUG00000015583.1	interferon regulatory factor 1-like	19	13055516	13060419	102.478	-1.74494	0.26457	40.8769	1.62123e-10	1.00159e-08	1.74494
ENSSTUG00000004048.1	beta-2 adrenergic receptor-like	19	8821644	8822867	25.9128	2.74422	0.420188	40.8683	1.62839e-10	1.0018e-08	2.74422
ENSSTUG00000037140.1	mitochondrial import receptor subunit TOM22 homolog	18	58175415	58178117	142.915	2.08081	0.318281	40.8721	1.62521e-10	1.0018e-08	2.08081
ENSSTUG00000027978.1	exportin-T-like	CAAJIE010000308.1	26587	80371	232.227	1.21255	0.188939	40.8488	1.64474e-10	1.00975e-08	1.21255
ENSSTUG00000034849.1	bcl-2-like protein 1	28	30259821	30278941	347.678	1.43104	0.222076	40.7671	1.71493e-10	1.05064e-08	1.43104
ENSSTUG00000017789.1	retinol dehydrogenase 8-like	32	16615721	16624913	481.751	-2.423	0.35629	40.7429	1.73631e-10	1.06153e-08	2.423
ENSSTUG00000000174.1		4	3294523	3342177	47.4819	-1.23225	0.192373	40.7251	1.7522e-10	1.06681e-08	1.23225
ENSSTUG00000040730.1	chromatin accessibility complex protein 1-like	36	14817348	14821510	51.5187	1.36369	0.213948	40.7286	1.74905e-10	1.06681e-08	1.36369
ENSSTUG00000022190.1	caprin-1-like	29	20888132	20897573	94.5141	1.36838	0.21391	40.6471	1.82359e-10	1.10798e-08	1.36838
ENSSTUG00000021823.1	mitogen-activated protein kinase kinase kinase 4	18	6784387	6844166	71.4609	-1.72001	0.264778	40.6357	1.83426e-10	1.11216e-08	1.72001
ENSSTUG00000016082.1	Golgi resident protein GCP60-like	35	3614681	3637615	112.885	1.32131	0.206588	40.6063	1.86207e-10	1.1267e-08	1.32131
ENSSTUG00000047637.1	refilin-B-like	13	63432604	63434054	11.8513	-2.95071	0.4673	40.5374	1.92885e-10	1.16472e-08	2.95071
ENSSTUG00000007627.1	disabled homolog 2-interacting protein-like	9	7794241	7922889	32.7277	-2.04157	0.316914	40.4163	2.05227e-10	1.2367e-08	2.04157
ENSSTUG00000046979.1	mitogen-activated protein kinase 14A	30	6410655	6440718	39.6692	2.51995	0.387911	40.3981	2.07137e-10	1.24566e-08	2.51995
ENSSTUG00000018819.1	myeloid leukemia factor 2-like	37	9658339	9662832	170.333	-0.875338	0.136676	40.3537	2.11902e-10	1.27171e-08	0.875338
ENSSTUG00000003726.1	dehydrogenase/reductase SDR family member 4-like	5	50478669	50485375	394.703	-1.29239	0.199107	40.3352	2.13916e-10	1.28119e-08	1.29239
ENSSTUG00000023169.1	molybdenum cofactor biosynthesis protein 1-like	25	43170279	43199052	57.4847	-1.599	0.248962	40.3169	2.15931e-10	1.29063e-08	1.599
ENSSTUG00000036181.1	probable ATP-dependent RNA helicase DDX5	14	64387044	64397873	1010.75	1.55366	0.241741	40.2971	2.18134e-10	1.30115e-08	1.55366
[truncated: 43,873 more rows]

## Sheet: supp_table_S3c_brain_phen
Title: Alternative migratory tactics in brown trout (Salmo trutta) are underpinned by divergent regulation of metabolic but not neurological genes
[truncated: 44,369 more rows]

[truncated: 1 more sheets: supp_table_S3d_brain_env]
