# Supplementary material for: Alternative migratory tactics in brown trout (Salmo trutta) are underpinned by divergent regulation of metabolic but not neurological genes
Source: Ecol Evol. 2021 Jun 2;11(12):8347–62. doi: 10.1002/ece3.7664 (PMC8216917; doi:10.1002/ece3.7664)
Supplement: Supplementary file 4 — Table S4 [file ECE3-11-8347-s002.xlsx]

## Sheet: supp_table_4a_BP_resident
Title: Alternative migratory tactics in brown trout (Salmo trutta) are underpinned by divergent regulation of metabolic but not neurological genes
Author list: Robert Wynne, Louise C. Archer, Stephen A. Hutton, Luke Harman, Patrick Gargan, Peter A. Moran, Eileen Dillane, Jamie Coughlan, Thomas F. Cross, Philip McGinnity, Thomas J. Colgan and Thomas E. Reed
Supporting information Table S4a: Biological Process (BP) associated Gene Ontolgy (GO) terms enriched for resident-biased genes. For each enriched GO term, term ID, term description, parental GO term (see: http://www.informatics.jax.org/vocab/gene_ontology), number of annotated terms within the brown trout predicted proteome, the number of significant terms within resident-biased genes, the numbe…
GO.ID	Term	Higher Level GO term	Annotated	Significant	Expected	weight_fisher	weight_fisher_adjusted
GO:0006694	steroid_biosynthetic_process	metabolic process	96	18	1.11	5.2e-17	9.2716e-14
GO:0055114	oxidation-reduction process	metabolic process	1231	51	14.29	1.4e-16	1.2481e-13
GO:0008203	cholesterol metabolic process	metabolic process	57	14	0.66	2.9e-15	1.72357e-12
GO:0046165	alcohol biosynthetic process	metabolic process	113	13	1.31	6.8e-11	3.0311e-08
GO:1901617	organic hydroxy compound biosynthetic process	metabolic process	160	20	1.86	8.4e-07	0.000289737
GO:0016125	sterol metabolic process	metabolic process	75	19	0.87	1.2e-06	0.000289737
GO:0006720	isoprenoid metabolic process	metabolic process; cellular process	85	10	0.99	1.2e-06	0.000289737
GO:0008654	phospholipid biosynthetic process	metabolic process; cellular process	143	8	1.66	1.3e-06	0.000289737
GO:0008202	steroid metabolic process	metabolic process	127	24	1.47	1.6e-06	0.000316978
GO:1990542	mitochondrial transmembrane transport	localization	93	8	1.08	1.3e-05	0.0023179
GO:1902652	secondary alcohol metabolic process	metabolic process	63	17	0.73	2.6e-05	0.00421436
GO:0042737	drug catabolic process	metabolic process; cellular process	95	7	1.1	0.00012	0.01783
GO:0015718	monocarboxylic acid transport	localization	106	7	1.23	0.00024	0.0329169

## Sheet: supp_table_4b_MF_resident
Title: Alternative migratory tactics in brown trout (Salmo trutta) are underpinned by divergent regulation of metabolic but not neurological genes
Author list: Robert Wynne, Louise C. Archer, Stephen A. Hutton, Luke Harman, Patrick Gargan, Peter A. Moran, Eileen Dillane, Jamie Coughlan, Thomas F. Cross, Philip McGinnity, Thomas J. Colgan and Thomas E. Reed
Supporting information Table S4b: Molecular Function (MF) associated Gene Ontology (GO) terms enriched for resident-biased genes. For each enriched GO term, term ID, term description, parental GO term (see http://www.informatics.jax.org/vocab/gene_ontology), number of annotated terms within the brown trout predicted proteome, the number of significant terms within resident-biased genes, the numbe…
GO.ID	Term	Higher Level GO term	Annotated	Significant	Expected	weight_fisher	weight_fisher_adjusted
GO:0016627	oxidoreductase activity, acting on the CH-CH group of donors	catalytic activity	84	8	0.99	6.8e-06	0.0030464
GO:0016616	oxidoreductase activity, acting on the CH-CH group of donors, NAD or NADP as acceptor	catalytic activity	153	10	1.8	1.5e-05	0.00336
GO:0016709	oxidoreductase activity, acting on paired donors, with incorporation or reduction of molecular oxygen, NAD(P)H as one donor, and incorporation of one atom of oxygen	catalytic activity	53	6	0.62	3.7e-05	0.004816
GO:0005506	iron ion binding	binding	210	11	2.48	4.3e-05	0.004816
GO:0050660	flavin adenine dinucleotide binding	binding	108	7	1.27	0.0003	0.02688
GO:0015932	nucleobase-containing compound transmembrane transporter activity	transporter activity	56	5	0.66	0.00051	0.03808

## Sheet: supp_table_4c_CC_resident
Title: Alternative migratory tactics in brown trout (Salmo trutta) are underpinned by divergent regulation of metabolic but not neurological genes
Author list: Robert Wynne, Louise C. Archer, Stephen A. Hutton, Luke Harman, Patrick Gargan, Peter A. Moran, Eileen Dillane, Jamie Coughlan, Thomas F. Cross, Philip McGinnity, Thomas J. Colgan and Thomas E. Reed
Supporting information Table S4c: Ceullar Component (CC) associated Gene Ontology (GO) terms enriched for resident-biased genes. For each enriched GO term, term ID, term description, number of annotated terms within the brown trout predicted proteome, the number of significant terms within resident-biased genes, the number of expected terms, as well as unadjusted and Benjamini-Hochberg adjusted p…
GO.ID	Term	Higher Level GO term	Annotated	Significant	Expected	weight_fisher	weight_fisher_adjusted
GO:0005777	peroxisome	cellular anatomical entity	109	9	1.23	4.2e-06	0.0013986
GO:0005739	mitochondrion	cellular anatomical entity	1242	29	14.06	0.00016	0.02664

## Sheet: supp_table_4d_BP_smolt
Title: Alternative migratory tactics in brown trout (Salmo trutta) are underpinned by divergent regulation of metabolic but not neurological genes
Author list: Robert Wynne, Louise C. Archer, Stephen A. Hutton, Luke Harman, Patrick Gargan, Peter A. Moran, Eileen Dillane, Jamie Coughlan, Thomas F. Cross, Philip McGinnity, Thomas J. Colgan and Thomas E. Reed
Supporting information Table S4d: Biological Process (BP) associated Gene Ontology (GO) terms enriched for smolt-biased genes. For each enriched GO term, term ID, term description, number of annotated terms within the brown trout predicted proteome, the number of significant terms within resident-biased genes, the number of expected terms, as well as unadjusted and Benjamini-Hochberg adjusted p v…
GO.ID	Term	Higher Level GO term	Annotated	Significant	Expected	weight_fisher	weight_fisher_adjusted
GO:0034097	response to cytokine	response to stimulus	288	11	3.59	9.3e-07	0.00165819
GO:0045597	positive regulation of cell differentiation	cellular process; biological regulation; developmental process	248	9	3.09	2.9e-06	0.00258535
GO:0043542	endothelial cell migration	cellular process; localization; multicellular organismal process	54	7	0.67	4.7e-06	0.0026745
GO:0009314	response to radiation	response to stimulus	248	9	3.09	6e-06	0.0026745
GO:0010243	response to organonitrogen compound	response to stimulus	346	12	4.31	1e-05	0.003566
GO:0030198	extracellular matrix organization	cellular process	238	12	2.96	4.8e-05	0.014264
GO:1901568	fatty acid derivative metabolic process	metabolic process	57	6	0.71	7.6e-05	0.0193583
GO:0009612	response to mechanical stimulus	response to stimulus	84	7	1.05	8.7e-05	0.0193901
GO:0008284	positive regulation of cell proliferation	cellular process; biological regulation	149	9	1.86	0.00011	0.0217922
GO:0042493	response to drug	response to stimulus	340	11	4.23	0.00017	0.030311
GO:0002040	sprouting angiogenesis	developmental process	167	9	2.08	0.00026	0.0421436
GO:0032870	cellular response to hormone stimulus	cellular process; response to stimulus	374	12	4.66	0.00033	0.0490325

## Sheet: supp_table_4e_MF_smolt
Title: Alternative migratory tactics in brown trout (Salmo trutta) are underpinned by divergent regulation of metabolic but not neurological genes
Author list: Robert Wynne, Louise C. Archer, Stephen A. Hutton, Luke Harman, Patrick Gargan, Peter A. Moran, Eileen Dillane, Jamie Coughlan, Thomas F. Cross, Philip McGinnity, Thomas J. Colgan and Thomas E. Reed
Supporting information Table S4e: Molecular Function (MF) associated Gene Ontology (GO) terms enriched for smolt-biased genes. For each enriched GO term, term ID, term description, number of annotated terms within the brown trout predicted proteome, the number of significant terms within resident-biased genes, the number of expected terms, as well as unadjusted and Benjamini-Hochberg adjusted p v…
GO.ID	Term	Higher Level GO term	Annotated	Significant	Expected	weight_fisher	weight_fisher_adjusted
GO:0005507	copper ion binding	binding	56	6	0.66	5.1e-05	0.022848

## Sheet: supp_table_4f_CC_smolt
Title: Alternative migratory tactics in brown trout (Salmo trutta) are underpinned by divergent regulation of metabolic but not neurological genes
Author list: Robert Wynne, Louise C. Archer, Stephen A. Hutton, Luke Harman, Patrick Gargan, Peter A. Moran, Eileen Dillane, Jamie Coughlan, Thomas F. Cross, Philip McGinnity, Thomas J. Colgan and Thomas E. Reed
Supporting information Table S4f: Cellular Component (CC) associated Gene Ontology (GO)terms enriched for smolt-biased genes. For each enriched GO term, term ID, term description, number of annotated terms within the brown trout predicted proteome, the number of significant terms within resident-biased genes, the number of expected terms, as well as unadjusted and Benjamini-Hochberg adjusted p va…
GO.ID	Term	Higher Level GO term	Annotated	Significant	Expected	weight_fisher	weight_fisher_adjusted
GO:0005615	extracellular space	cellular anatomical entity	1068	44	12.7	6e-13	1.998e-10
