# Supplementary material for: Alternative migratory tactics in brown trout (Salmo trutta) are underpinned by divergent regulation of metabolic but not neurological genes
Source: Ecol Evol. 2021 Jun 2;11(12):8347–62. doi: 10.1002/ece3.7664 (PMC8216917; doi:10.1002/ece3.7664)
Supplement: Supplementary file 5 — Table S5 [file ECE3-11-8347-s004.xlsx]

## Sheet: supp_table_S5a
Title: Alternative migratory tactics in brown trout (Salmo trutta) are underpinned by divergent regulation of metabolic but not neurological genes
Author list: Robert Wynne, Louise C. Archer, Stephen A. Hutton, Luke Harman, Patrick Gargan, Peter A. Moran, Eileen Dillane, Jamie Coughlan, Thomas F. Cross, Philip McGinnity, Thomas J. Colgan and Thomas E. Reed
Supporting information Table S5a: Differential expression analysis using 'sex' model for liver samples. For each locus, Ensembl gene symbol, Ensembl gene description, chromosome name, start position, end position, as well as baseMean, log2FoldChange between sexes, standard error of the log2FoldChange estimate, unadjusted and Benjamini-Hochberg adjusted p value, and absolute log2FoldChange are pro…
locus	gene_description	chromosome_name	start_position	end_position	baseMean	log2FoldChange	lfcSE	stat	pvalue	padj
ENSSTUG00000004340.1	transmembrane emp24 domain-containing protein 5-like	22	26461929	26474333	218.365	-1.8018	0.251601	50.0329	1.51186e-12	4.12073e-08
ENSSTUG00000027677.1	transmembrane protein 53-like	CAAJIE010000719.1	68495	75856	271.27	3.20034	0.419728	47.2507	6.24633e-12	8.5125e-08
ENSSTUG00000002042.1	zona pellucida sperm-binding protein 4-like	7	33892613	33896921	4133.48	-6.01325	0.746276	45.0896	1.88222e-11	1.71006e-07
ENSSTUG00000009134.1	roundabout homolog 1-like	13	77877778	78331151	24.5111	-2.33457	0.367609	39.375	3.49744e-10	2.38316e-06
ENSSTUG00000040679.1	zona pellucida sperm-binding protein 4-like	17	33370197	33376519	24708.2	-3.46131	0.52163	38.2899	6.09774e-10	3.324e-06
ENSSTUG00000005512.1	electron transfer flavoprotein subunit alpha, mitochondrial-like	12	30061576	30077907	35.6891	-2.51841	0.442435	30.9725	2.61707e-08	0.000118885
ENSSTUG00000018990.1	estrogen receptor 1	1	21376431	21402774	789.102	-2.73372	0.476735	30.2691	3.76068e-08	0.000128126
ENSSTUG00000036238.1	extracellular serine/threonine protein kinase FAM20C-like	14	78015038	78028147	89.342	-5.20496	0.825125	30.4588	3.4103e-08	0.000128126
ENSSTUG00000005663.1	apolipoprotein D-like	31	35513289	35516791	370.25	-2.83882	0.509405	28.4078	9.82692e-08	0.000297603
ENSSTUG00000046085.1	acyl-CoA:lysophosphatidylglycerol acyltransferase 1-like	35	29444536	29539253	47.5085	-3.05167	0.549653	28.1596	1.11711e-07	0.00030448
ENSSTUG00000027768.1	solute carrier family 12 member 5-like	16	11221676	11504041	6.90764	3.36762	0.645297	27.6658	1.44193e-07	0.000329496
ENSSTUG00000025255.1	BTB/POZ domain-containing protein KCTD1	31	17474657	17495574	22.7824	1.91018	0.356184	27.6541	1.45067e-07	0.000329496
ENSSTUG00000030163.1	cathepsin D-like	CAAJIE010001129.1	1616713	1628082	1140.55	-9.79341	1.36021	26.983	2.05255e-07	0.000430342
ENSSTUG00000002193.1	erythropoietin-like	5	49372864	49383763	30.7343	1.93632	0.364407	26.523	2.60417e-07	0.000506994
ENSSTUG00000028610.1		23	44681179	44710767	21.3575	3.5179	0.637834	25.8707	3.65062e-07	0.000663342
ENSSTUG00000017550.1	mitogen-activated protein kinase 12-like	8	39826803	39833971	11.7178	2.34767	0.457192	25.398	4.66394e-07	0.000794503
ENSSTUG00000005494.1	dynein light chain 4, axonemal-like	1	42131076	42152510	264.568	-5.97486	1.00051	25.2111	5.13844e-07	0.000823844
ENSSTUG00000011061.1	zona pellucida sperm-binding protein 3-like	7	32431123	32437343	15473.4	-3.81394	0.702216	24.9091	6.00985e-07	0.000910024
ENSSTUG00000039656.1	vitellogenin	4	26316097	26326458	44767.5	-8.38435	1.30242	23.4454	1.28511e-06	0.00177332
ENSSTUG00000051088.1	sodium-driven chloride bicarbonate exchanger-like	39	14415142	14450537	30.6168	1.60323	0.323505	23.4214	1.30124e-06	0.00177332
ENSSTUG00000031748.1	Y-box-binding protein 2-A-like	8	11273169	11278790	172.772	-1.56816	0.322633	23.25	1.42251e-06	0.00184628
ENSSTUG00000036465.1	creatine kinase, testis isozyme-like	25	24274452	24278921	21.7224	-2.89106	0.583654	23.0902	1.54578e-06	0.00191508
ENSSTUG00000012297.1	testosterone 17-beta-dehydrogenase 3-like	9	31473914	31487146	841.253	1.84154	0.371774	22.3327	2.29274e-06	0.00271699
ENSSTUG00000002064.1	F-box and leucine rich repeat protein 13	7	33899699	33938416	3.00456	-4.71168	0.976858	22.1984	2.45872e-06	0.00279229
ENSSTUG00000021061.1		12	56845021	56942275	22.4274	-2.54082	0.530128	21.9443	2.80681e-06	0.00296247
ENSSTUG00000006711.1	protein phosphatase 1 regulatory subunit 13 like	13	87953853	88024327	219.687	1.0728	0.224708	21.9312	2.82596e-06	0.00296247
ENSSTUG00000012059.1	neurogenic locus notch homolog protein 1-like	9	12622450	12667178	110.743	0.973215	0.209637	20.9307	4.76191e-06	0.00480706
ENSSTUG00000039623.1	sodium- and chloride-dependent glycine transporter 1-like	21	24476353	24563544	27.2337	3.32625	0.671424	20.6317	5.56662e-06	0.00541871
ENSSTUG00000014956.1	vitellogenin-like	22	3189518	3232191	262.199	-6.23313	1.1469	20.3137	6.57272e-06	0.00617745
ENSSTUG00000011668.1	cyclin-dependent kinase 17	8	37561993	37602155	19.551	1.04253	0.232587	20.146	7.17506e-06	0.00651878
ENSSTUG00000047355.1	carboxypeptidase D-like	13	63209278	63247958	530.57	-0.709894	0.160266	19.6935	9.0909e-06	0.00782262
ENSSTUG00000004266.1	SUN domain containing ossification factor	22	26361419	26460719	44.1924	-1.66372	0.371912	19.674	9.18417e-06	0.00782262
ENSSTUG00000049012.1	unconventional myosin-Ih-like	23	13652146	13670007	53.6636	1.07883	0.241876	19.415	1.05177e-05	0.00859739
ENSSTUG00000041838.1	Src homology 2 domain containing E	34	511040	523538	15.3514	1.26167	0.28653	19.3778	1.07247e-05	0.00859739
ENSSTUG00000012914.1	C-C motif chemokine 19-like	23	15454264	15455815	23.4022	-2.17791	0.486579	19.2772	1.13047e-05	0.00880345
ENSSTUG00000024369.1	EH domain-containing protein 4-like	33	10658668	10682850	119.819	0.544916	0.123715	19.2098	1.17111e-05	0.00886659
ENSSTUG00000015045.1	ATP-binding cassette sub-family D member 3	6	6273561	6297542	770.878	-1.10004	0.251645	19.0596	1.26696e-05	0.00933303
ENSSTUG00000011138.1	transmembrane protein 204-like	10	231813	241796	34.0791	1.08342	0.246663	18.9307	1.35553e-05	0.00967681
ENSSTUG00000011758.1	G1/S-specific cyclin-D2	17	43320096	43533872	15.2417	-1.75676	0.403077	18.8902	1.38463e-05	0.00967681
ENSSTUG00000043923.1	mitogen-activated protein kinase 12-like	40	12516398	12522274	79.769	1.93475	0.42729	18.677	1.54842e-05	0.0105509
ENSSTUG00000029304.1	ras-related protein Rab-26-like	2	56351375	56496204	10.5968	-2.94304	0.666078	18.5895	1.62111e-05	0.0107768
ENSSTUG00000046257.1	protocadherin-16-like	CAAJIE010000690.1	19746	75094	7.06107	1.85553	0.436197	18.4938	1.70454e-05	0.0110616
ENSSTUG00000015379.1	semaphorin-6A-like	9	1589248	1683875	26.556	1.12956	0.261559	18.3876	1.80229e-05	0.0114082
ENSSTUG00000014068.1	cadherin-5-like	12	9948286	9957472	96.4722	0.751578	0.173929	18.3148	1.8725e-05	0.0114082
ENSSTUG00000028283.1	protein mono-ADP-ribosyltransferase PARP12-like	40	11320933	11366983	182.719	0.798791	0.184528	18.3036	1.88352e-05	0.0114082
ENSSTUG00000020598.1	monocarboxylate transporter 1-like	16	52154034	52166927	75.4111	3.00826	0.642535	18.2197	1.96836e-05	0.011663
ENSSTUG00000039772.1	transferrin receptor protein 1-like	6	13431322	13453138	25.9447	1.15111	0.268608	18.1169	2.07751e-05	0.0120478
ENSSTUG00000010052.1	insulin like growth factor 2 mRNA binding protein 2	24	49555850	49656313	16.5905	1.74037	0.401852	18.062	2.13826e-05	0.0121418
ENSSTUG00000038439.1	ictacalcin-like	36	39254971	39261522	56.5988	-5.00545	1.04365	17.8651	2.37126e-05	0.01319
ENSSTUG00000012979.1	transmembrane protein 204-like	2	61380228	61390416	64.3597	0.869484	0.205628	17.5399	2.81334e-05	0.0140841
ENSSTUG00000012219.1	glycine receptor subunit alpha-4-like	3	19094085	19172930	2.29564	3.35662	0.80529	17.4864	2.8937e-05	0.0140841
ENSSTUG00000001380.1	tensin-like	6	54593464	54791580	88.1399	1.01435	0.238565	17.5577	2.78722e-05	0.0140841
ENSSTUG00000011055.1		7	32335348	32400737	4.6251	-4.41055	1.02039	17.6794	2.61445e-05	0.0140841
ENSSTUG00000021789.1	arf-GAP with Rho-GAP domain, ANK repeat and PH domain-containing protein 3-like	13	36122823	36171663	65.5378	0.734018	0.174343	17.5061	2.86382e-05	0.0140841
ENSSTUG00000002633.1	A disintegrin and metalloproteinase with thrombospondin motifs 20-like	17	20218683	20356027	5.70075	-3.63923	0.848361	17.6486	2.65718e-05	0.0140841
ENSSTUG00000026966.1		38	2459408	2467039	72.1877	-7.41138	1.42963	17.5466	2.80355e-05	0.0140841
ENSSTUG00000023916.1	rho guanine nucleotide exchange factor 9-like	15	41358595	41381971	23.5744	-2.08481	0.495002	17.2562	3.26637e-05	0.015619
ENSSTUG00000014216.1	beta-galactoside-binding lectin-like	1	63395663	63400759	18.8738	-2.73031	0.641785	17.0412	3.65781e-05	0.0166162
ENSSTUG00000036028.1	kelch-like protein 4	13	38005453	38052075	129.369	0.669096	0.160623	17.0611	3.61955e-05	0.0166162
ENSSTUG00000007887.1	tensin-1-like	20	35346268	35646714	56.6514	0.857064	0.206044	17.052	3.637e-05	0.0166162
ENSSTUG00000023700.1	proteasome subunit alpha type-7-like	28	37389362	37392698	71.9387	-1.05391	0.255578	16.979	3.77947e-05	0.0168874
ENSSTUG00000005466.1	RNA-binding motif, single-stranded-interacting protein 1-like	6	45861761	45881496	129.424	0.734885	0.177382	16.8277	4.09313e-05	0.0177474
ENSSTUG00000035321.1	receptor-type tyrosine-protein phosphatase beta-like	7	46595259	46637764	349.492	0.779719	0.187823	16.8235	4.10217e-05	0.0177474
ENSSTUG00000017339.1	adducin 3	5	15749619	15773143	257.001	1.41692	0.337618	16.5612	4.71046e-05	0.0196271
ENSSTUG00000049877.1	3-hydroxymethyl-3-methylglutaryl-CoA lyase, cytoplasmic-like	18	48887061	48914459	46.1748	-1.99115	0.481749	16.5939	4.62997e-05	0.0196271
ENSSTUG00000050471.1	calmin	33	6685345	6727755	62.6391	1.15991	0.280269	16.5443	4.75268e-05	0.0196271
ENSSTUG00000045144.1	mitogen-activated protein kinase kinase kinase kinase 2-like	5	39891129	39907112	21.5839	1.08767	0.265569	16.5155	4.82538e-05	0.0196299
ENSSTUG00000023950.1	p21 (RAC1) activated kinase 5	35	5374429	5465793	7.28408	3.2678	0.80125	16.4533	4.98625e-05	0.0199861
ENSSTUG00000004096.1	extracellular serine/threonine protein kinase FAM20C-like	18	18643176	18824488	88.8665	0.844723	0.206715	16.3114	5.37387e-05	0.0212276
ENSSTUG00000031435.1	sodium- and chloride-dependent GABA transporter ine-like	9	22653620	22695370	12.6058	1.78168	0.435232	16.2775	5.47084e-05	0.0213019
ENSSTUG00000034220.1	diamine acetyltransferase 2-like	8	16875295	16928921	7.82387	-2.16367	0.538168	16.2432	5.57099e-05	0.0213863
ENSSTUG00000045772.1	C-type lectin domain family 10 member A-like	15	38570599	38573812	5.80721	-4.53182	1.07964	16.0787	6.07651e-05	0.0226879
ENSSTUG00000012510.1	liprin-beta-2-like	29	22697951	22728800	2.14612	-3.39799	0.87554	16.0829	6.06302e-05	0.0226879
ENSSTUG00000008928.1	serine/threonine-protein kinase DCLK2-like	11	12534505	12595910	12.3081	1.21793	0.30589	15.9229	6.59757e-05	0.0243004
ENSSTUG00000024144.1	pulmonary surfactant-associated protein D-like	1	76593659	76597037	50.4497	-3.86117	0.897401	15.7539	7.21389e-05	0.0243305
ENSSTUG00000003792.1	coagulation factor VIII-like	3	13674333	13698058	278.154	0.72446	0.180364	15.789	7.08118e-05	0.0243305
ENSSTUG00000004721.1	LIM and calponin homology domains-containing protein 1-like	13	4367325	4542126	62.3013	0.749413	0.18746	15.7941	7.06228e-05	0.0243305
ENSSTUG00000019780.1		13	60240355	60243794	8.56058	-2.49422	0.62199	15.7641	7.17527e-05	0.0243305
ENSSTUG00000029598.1	protein transport protein Sec61 subunit alpha	14	22150849	22163608	2726.67	-0.51408	0.129829	15.7495	7.23058e-05	0.0243305
ENSSTUG00000039480.1	terminal nucleotidyltransferase 5A-like	34	19215066	19225222	3.8153	-3.89628	0.958435	15.8415	6.88764e-05	0.0243305
ENSSTUG00000025699.1	eukaryotic translation initiation factor 3 subunit H	CAAJIE010000863.1	1440843	1524132	740.645	-0.601456	0.151568	15.8159	6.98117e-05	0.0243305
ENSSTUG00000043310.1	lysozyme g-like	3	39052077	39053368	10510.2	-0.734902	0.186053	15.6548	7.60191e-05	0.0246664
ENSSTUG00000035508.1	40S ribosomal protein S21	CAAJIE010000578.1	97554	104168	1815.59	-0.740717	0.187401	15.6705	7.53898e-05	0.0246664
ENSSTUG00000044370.1	E3 ubiquitin/ISG15 ligase TRIM25-like	CAAJIE010000956.1	1652	3866	4.76976	2.48786	0.635108	15.6711	7.53668e-05	0.0246664
ENSSTUG00000026903.1	nuclear transport factor 2-like	36	27515265	27520012	124.639	-0.6261	0.158991	15.577	7.92134e-05	0.0254005
ENSSTUG00000038186.1	calcipressin-2-like	35	17424097	17549802	132.065	-1.16662	0.29828	15.2537	9.39919e-05	0.0297889
ENSSTUG00000031384.1	brefeldin A-inhibited guanine nucleotide-exchange protein 2-like	30	37907294	37947942	103.659	-1.36413	0.348499	15.2158	9.58995e-05	0.0300441
ENSSTUG00000049077.1	profilin-2-like	21	10406793	10413442	780.366	-0.478739	0.12314	15.1838	9.75358e-05	0.0302095
ENSSTUG00000031191.1	N-acyl-aromatic-L-amino acid amidohydrolase (carboxylate-forming) B-like	11	4503369	4511140	20.4469	-1.43258	0.368998	15.1088	0.000101486	0.0303652
ENSSTUG00000010713.1	collagen type IV alpha-3-binding protein-like	12	62280619	62317691	96.8008	-1.96717	0.49774	15.0974	0.000102105	0.0303652
ENSSTUG00000008821.1	large neutral amino acids transporter small subunit 4-like	19	905797	934760	289.875	1.08078	0.27226	15.1242	0.000100664	0.0303652
ENSSTUG00000007614.1	cysteine-rich with EGF-like domain protein 1	30	28360259	28365201	18.7806	-1.0332	0.266561	15.0798	0.000103058	0.0303652
ENSSTUG00000011057.1	pre-mRNA-splicing factor SYF1-like	32	5623327	5638105	148.52	0.663467	0.1695	15.0698	0.000103609	0.0303652
ENSSTUG00000039285.1	carnitine O-palmitoyltransferase 1, liver isoform-like	17	33332508	33345850	220.184	-1.36661	0.351525	14.975	0.000108946	0.0309317
ENSSTUG00000005715.1	transcription elongation factor 1 homolog	32	19121198	19122056	8.35875	-1.2146	0.31655	14.9892	0.000108128	0.0309317
ENSSTUG00000022487.1	pleckstrin homology domain-containing family G member 1-like	35	59415	171638	14.3407	1.52392	0.387634	14.9877	0.000108214	0.0309317
ENSSTUG00000008380.1	carbamoyl-phosphate synthetase 2, aspartate transcarbamylase, and dihydroorotase	1	25977873	26000430	283.468	-0.864251	0.22399	14.927	0.000111753	0.0312067
ENSSTUG00000005198.1	Na(+)/H(+) exchange regulatory cofactor NHE-RF2-like	14	81092211	81116580	2.17158	-3.69629	0.942824	14.9194	0.000112205	0.0312067
ENSSTUG00000043224.1	retinoic acid receptor beta-like	37	24299275	24316813	2.14709	-4.73224	1.25938	14.779	0.000120875	0.0332784
ENSSTUG00000012112.1		27	2038682	2062803	104.783	-1.45281	0.375829	14.7559	0.000122361	0.0333507
ENSSTUG00000006603.1	potassium two pore domain channel subfamily K member 5	12	3565641	3619575	29.4028	1.58951	0.404437	14.6087	0.000132304	0.0339163
ENSSTUG00000016465.1	sodium-coupled neutral amino acid transporter 3-like	16	50912584	50946871	1704.6	0.615357	0.159121	14.6745	0.000127766	0.0339163
ENSSTUG00000010779.1	desmocollin-2-like	22	34112971	34154652	57.3976	-0.842423	0.220975	14.6231	0.000131297	0.0339163
ENSSTUG00000048005.1	Friend leukemia integration 1 transcription factor-like	26	26368040	26399211	27.2913	0.880473	0.228748	14.7042	0.000125768	0.0339163
ENSSTUG00000036166.1	methylenetetrahydrofolate reductase-like	28	31033445	31044492	29.6056	-1.66541	0.433175	14.6606	0.000128712	0.0339163
ENSSTUG00000030948.1	semaphorin-3aa-like	40	5138359	5198779	69.4322	1.01719	0.262163	14.645	0.000129778	0.0339163
ENSSTUG00000043161.1		CAAJIE010000782.1	11677724	11773497	4.04183	-3.19598	0.829411	14.5967	0.000133147	0.0339163
ENSSTUG00000036102.1		3	51033878	51039649	7.91603	-1.93297	0.507755	14.4787	0.00014175	0.0348172
ENSSTUG00000021384.1	55 kDa erythrocyte membrane protein-like	19	42996097	43017207	200.411	1.41567	0.360618	14.4999	0.000140166	0.0348172
ENSSTUG00000008144.1	leucine-rich repeat-containing protein 58-like	24	33984938	33993758	157.253	-1.31942	0.344915	14.5271	0.000138159	0.0348172
ENSSTUG00000042374.1	neuropilin-2-like	39	21935194	22001438	150.679	0.725388	0.188805	14.4782	0.000141793	0.0348172
ENSSTUG00000020780.1	aquaporin-12-like	4	50576657	50579060	74.9197	-4.81498	1.12176	14.4322	0.0001453	0.0353597
ENSSTUG00000012377.1	alpha-1A adrenergic receptor-like	13	21186745	21219496	24.1864	1.06427	0.277646	14.3874	0.000148793	0.0355745
ENSSTUG00000017870.1	eukaryotic translation initiation factor 3 subunit I	34	38402659	38407926	952.361	-0.457524	0.120874	14.3931	0.000148342	0.0355745
ENSSTUG00000017484.1	vascular endothelial growth factor receptor kdr-like	3	30776626	30858568	87.0752	0.589552	0.154997	14.3536	0.00015149	0.0359044
ENSSTUG00000047804.1	sorting and assembly machinery component 50 homolog B-like	40	16607661	16615458	132.175	-0.764141	0.202439	14.2996	0.000155898	0.0366306
ENSSTUG00000044613.1	keratin, type I cytoskeletal 18-like	16	15394995	15404173	111.171	-2.41632	0.620556	14.2791	0.000157608	0.036716
ENSSTUG00000007543.1		32	21438595	21446230	8.07613	1.41703	0.376924	14.2588	0.000159314	0.0367987
ENSSTUG00000047886.1	coronin-1B-like	5	42369542	42381005	314.073	0.459244	0.121139	14.226	0.000162115	0.0368218
ENSSTUG00000008409.1	high affinity immunoglobulin gamma Fc receptor I-like	26	16923203	16926086	69.559	-1.99294	0.519259	14.2386	0.000161034	0.0368218
ENSSTUG00000017276.1	protein bicaudal D homolog 2-like	28	36297204	36369620	48.5791	0.756643	0.199858	14.1952	0.000164786	0.0371191
ENSSTUG00000014311.1	troponin I, slow skeletal muscle-like	8	33216628	33224250	43.3	3.54574	0.84167	14.1569	0.000168178	0.0375727
ENSSTUG00000001042.1	hedgehog-interacting protein-like	4	7746027	7791093	124.029	0.997338	0.260888	14.1128	0.000172168	0.0379564
ENSSTUG00000021190.1	carboxypeptidase A1-like	17	47888186	47892787	26.2274	-2.36814	0.616102	14.0704	0.000176095	0.0379564
ENSSTUG00000044288.1	E3 ubiquitin-protein ligase RNF31-like	21	25327513	25335993	10.6576	-1.22037	0.328215	14.0622	0.000176859	0.0379564
ENSSTUG00000006628.1		23	20834116	20841865	84.1307	5.70408	1.2242	14.0634	0.000176754	0.0379564
ENSSTUG00000046894.1	scinderin	34	22454457	22465924	15.8437	-2.57611	0.669319	14.0853	0.000174702	0.0379564
ENSSTUG00000038454.1	protein S100-A1-like	36	39266808	39268125	75.8566	-1.77076	0.468625	13.9417	0.00018857	0.0401536
ENSSTUG00000038586.1	phosphoinositide-3-kinase-interacting protein 1-like	27	16206890	16216732	227.121	0.84644	0.225084	13.7478	0.000209067	0.0439472
ENSSTUG00000031002.1	succinate dehydrogenase [ubiquinone] flavoprotein subunit, mitochondrial-like	CAAJIE010000115.1	344916	355036	234.07	1.01764	0.26941	13.7429	0.00020961	0.0439472
ENSSTUG00000020361.1		12	95718346	95718567	5.04171	2.06357	0.563679	13.6547	0.000219693	0.0453633
ENSSTUG00000050960.1	jumonji domain containing 7	33	8797950	8805042	105.065	-0.580595	0.15721	13.6686	0.000218071	0.0453633
ENSSTUG00000020138.1		13	48974485	48975882	2.30399	3.31301	0.9048	13.604	0.000225701	0.0455073
ENSSTUG00000005880.1		15	2211116	2218404	5.46071	-1.57469	0.43117	13.5927	0.000227069	0.0455073
ENSSTUG00000009557.1	mitochondrial ribosomal protein S25	30	28748798	28754236	82.9823	-0.732806	0.198929	13.6198	0.000223811	0.0455073
ENSSTUG00000005632.1	60S ribosomal protein L27	32	23641439	23643207	7485.89	-0.506765	0.137725	13.6014	0.000226022	0.0455073
ENSSTUG00000019787.1	FYVE, RhoGEF and PH domain-containing protein 5-like	16	43483610	43531398	40.2615	0.708313	0.191808	13.5614	0.000230891	0.0459354
ENSSTUG00000011410.1	exocyst complex component 3-like protein	17	22684688	22691922	58.4237	0.77733	0.209495	13.5419	0.000233301	0.0460786
ENSSTUG00000023248.1	5'-nucleotidase domain-containing protein 2-like	28	42925506	42948131	26.2523	-1.24799	0.339087	13.5207	0.000235952	0.046124
ENSSTUG00000032202.1	odd-skipped related transcription factor 1	33	36940386	36949016	4.51639	-4.32493	1.1119	13.513	0.000236915	0.046124
ENSSTUG00000032698.1	pre-mRNA-processing factor 19-like	3	32785273	32791054	57.3608	-0.62507	0.170755	13.4691	0.00024253	0.0468317
ENSSTUG00000050437.1	ribosomal oxygenase 1-like	35	10414258	10418613	55.7359	-0.802176	0.219285	13.4578	0.000243987	0.0468317
ENSSTUG00000030246.1		35	38586154	38591799	116.965	-1.59886	0.433577	13.368	0.000255955	0.0487853
ENSSTUG00000010560.1	protein phosphatase 1 regulatory subunit 3G-like	6	31130839	31131621	318.345	0.819335	0.221744	13.2815	0.000268037	0.0507334
ENSSTUG00000039423.1	eukaryotic translation initiation factor 3 subunit K	13	56914236	56918425	644.095	-0.494282	0.136149	13.2361	0.00027461	0.0510864
ENSSTUG00000005415.1	60S acidic ribosomal protein P0	14	38717742	38723193	13683.4	-0.735645	0.20257	13.2328	0.000275096	0.0510864
ENSSTUG00000036606.1	staphylococcal nuclease domain-containing protein 1-like	40	5649330	5965339	1006.03	-0.622762	0.171607	13.2299	0.000275525	0.0510864
ENSSTUG00000009503.1	40S ribosomal protein S2	1	67258615	67266350	22496.8	-0.606599	0.167358	13.1945	0.000280775	0.0514735
ENSSTUG00000020320.1	synaptotagmin-like protein 1	34	23737069	23747320	67.638	-1.14166	0.313857	13.1904	0.000281389	0.0514735
ENSSTUG00000013901.1	zinc finger protein 768-like	4	12248947	12274401	13.4601	-1.12149	0.3105	13.1496	0.000287573	0.0519079
ENSSTUG00000037548.1	acidic mammalian chitinase-like	5	39331470	39337121	30.6368	-2.27776	0.614212	13.1563	0.00028655	0.0519079
ENSSTUG00000014658.1	protein Tob1-like	1	63910781	63911791	466.184	0.99803	0.270803	13.0894	0.000296978	0.0531381
ENSSTUG00000045327.1	fucolectin-3-like	37	21155109	21250413	10334.4	0.710267	0.194105	13.0811	0.000298288	0.0531381
ENSSTUG00000037660.1	aryl hydrocarbon receptor nuclear translocator-like protein 1	8	43322197	43337608	110.043	-1.23345	0.34108	13.0203	0.000308128	0.0545346
ENSSTUG00000040826.1	coagulation factor VIII-like	13	28217179	28251159	540.082	0.580844	0.159711	13.0065	0.000310413	0.0545846
ENSSTUG00000003036.1	solute carrier family 13 member 2-like	19	53343505	53380511	37.0591	-2.71507	0.727107	12.973	0.000316018	0.055214
ENSSTUG00000016758.1	macrophage receptor MARCO-like	20	24839831	24848334	92.1591	-2.54912	0.685027	12.936	0.000322326	0.0553556
ENSSTUG00000012839.1	semaphorin-3F-like	30	15230572	15245995	32.1793	5.33927	1.23843	12.9325	0.000322921	0.0553556
ENSSTUG00000035596.1	T-lymphoma invasion and metastasis-inducing protein 1-like	CAAJIE010000562.1	303729	402096	5.0395	1.82012	0.511638	12.9359	0.000322344	0.0553556
ENSSTUG00000009294.1	heme-binding protein 2-like	32	5384307	5540221	60.693	1.84545	0.492026	12.8723	0.000333477	0.0568077
ENSSTUG00000010046.1	pleckstrin homology and RhoGEF domain containing G1	1	18605162	18722878	21.7981	0.844059	0.235034	12.8472	0.000337981	0.0572174
ENSSTUG00000014251.1	prolyl 4-hydroxylase subunit alpha-1-like	10	12043228	12061905	39.9318	-0.837103	0.234571	12.7949	0.000347565	0.0584767
ENSSTUG00000036439.1	protein c-ets-1-B-like	3	51368924	51376100	37.7455	0.696835	0.194187	12.7595	0.000354199	0.0588662
ENSSTUG00000011672.1	prolyl-tRNA synthetase associated domain-containing protein 1-like	5	10550856	10552920	194.026	-0.998529	0.279226	12.7698	0.000352258	0.0588662
ENSSTUG00000035570.1	neurogenic locus notch homolog protein 1-like	23	1751331	1827183	30.8774	1.22964	0.339799	12.7129	0.000363149	0.0599879
ENSSTUG00000029128.1		4	13938170	13940433	72.34	0.645514	0.180451	12.6574	0.000374078	0.0614208
ENSSTUG00000004464.1	receptor activity-modifying protein 1-like	32	13303450	13309185	55.5577	0.708708	0.198224	12.6429	0.000377005	0.0615308
ENSSTUG00000033008.1	DNA-directed RNA polymerases I, II, and III subunit RPABC4	CAAJIE010001305.1	535268	536773	8.17686	-1.21059	0.34272	12.6315	0.000379309	0.0615383
ENSSTUG00000030507.1	T-complex protein 1 subunit delta-like	14	62927798	62935420	1356.95	-0.657472	0.185577	12.6031	0.000385111	0.0617944
ENSSTUG00000044969.1	heme oxygenase-like	38	5590901	5594318	465.143	2.95472	0.756264	12.6016	0.000385422	0.0617944
ENSSTUG00000007277.1	mixed lineage kinase domain-like protein	7	14720265	14762509	45.3172	-0.919168	0.259122	12.5887	0.000388076	0.0618561
ENSSTUG00000025269.1	tetratricopeptide repeat protein 28-like	23	9844868	9926694	14.7288	0.893555	0.252488	12.5642	0.00039321	0.0622124
ENSSTUG00000029711.1	formin-like protein 3	28	12991485	13080523	23.1789	0.86326	0.243152	12.5563	0.000394876	0.0622124
ENSSTUG00000002413.1	tyrosine-protein kinase receptor UFO-like	19	45779211	45787524	17.9585	2.14441	0.580162	12.5221	0.00040216	0.0626358
ENSSTUG00000007941.1	immunoglobulin superfamily member 3-like	20	26645360	26737416	35.4388	1.08633	0.30295	12.5327	0.000399887	0.0626358
ENSSTUG00000030950.1	gamma-aminobutyric acid receptor subunit beta-1-like	25	23392654	23450348	2.04605	3.71109	1.03981	12.4973	0.000407532	0.063112
ENSSTUG00000049207.1	ephrin type-A receptor 2-like	16	49995128	50009609	9.51759	1.16103	0.329668	12.4798	0.000411383	0.0633484
ENSSTUG00000009058.1	collagen alpha-2(IV) chain-like	24	35495061	35519623	92.5592	0.759514	0.213172	12.4664	0.000414332	0.0634439
ENSSTUG00000015524.1	myocardin-like	10	19037316	19169190	2.09195	3.46462	0.98167	12.4463	0.000418817	0.0635887
ENSSTUG00000032548.1	Friend leukemia integration 1 transcription factor-like	13	70195251	70231460	86.0265	0.802078	0.225067	12.4413	0.000419943	0.0635887
ENSSTUG00000045625.1	differentially expressed in FDCP 6 homolog	14	43973744	43990555	40.5694	1.02384	0.286848	12.4132	0.000426306	0.0641956
ENSSTUG00000042954.1	uncharacterized LOC115165643	28	17247490	17294677	43.3182	0.895578	0.252411	12.402	0.000428865	0.0642261
ENSSTUG00000000089.1	3'(2'),5'-bisphosphate nucleotidase 1-like	1	12419037	12422545	254.674	-0.697595	0.198623	12.3829	0.000433273	0.0645316
ENSSTUG00000049033.1	WW domain binding protein 1-like	38	8247435	8265860	113.522	0.631073	0.178291	12.3308	0.000445541	0.0659982
ENSSTUG00000001344.1	insulin-like growth factor-binding protein 5	6	54530158	54539702	6.56437	-5.18424	1.34606	12.2908	0.000455206	0.0670653
ENSSTUG00000039436.1	fibroblast growth factor receptor-like 1	3	38185823	38247654	38.7823	-1.877	0.529683	12.2422	0.000467209	0.0684637
ENSSTUG00000047985.1	diacylglycerol O-acyltransferase 1-like	36	18009320	18038335	25.2879	1.26195	0.355159	12.2087	0.000475679	0.0693322
ENSSTUG00000050623.1	SEC14 domain and spectrin repeat-containing protein 1	20	19964099	20034537	13.7058	-1.28883	0.370886	12.1889	0.000480739	0.0696969
ENSSTUG00000009789.1	amyloid-like protein 1	3	62848713	62897069	829.991	0.680381	0.193274	12.1318	0.000495686	0.0714836
ENSSTUG00000038487.1	alpha-actinin-4	13	56853420	56895303	1432.73	0.508564	0.145216	12.0902	0.000506867	0.0723784
ENSSTUG00000037356.1	p53 apoptosis effector related to PMP-22-like	18	12390952	12402374	31.6882	-3.31526	0.900812	12.0755	0.000510888	0.0723784
ENSSTUG00000007235.1	disco-interacting protein 2 homolog B-A-like	28	10344219	10449280	12.2888	1.01191	0.292705	12.0696	0.000512512	0.0723784
ENSSTUG00000027679.1	delta-like protein 4	33	21008749	21014703	63.2181	1.03435	0.293089	12.0756	0.000510865	0.0723784
ENSSTUG00000000466.1	arf-GAP with Rho-GAP domain, ANK repeat and PH domain-containing protein 3-like	3	6272088	6323832	157.686	0.810476	0.231069	12.0186	0.000526734	0.0730148
ENSSTUG00000027870.1	calcineurin B homologous protein 1-like	33	40716389	40733200	297.044	0.657754	0.187851	12.015	0.000527734	0.0730148
ENSSTUG00000032401.1	WD repeat-containing protein 20-like	35	7056845	7076447	26.5365	0.685992	0.19793	12.0251	0.000524901	0.0730148
ENSSTUG00000040386.1	trypsin-2-like	37	11102136	11103950	49.0993	-3.0281	0.831445	12.022	0.000525756	0.0730148
ENSSTUG00000007134.1	unconventional myosin-Ic-like	13	54019230	54064920	158.457	0.503907	0.144605	11.9951	0.000533413	0.0730589
ENSSTUG00000026756.1	60S ribosomal protein L30-like	CAAJIE010000863.1	3323994	3328401	9.17553	-1.52208	0.439005	12.0031	0.000531111	0.0730589
ENSSTUG00000030975.1	intraflagellar transport 27	38	3603718	3630387	15.2435	-1.47073	0.424743	11.9724	0.000539954	0.0732188
ENSSTUG00000042839.1	CD82 antigen-like	CAAJIE010000914.1	1751889	1769731	19.652	2.41523	0.659914	11.9743	0.000539391	0.0732188
ENSSTUG00000039281.1	probable phospholipid-transporting ATPase IM	27	39768219	39812563	71.7162	1.0697	0.305091	11.8843	0.000566076	0.076381
ENSSTUG00000027452.1	acyl-CoA synthetase long chain family member 5	2	68215953	68247208	6.16301	-2.3056	0.663274	11.8033	0.000591261	0.0770357
ENSSTUG00000009034.1	elongation factor 2-like	4	54337013	54356369	2489.06	-0.705207	0.205406	11.8308	0.000582583	0.0770357
ENSSTUG00000027781.1	semaphorin-3aa-like	8	46546051	46608343	30.2524	1.01447	0.292335	11.8234	0.000584909	0.0770357
ENSSTUG00000029997.1	zinc finger protein 583-like	13	11557587	11564191	5.57114	-1.79334	0.522955	11.7873	0.000596365	0.0770357
ENSSTUG00000041485.1	IL2 inducible T cell kinase	13	28738243	28758738	22.3491	1.48545	0.423352	11.8089	0.000589476	0.0770357
ENSSTUG00000031074.1	uracil phosphoribosyltransferase homolog	19	35280203	35286213	123.708	-0.502348	0.146083	11.8549	0.000575084	0.0770357
ENSSTUG00000011778.1		21	32601218	32602593	8.99601	-3.90925	1.07054	11.7945	0.000594057	0.0770357
ENSSTUG00000017927.1	pancreatic alpha-amylase-like	31	39801317	39816377	2801.49	0.898058	0.25689	11.8319	0.000582252	0.0770357
ENSSTUG00000012187.1	UBA-like domain-containing protein 1	32	15685584	15690733	51.5923	-1.0996	0.320031	11.7889	0.000595837	0.0770357
ENSSTUG00000010129.1	chymotrypsin-like protease CTRL-1	3	63102679	63107655	25.1419	-2.99545	0.835563	11.7619	0.000604566	0.077714
ENSSTUG00000020987.1	staphylococcal nuclease and tudor domain containing 1	8	45812228	46162984	1900.93	-0.458921	0.134183	11.7534	0.000607319	0.077714
ENSSTUG00000046930.1	40S ribosomal protein S17	17	38202780	38314205	2703.78	-0.583632	0.171183	11.6753	0.000633356	0.0801776
ENSSTUG00000015949.1	calpain 10	31	3435985	3455933	15.383	-1.08982	0.320599	11.6693	0.000635397	0.0801776
ENSSTUG00000026950.1	dynein light chain 4, axonemal	38	2452536	2454860	44.2673	-1.01878	0.297983	11.6762	0.000633038	0.0801776
ENSSTUG00000029291.1	phosphatidylethanolamine N-methyltransferase	2	56196853	56295232	485.761	-0.715526	0.210157	11.6276	0.000649809	0.0801985
ENSSTUG00000010410.1	60S ribosomal protein L4-B-like	7	58725677	58736323	1406.47	-0.688835	0.202467	11.6186	0.000652972	0.0801985
ENSSTUG00000009669.1	fibulin-7-like	10	29117587	29142117	24.8099	2.24781	0.62474	11.6189	0.000652838	0.0801985
ENSSTUG00000010387.1	histone-lysine N-methyltransferase MECOM-like	13	58197230	58379916	17.6539	1.36729	0.3946	11.6393	0.000645742	0.0801985
ENSSTUG00000003400.1	forkhead box protein G1-like	18	41982921	41983979	4.66193	3.38271	0.959508	11.6179	0.000653216	0.0801985
ENSSTUG00000035587.1	large neutral amino acids transporter small subunit 4-like	CAAJIE010000562.1	3269	30907	89.7268	1.25733	0.359495	11.6338	0.000647647	0.0801985
ENSSTUG00000029615.1	trypsin-2-like	3	64372325	64374526	68.1564	-3.2951	0.913347	11.537	0.000682249	0.0802825
ENSSTUG00000003109.1	zinc transporter ZIP12-like	6	28029205	28043246	81.8486	0.539207	0.157703	11.5991	0.000659851	0.0802825
ENSSTUG00000012061.1	olfactomedin-like	7	10107446	10112578	94.8015	-1.73282	0.5041	11.5493	0.000677732	0.0802825
ENSSTUG00000008505.1	midkine-B-like	12	8978218	8994059	194.608	-1.80129	0.522629	11.5601	0.000673839	0.0802825
ENSSTUG00000037809.1	proteasome subunit alpha type-6-like	13	56489407	56500141	33.204	-0.932592	0.275003	11.5469	0.000678616	0.0802825
ENSSTUG00000047018.1	cAMP-specific 3',5'-cyclic phosphodiesterase 4B-like	21	9534588	9702374	46.911	0.718184	0.210225	11.5634	0.000672637	0.0802825
ENSSTUG00000012644.1	HHIP-like protein 1	26	9050395	9063678	6.98289	-2.49148	0.723726	11.5877	0.000663878	0.0802825
ENSSTUG00000011870.1	phenylalanine--tRNA ligase alpha subunit	32	19453954	19465418	275.511	-0.65192	0.192026	11.5783	0.000667256	0.0802825
ENSSTUG00000029080.1	ceramide kinase-like	40	23114447	23152556	39.5166	-1.31738	0.38721	11.534	0.000683356	0.0802825
ENSSTUG00000024808.1		CAAJIE010000782.1	8358261	8390261	16.0329	-2.23992	0.644638	11.6047	0.000657846	0.0802825
ENSSTUG00000012891.1	mitochondrial ribosomal protein S9	6	52050925	52069415	119.12	-0.498258	0.147254	11.4966	0.000697228	0.0812121
ENSSTUG00000035503.1	coiled-coil domain-containing protein 166-like	8	27004528	27008429	102.091	0.720615	0.210411	11.5012	0.000695512	0.0812121
ENSSTUG00000043838.1	junctional adhesion molecule 2	39	22479878	22494491	47.8542	0.774198	0.226662	11.4763	0.000704896	0.0817559
ENSSTUG00000026820.1	small nuclear ribonucleoprotein F-like	8	40733785	40735510	9.57724	-1.86814	0.550455	11.4422	0.000717939	0.0822191
ENSSTUG00000027104.1		8	40857914	40883966	51.6849	0.876183	0.256026	11.4495	0.000715129	0.0822191
ENSSTUG00000007928.1	olfactomedin-4-like	17	22515839	22520786	99.3696	-2.21554	0.639284	11.4467	0.000716216	0.0822191
ENSSTUG00000029398.1	spermatogenesis associated 5	13	9643680	9768499	27.1731	-0.956629	0.283504	11.4261	0.000724207	0.0825899
ENSSTUG00000046408.1	60S ribosomal protein L31	24	27852706	27857203	9909.43	-0.576178	0.170916	11.4152	0.000728443	0.0827268
ENSSTUG00000013797.1	protein phosphatase 2 phosphatase activator	23	39005846	39022048	40.0857	-0.568073	0.168519	11.3951	0.000736397	0.0832831
ENSSTUG00000038287.1	heme oxygenase-like	14	73772531	73775937	1072.16	2.6498	0.723449	11.3852	0.000740325	0.0833814
ENSSTUG00000036443.1	dynein light chain 4, axonemal	14	78034369	78036495	49.5766	-0.93546	0.277615	11.3549	0.000752473	0.0844008
ENSSTUG00000033862.1	serine/threonine-protein kinase WNK2-like	28	46162957	46281844	6.38602	2.41032	0.700007	11.3091	0.000771272	0.0861549
ENSSTUG00000011882.1	junctional adhesion molecule B-like	20	32413266	32418495	2.35613	-3.10094	0.934996	11.2867	0.000780623	0.0868435
ENSSTUG00000029010.1	mitogen-activated protein kinase kinase kinase 5-like	3	48677193	48711878	172.903	-1.19518	0.355447	11.2587	0.000792503	0.0874582
ENSSTUG00000013983.1	delta-like protein 4	25	29048745	29056604	17.3431	1.31952	0.38816	11.2586	0.000792566	0.0874582
ENSSTUG00000022240.1	tumor necrosis factor-inducible gene 6 protein-like	24	21765129	21772402	9.18932	-2.38121	0.699589	11.2421	0.000799625	0.0878814
ENSSTUG00000030196.1	low density lipoprotein receptor adapter protein 1-like	35	38517893	38688083	44.6284	-1.61183	0.477372	11.2326	0.000803713	0.0879759
ENSSTUG00000037407.1	serine/threonine-protein kinase MRCK beta-like	1	36869646	36993958	48.8678	1.04488	0.30747	11.2013	0.000817407	0.0884562
ENSSTUG00000027071.1	sodium channel protein type 4 subunit alpha A-like	2	67917780	67958266	3.21729	-3.03048	0.901454	11.1969	0.000819331	0.0884562
ENSSTUG00000009416.1	girdin-like	3	56838377	56851215	26.3068	3.48475	0.935583	11.1858	0.000824279	0.0884562
ENSSTUG00000005979.1	tyrosine-protein kinase receptor Tie-1-like	4	30264893	30292406	60.5584	0.790168	0.233847	11.1834	0.000825329	0.0884562
ENSSTUG00000030531.1	25-hydroxyvitamin D-1 alpha hydroxylase, mitochondrial-like	14	36732870	36741643	30.9911	-1.72694	0.512733	11.1711	0.000830818	0.0884562
ENSSTUG00000049868.1	bone morphogenetic protein 5-like	18	48848772	48863981	58.9765	-0.978139	0.292881	11.1712	0.000830766	0.0884562
ENSSTUG00000008437.1	mitochondrial ribosomal protein S30	27	26811896	26815155	177.379	-0.641195	0.192188	11.1819	0.00082599	0.0884562
ENSSTUG00000032067.1	40S ribosomal protein S4	8	25702582	25716746	6873.15	-0.53819	0.161451	11.1627	0.000834567	0.0885096
ENSSTUG00000044223.1	cadherin-17-like	CAAJIE010000082.1	334044	351458	53.2645	0.797043	0.236616	11.1462	0.000842054	0.0889575
ENSSTUG00000047542.1	mitochondrial ribosomal protein L37	31	28923777	28933233	261.754	-0.743383	0.22327	11.1255	0.000851502	0.0896083
ENSSTUG00000031016.1	vascular endothelial growth factor receptor kdr-like	13	14218742	14307051	192.108	0.685773	0.203721	11.1037	0.000861576	0.0900448
ENSSTUG00000040339.1	delta-like protein 4	CAAJIE010000597.1	229365	250268	11.1941	1.37308	0.409725	11.1022	0.000862257	0.0900448
ENSSTUG00000019914.1		32	853721	893936	36.1128	-0.763108	0.22975	11.0884	0.000868712	0.0903726
ENSSTUG00000035391.1	retinoic acid receptor beta-like	3	52176117	52190760	2.07686	-4.17215	1.22313	11.0709	0.000876953	0.090883
ENSSTUG00000015396.1	RWD domain containing 2B	26	43882510	43889541	78.1046	-0.620489	0.186956	11.0603	0.000881965	0.0910562
ENSSTUG00000050044.1	microcephalin 1	18	49367797	49416861	4.82997	-1.77581	0.536567	11.043	0.000890204	0.09156
ENSSTUG00000022511.1	elongation factor 1-beta-like	6	57485757	57488434	3128.25	-0.524287	0.158293	11.02	0.000901346	0.0920116
ENSSTUG00000010322.1		20	28700837	28739907	7.04249	1.26591	0.385857	11.0262	0.000898349	0.0920116
ENSSTUG00000051114.1	Na(+)/H(+) exchange regulatory cofactor NHE-RF1-like	18	51203903	51242633	312.512	-1.56814	0.46882	10.9957	0.000913254	0.0928793
ENSSTUG00000011859.1	metallophosphoesterase 1-like	2	8666604	8677423	5.12526	-1.98812	0.602366	10.9514	0.000935332	0.0935799
ENSSTUG00000049946.1	protein O-glucosyltransferase 1	6	49801497	49805908	11.2669	-1.01016	0.306699	10.9317	0.000945318	0.0935799
ENSSTUG00000043962.1	carnitine O-palmitoyltransferase 1, liver isoform-like	7	27343424	27413359	95.6853	-1.5148	0.455205	10.933	0.000944641	0.0935799
ENSSTUG00000041092.1	solute carrier family 5 member 9	22	22079168	22084405	15.8128	-1.52278	0.459694	10.9272	0.00094761	0.0935799
ENSSTUG00000006971.1	purine rich element binding protein G	23	41427110	41428132	1.85776	2.44979	0.777998	10.931	0.000945686	0.0935799
ENSSTUG00000041767.1	tryptophanyl tRNA synthetase 2, mitochondrial	24	31206638	31225051	8.58729	-1.39446	0.421923	10.9356	0.000943319	0.0935799
ENSSTUG00000039930.1	neurogenic locus notch homolog protein 1-like	27	26019711	26077247	78.9938	0.729432	0.218443	10.9714	0.000925271	0.0935799
ENSSTUG00000010846.1	tubulin alpha-8 chain-like	28	19033245	19038444	203.07	-0.772074	0.233809	10.9457	0.000938219	0.0935799
ENSSTUG00000016302.1		2	37495038	37496415	23.9433	-1.97906	0.59108	10.8936	0.000964963	0.093598
ENSSTUG00000008235.1	DENN domain-containing protein 3-like	3	68317035	68352771	2.95027	2.014	0.625221	10.9108	0.000956048	0.093598
ENSSTUG00000017733.1	SET and MYND domain containing 4	19	4106321	4141409	22.9504	-1.55093	0.467807	10.903	0.000960105	0.093598
ENSSTUG00000029385.1	estrogen receptor beta-like	35	14211656	14257305	108.503	1.28535	0.379776	10.8955	0.000964002	0.093598
ENSSTUG00000041780.1	atypical chemokine receptor 3-like	39	2102805	2110458	20.5136	0.985369	0.295477	10.9041	0.0009595	0.093598
ENSSTUG00000035832.1	gamma-aminobutyric acid receptor subunit beta-1-like	33	15753950	15793889	36.2025	3.25196	0.891349	10.8827	0.000970684	0.093819
ENSSTUG00000005908.1	PR domain zinc finger protein 1-like	3	54938584	54949913	9.66545	1.33051	0.401324	10.8664	0.000979244	0.0943119
ENSSTUG00000006354.1	complement C1q tumor necrosis factor-related protein 3-like	24	48945767	48946441	30.085	-2.24123	0.665518	10.8459	0.000990146	0.0950261
ENSSTUG00000016820.1	roundabout guidance receptor 4	15	25343290	25374536	22.9472	1.07721	0.324454	10.8167	0.0010059	0.0961992
ENSSTUG00000012300.1		32	19638151	19657431	29.795	0.675303	0.205541	10.8026	0.00101358	0.096303
ENSSTUG00000032905.1	T-complex protein 1 subunit beta	CAAJIE010001129.1	2395287	2404734	725.992	-0.805921	0.245529	10.8017	0.00101405	0.096303
ENSSTUG00000018229.1	60S ribosomal protein L27	1	59249200	59251438	9668.4	-0.481186	0.146805	10.7933	0.00101869	0.0964072
ENSSTUG00000012343.1	KN motif and ankyrin repeat domain-containing protein 3-like	17	15843973	15878058	35.5826	0.842818	0.254209	10.7827	0.00102452	0.0966238
ENSSTUG00000012342.1	receptor expression-enhancing protein 2-like	13	20594403	20645808	22.0648	-1.28714	0.391049	10.7469	0.00104454	0.0981719
ENSSTUG00000043409.1	collagen alpha-1(I) chain-like	32	8987883	9009151	652.337	-1.62196	0.490053	10.7394	0.00104876	0.0982301
ENSSTUG00000048555.1	ribosome-binding protein 1-like	10	40177008	40217772	292.14	-1.07868	0.329186	10.7154	0.00106247	0.0988348
ENSSTUG00000047112.1	40S ribosomal protein S15a-like	38	7229425	7234689	8498.84	-0.615828	0.188525	10.7163	0.00106198	0.0988348
ENSSTUG00000010266.1	acyl-CoA oxidase like	5	9985628	10032510	154.125	-0.954283	0.291967	10.69	0.00107715	0.0988583
ENSSTUG00000003484.1	multidrug and toxin extrusion protein 1-like	17	13727772	13744713	4.38579	-5.74832	1.70096	10.6899	0.00107723	0.0988583
ENSSTUG00000050396.1	MAGUK p55 subfamily member 5-A-like	33	6357839	6404488	41.1696	0.643766	0.195986	10.6981	0.00107248	0.0988583
ENSSTUG00000021588.1		CAAJIE010000468.1	590077	598078	5.33662	-2.79761	0.838387	10.7028	0.00106972	0.0988583
ENSSTUG00000043884.1	60S ribosomal protein L21	6	14102425	14104039	4574.28	-0.489686	0.150265	10.6689	0.00108952	0.0996507
ENSSTUG00000047486.1	T-complex protein 1 subunit zeta-like	26	20564029	20573879	850.972	-0.632779	0.194292	10.6547	0.00109789	0.0997473
ENSSTUG00000044311.1	PR domain zinc finger protein 1-like	37	20926048	20943869	5.00966	1.94872	0.594152	10.6595	0.00109509	0.0997473
ENSSTUG00000038317.1	transmembrane protein 51-like	28	33105235	33110386	17.8007	0.954001	0.291206	10.6481	0.00110187	0.099776
ENSSTUG00000044212.1	polycystin 1 like 1, transient receptor potential channel interacting	2	15747310	15795269	1.97095	-3.37619	1.03745	10.634	0.00111029	0.0999112
ENSSTUG00000039066.1	nucleotide exchange factor SIL1-like	3	38084039	38088555	19.9863	-1.33281	0.408859	10.6333	0.00111069	0.0999112
ENSSTUG00000001076.1	heat shock protein 75 kDa, mitochondrial-like	1	69652372	69663714	180.793	-0.521142	0.160457	10.606	0.00112722	0.0999404
ENSSTUG00000028971.1	cdc42 effector protein 1-like	1	53594935	53597215	5.35173	1.53668	0.473274	10.594	0.00113457	0.0999404
ENSSTUG00000000575.1	THADA armadillo repeat containing	5	24558289	24659325	41.5284	-0.741853	0.228309	10.6185	0.00111963	0.0999404
ENSSTUG00000000846.1	calmodulin	5	24777434	24782200	177.074	-0.971285	0.298266	10.6094	0.00112517	0.0999404
ENSSTUG00000050035.1	1-acyl-sn-glycerol-3-phosphate acyltransferase epsilon-like	18	49321635	49363877	21.4521	-1.17893	0.363288	10.6091	0.00112534	0.0999404
ENSSTUG00000042764.1	cell cycle control protein 50A-like	33	27088181	27092228	96.2827	0.516215	0.157748	10.5852	0.00113994	0.0999404
ENSSTUG00000037871.1	nuclear receptor subfamily 0 group B member 2-like	34	18821487	18822611	314.52	-0.948247	0.29145	10.5933	0.001135	0.0999404
ENSSTUG00000042807.1	V-type proton ATPase subunit E 1-like	40	11980357	11984001	9.33184	-1.40175	0.430293	10.5846	0.00114035	0.0999404
ENSSTUG00000000630.1	microtubule-associated protein 4-like	2	7084578	7212283	95.8424	0.846405	0.256919	10.5588	0.00115633	0.10049
ENSSTUG00000048504.1	ADP/ATP translocase 2-like	12	81990846	81993529	4143.57	-0.552505	0.170486	10.5505	0.00116157	0.10049
ENSSTUG00000029131.1	ring finger protein 212	13	25233035	25237226	16.1616	-1.27218	0.39142	10.5499	0.00116194	0.10049
ENSSTUG00000039163.1	CD9 antigen-like	17	33220315	33227262	7.82514	1.19644	0.369053	10.5452	0.00116487	0.10049
ENSSTUG00000047389.1	testis-expressed protein 10 homolog	CAAJIE010000082.1	1012886	1031546	119.472	-0.504873	0.155783	10.5449	0.00116506	0.10049
ENSSTUG00000034362.1	alcohol dehydrogenase class-3	3	24452370	24464191	2287.34	-0.538218	0.166214	10.5331	0.00117256	0.100818
ENSSTUG00000008922.1	cytochrome P450 2K1	1	70539281	70551968	6.28182	1.52628	0.475844	10.4911	0.00119954	0.100828
ENSSTUG00000015849.1	semaphorin-3F-like	14	19741564	19840766	6.96074	1.54164	0.474139	10.4997	0.00119396	0.100828
ENSSTUG00000012120.1	segmentation protein paired-like	18	25456575	25460621	27.9132	0.709907	0.218459	10.5129	0.00118542	0.100828
ENSSTUG00000029662.1	probable G-protein coupled receptor 34	20	33079261	33082442	3.05807	-3.04596	0.93816	10.4996	0.00119403	0.100828
ENSSTUG00000013195.1	kynurenine aminotransferase 3	22	46984372	47000448	225.247	-0.435274	0.134701	10.4871	0.00120211	0.100828
ENSSTUG00000020218.1	vesicle-associated membrane protein 5-like	27	10262001	10272243	41.4622	0.81828	0.249941	10.4984	0.00119481	0.100828
ENSSTUG00000041405.1	CD276 antigen-like	29	29459769	29531417	50.9269	-0.928164	0.287033	10.4868	0.00120227	0.100828
ENSSTUG00000026039.1	ankyrin repeat and IBR domain-containing protein 1-like	CAAJIE010000863.1	2534965	2592981	76.5996	-0.900933	0.278636	10.4928	0.00119838	0.100828
ENSSTUG00000037625.1	endosialin-like	5	39434693	39437083	28.4626	0.953906	0.292774	10.4316	0.00123874	0.102633
ENSSTUG00000003138.1	calcium voltage-gated channel auxiliary subunit beta 2	6	28050701	28160146	32.7137	1.19311	0.363434	10.4378	0.0012346	0.102633
ENSSTUG00000035506.1	sprouty-related, EVH1 domain-containing protein 2-like	14	62370571	62403509	39.3915	0.762636	0.234316	10.4315	0.00123886	0.102633
ENSSTUG00000042980.1	collagen alpha-1(I) chain-like	18	14298551	14334200	503.191	-1.61312	0.494578	10.4343	0.00123699	0.102633
ENSSTUG00000029595.1	trypsin-like	3	64365544	64367831	80.6268	-3.4854	1.00972	10.3881	0.00126828	0.103029
ENSSTUG00000036419.1	elongation factor 1-gamma	3	4408405	4432726	8780.03	-0.613797	0.190726	10.4013	0.00125929	0.103029
ENSSTUG00000002560.1	kinase insert domain receptor	4	42259358	42275653	152.663	0.557597	0.171815	10.3868	0.00126923	0.103029
ENSSTUG00000045526.1	elongation factor 2	22	17360057	17366147	8261.14	-0.596854	0.185437	10.4053	0.00125654	0.103029
ENSSTUG00000005200.1	zinc-binding protein A33-like	23	14462400	14473384	21.4024	0.852013	0.264288	10.4006	0.00125974	0.103029
ENSSTUG00000050123.1	scavenger receptor cysteine-rich type 1 protein M130-like	30	36183868	36201148	13.3983	-1.55983	0.483614	10.3855	0.00127009	0.103029
ENSSTUG00000020489.1	ribosomal protein L9	CAAJIE010000711.1	58818	71160	18843.8	-0.543533	0.168853	10.4092	0.00125392	0.103029
ENSSTUG00000008287.1	60S ribosomal protein L32-like	14	6099943	6106341	5301.23	-0.494952	0.154079	10.3667	0.00128311	0.103776
ENSSTUG00000021074.1	Rho GTPase activating protein 21	6	23671843	23773106	45.0443	0.798266	0.246158	10.3407	0.00130129	0.104475
ENSSTUG00000006146.1	60S ribosomal protein L8	24	39929774	39933605	9178.63	-0.531847	0.165837	10.3325	0.00130709	0.104475
ENSSTUG00000009003.1		24	35279977	35310891	32.2118	0.882843	0.272595	10.3357	0.00130478	0.104475
ENSSTUG00000038660.1	protein S100-A11-like	36	39780987	39819851	6.1464	3.25159	0.970367	10.3346	0.00130561	0.104475
ENSSTUG00000037519.1	OTU domain-containing protein 7B-like	3	53166605	53200390	153.2	0.645871	0.19919	10.3173	0.00131787	0.105029
ENSSTUG00000002847.1	butyrophilin subfamily 1 member A1-like	5	64874293	64892516	9.35546	-1.54134	0.479286	10.3002	0.00133019	0.105422
ENSSTUG00000013223.1	RING finger protein 145-like	25	2185723	2214211	242.214	0.557927	0.172566	10.2943	0.00133441	0.105422
ENSSTUG00000046063.1	CD9 antigen-like	CAAJIE010001108.1	2431841	2453773	52.1587	-0.942486	0.293595	10.2986	0.00133129	0.105422
ENSSTUG00000024937.1	adenylosuccinate synthetase isozyme 2-like	19	44117198	44123047	246.813	-0.491528	0.153689	10.2774	0.00134673	0.106088
ENSSTUG00000004455.1	ribonuclease H2 subunit B-like	24	37701316	37713037	217.446	-0.525893	0.164461	10.2583	0.00136069	0.106878
ENSSTUG00000031157.1	neuropilin-1a-like	21	19292392	19346867	22.3595	0.775991	0.242316	10.2467	0.00136931	0.107247
ENSSTUG00000000316.1	integral membrane protein GPR137-like	3	6133946	6145596	92.9788	0.575137	0.178637	10.2266	0.00138429	0.108109
ENSSTUG00000011047.1	aldo-keto reductase family 1 member B1-like	8	32952728	32960093	17.5795	-0.852772	0.267809	10.2127	0.00139478	0.108618
ENSSTUG00000008857.1	28S ribosomal protein S16, mitochondrial-like	16	36960437	36963932	115.992	-0.553565	0.173712	10.1889	0.00141292	0.109716
ENSSTUG00000010978.1	endothelin receptor type B-like	11	12860160	12909797	117.519	0.588143	0.183028	10.1773	0.00142178	0.109779
ENSSTUG00000030375.1	proteasome subunit alpha type-2-like	CAAJIE010000115.1	94048	99874	66.576	-0.888061	0.278692	10.1819	0.00141825	0.109779
ENSSTUG00000050039.1	serine/threonine-protein kinase PLK2-like	27	14704811	14710002	147.819	0.788451	0.244408	10.1568	0.00143769	0.110382
ENSSTUG00000018739.1	lactadherin-like	29	12304319	12332551	26.4999	-1.04658	0.3291	10.1592	0.00143585	0.110382
ENSSTUG00000033924.1	protein LEG1 homolog	1	30787103	30792516	103526	0.749845	0.232584	10.1353	0.00145458	0.110744
ENSSTUG00000038761.1	lysosomal acid glucosylceramidase-like	37	1607284	1616795	372.979	-0.404277	0.127216	10.1324	0.00145688	0.110744
ENSSTUG00000027649.1	thrombospondin type-1 domain-containing protein 4-like	CAAJIE010000717.1	86126	110928	470.377	0.383189	0.119881	10.1355	0.0014544	0.110744
ENSSTUG00000031639.1		CAAJIE010001025.1	1576316	1651528	79.6306	-1.40219	0.438058	10.1301	0.00145866	0.110744
ENSSTUG00000010600.1	CD276 antigen-like	12	16021667	16099921	55.7109	-1.069	0.336353	10.1078	0.00147646	0.111784
ENSSTUG00000006468.1	intraflagellar transport protein 80 homolog	26	16736022	16803561	25.6821	-0.809953	0.255429	10.0872	0.00149303	0.112613
ENSSTUG00000019022.1	E3 ubiquitin-protein ligase TRIM39-like	29	12737147	12743736	57.1537	-0.493654	0.155734	10.0839	0.00149567	0.112613
ENSSTUG00000001401.1	U3 small nucleolar RNA-associated protein 18 homolog	1	45948558	45970987	155.011	-0.550894	0.174176	10.0585	0.00151644	0.112929
ENSSTUG00000001356.1	stabilin 1	14	1718165	1915444	86.5279	0.686441	0.214821	10.0727	0.00150484	0.112929
ENSSTUG00000011335.1	actin filament associated protein 1 like 1	15	11599069	11633250	51.0532	0.701443	0.219627	10.0594	0.00151569	0.112929
ENSSTUG00000047125.1	synaptotagmin 16	33	17496290	17507244	3.16167	3.35802	1.04283	10.0653	0.00151085	0.112929
ENSSTUG00000014855.1	adhesion G protein-coupled receptor E2-like	3	27745318	27805638	55.5395	-1.55029	0.485847	10.0373	0.00153406	0.113413
ENSSTUG00000012705.1	semaphorin-7A-like	12	17077044	17094247	10.4694	-2.08501	0.650502	10.0365	0.00153465	0.113413
ENSSTUG00000029510.1	acyl-CoA dehydrogenase family member 10-like	CAAJIE010000115.1	52199	61190	27.2417	-1.01559	0.321761	10.0356	0.00153542	0.113413
ENSSTUG00000006970.1	nucleoside diphosphate-linked moiety X motif 17-like	3	56734131	56743967	56.089	-0.680964	0.215435	10.0227	0.00154624	0.113509
ENSSTUG00000021553.1	inositol-trisphosphate 3-kinase C-like	13	49110107	49125541	111.511	1.759	0.532321	10.0191	0.00154922	0.113509
ENSSTUG00000015800.1	transcription elongation factor, mitochondrial-like	14	67163561	67165496	12.7733	-1.15907	0.366855	10.0268	0.00154275	0.113509
ENSSTUG00000017830.1	ras GTPase-activating protein nGAP-like	31	23685622	23783518	35.7046	0.83933	0.263193	10.0056	0.00156065	0.113736
ENSSTUG00000027896.1	rho guanine nucleotide exchange factor 2-like	36	28287271	28356227	32.1504	0.72894	0.229744	10.0093	0.00155749	0.113736
ENSSTUG00000020631.1	60S ribosomal protein L7-like	2	2973797	2979511	12158.4	-0.527576	0.167327	9.987	0.00157649	0.114583
ENSSTUG00000005607.1		1	42184995	42187734	6.04597	1.84509	0.580151	9.97905	0.00158332	0.114774
ENSSTUG00000040147.1	T-complex protein 1 subunit delta	38	16720394	16735062	1134.27	-0.535567	0.169996	9.97011	0.00159102	0.115026
ENSSTUG00000043320.1	40S ribosomal protein S2	32	31817658	31824436	19214.2	-0.517269	0.164432	9.94182	0.00161566	0.116498
ENSSTUG00000016431.1	ras-interacting protein 1-like	37	8818401	8833032	48.6899	0.633485	0.199882	9.93667	0.00162019	0.116517
ENSSTUG00000020383.1	fibronectin-like	20	3754172	3828216	150.596	-1.98745	0.619705	9.92058	0.00163441	0.116821
ENSSTUG00000028475.1	D-3-phosphoglycerate dehydrogenase-like	24	14163254	14169726	107.955	-2.59522	0.795088	9.92321	0.00163208	0.116821
ENSSTUG00000029463.1	ArfGAP with SH3 domain, ankyrin repeat and PH domain 2	25	38177291	38274420	7.6592	1.23945	0.395596	9.91735	0.00163728	0.116821
ENSSTUG00000001710.1	tectonin beta-propeller repeat-containing protein 1-like	10	22682033	22697570	24.1201	-0.981131	0.312726	9.91049	0.00164339	0.116951
ENSSTUG00000000519.1	glutamate rich WD repeat containing 1	3	73932981	73940571	201.031	-0.576432	0.183668	9.88394	0.00166727	0.117314
ENSSTUG00000021976.1	protein Hikeshi-like	6	57235824	57244212	115.393	-0.653166	0.208029	9.88092	0.00167002	0.117314
ENSSTUG00000014836.1	solute carrier family 46 member 3-like	12	92100672	92135202	234.014	0.800774	0.251343	9.88978	0.001662	0.117314
ENSSTUG00000036982.1	serine/threonine-protein kinase 26-like	19	48708330	48733369	211.829	0.315403	0.1	9.89155	0.00166039	0.117314
ENSSTUG00000039429.1	B2 bradykinin receptor-like	33	44621590	44622741	2.42403	2.35209	0.765868	9.89158	0.00166037	0.117314
ENSSTUG00000039681.1	N-alpha-acetyltransferase 35, NatC auxiliary subunit-like	9	9505825	9520943	48.8313	-0.600953	0.19179	9.86245	0.00168687	0.11789
ENSSTUG00000010074.1	atrial natriuretic peptide receptor 2-like	23	22195510	22248559	1168.94	0.390827	0.123793	9.86529	0.00168426	0.11789
ENSSTUG00000042781.1	40S ribosomal protein S14	19	49211945	49232155	7995.41	-0.544435	0.173859	9.85085	0.00169753	0.118332
ENSSTUG00000046557.1	chromobox protein homolog 3-like	36	12912696	12919485	307.184	-0.487835	0.155792	9.8428	0.00170498	0.118548
ENSSTUG00000007307.1	uncharacterized LOC115191907	1	24541004	24542627	68.373	-0.599072	0.191365	9.83369	0.00171344	0.118565
ENSSTUG00000011942.1	high affinity cAMP-specific 3',5'-cyclic phosphodiesterase 7A-like	2	13258760	13302226	4.73593	-1.90898	0.607021	9.83106	0.0017159	0.118565
ENSSTUG00000041449.1	synaptonemal complex protein 2 like	6	19064192	19090025	95.7447	1.18975	0.370916	9.82852	0.00171827	0.118565
ENSSTUG00000029767.1	golgi associated kinase 1B	3	23395528	23406041	23.4697	0.764556	0.242673	9.81713	0.00172894	0.119
ENSSTUG00000018295.1	adenosine deaminase 2-A-like	8	40327222	40331106	6.21488	-1.45203	0.465797	9.77901	0.00176516	0.119891
ENSSTUG00000035179.1	glutamyl-tRNA(Gln) amidotransferase subunit B, mitochondrial-like	11	12138891	12154778	19.1327	-0.73024	0.233839	9.78625	0.00175822	0.119891
ENSSTUG00000018439.1	guanine nucleotide-binding protein G(i) subunit alpha-2	14	14247671	14338980	296.265	-3.04981	0.924916	9.77904	0.00176513	0.119891
ENSSTUG00000047759.1	heat shock factor protein 1-like	36	17492047	17523004	162.904	0.846466	0.267071	9.77576	0.00176827	0.119891
ENSSTUG00000045298.1	NADH:ubiquinone oxidoreductase complex assembly factor 5	38	17463348	17472299	34.1789	-0.838183	0.268161	9.78963	0.00175499	0.119891
ENSSTUG00000021498.1		CAAJIE010000468.1	376651	379284	6.437	2.13631	0.663592	9.78467	0.00175972	0.119891
ENSSTUG00000004959.1	lipase member H-like	19	46160199	46164580	44.6087	-1.11155	0.356136	9.75456	0.00178879	0.120087
ENSSTUG00000024274.1	CDKN2AIP N-terminal-like protein	19	14166006	14166801	103.685	-0.773252	0.24788	9.76339	0.00178022	0.120087
ENSSTUG00000005170.1	contactin-associated protein-like 2	31	19847438	19908507	10.7262	-2.35874	0.740404	9.76671	0.00177701	0.120087
ENSSTUG00000022571.1	protein S100-A1-like	CAAJIE010000329.1	446521	515306	55.81	-1.43216	0.456407	9.75828	0.00178517	0.120087
ENSSTUG00000020545.1	proto-oncogene tyrosine-protein kinase Yrk-like	34	23879373	23886740	146.8	0.402384	0.128367	9.74944	0.00179377	0.120125
ENSSTUG00000009348.1	suppressor of tumorigenicity 14 protein homolog	3	62809514	62848350	11.7589	0.989679	0.316379	9.72079	0.00182196	0.121416
ENSSTUG00000028244.1	mitochondrial import receptor subunit TOM34-like	14	57142318	57145872	118.504	-0.485665	0.156103	9.72162	0.00182113	0.121416
ENSSTUG00000006121.1	phosphoserine aminotransferase 1	9	46860526	46881133	149.679	-1.68922	0.536602	9.69974	0.00184294	0.122217
ENSSTUG00000023081.1	PDZ domain-containing protein GIPC1-like	31	42275417	42328261	174.49	0.771216	0.244709	9.70297	0.00183971	0.122217
ENSSTUG00000014993.1	cell surface hyaluronidase-like	27	27938349	27983427	56.9034	0.667253	0.213232	9.68982	0.00185292	0.12258
ENSSTUG00000033762.1	translocase of outer mitochondrial membrane 20	2	41073200	41078031	220.918	-0.500308	0.161158	9.67781	0.00186507	0.123086
ENSSTUG00000017338.1	malonyl-CoA-acyl carrier protein transacylase, mitochondrial-like	8	44158347	44161022	29.7969	-0.86442	0.27889	9.66832	0.00187472	0.123126
ENSSTUG00000026774.1		14	15538176	15539409	29.3752	-1.63626	0.522047	9.66977	0.00187325	0.123126
ENSSTUG00000050379.1	obg-like ATPase 1	6	50322570	50331794	528.336	-0.594101	0.191712	9.64165	0.00190215	0.123147
ENSSTUG00000026865.1	methionine aminopeptidase 2-like	8	40783690	40789793	391.473	-0.362313	0.116876	9.64638	0.00189725	0.123147
ENSSTUG00000006122.1	transforming growth factor beta-1 proprotein-like	13	87351955	87384558	18.73	0.866167	0.277738	9.64257	0.00190119	0.123147
ENSSTUG00000015877.1	rho guanine nucleotide exchange factor 3-like	14	10514589	10589526	21.0874	1.16916	0.370146	9.64218	0.00190159	0.123147
ENSSTUG00000033765.1	transcription factor jun-B-like	14	73021819	73022823	130.929	1.39285	0.435159	9.64789	0.00189569	0.123147
ENSSTUG00000026299.1	40S ribosomal protein S16	40	10266389	10272284	5839.94	-0.577831	0.186502	9.64209	0.00190169	0.123147
ENSSTUG00000013912.1		1	44315929	44337162	529.924	-1.48602	0.475948	9.60917	0.00193608	0.125047
ENSSTUG00000026443.1	arrestin domain-containing protein 3-like	27	35363801	35372984	340.185	1.43241	0.447858	9.59542	0.00195063	0.125689
ENSSTUG00000018326.1	eukaryotic translation initiation factor 3 subunit B-like	38	31228917	31247346	852.519	-0.529483	0.17145	9.58013	0.00196694	0.126441
ENSSTUG00000026695.1	poly(ADP-ribose) polymerase 1	1	22286881	22301259	67.8389	-0.694409	0.225004	9.55587	0.00199311	0.126926
ENSSTUG00000044091.1	transmembrane protein 45A	17	515287	571714	232.605	0.718364	0.229795	9.55953	0.00198914	0.126926
ENSSTUG00000009542.1	phosphatidylinositol glycan anchor biosynthesis class A	24	35893623	35901464	9.22959	-0.920025	0.298383	9.56404	0.00198426	0.126926
ENSSTUG00000048600.1	phosphoribosylglycinamide formyltransferase, phosphoribosylglycinamide synthetase, phosphoribosylaminoimidazole synthetase	39	23175366	23201826	679.307	-0.419104	0.135847	9.56199	0.00198647	0.126926
ENSSTUG00000013134.1	cytochrome P450 2M1-like	26	9922765	10053954	10889.8	0.640141	0.205276	9.5302	0.00202118	0.128413
ENSSTUG00000007224.1	mpv17-like protein 2	17	15022876	15026600	33.8514	-0.821785	0.267198	9.4942	0.00206122	0.12991
ENSSTUG00000009795.1	midkine-B-like	29	36408241	36418940	49.475	-1.5999	0.515106	9.49191	0.0020638	0.12991
ENSSTUG00000038281.1	diphosphoinositol polyphosphate phosphohydrolase 1-like	30	17324333	17341775	84.5683	-1.13528	0.368146	9.4962	0.00205897	0.12991
ENSSTUG00000022293.1	THUMP domain-containing protein 1-like	38	29412638	29420346	29.7725	-1.0745	0.349058	9.49891	0.00205594	0.12991
ENSSTUG00000000994.1	histidine triad nucleotide-binding protein 3-like	1	23302797	23305271	16.1815	-1.07524	0.349161	9.46877	0.00208999	0.131255
ENSSTUG00000023819.1	protein Wnt-11-like	15	36040904	36060483	76.7001	0.650161	0.209736	9.45991	0.00210011	0.131286
ENSSTUG00000039779.1	rap guanine nucleotide exchange factor 4-like	24	14717616	14768841	21.0051	0.712206	0.231156	9.46331	0.00209623	0.131286
ENSSTUG00000015317.1	atlastin-2-like	14	59383383	59408671	90.1818	0.507513	0.164064	9.45492	0.00210583	0.131342
ENSSTUG00000051242.1	draxin-A	14	28313465	28326431	6.8569	2.42991	0.754113	9.43624	0.00212739	0.132384
ENSSTUG00000000539.1	peptidylprolyl cis/trans isomerase, NIMA-interacting 4	3	10552992	10554990	218.259	-0.523419	0.170716	9.42601	0.00213929	0.13242
ENSSTUG00000046406.1	inverted formin-2-like	13	61987530	62001437	2.21433	2.6337	0.856984	9.42924	0.00213553	0.13242
ENSSTUG00000025944.1	protein phosphatase 1L-like	21	15020837	15048472	18.919	4.10867	1.1711	9.42323	0.00214254	0.13242
ENSSTUG00000044947.1	multidrug resistance-associated protein 4-like	6	49659619	49684893	15.116	0.903517	0.293772	9.386	0.00218648	0.133322
ENSSTUG00000002461.1	neuron navigator 3-like	8	50433761	50676714	40.0122	1.27284	0.406513	9.39215	0.00217917	0.133322
ENSSTUG00000031060.1	abhydrolase domain containing 18	13	25605105	25611036	313.612	-0.418781	0.136897	9.39328	0.00217783	0.133322
ENSSTUG00000005459.1	leucine-rich repeat neuronal protein 1-like	16	29385699	29387846	5.18473	1.30976	0.431013	9.39125	0.00218024	0.133322
ENSSTUG00000033713.1		16	20363321	20407235	445.916	0.753646	0.242956	9.38715	0.00218512	0.133322
ENSSTUG00000005193.1	RNA-binding protein Musashi homolog 2	19	39152650	39464590	17.9118	0.96063	0.310292	9.40479	0.0021642	0.133322
ENSSTUG00000008717.1	spectrin beta chain, non-erythrocytic 1-like	14	58582525	58679741	139.482	0.601678	0.195052	9.37422	0.00220058	0.133882
ENSSTUG00000033895.1	histone-binding protein N1/N2-like	22	37787380	37796008	43.3091	-0.643047	0.210254	9.36565	0.00221089	0.13421
ENSSTUG00000029873.1	valine--tRNA ligase-like	37	17738584	17759800	34.8657	-1.0821	0.353902	9.35413	0.00222483	0.134756
ENSSTUG00000026675.1	synaptophysin-like protein 1	8	34014646	34029518	16.3977	-1.03	0.336798	9.34978	0.00223012	0.134777
ENSSTUG00000048898.1	hexosaminidase D	10	18285154	18290565	67.4492	-0.632481	0.207542	9.32878	0.00225582	0.134835
ENSSTUG00000044256.1	transmembrane protein 68-like	21	25229096	25232272	44.1869	-0.717289	0.235068	9.33104	0.00225304	0.134835
ENSSTUG00000047552.1	phosphorylase b kinase gamma catalytic chain, skeletal muscle/heart isoform-like	26	20573531	20587733	191.183	-0.761422	0.249627	9.33361	0.00224989	0.134835
ENSSTUG00000005023.1	phosphoinositide 3-kinase regulatory subunit 6-like	32	20333951	20352477	23.4792	0.736771	0.240817	9.33612	0.00224681	0.134835
ENSSTUG00000009545.1	nudix hydrolase 1	32	13895596	13897918	80.7336	-0.720347	0.236144	9.33755	0.00224505	0.134835
ENSSTUG00000004984.1		5	21324797	21430449	125.872	0.651149	0.211477	9.32446	0.00226115	0.134858
ENSSTUG00000023716.1	angiopoietin-1-like	36	36401374	36471844	4.96796	-2.1649	0.703088	9.32001	0.00226665	0.13489
ENSSTUG00000043812.1	wiskott-Aldrich syndrome protein family member 3-like	6	14056082	14080446	10.8518	1.06944	0.349514	9.31419	0.00227385	0.135024
ENSSTUG00000021198.1	ethanolamine kinase 1-like	7	19215102	19251087	917.736	-1.10159	0.360579	9.30835	0.00228111	0.135161
ENSSTUG00000021507.1	BCL2/adenovirus E1B 19 kDa protein-interacting protein 3-like	23	7874303	7883887	1352.44	1.34385	0.428718	9.26347	0.0023377	0.138213
ENSSTUG00000005766.1	mastermind like transcriptional coactivator 2	26	46359026	46482716	7.25302	1.07348	0.356205	9.25687	0.00234613	0.138412
ENSSTUG00000046628.1	max-interacting protein 1-like	14	74541572	74573576	27.7665	2.44135	0.748744	9.23904	0.0023691	0.139164
ENSSTUG00000018908.1	serine/threonine-protein kinase pim-2-like	31	45525164	45542449	3.56506	1.76294	0.585918	9.2409	0.00236668	0.139164
ENSSTUG00000038533.1	collagen alpha-2(I) chain-like	34	30836524	30861152	566.334	-1.50697	0.492358	9.22633	0.0023856	0.139832
ENSSTUG00000039409.1	5'-nucleotidase domain-containing protein 3-like	7	52420736	52458453	52.2238	0.452797	0.149136	9.2197	0.00239425	0.139943
ENSSTUG00000021181.1	liprin-beta-2-like	12	22589036	22621217	16.7279	-1.65902	0.543623	9.21701	0.00239777	0.139943
ENSSTUG00000020577.1	retinol dehydrogenase 10-A	2	2948914	2970218	65.6098	-2.07042	0.669177	9.21057	0.00240622	0.140137
ENSSTUG00000022607.1	roundabout guidance receptor 2	26	34022372	34134431	38.4538	-1.29056	0.424756	9.20207	0.00241741	0.140488
ENSSTUG00000029968.1	mitogen-activated protein kinase 14A-like	16	54817210	54861910	36.7794	-1.73492	0.566782	9.18944	0.00243415	0.141052
ENSSTUG00000007842.1	insulin-like growth factor-binding protein 5	20	34825465	34839522	27.1718	1.20833	0.391515	9.18695	0.00243746	0.141052
ENSSTUG00000022016.1	diphosphoinositol pentakisphosphate kinase 2	23	42904071	42972896	54.5077	-0.449411	0.148705	9.17552	0.00245274	0.141635
ENSSTUG00000043477.1	HMG box-containing protein 1-like	7	52539604	52549763	303.383	0.624958	0.204459	9.1671	0.00246405	0.141938
ENSSTUG00000014169.1		12	54539616	54540848	12.0053	0.895262	0.2958	9.16001	0.00247361	0.141938
ENSSTUG00000038969.1	protein cordon-bleu-like	37	18140760	18215341	238.511	-0.50653	0.16779	9.16088	0.00247244	0.141938
ENSSTUG00000044697.1	cell surface A33 antigen-like	32	37152653	37158207	2.40904	-3.15529	1.01961	9.15255	0.00248372	0.142219
ENSSTUG00000048004.1		16	48782303	48784903	29.9583	0.709268	0.233651	9.14317	0.00249649	0.14265
ENSSTUG00000031803.1	thrombospondin-3b-like	36	28704406	28741003	15.7041	-0.94153	0.312365	9.135	0.00250765	0.142989
ENSSTUG00000005219.1	chromosome 14 C12orf10 homolog	14	7929040	7948328	177.478	-0.633026	0.210031	9.12449	0.0025221	0.143512
ENSSTUG00000051240.1	60S ribosomal protein L22	14	28231403	28241035	2080.45	-0.614485	0.204182	9.09563	0.00256221	0.143573
ENSSTUG00000019763.1	25-hydroxyvitamin D-1 alpha hydroxylase, mitochondrial-like	16	27886283	27906796	210.151	-3.72936	1.14089	9.1058	0.002548	0.143573
ENSSTUG00000026351.1	40S ribosomal protein S23	16	53922384	53924425	7235.35	-0.563732	0.187331	9.09645	0.00256106	0.143573
ENSSTUG00000008748.1	cytochrome b-c1 complex subunit 6, mitochondrial-like	22	9304254	9305848	43.8711	-1.16573	0.385891	9.10346	0.00255126	0.143573
ENSSTUG00000027291.1	transducin-like enhancer protein 1	27	35560016	35581087	68.1371	0.906454	0.296242	9.08968	0.00257056	0.143573
ENSSTUG00000011737.1		30	44827274	44830039	6.62797	1.15537	0.384124	9.09675	0.00256064	0.143573
ENSSTUG00000024338.1	spectrin beta, non-erythrocytic 5	33	10589323	10653158	15.7637	1.20942	0.396441	9.08967	0.00257057	0.143573
ENSSTUG00000045798.1	DNA-directed RNA polymerase III subunit RPC7-like	34	15899736	15915451	138.637	-0.437392	0.145293	9.0977	0.00255932	0.143573
ENSSTUG00000047825.1	RNA-binding protein 34-like	38	17765694	17771587	142.279	-0.443977	0.147513	9.09777	0.00255921	0.143573
ENSSTUG00000001006.1	probable ATP-dependent RNA helicase DDX28	12	29804210	29808116	80.838	-0.474367	0.157928	9.05946	0.00261339	0.143808
ENSSTUG00000020891.1	ribosomal protein L23a	12	96370860	96374694	8166.6	-0.502676	0.16734	9.06527	0.0026051	0.143808
ENSSTUG00000050647.1	tyrosine-protein kinase Fes/Fps-like	12	20522751	20554903	38.3866	1.31023	0.425352	9.07492	0.00259138	0.143808
ENSSTUG00000045459.1	solute carrier family 25 member 26	14	23718744	23789120	32.3478	-0.719748	0.239746	9.06915	0.00259958	0.143808
ENSSTUG00000046984.1	glutathione synthetase	28	28820913	28829366	104.414	-0.54306	0.18057	9.08226	0.00258102	0.143808
ENSSTUG00000029034.1	40S ribosomal protein S8	31	43131552	43135403	4183.48	-0.570544	0.189911	9.06606	0.00260398	0.143808
ENSSTUG00000040748.1	60S ribosomal protein L15-like	34	20908643	20910688	8234.56	-0.501199	0.166901	9.05975	0.00261298	0.143808
ENSSTUG00000050945.1	39S ribosomal protein L4, mitochondrial-like	38	13088628	13091015	111.207	-0.658987	0.219459	9.05695	0.00261699	0.143808
ENSSTUG00000025065.1	L-serine dehydratase/L-threonine deaminase-like	33	10874643	10876971	114.073	-0.772181	0.257026	9.05185	0.00262429	0.143919
ENSSTUG00000001759.1	annexin A1-like	9	10318826	10327627	173.533	-1.43401	0.474034	9.04066	0.0026404	0.144379
ENSSTUG00000009196.1	growth factor receptor-bound protein 7-like	10	9868141	9885663	216.586	1.18709	0.385614	9.03867	0.00264328	0.144379
ENSSTUG00000026689.1	hyaluronidase-1-like	14	15478284	15480638	51.3467	-0.567775	0.189252	9.02532	0.00266265	0.144857
ENSSTUG00000017001.1	clathrin heavy chain 1-like	19	30593318	30648439	737.342	-0.482238	0.160852	9.02623	0.00266133	0.144857
ENSSTUG00000009246.1	kin of IRRE-like protein 3	3	62706825	62795955	6.44769	1.17026	0.393704	9.00873	0.00268693	0.14502
ENSSTUG00000000738.1	focadhesin	5	43097893	43166540	27.0268	-0.643323	0.215322	9.01523	0.00267739	0.14502
ENSSTUG00000050112.1	early endosome antigen 1-like	12	19621216	19642836	32.0392	-1.35653	0.450732	9.01121	0.00268329	0.14502
ENSSTUG00000008968.1	LYR motif containing 4	31	37571528	37573742	59.5333	-0.745487	0.24841	9.01515	0.0026775	0.14502
ENSSTUG00000002093.1	neuron navigator 2-like	12	7304422	7433695	59.6852	1.56998	0.505611	8.99544	0.00270654	0.145463
ENSSTUG00000017779.1	endothelial cell-selective adhesion molecule-like	15	25747666	25806161	26.797	0.757883	0.251704	8.99015	0.00271439	0.145463
ENSSTUG00000016658.1	growth hormone receptor-like	23	22754974	22767363	387.828	-1.54728	0.511924	8.98515	0.00272183	0.145463
ENSSTUG00000016259.1	pulmonary surfactant-associated protein D-like	32	39960443	39963560	107.283	-3.24232	1.01867	8.98759	0.00271819	0.145463
ENSSTUG00000020419.1	G-protein coupled receptor family C group 5 member C-like	32	1345137	1353991	361.827	0.32854	0.109183	8.9877	0.00271803	0.145463
ENSSTUG00000050402.1	serine incorporator 5-like	27	14764844	14822361	334.386	0.426402	0.141556	8.98113	0.00272781	0.145498
ENSSTUG00000025738.1	40S ribosomal protein S13-like	4	61844813	61854821	840.33	-0.583278	0.195269	8.95959	0.00276017	0.14665
ENSSTUG00000039079.1	regulator of telomere elongation helicase 1	28	33644694	33709179	17.2137	-1.57468	0.524274	8.96203	0.00275648	0.14665
ENSSTUG00000040613.1	protocadherin-12-like	3	25632527	25648593	32.9837	0.919253	0.304242	8.95536	0.00276656	0.146703
ENSSTUG00000000565.1	UBA-like domain-containing protein 1	1	51227686	51236496	159.784	-0.796396	0.266886	8.92835	0.00280778	0.146969
ENSSTUG00000020629.1	coiled-coil domain-containing protein 136-like	7	52131640	52180199	8.45358	1.30267	0.432375	8.92727	0.00280944	0.146969
ENSSTUG00000002433.1	fish-egg lectin-like	8	50047787	50049637	143.596	-2.41389	0.783471	8.93044	0.00280456	0.146969
ENSSTUG00000032460.1	angiotensin II receptor type 2	19	37203602	37204711	25.8151	0.810374	0.269649	8.92707	0.00280974	0.146969
ENSSTUG00000044303.1	rhotekin-like	27	34919823	35031640	116.863	0.387877	0.129533	8.92385	0.00281471	0.146969
ENSSTUG00000017227.1	protein O-fucosyltransferase 1	28	7837170	7841653	25.2723	-0.63736	0.213867	8.9245	0.0028137	0.146969
ENSSTUG00000044978.1		CAAJIE010000589.1	75167	76291	63.7941	1.3016	0.424269	8.93786	0.00279319	0.146969
ENSSTUG00000033016.1	hairy/enhancer-of-split related with YRPW motif protein 1-like	CAAJIE010000833.1	2466320	2468777	38.6951	0.907874	0.300083	8.94155	0.00278756	0.146969
ENSSTUG00000017068.1	RNA polymerase III subunit G	9	3103752	3115321	28.4242	0.954008	0.315814	8.91663	0.00282585	0.147268
ENSSTUG00000018136.1	chemokine-like protein TAFA-5	4	59860112	60053986	284.662	0.636308	0.211633	8.87105	0.00289728	0.1491
ENSSTUG00000050306.1	transport and Golgi organization 2 homolog	9	27448251	27478522	28.3027	-0.708257	0.237706	8.88863	0.00286952	0.1491
ENSSTUG00000020572.1	G elongation factor mitochondrial 2	12	55986560	55997204	34.939	-0.779933	0.262485	8.88216	0.0028797	0.1491
ENSSTUG00000021149.1	transcription factor Maf-like	12	22404518	22423797	6.564	1.84987	0.609951	8.86979	0.00289928	0.1491
ENSSTUG00000017912.1	TNF receptor-associated factor 5-like	14	60180631	60192964	9.02166	-1.30178	0.438568	8.88431	0.00287632	0.1491
ENSSTUG00000034179.1	interferon-related developmental regulator 2-like	28	40613663	40621258	2.00376	2.78077	0.945516	8.87272	0.00289463	0.1491
ENSSTUG00000041745.1	sialic acid-binding Ig-like lectin 16	37	11612371	11622799	69.0514	0.782916	0.26009	8.87119	0.00289706	0.1491
ENSSTUG00000025947.1	40S ribosomal protein S14	12	85064833	85068024	13111.8	-0.52428	0.176488	8.86529	0.00290644	0.149186
ENSSTUG00000028887.1		6	26355021	26356866	1637.77	-0.893885	0.300673	8.85103	0.00292923	0.150036
ENSSTUG00000022107.1	EMILIN-1-like	25	7188416	7275192	45.6133	0.963421	0.319894	8.84806	0.002934	0.150036
ENSSTUG00000011096.1	centromere protein J-like	1	28129102	28136433	51.0469	-0.857183	0.289069	8.81769	0.00298324	0.150544
ENSSTUG00000000216.1	NADP-dependent malic enzyme-like	3	43860934	44002592	1242.86	-1.00544	0.338505	8.81723	0.00298399	0.150544
ENSSTUG00000000259.1	ras-interacting protein 1-like	3	72963826	72974415	57.2445	0.607871	0.203365	8.80461	0.0030047	0.150544
ENSSTUG00000008472.1	glyceraldehyde-3-phosphate dehydrogenase	3	62208646	62229250	163.504	-1.03986	0.350218	8.80587	0.00300263	0.150544
ENSSTUG00000020316.1	basic transcription factor 3	12	55543334	55550441	3062.02	-0.613131	0.206837	8.82465	0.00297188	0.150544
ENSSTUG00000015227.1	natural resistance-associated macrophage protein 2-like	16	27225356	27256623	129.002	-0.649691	0.219336	8.81413	0.00298906	0.150544
ENSSTUG00000050501.1	TGF-beta receptor type-2-like	20	19444381	19467091	2.56569	2.33432	0.797313	8.81597	0.00298605	0.150544
ENSSTUG00000028323.1	ninein-like	25	5217502	5277894	4.77761	-1.38159	0.467853	8.80946	0.00299672	0.150544
ENSSTUG00000015543.1	zinc finger protein 593	33	33254873	33256370	458.428	-0.637277	0.215022	8.81949	0.00298029	0.150544
ENSSTUG00000043657.1	otolith matrix protein OMM-64-like	34	32950976	33002296	4.48589	1.93022	0.643455	8.81263	0.00299153	0.150544
ENSSTUG00000043091.1	40S ribosomal protein S4-like	CAAJIE010001198.1	18827	27424	7875.67	-0.544302	0.183814	8.80858	0.00299818	0.150544
ENSSTUG00000004670.1		4	52917598	53000251	50.4397	1.2807	0.421328	8.78114	0.0030436	0.150972
ENSSTUG00000027249.1	proteasome subunit alpha type-1-like	4	62512032	62516180	311.227	-0.465055	0.157188	8.78536	0.00303658	0.150972
ENSSTUG00000031150.1	cytidine deaminase-like	8	16786513	16788458	77.3256	-1.06775	0.359904	8.78939	0.00302988	0.150972
ENSSTUG00000043547.1	dolichyldiphosphatase 1-like	12	50059591	50067281	74.4138	-0.437319	0.147897	8.77943	0.00304646	0.150972
ENSSTUG00000044542.1	stromal cell-derived factor 2-like	19	50254851	50261162	345.833	-0.57492	0.194309	8.79345	0.00302315	0.150972
ENSSTUG00000037634.1	protein Tob1-like	32	28648868	28649878	536.651	0.759232	0.252906	8.79003	0.00302882	0.150972
ENSSTUG00000028567.1	lupus La protein homolog B-like	24	14173562	14177750	247.239	-0.51	0.172577	8.77375	0.00305596	0.151167
ENSSTUG00000000611.1	transmembrane channel-like protein 6	1	72857764	72885246	19.3507	0.93777	0.314611	8.768	0.00306562	0.151371
ENSSTUG00000048335.1	nuclear receptor subfamily 1 group D member 2-like	36	24115969	24129694	41.6387	-0.568862	0.192548	8.76257	0.00307475	0.151547
ENSSTUG00000048118.1	GTPase KRas	17	39390582	39407094	293.48	-0.588875	0.199389	8.75831	0.00308195	0.151628
ENSSTUG00000015247.1	ubiquitin-conjugating enzyme E2Q-like protein 1	34	22981848	23001868	1.97354	-2.70611	0.939403	8.75344	0.00309019	0.151759
ENSSTUG00000041598.1	low density lipoprotein receptor adapter protein 1-A-like	CAAJIE010000672.1	47107	84148	613.898	-0.659591	0.223451	8.74889	0.00309791	0.151865
ENSSTUG00000043878.1	testican-1-like	13	16901805	16984039	2.57316	1.81037	0.62919	8.73773	0.00311692	0.152522
ENSSTUG00000023802.1	COBW domain-containing protein 1-like	9	32077024	32093914	38.7637	-0.557312	0.188731	8.73086	0.00312869	0.15255
ENSSTUG00000023110.1	prostacyclin receptor-like	13	50114688	50166794	163.037	0.367995	0.124116	8.7311	0.00312828	0.15255
ENSSTUG00000036042.1	apolipoprotein A-I-like	23	33985814	33987516	4.34792	-3.15213	1.03774	8.72194	0.00314403	0.153024
ENSSTUG00000012301.1	neuron navigator 2-like	29	37990382	38077838	4.70118	1.37497	0.472437	8.71507	0.00315591	0.153329
ENSSTUG00000039128.1	sequestosome-1-like	3	25372374	25379794	1444.01	0.52262	0.175822	8.70349	0.00317601	0.154031
ENSSTUG00000036301.1	apoptosis regulator BAX-like	4	26044025	26048319	11.2151	-0.82462	0.281618	8.6932	0.003194	0.154628
ENSSTUG00000030225.1		5	7598131	7599302	15.0478	2.04398	0.665942	8.67566	0.00322487	0.155846
ENSSTUG00000036957.1	SH3 domain-binding protein 2-like	23	10368676	10390690	24.2273	1.90014	0.617519	8.66548	0.00324295	0.156442
ENSSTUG00000013292.1		13	47158826	47160446	29.3102	0.727506	0.246383	8.66197	0.0032492	0.156467
ENSSTUG00000012045.1	S-methyl-5'-thioadenosine phosphorylase-like	11	16451836	16476631	86.4697	-0.698375	0.238074	8.65133	0.00326823	0.157106
ENSSTUG00000029434.1	M-phase phosphoprotein 8-like	32	17720716	17739294	10.465	1.519	0.506498	8.64697	0.00327606	0.157205
ENSSTUG00000003808.1	phosphatidylinositol binding clathrin assembly protein	15	17164959	17215567	158.082	-1.08474	0.368754	8.64139	0.0032861	0.157409
ENSSTUG00000016464.1	density-regulated protein-like	15	51837884	51848588	43.5396	-0.768916	0.262558	8.61364	0.00333655	0.159266
ENSSTUG00000023706.1	syndecan-2-A-like	36	36161089	36193420	9674.51	0.453029	0.153359	8.61631	0.00333165	0.159266
ENSSTUG00000008533.1	40S ribosomal protein S3-like	26	17340217	17350801	12760.2	-0.556442	0.190167	8.60079	0.00336017	0.160113
ENSSTUG00000023723.1	coiled-coil domain-containing protein 61-like	19	36874019	36880893	38.0636	-1.15669	0.394347	8.59534	0.00337025	0.160313
ENSSTUG00000017635.1	60S ribosomal protein L24	24	39682278	39687076	7171.26	-0.442007	0.151205	8.58454	0.0033903	0.160986
ENSSTUG00000011128.1	DENN domain-containing protein 5B-like	4	62796282	62839092	2.956	2.03231	0.697102	8.57489	0.0034083	0.161559
ENSSTUG00000032902.1		22	18546030	18581913	6.88019	2.03961	0.656515	8.56805	0.00342113	0.161886
ENSSTUG00000037633.1	solute carrier family 12 member 8	24	26116527	26151012	27.1194	-1.66809	0.564466	8.56367	0.00342938	0.161995
ENSSTUG00000016694.1	elastase-1	14	7369037	7374634	56.7196	-3.04731	0.990113	8.54871	0.00345768	0.163049
ENSSTUG00000001439.1	canalicular multispecific organic anion transporter 2-like	2	46887616	46959454	105.374	0.392161	0.134057	8.54448	0.00346572	0.163146
ENSSTUG00000016140.1		8	39701247	39712446	19.282	0.961589	0.326289	8.53741	0.0034792	0.16316
ENSSTUG00000018100.1		21	37296924	37298349	4.72312	-4.90701	1.52003	8.5318	0.00348995	0.16316
ENSSTUG00000021380.1	pollen-specific leucine-rich repeat extensin-like protein 1	26	13831820	13842078	11.1235	0.990926	0.337875	8.53989	0.00347447	0.16316
ENSSTUG00000044478.1	39S ribosomal protein L42, mitochondrial-like	40	8049332	8055920	130.986	-0.45435	0.155792	8.53325	0.00348717	0.16316
ENSSTUG00000036226.1	guanine nucleotide-binding protein G(i) subunit alpha-1	8	42748469	42769621	274.163	0.485002	0.165102	8.52839	0.00349649	0.163185
ENSSTUG00000007980.1	methylmalonyl-CoA epimerase, mitochondrial-like	12	14831485	14832612	27.8542	-0.890969	0.30562	8.51845	0.00351564	0.163314
ENSSTUG00000023585.1	60S ribosomal protein L35a	26	2004620	2018843	6008.7	-0.483978	0.166209	8.51812	0.00351627	0.163314
ENSSTUG00000048277.1		37	34668537	34669608	11.409	1.16347	0.395663	8.51763	0.00351723	0.163314
ENSSTUG00000032534.1	40S ribosomal protein S16-like	8	41833252	41837845	4550.02	-0.548227	0.188381	8.50793	0.00353602	0.163385
ENSSTUG00000025094.1	UPF0606 protein KIAA1549L-like	12	36854783	36958049	37.5711	0.869481	0.294981	8.50891	0.00353411	0.163385
ENSSTUG00000021262.1	60S ribosomal protein L37	27	6890170	6892689	1402.02	-0.587994	0.202027	8.50757	0.00353672	0.163385
ENSSTUG00000033456.1	epithelial membrane protein 2-like	1	54160773	54180263	18.0064	-1.60179	0.545922	8.50395	0.00354377	0.163433
ENSSTUG00000000058.1	chromosome 1 C16orf58 homolog	1	59993646	60008322	92.6307	-0.575841	0.198188	8.47374	0.0036031	0.164919
ENSSTUG00000003216.1	E3 ubiquitin-protein ligase DTX4-like	4	2989956	3022663	26.9874	1.59224	0.52937	8.47215	0.00360624	0.164919
ENSSTUG00000009935.1	ribosomal protein S6 kinase-like 1	25	28532395	28541447	29.9474	-1.16715	0.400024	8.47975	0.00359121	0.164919
ENSSTUG00000045300.1	autophagy-related protein 9A-like	39	13211705	13234585	8.23747	1.36262	0.465339	8.47258	0.0036054	0.164919
ENSSTUG00000023070.1		CAAJIE010000244.1	9208	17802	4.80757	-2.39121	0.810223	8.47788	0.00359491	0.164919
ENSSTUG00000001363.1	fatty acid-binding protein, intestinal-like	8	3588439	3592136	398.649	0.603024	0.205381	8.4654	0.00361966	0.165187
ENSSTUG00000047695.1	claudin-3-like	26	20626710	20627360	80.701	0.736437	0.250666	8.46007	0.00363028	0.165187
ENSSTUG00000048674.1	talin rod domain-containing protein 1-like	29	9948779	9949843	16.6298	0.669693	0.231796	8.46162	0.00362718	0.165187
ENSSTUG00000013054.1	junctional adhesion molecule B-like	6	41019824	41044391	21.1247	0.717067	0.245729	8.45136	0.0036477	0.165703
ENSSTUG00000013471.1	epoxide hydrolase 4-like	32	5741030	5745107	18.4949	2.57083	0.82654	8.43711	0.00367641	0.165901
ENSSTUG00000043369.1	arf-GAP with dual PH domain-containing protein 1-like	32	35056831	35088160	2.51635	-2.20896	0.767339	8.44125	0.00366803	0.165901
ENSSTUG00000023246.1	eukaryotic translation initiation factor 3 subunit B-like	CAAJIE010000179.1	695018	711625	677.635	-0.610614	0.210608	8.43951	0.00367155	0.165901
ENSSTUG00000025020.1		CAAJIE010000782.1	8869805	8910398	32.5182	-1.2026	0.413758	8.44451	0.00366147	0.165901
ENSSTUG00000017382.1	zinc finger protein ZFPM1-like	7	9226445	9306719	153.544	0.5567	0.190517	8.42873	0.00369338	0.166117
ENSSTUG00000040402.1	trypsin-like	37	11106640	11109057	52.2118	-3.32806	1.07776	8.4289	0.00369304	0.166117
ENSSTUG00000037575.1	microfibril-associated glycoprotein 4-like	2	43654159	43660003	26846.2	-0.695348	0.240216	8.41055	0.00373049	0.1668
ENSSTUG00000020432.1		19	42714205	42715600	4.81052	-1.74723	0.604305	8.41246	0.00372658	0.1668
ENSSTUG00000008710.1	60S ribosomal protein L31	20	21515349	21520852	4238.88	-0.471881	0.163115	8.40784	0.00373607	0.1668
ENSSTUG00000026500.1	uncharacterized LOC115177736	38	1762220	1776019	59.0893	0.606772	0.208317	8.40633	0.00373917	0.1668
ENSSTUG00000049310.1	fascin actin-bundling protein 1	CAAJIE010000975.1	3158195	3184007	24.7937	0.943	0.322493	8.4079	0.00373594	0.1668
ENSSTUG00000037892.1		33	43019759	43194914	89.2739	-0.79402	0.274464	8.4033	0.0037454	0.166805
ENSSTUG00000004867.1	phosphatidylinositol 4-kinase type 2-alpha	14	80892708	80909708	279.494	0.44061	0.15112	8.39955	0.00375315	0.166877
ENSSTUG00000009855.1		32	24442384	24445587	2.47224	3.46641	1.17833	8.39369	0.00376526	0.167143
ENSSTUG00000029649.1	trypsin-1	3	64381712	64383565	67.1818	-2.80467	0.928147	8.38147	0.00379065	0.167833
ENSSTUG00000046504.1	roundabout homolog 2-like	13	67559094	67635769	2.85021	2.15736	0.756502	8.38029	0.00379312	0.167833
ENSSTUG00000029989.1	60S ribosomal protein L18a-like	CAAJIE010000308.1	640465	712388	11314.9	-0.461634	0.159865	8.37711	0.00379976	0.167855
ENSSTUG00000037073.1	aminoacyl tRNA synthase complex-interacting multifunctional protein 2-like	32	30707617	30711479	387.393	-0.598156	0.207219	8.37268	0.00380903	0.167992
ENSSTUG00000023040.1	Kruppel like factor 5	20	53579816	53588660	16.8373	-1.60087	0.549532	8.36267	0.00383008	0.168647
ENSSTUG00000032978.1	adenylosuccinate synthetase isozyme 2-like	12	78812457	78862380	342.705	-0.360518	0.124965	8.34975	0.00385741	0.169577
ENSSTUG00000035853.1	transforming growth factor beta activator LRRC32-like	19	16456186	16465734	37.8831	0.772555	0.264815	8.34485	0.00386782	0.169761
ENSSTUG00000001569.1	polypeptide N-acetylgalactosaminyltransferase 14-like	1	26514836	26642256	6.47785	-2.01618	0.696631	8.32497	0.00391038	0.171078
ENSSTUG00000028415.1	procollagen-lysine,2-oxoglutarate 5-dioxygenase 2-like	CAAJIE010000871.1	20667	71084	18.2883	0.985184	0.337357	8.3273	0.00390536	0.171078
ENSSTUG00000013550.1	echinoderm microtubule-associated protein-like 6	14	58688393	58757804	5.086	-5.49423	1.75401	8.29433	0.00397691	0.172224
ENSSTUG00000007197.1	transcription factor jun-D-like	17	14990371	14991186	13.4903	1.29051	0.439748	8.29926	0.00396611	0.172224
ENSSTUG00000021494.1	sorting nexin-9-like	25	6136442	6160914	45.1932	0.759693	0.261532	8.29763	0.00396968	0.172224
ENSSTUG00000050074.1	glutamine--fructose-6-phosphate aminotransferase [isomerizing] 1-like	27	19570582	19586488	154.057	0.604828	0.208212	8.30401	0.00395577	0.172224
ENSSTUG00000048712.1	elongation factor-like GTPase 1	29	10383705	10485130	43.3293	-0.442261	0.15367	8.30933	0.0039442	0.172224
ENSSTUG00000028808.1		32	42521954	42707331	52.1564	-0.947631	0.329339	8.29254	0.00398082	0.172224
ENSSTUG00000042292.1	protein LBH-like	33	16586436	16590675	46.4829	-1.27532	0.441833	8.29289	0.00398006	0.172224
ENSSTUG00000047168.1		11	3802830	3805388	2.75797	2.54555	0.877915	8.28906	0.00398846	0.172281
ENSSTUG00000032911.1	glutathione peroxidase 7	22	37346766	37366235	2.91588	-1.80435	0.635473	8.28199	0.00400402	0.172679
ENSSTUG00000029222.1	zinc finger protein 366-like	9	33032410	33044724	13.747	0.861673	0.29959	8.27085	0.00402866	0.1734
ENSSTUG00000041613.1	ribosomal oxygenase 2	19	18744527	18759044	151.153	-0.535295	0.186529	8.26584	0.0040398	0.1734
ENSSTUG00000027523.1		CAAJIE010000863.1	4036454	4037860	7.65818	2.1874	0.730634	8.26797	0.00403506	0.1734
ENSSTUG00000005694.1	suppressor of cytokine signaling 7-like	14	66426994	66436184	50.4368	-0.523045	0.182248	8.25804	0.00405719	0.173706
ENSSTUG00000005340.1	FAST kinase domains 1	20	39542300	39565486	46.038	-0.69135	0.241226	8.25692	0.00405969	0.173706
ENSSTUG00000020929.1	DNA damage induced apoptosis suppressor	12	96384783	96392149	4.94415	-1.44296	0.504913	8.25229	0.00407007	0.173877
ENSSTUG00000007446.1	U6 snRNA-associated Sm-like protein LSm4	22	12304564	12337875	25.2046	-0.788698	0.275267	8.23674	0.00410508	0.174825
ENSSTUG00000029621.1	chromosome 22 C1orf112 homolog	22	46922158	46948889	35.057	-0.663353	0.231727	8.23683	0.00410489	0.174825
ENSSTUG00000001198.1	twinkle protein, mitochondrial-like	2	59167245	59171526	47.8895	-0.91302	0.318387	8.23176	0.00411637	0.174971
ENSSTUG00000038382.1	BDNF/NT-3 growth factors receptor-like	9	9328562	9417343	886.649	0.592692	0.204836	8.22448	0.00413292	0.174971
ENSSTUG00000014500.1	probable palmitoyltransferase ZDHHC1	12	40313467	40374066	9.43638	-0.781358	0.273718	8.21713	0.00414968	0.174971
ENSSTUG00000006145.1		15	3327195	3494471	14.0115	-0.993243	0.347464	8.21387	0.00415715	0.174971
ENSSTUG00000006984.1	serine/threonine-protein kinase N2-like	23	37478071	37500854	20.3946	-1.05232	0.369084	8.2149	0.00415478	0.174971
ENSSTUG00000024637.1	apoptosis-stimulating of p53 protein 1-like	33	10829943	10874165	38.0567	0.639409	0.221767	8.22804	0.0041248	0.174971
ENSSTUG00000037815.1	transmembrane protein 222-like	34	18634048	18647638	13.0852	-0.859244	0.301314	8.21268	0.00415986	0.174971
ENSSTUG00000051010.1	inter-alpha-trypsin inhibitor heavy chain H5-like	40	14528120	14542643	2.46092	2.79925	0.965987	8.22151	0.00413967	0.174971
ENSSTUG00000039359.1	arginyl aminopeptidase	14	37542948	37556043	100.153	-0.415769	0.145558	8.20038	0.00418815	0.175619
ENSSTUG00000029974.1	R3H domain containing 2	16	55801628	55892813	57.9061	0.593323	0.206006	8.20207	0.00418426	0.175619
ENSSTUG00000047437.1	keratin, type I cytoskeletal 18-like	14	49132118	49138262	114.589	-1.33443	0.464188	8.19484	0.00420097	0.175886
ENSSTUG00000026833.1	peptidylprolyl isomerase like 3	9	36457992	36461846	91.1411	-0.571558	0.199904	8.18312	0.00422819	0.176754
ENSSTUG00000009227.1	receptor activity-modifying protein 3-like	2	12490217	12527404	45.5653	0.604556	0.210009	8.17327	0.00425122	0.176903
ENSSTUG00000023713.1	inositol-trisphosphate 3-kinase C-like	19	36853046	36872732	25.9859	0.820627	0.285744	8.17447	0.00424841	0.176903
ENSSTUG00000046392.1	40S ribosomal protein S3	19	19852090	19859944	3167.8	-0.508984	0.178423	8.1751	0.00424693	0.176903
ENSSTUG00000004524.1	plexin domain containing 2	6	28423590	28605241	2.51849	-2.21453	0.777691	8.16977	0.00425944	0.176975
ENSSTUG00000028924.1	trypsin-3	3	63681580	63683209	69.34	-2.49975	0.84703	8.15636	0.00429104	0.177746
ENSSTUG00000040964.1	translationally-controlled tumor protein homolog	CAAJIE010000681.1	63423	72079	5978.47	-0.43344	0.152115	8.15701	0.00428951	0.177746
ENSSTUG00000038939.1	dedicator of cytokinesis 11	8	17271675	17385670	175.316	0.706208	0.245015	8.13947	0.00433119	0.17863
ENSSTUG00000019597.1	selenoprotein M-like	9	21719143	21722870	78.7338	-1.54488	0.53714	8.13911	0.00433205	0.17863
ENSSTUG00000018208.1	geminin-like	34	26168068	26176790	3.69841	-1.70191	0.603766	8.14316	0.0043224	0.17863
ENSSTUG00000007502.1	protein kinase C-binding protein NELL1-like	12	5118565	5568000	6.24784	2.54427	0.854771	8.13251	0.00434785	0.178741
ENSSTUG00000050651.1	thyrotropin receptor-like	35	11499673	11534409	237.87	0.829507	0.28683	8.13507	0.00434173	0.178741
ENSSTUG00000024266.1	G-protein coupled receptor 182-like	28	14087127	14088218	48.0919	0.668775	0.233285	8.12473	0.00436655	0.179239
ENSSTUG00000041409.1	LON peptidase N-terminal domain and RING finger protein 1-like	13	28696801	28722225	39.2494	1.19593	0.412025	8.11729	0.0043845	0.179638
ENSSTUG00000008317.1	mitochondrial ribosomal protein L20	14	30519043	30521355	94.4527	-0.622572	0.21912	8.11525	0.00438945	0.179638
ENSSTUG00000013274.1	noggin-2-like	2	62019680	62020315	20.7497	1.87261	0.631909	8.1104	0.0044012	0.179849
ENSSTUG00000029419.1	40S ribosomal protein S17-like	12	37752507	37758727	1992.76	-0.526924	0.185653	8.09111	0.00444828	0.180432
ENSSTUG00000019634.1	60S ribosomal export protein NMD3-like	13	60200359	60211727	282.651	-0.436735	0.153777	8.09748	0.00443268	0.180432
ENSSTUG00000012347.1	transmembrane protease serine 13-like	26	7548863	7563383	5.12107	1.55463	0.542692	8.09795	0.00443154	0.180432
ENSSTUG00000004705.1	very-long-chain (3R)-3-hydroxyacyl-CoA dehydratase-like	29	1373487	1385826	39.5326	-0.73759	0.259977	8.09099	0.00444859	0.180432
ENSSTUG00000048011.1	SPRY domain-containing protein 4-like	30	24894736	24896482	74.0263	-0.660258	0.232733	8.09447	0.00444005	0.180432
ENSSTUG00000024264.1	serine/threonine-protein kinase VRK1-like	5	18770803	18790145	21.0419	-0.778207	0.274425	8.07254	0.00449411	0.1812
ENSSTUG00000030193.1	tumor necrosis factor receptor superfamily member 19-like	13	68644536	68659887	31.3341	-2.24794	0.772803	8.07734	0.00448222	0.1812
ENSSTUG00000027499.1	phospholipid phosphatase 3-like	21	34279850	34294337	7.5074	0.880245	0.312509	8.07796	0.0044807	0.1812
ENSSTUG00000047127.1	zinc finger protein Eos-like	30	8864776	8871892	33.3643	-2.69229	0.912539	8.07504	0.00448791	0.1812
ENSSTUG00000008656.1	mitochondrial transcription termination factor 2	7	39531391	39532536	7.92778	-0.901293	0.318722	8.06015	0.00452494	0.181306
ENSSTUG00000017083.1	metallo-beta-lactamase domain containing 2	9	3114677	3119404	45.511	1.18543	0.408324	8.0639	0.00451558	0.181306
ENSSTUG00000029415.1	phospholipid transfer protein-like	16	11546754	11572291	32.1328	-1.52964	0.535756	8.0584	0.00452932	0.181306
ENSSTUG00000004462.1	RCC1 and BTB domain-containing protein 1-like	20	31011584	31064123	109.853	0.441264	0.154664	8.06656	0.00450895	0.181306
ENSSTUG00000047146.1	cadherin-17-like	CAAJIE010000082.1	960626	969605	39.528	0.726117	0.253355	8.05813	0.00452999	0.181306
ENSSTUG00000038343.1	clathrin light chain A-like	11	6909519	6920091	323.907	-0.490772	0.17329	8.05525	0.00453721	0.181329
ENSSTUG00000009721.1	28S ribosomal protein S7, mitochondrial-like	1	67442761	67444784	72.8358	-0.541371	0.191052	8.0465	0.00455915	0.181939
ENSSTUG00000040047.1	putative tRNA pseudouridine synthase Pus10	38	16710506	16720392	7.7213	-1.04984	0.373249	8.02952	0.00460209	0.183384
ENSSTUG00000001505.1	elongation factor 1-delta-like	4	35870375	35883339	2094.15	-0.580539	0.205424	8.02226	0.00462059	0.183672
ENSSTUG00000001850.1	nucleosome assembly protein 1-like 1-A	8	49644740	49670636	532.374	-0.471253	0.166773	8.02139	0.00462281	0.183672
ENSSTUG00000046743.1	hemopexin-like	39	13356088	13363303	127343	0.544035	0.190847	7.99543	0.00468956	0.186053
ENSSTUG00000003020.1	lysine-specific demethylase 2B-like	23	13948570	13990312	47.7923	0.817471	0.285969	7.98963	0.0047046	0.186379
ENSSTUG00000032086.1	carboxypeptidase Z-like	8	11456277	11470752	17.9351	-1.06871	0.378313	7.98262	0.00472285	0.186643
ENSSTUG00000041999.1	heparin cofactor 2-like	29	45545345	45555455	27500.9	0.334646	0.11794	7.98182	0.00472495	0.186643
ENSSTUG00000035984.1		36	939450	941971	22.1632	-0.889127	0.314298	7.97914	0.00473193	0.186648
ENSSTUG00000023827.1		CAAJIE010000782.1	6409317	6549339	1153.38	-0.832078	0.295205	7.9638	0.00477221	0.187964
ENSSTUG00000020002.1	TSC22 domain family protein 2-like	22	5379045	5433344	70.8431	0.601193	0.211489	7.95985	0.00478263	0.188103
ENSSTUG00000005531.1	aldehyde dehydrogenase, mitochondrial-like	3	61777509	61794795	18.8149	-1.15053	0.407802	7.9568	0.00479071	0.188149
ENSSTUG00000000156.1	reversion-inducing cysteine-rich protein with Kazal motifs-like	2	6290817	6406704	84.2646	0.622479	0.219404	7.94875	0.00481205	0.188203
ENSSTUG00000047995.1	F-box only protein 31-like	17	38618572	38649924	469.884	0.438529	0.154666	7.94847	0.00481279	0.188203
ENSSTUG00000030172.1	sorting nexin-17-like	35	38413061	38480198	10.3474	-1.48965	0.52921	7.95109	0.00480585	0.188203
ENSSTUG00000031545.1	nascent polypeptide-associated complex subunit alpha-like	28	38837664	38866839	6236	-0.528927	0.188127	7.94086	0.00483308	0.188456
ENSSTUG00000025850.1	nucleotide-binding oligomerization domain-containing protein 1-like	37	15752744	15786652	41.7775	0.770994	0.271898	7.94126	0.00483201	0.188456
ENSSTUG00000024432.1	rabphilin-3A-like	23	9774095	9840672	2.04579	2.24902	0.823703	7.92852	0.00486617	0.189475
ENSSTUG00000046962.1	beta-catenin-like protein 1	30	18177120	18214068	34.908	-0.73327	0.260651	7.92305	0.00488089	0.189777
ENSSTUG00000045438.1	elongation factor 1-alpha, oocyte form	34	8246244	8254689	32865.1	-0.500449	0.178243	7.91971	0.00488992	0.189857
ENSSTUG00000000591.1	60S ribosomal protein L26	3	10896050	10899157	6273.39	-0.438087	0.156227	7.89958	0.00494463	0.191527
ENSSTUG00000005592.1	heterogeneous nuclear ribonucleoprotein L-like	18	42603441	42662355	37.9394	-1.99981	0.699941	7.89871	0.00494699	0.191527
ENSSTUG00000006869.1	piggyBac transposable element-derived protein 4-like	5	60477670	60556509	167.425	-0.512147	0.182869	7.8738	0.00501562	0.191733
ENSSTUG00000003417.1	S100 calcium binding protein P	8	7473607	7475411	6.17113	-2.44841	0.853173	7.89295	0.00496279	0.191733
ENSSTUG00000013569.1	RAS guanyl-releasing protein 2-like	8	9586396	9636899	22.9021	0.763648	0.27074	7.8753	0.00501147	0.191733
ENSSTUG00000017547.1	transcriptional regulator Erg-like	19	26075834	26151324	31.187	0.793527	0.280733	7.88918	0.00497315	0.191733
ENSSTUG00000003278.1	alpha-adducin-like	23	3426570	3483306	170.703	0.660189	0.232778	7.88695	0.00497928	0.191733
ENSSTUG00000035373.1	ankycorbin-like	23	11063773	11107610	5.27838	-1.58343	0.565772	7.8848	0.0049852	0.191733
ENSSTUG00000011401.1	prolactin-releasing peptide receptor-like	26	7300036	7306121	5.99558	1.42594	0.502757	7.87984	0.00499889	0.191733
ENSSTUG00000047316.1	40S ribosomal protein S15	31	31533365	31543733	5028.5	-0.522847	0.186705	7.87822	0.00500337	0.191733
ENSSTUG00000028311.1	cyclin-dependent kinase-like 5	CAAJIE010000944.1	264904	325631	3.55203	1.39232	0.504959	7.88299	0.00499019	0.191733
ENSSTUG00000004025.1	UV excision repair protein RAD23 homolog B-like	23	3721316	3743089	281.148	-0.451999	0.16152	7.86834	0.00503078	0.192043
ENSSTUG00000022064.1	D-aminoacyl-tRNA deacylase 2	33	10171092	10172656	20.005	-0.716182	0.256105	7.85708	0.00506222	0.192973
ENSSTUG00000015643.1	inverted formin-2-like	33	22586873	22611993	47.3395	0.460327	0.164021	7.84783	0.00508816	0.193691
ENSSTUG00000013374.1	tensin-1-like	24	42317169	42539494	19.8464	0.873608	0.310914	7.82011	0.00516682	0.196411
ENSSTUG00000029574.1	inositol hexakisphosphate kinase 2-like	14	22129893	22135448	28.6777	1.84896	0.634177	7.81683	0.0051762	0.196494
ENSSTUG00000015777.1	carnitine O-palmitoyltransferase 1, liver isoform-like	2	63099500	63142170	21.1408	-0.949244	0.340489	7.81171	0.00519087	0.196542
ENSSTUG00000047207.1	crystallin zeta	31	28865737	28870532	365.597	-0.457682	0.164088	7.81135	0.0051919	0.196542
ENSSTUG00000046908.1	breast carcinoma-amplified sequence 3-like	13	62569283	62925939	78.582	0.736584	0.261496	7.80055	0.00522304	0.197447
ENSSTUG00000026282.1	cysteine/serine-rich nuclear protein 1-like	21	46283772	46296086	93.641	0.848303	0.299636	7.79705	0.00523315	0.197555
ENSSTUG00000038098.1	peptidyl-prolyl cis-trans isomerase A-like	2	44199303	44203398	170.243	-0.68512	0.245888	7.79449	0.00524058	0.197562
ENSSTUG00000012452.1	tubulin alpha-8 chain-like	15	60920126	60922968	11.651	-2.22875	0.786423	7.78137	0.00527879	0.198306
ENSSTUG00000013362.1	solute carrier family 39 member 8	25	2234274	2264227	506.808	-0.558991	0.200802	7.78461	0.00526931	0.198306
ENSSTUG00000017046.1	tyrosine-protein kinase Fes/Fps-like	29	24796000	24840557	21.2027	0.87941	0.31251	7.77773	0.00528942	0.198306
ENSSTUG00000022860.1	UDP-glucose 4-epimerase-like	33	24484896	24490630	227.683	-0.538991	0.19362	7.77849	0.00528719	0.198306
ENSSTUG00000030872.1	macrophage-capping protein-like	8	11176912	11192823	15.3373	-1.63736	0.583496	7.76914	0.00531462	0.198977
ENSSTUG00000021450.1	synaptotagmin-9-like	12	22694101	22733756	5.92767	-5.00893	1.64066	7.76135	0.00533761	0.199096
ENSSTUG00000040486.1	SOSS complex subunit B1-B-like	14	37763382	37767247	4.59802	-1.22739	0.442845	7.75715	0.00535004	0.199096
ENSSTUG00000021731.1	protein transport protein Sec61 subunit alpha	16	43913128	43926131	862.094	-0.432266	0.155598	7.75078	0.00536893	0.199096
ENSSTUG00000025205.1	lysozyme	23	43013694	43017665	251.927	-1.73617	0.615876	7.75184	0.0053658	0.199096
ENSSTUG00000037004.1	A-kinase anchor protein 11-like	24	28875436	28903897	121.71	0.421847	0.150893	7.75186	0.00536571	0.199096
ENSSTUG00000045701.1	40S ribosomal protein SA	38	11017115	11023237	11777	-0.496928	0.178817	7.7586	0.00534574	0.199096
ENSSTUG00000040444.1	copper-transporting ATPase 2-like	39	3049531	3064929	203.619	-0.886377	0.318493	7.75757	0.0053488	0.199096
ENSSTUG00000000299.1	microfibrillar-associated protein 5-like	3	73073189	73083542	27.3401	-1.48768	0.531552	7.74762	0.00537835	0.199174
ENSSTUG00000015711.1	chromosome 2 C7orf50 homolog	2	60713646	60730860	66.5576	-0.775265	0.2796	7.71537	0.00547526	0.199182
ENSSTUG00000026335.1	eukaryotic translation initiation factor 2 subunit 3-like	2	14896802	14907495	1243.33	-0.416089	0.150181	7.71176	0.00548623	0.199182
ENSSTUG00000001452.1	myosin light chain kinase family member 4-like	4	35765844	35832292	9.6051	1.98158	0.689127	7.70735	0.00549965	0.199182
ENSSTUG00000014860.1	protein phosphatase 1 regulatory subunit 15B-like	7	19683956	19686908	63.5079	0.812471	0.288515	7.74043	0.00539978	0.199182
ENSSTUG00000006221.1	transcription factor 7-like 1-B	12	60605838	60628031	46.9744	0.575518	0.206053	7.72001	0.0054612	0.199182
ENSSTUG00000027833.1	Wilms tumor protein homolog	12	37225110	37245273	14.7941	-1.83311	0.65391	7.70645	0.0055024	0.199182
ENSSTUG00000018633.1	FYVE, RhoGEF and PH domain-containing protein 5-like	14	32411524	32476269	14.2485	0.891796	0.320115	7.72369	0.00545008	0.199182
ENSSTUG00000004911.1	cytochrome b-c1 complex subunit 9-like	15	47661866	47662268	260.869	-0.457514	0.165148	7.70907	0.00549441	0.199182
ENSSTUG00000045306.1	RAN guanine nucleotide release factor	19	50373956	50376745	60.9077	-0.560129	0.201925	7.70759	0.00549892	0.199182
ENSSTUG00000024985.1	GTP binding protein 3, mitochondrial	22	44838810	44870272	16.4135	-0.818243	0.295309	7.73046	0.00542968	0.199182
ENSSTUG00000038783.1	integrin subunit alpha 6	24	14627386	14650600	119.135	-1.51426	0.541551	7.70632	0.00550278	0.199182
ENSSTUG00000043427.1	40S ribosomal protein S17-like	29	6694399	6700425	4573.88	-0.502125	0.180966	7.73432	0.0054181	0.199182
ENSSTUG00000012798.1	testis-specific Y-encoded-like protein 2	30	15210743	15222368	118.673	0.762711	0.271131	7.72177	0.00545589	0.199182
ENSSTUG00000038358.1	integral membrane protein 2C-like	31	27541695	27553538	73.1705	0.484543	0.173363	7.72802	0.00543705	0.199182
ENSSTUG00000048731.1	60S acidic ribosomal protein P1-like	36	18496455	18500623	10395	-0.567172	0.204316	7.74067	0.00539907	0.199182
ENSSTUG00000045181.1	fish-egg lectin-like	40	1501638	1711287	179.583	-2.31668	0.811627	7.70726	0.00549991	0.199182
ENSSTUG00000033383.1	60S ribosomal protein L30	CAAJIE010001305.1	578078	581987	11392	-0.453561	0.163615	7.7202	0.00546062	0.199182
ENSSTUG00000021217.1	neuropilin-1a-like	2	25483843	25578039	55.9739	0.684856	0.244913	7.69989	0.00552242	0.199363
ENSSTUG00000039515.1	multidrug resistance protein 1-like	37	123594	159524	6.42808	-1.21621	0.441987	7.70164	0.00551705	0.199363
ENSSTUG00000021392.1	solute carrier family 35 member G1	10	13395049	13406457	106.618	-1.89576	0.672783	7.69685	0.00553173	0.199435
ENSSTUG00000042080.1	gamma-tubulin complex component 4	12	33252051	33272310	31.6328	-0.845574	0.305788	7.68867	0.00555687	0.200077
ENSSTUG00000029105.1	trypsinogen-like protein 3	3	64073292	64075135	127.788	-0.899273	0.324808	7.67548	0.00559763	0.200273
ENSSTUG00000001139.1		10	22255156	22255895	2.99246	-1.64413	0.599467	7.67265	0.0056064	0.200273
ENSSTUG00000047184.1	histamine receptor H1	16	4668845	4676622	2.79117	-3.30671	1.17116	7.67479	0.00559976	0.200273
ENSSTUG00000007279.1	poly(ADP-ribose) polymerase 2	21	35442481	35449161	86.3653	-0.847058	0.306115	7.67543	0.00559777	0.200273
ENSSTUG00000036612.1	kelch-like protein 17	28	31556288	31578764	4.85799	-1.13175	0.410485	7.67886	0.00558715	0.200273
ENSSTUG00000048025.1	40S ribosomal protein S5	34	3103739	3109904	7383.95	-0.489879	0.177191	7.6792	0.0055861	0.200273
ENSSTUG00000038710.1	translocon-associated protein subunit delta-like	30	7696162	7700481	1272.82	-0.664142	0.240302	7.66909	0.00561748	0.200406
ENSSTUG00000013049.1	aspartate--tRNA ligase, cytoplasmic-like	20	43283533	43314561	274.682	-0.353109	0.12775	7.66512	0.00562986	0.200527
ENSSTUG00000030460.1	galectin-3-like	25	15773989	15785496	38.5405	-1.28443	0.462853	7.65858	0.00565031	0.200527
ENSSTUG00000047229.1	trifunctional enzyme subunit alpha, mitochondrial-like	33	4500883	4520544	337.234	-0.626657	0.226961	7.6604	0.0056446	0.200527
ENSSTUG00000024455.1		CAAJIE010000549.1	351332	358747	70.4108	-0.709389	0.257184	7.65921	0.00564831	0.200527
ENSSTUG00000026775.1	metabolism of cobalamin associated B	9	8728923	8732944	33.3268	-1.05472	0.381591	7.6528	0.00566842	0.200908
ENSSTUG00000007639.1	epoxide hydrolase 1-like	1	25483543	25490345	1046.68	0.53265	0.191184	7.64243	0.0057011	0.201804
ENSSTUG00000001269.1	proteasome assembly chaperone 4	4	34980747	35024955	42.0114	-0.831007	0.30084	7.63542	0.00572331	0.202328
ENSSTUG00000006657.1	protein bicaudal D homolog 1-like	17	42707019	42811911	10.1584	1.3505	0.483649	7.62307	0.00576263	0.20269
ENSSTUG00000014606.1	solute carrier family 37 member 1	24	43751046	43779142	76.1553	-0.406814	0.147519	7.62155	0.0057675	0.20269
ENSSTUG00000009008.1	40S ribosomal protein S11	32	13734124	13737012	6223.18	-0.405191	0.147109	7.62053	0.00577074	0.20269
ENSSTUG00000043631.1	rhomboid-related protein 2-like	37	26862890	26876108	26.376	0.682203	0.245327	7.6255	0.00575488	0.20269
ENSSTUG00000036591.1	phospholipase D1-like	39	12053891	12074143	139.864	0.831922	0.297055	7.62792	0.00574716	0.20269
ENSSTUG00000011200.1	chemokine-like protein TAFA-5	7	17195826	17322977	11.3072	1.4896	0.531713	7.61564	0.00578641	0.202935
ENSSTUG00000040388.1	tropomyosin alpha-1 chain-like	7	3010459	3023766	97.6146	-1.18455	0.428364	7.61372	0.0057926	0.202935
ENSSTUG00000014331.1	valine--tRNA ligase-like	3	58007769	58025181	393.214	-0.663825	0.241312	7.60051	0.00583518	0.20414
ENSSTUG00000038267.1	suppressor of cytokine signaling 2-like	30	17309179	17312972	481.837	-4.73119	1.51554	7.59841	0.00584199	0.20414
ENSSTUG00000010511.1	spermatogenesis-associated serine-rich protein 2-like	28	18702486	18744612	11.2182	-1.02554	0.372791	7.58893	0.00587277	0.204953
ENSSTUG00000004587.1	calpain small subunit 1-like	13	53432000	53456035	335.41	0.70433	0.252857	7.58224	0.00589462	0.205417
ENSSTUG00000035697.1	RNA-binding protein 28-like	17	32615691	32622483	107.195	-0.513357	0.1868	7.58024	0.00590115	0.205417
ENSSTUG00000020764.1	collagen alpha-1(XIV) chain-like	CAAJIE010000392.1	122038	300817	9.20574	1.36689	0.492518	7.57133	0.0059304	0.206172
ENSSTUG00000005795.1	pseudouridylate synthase 7 homolog	4	55804145	55817830	27.9894	-0.596556	0.217511	7.56575	0.00594878	0.206548
ENSSTUG00000014784.1	40S ribosomal protein S13	7	19672536	19699850	1165.92	-0.658683	0.240002	7.56283	0.00595843	0.20662
ENSSTUG00000048793.1	vacuole membrane protein 1-like	13	68069721	68091014	118.431	-0.760343	0.276979	7.5605	0.00596616	0.206625
ENSSTUG00000043738.1	sialic acid synthase-like	4	14411851	14417236	200.986	-0.532654	0.194499	7.5375	0.00604277	0.206734
ENSSTUG00000031133.1	canopy FGF signaling regulator 4	8	16698131	16701593	116.992	-0.670121	0.244253	7.55686	0.00597821	0.206734
ENSSTUG00000008512.1		14	1048002	1053104	154.592	-0.794649	0.289709	7.53655	0.00604599	0.206734
ENSSTUG00000036269.1	40S ribosomal protein S15a	14	72025920	72031025	1885.85	-0.534128	0.195032	7.53454	0.00605273	0.206734
ENSSTUG00000018235.1	glutaminase liver isoform, mitochondrial-like	16	9889928	9915967	183.532	-0.694087	0.253149	7.54552	0.00601596	0.206734
ENSSTUG00000035761.1	transmembrane and coiled-coil domain protein 3-like	17	52624952	52674634	23.4742	0.94658	0.340607	7.54989	0.00600138	0.206734
ENSSTUG00000033254.1	guanine nucleotide exchange C9orf72-like	25	23824434	23831592	23.772	-0.677667	0.247067	7.53658	0.00604588	0.206734
ENSSTUG00000032638.1	proline-rich transmembrane protein 3-like	28	45333884	45366227	11.1822	-1.25914	0.457532	7.55131	0.00599663	0.206734
ENSSTUG00000014982.1	kelch-like protein 21	30	11541569	11556220	28.4572	0.774685	0.280361	7.54651	0.00601263	0.206734
ENSSTUG00000030964.1	cysteine and histidine-rich protein 1-like	34	24132000	24134856	49.6495	0.597084	0.216744	7.53491	0.00605149	0.206734
ENSSTUG00000048344.1	60S ribosomal protein L15	36	24137838	24140962	8040.61	-0.456055	0.166321	7.55349	0.00598939	0.206734
ENSSTUG00000032421.1	Golgi integral membrane protein 4-like	13	83381170	83397937	265.096	0.490975	0.177877	7.52818	0.00607412	0.207204
ENSSTUG00000049942.1	protein-arginine deiminase type-2-like	14	26362467	26375493	40.5803	-1.0736	0.391193	7.52298	0.00609169	0.207307
ENSSTUG00000041778.1	cytosolic non-specific dipeptidase-like	34	14464539	14496651	207.815	-0.61163	0.223501	7.52279	0.00609233	0.207307
ENSSTUG00000036019.1	RNA-binding protein with multiple splicing 2	7	22734378	22749097	20.9981	0.948631	0.342275	7.51952	0.00610341	0.207424
ENSSTUG00000002460.1	protein MTSS 2-like	17	40637553	40681237	8.38074	1.1596	0.421299	7.51568	0.00611642	0.207527
ENSSTUG00000022303.1	protein transport protein Sec61 subunit beta-like	CAAJIE010000644.1	118115	129927	531.41	-0.444185	0.162411	7.51414	0.00612166	0.207527
ENSSTUG00000012361.1	pancreatic progenitor cell differentiation and proliferation factor-like	28	19327032	19330053	12.4148	1.70006	0.604438	7.50384	0.00615677	0.208458
ENSSTUG00000008207.1	mitochondrial ribosomal protein S5	18	43314473	43339953	285.17	-0.398982	0.146017	7.49883	0.00617389	0.208779
ENSSTUG00000040837.1		8	12924609	12964266	9.60303	-0.878123	0.321669	7.49624	0.00618281	0.208821
ENSSTUG00000024974.1		1	50099647	50100719	9.14932	1.26432	0.461129	7.47178	0.00626736	0.209528
ENSSTUG00000049701.1	carboxypeptidase A2-like	7	48871897	48881363	14.0193	-3.2191	1.12036	7.4708	0.00627076	0.209528
ENSSTUG00000007132.1	protein-lysine 6-oxidase-like	12	76204194	76209595	15.0864	-2.02912	0.731609	7.4838	0.00622564	0.209528
ENSSTUG00000013184.1		13	21735885	21738374	4.39591	-1.60717	0.590211	7.4713	0.00626904	0.209528
ENSSTUG00000037641.1	sorbin and SH3 domain containing 2	13	25903971	25981683	8.79918	1.03474	0.377811	7.47134	0.00626889	0.209528
ENSSTUG00000039148.1	probable 2-oxoglutarate dehydrogenase E1 component DHKTD1, mitochondrial	17	52296579	52324083	74.7746	-0.655607	0.240411	7.46597	0.00628761	0.209528
ENSSTUG00000032929.1	ubiquitin carboxyl-terminal hydrolase 37-like	24	10066624	10101978	33.9483	0.483839	0.176663	7.48661	0.00621595	0.209528
ENSSTUG00000038623.1	thyroid adenoma-associated protein homolog	27	16219395	16232640	32.4168	-0.544735	0.199936	7.46989	0.00627392	0.209528
ENSSTUG00000017884.1	tumor protein D52-like	34	25877128	25896634	19.6004	-0.720215	0.264031	7.46357	0.006296	0.209528
ENSSTUG00000040923.1		CAAJIE010000581.1	90866	99037	128.047	-0.462109	0.169259	7.48207	0.00623163	0.209528
ENSSTUG00000023741.1		CAAJIE010000782.1	14924049	14929634	3.94922	-1.45095	0.535124	7.47129	0.00626908	0.209528
ENSSTUG00000047611.1	ATP synthase subunit f, mitochondrial-like	CAAJIE010000975.1	1554889	1556930	1683.31	-0.455167	0.166973	7.46496	0.00629116	0.209528
ENSSTUG00000030850.1	insulin receptor substrate 1-B-like	8	16373801	16497700	15.2603	-1.55091	0.566452	7.44484	0.00636184	0.210764
ENSSTUG00000006509.1	lysosomal acid phosphatase-like	12	8767265	8784767	1929.5	-1.14389	0.418266	7.45025	0.00634277	0.210764
ENSSTUG00000009777.1	HLA class II histocompatibility antigen, DQ beta 1 chain-like	15	21323337	21326124	42.135	0.990319	0.357047	7.44678	0.006355	0.210764
ENSSTUG00000028176.1	ectoderm-neural cortex protein 1-like	22	46109621	46128633	21.5993	-1.40137	0.511349	7.44406	0.0063646	0.210764
ENSSTUG00000029949.1		CAAJIE010000553.1	247671	325431	20.0557	-1.2334	0.450473	7.44203	0.00637178	0.210764
ENSSTUG00000030973.1	pentatricopeptide repeat domain 3	13	25567218	25574603	172.013	-0.787258	0.289115	7.43953	0.00638066	0.210802
ENSSTUG00000009987.1	t-complex 1	1	18592135	18603903	1867.88	-0.4973	0.182997	7.41897	0.00645397	0.211176
ENSSTUG00000003509.1	cyclin-G1-like	3	7680497	7684754	1287.89	0.463836	0.169102	7.42801	0.00642162	0.211176
ENSSTUG00000010388.1	uncharacterized LOC115164193	3	63254256	63263300	22.3319	-0.725756	0.26638	7.42338	0.00643817	0.211176
ENSSTUG00000015290.1	SH2B adapter protein 3-like	9	1402477	1445091	8.86488	0.981284	0.359778	7.42649	0.00642705	0.211176
ENSSTUG00000029170.1	tectonic family member 2	9	22580823	22586481	7.69754	-1.08074	0.39722	7.42041	0.00644883	0.211176
ENSSTUG00000013488.1	E3 ubiquitin-protein ligase ZNRF1-like	31	10837039	10855496	5.84082	1.24766	0.458549	7.42707	0.006425	0.211176
ENSSTUG00000010203.1	histone-lysine N-methyltransferase SETD1A-like	32	24622559	24642183	377.017	0.270386	0.0990217	7.42188	0.00644353	0.211176
ENSSTUG00000036114.1	ATPase family AAA domain-containing protein 2-like	34	11091395	11108240	1.98255	1.84853	0.697809	7.43304	0.00640369	0.211176
ENSSTUG00000012825.1	SNF-related serine/threonine-protein kinase-like	7	10248747	10281607	8.83637	1.02253	0.375584	7.40507	0.00650405	0.211292
ENSSTUG00000031264.1	pyridoxal phosphate phosphatase-like	9	24396631	24398097	2.75828	1.69348	0.629205	7.40676	0.00649793	0.211292
ENSSTUG00000008200.1	hepatocyte nuclear factor 6-like	12	31187192	31193695	8.61788	1.14325	0.418594	7.40762	0.00649482	0.211292
ENSSTUG00000044225.1	protein disulfide-isomerase-like	14	65488223	65506467	8048.16	-0.481385	0.177199	7.41454	0.00646988	0.211292
ENSSTUG00000004048.1	beta-2 adrenergic receptor-like	19	8821644	8822867	25.9128	1.46517	0.523762	7.40555	0.00650229	0.211292
ENSSTUG00000004256.1	estradiol 17-beta-dehydrogenase 1-like	32	13009290	13013124	114.166	0.411125	0.150485	7.40853	0.00649153	0.211292
ENSSTUG00000000534.1	protein phosphatase 3 catalytic subunit alpha	5	42851269	42983747	160.586	0.499071	0.182284	7.39351	0.00654596	0.212401
ENSSTUG00000033427.1	calmodulin	1	10125043	10146195	40.62	-0.620939	0.228766	7.38672	0.00657073	0.212951
ENSSTUG00000012900.1	fms related receptor tyrosine kinase 1	2	13915315	13945902	18.4015	1.0588	0.38554	7.37159	0.00662623	0.212977
ENSSTUG00000040706.1	GUF1 homolog, GTPase	3	25651255	25667958	34.8201	-0.533801	0.196697	7.37465	0.00661497	0.212977
ENSSTUG00000014719.1	annexin A2-A-like	12	41454814	41484988	78.9836	-1.19096	0.437541	7.38229	0.00658693	0.212977
ENSSTUG00000002038.1	60S ribosomal protein L39	13	3074185	3078874	3063.99	-0.491871	0.18145	7.38221	0.0065872	0.212977
ENSSTUG00000006907.1	insulin receptor-like	31	652870	769601	378.439	0.299958	0.110056	7.37526	0.00661274	0.212977
ENSSTUG00000023258.1	C-type lectin domain family 4 member M-like	34	9716994	9745059	16154.2	0.405498	0.148455	7.37916	0.00659841	0.212977
ENSSTUG00000043515.1	protein S100-A1-like	37	2623653	2678649	79.6069	-1.22116	0.448365	7.3722	0.00662399	0.212977
ENSSTUG00000008241.1	multimerin-2-like	5	22304009	22322193	141.088	0.450238	0.165108	7.36157	0.00666326	0.213663
ENSSTUG00000027533.1	protocadherin-12-like	13	8715839	8738783	15.7393	0.81081	0.29812	7.36173	0.00666268	0.213663
ENSSTUG00000012888.1	phosphatidylinositol glycan anchor biosynthesis class O	23	15434565	15448557	53.7824	-0.741006	0.273948	7.34539	0.00672348	0.215157
ENSSTUG00000040257.1	coiled-coil domain-containing protein 81-like	CAAJIE010000944.1	2057700	2093661	9.55449	-1.1708	0.43289	7.34482	0.00672562	0.215157
ENSSTUG00000018131.1	pleckstrin homology domain-containing family O member 1-like	37	5847644	5904157	7.06964	-1.29714	0.479549	7.33646	0.00675698	0.215907
ENSSTUG00000037592.1	erlin-1	5	31079162	31091774	850.91	-0.413186	0.153032	7.32015	0.00681857	0.21665
ENSSTUG00000000821.1	patatin like phospholipase domain containing 4	6	45175194	45178228	29.2063	-0.691762	0.255921	7.32407	0.00680372	0.21665
ENSSTUG00000041118.1	bifunctional heparan sulfate N-deacetylase/N-sulfotransferase 2-like	18	30987379	31025707	193.9	0.885532	0.322431	7.31804	0.00682659	0.21665
ENSSTUG00000048857.1	cadherin-5-like	29	31755937	31764492	111.861	0.510886	0.187565	7.32073	0.00681639	0.21665
ENSSTUG00000036496.1	biotinidase-like	34	24705464	24728433	45050.5	0.77373	0.282256	7.31899	0.00682297	0.21665
ENSSTUG00000038652.1	protein-lysine N-methyltransferase EEF2KMT-like	CAAJIE010000137.1	250226	254883	37.3325	-0.661525	0.244792	7.31768	0.00682794	0.21665
ENSSTUG00000009934.1	60S ribosomal protein L5	4	38924902	38930442	6746.37	-0.43478	0.161159	7.31177	0.00685046	0.216659
ENSSTUG00000012277.1	39S ribosomal protein L22, mitochondrial-like	15	32701715	32709006	113.904	-0.523419	0.193906	7.31308	0.00684546	0.216659
ENSSTUG00000049696.1	72 kDa type IV collagenase-like	29	15958484	15987858	238.612	-1.04382	0.385841	7.31134	0.00685208	0.216659
ENSSTUG00000049567.1	OTU deubiquitinase 5	30	35617664	35641505	184.984	0.340935	0.125725	7.30371	0.00688125	0.21733
ENSSTUG00000033985.1	glutaryl-CoA dehydrogenase, mitochondrial-like	14	73160323	73167845	39.6113	-1.53094	0.563533	7.2938	0.00691931	0.218026
ENSSTUG00000035953.1	ectoderm-neural cortex protein 1-like	23	33452395	33456701	24.3342	0.901955	0.331899	7.29449	0.00691665	0.218026
ENSSTUG00000013087.1	receptor activity-modifying protein 3-like	6	15428672	15459726	38.8764	0.606986	0.223686	7.27676	0.00698524	0.219343
ENSSTUG00000004349.1	poly(ADP-ribose) polymerase family member 4	20	25851826	25874375	171.556	0.41263	0.152336	7.27884	0.00697714	0.219343
ENSSTUG00000013073.1	phospholipid-transporting ATPase IC-like	23	45659296	45703886	4.92411	1.21509	0.453207	7.27863	0.00697796	0.219343
ENSSTUG00000043269.1	integrator complex subunit 10	13	16421717	16427934	62.6691	-0.405689	0.150603	7.2717	0.00700496	0.219457
ENSSTUG00000017176.1	FYVE, RhoGEF and PH domain-containing protein 3-like	28	36191775	36288933	99.8104	1.30398	0.470565	7.27289	0.00700033	0.219457
ENSSTUG00000013982.1	mediator complex subunit 23	1	30083772	30118640	70.4492	-0.428733	0.15941	7.2558	0.00706722	0.219814
ENSSTUG00000011665.1	ribosomal protein S27a	5	10548638	10551005	11133.8	-0.478649	0.178153	7.25201	0.00708216	0.219814
ENSSTUG00000001257.1	neuroepithelial cell-transforming gene 1 protein-like	8	39326682	39361934	433.069	0.59779	0.22001	7.24836	0.00709657	0.219814
ENSSTUG00000024657.1	dehydrogenase/reductase SDR family member 4-like	8	19684147	19687516	128.394	-0.877269	0.326121	7.25209	0.00708184	0.219814
ENSSTUG00000025092.1	NEDD8	8	19724613	19726317	66.6276	-0.509298	0.1892	7.25352	0.00707622	0.219814
ENSSTUG00000021581.1	vitamin D 25-hydroxylase-like	12	25152130	25191340	107.276	-4.91286	1.60173	7.24621	0.00710507	0.219814
ENSSTUG00000004461.1	autism susceptibility gene 2 protein-like	15	47338769	47362456	19.3395	0.755726	0.279638	7.25795	0.00705878	0.219814
ENSSTUG00000020086.1	ubiquitin carboxyl-terminal hydrolase BAP1-like	16	18871154	18890593	64.3566	-0.533419	0.198439	7.24715	0.00710136	0.219814
ENSSTUG00000037769.1	FERM domain containing 4B	30	16448848	16461247	21.3035	0.984861	0.361586	7.26573	0.00702826	0.219814
ENSSTUG00000046572.1	ubiquitin-60S ribosomal protein L40-like	31	31082162	31084930	806.916	-0.498321	0.185443	7.25372	0.00707543	0.219814
ENSSTUG00000028391.1		CAAJIE010001250.1	27676	45002	111.777	-0.789338	0.293592	7.25318	0.00707754	0.219814
ENSSTUG00000028168.1	inactive carboxypeptidase-like protein X2	9	32644471	32651400	15.4614	-1.98066	0.725654	7.24251	0.00711975	0.219845
ENSSTUG00000050254.1	probable ribosome biogenesis protein RLP24	12	20043124	20046854	827.668	-0.470722	0.175298	7.24189	0.00712221	0.219845
ENSSTUG00000033420.1	exportin-5-like	10	33116314	33150030	67.4551	-0.72037	0.268179	7.23945	0.00713189	0.219895
ENSSTUG00000012566.1	electron transfer flavoprotein subunit beta lysine methyltransferase	4	57716004	57717819	11.437	-0.773138	0.288413	7.23142	0.00716384	0.220056
ENSSTUG00000048769.1	ribosomal protein L7a	23	35904952	35908994	12160.4	-0.447064	0.166649	7.23003	0.00716942	0.220056
ENSSTUG00000037079.1	probable ribosome biogenesis protein RLP24	29	25355196	25357828	1041.64	-0.633421	0.235991	7.23285	0.00715816	0.220056
ENSSTUG00000008923.1	G patch domain-containing protein 8-like	32	13662631	13701117	188.007	0.6578	0.242316	7.23584	0.00714624	0.220056
ENSSTUG00000044854.1	40S ribosomal protein S15-like	21	13761722	13763753	7612.96	-0.451127	0.168263	7.22135	0.00720414	0.220873
ENSSTUG00000002357.1	charged multivesicular body protein 6-like	1	75904196	75910717	46.7418	-0.562601	0.21001	7.20594	0.00726625	0.221796
ENSSTUG00000004305.1	zinc finger protein 410-like	1	16133778	16148145	321.679	-0.970197	0.361467	7.2038	0.00727495	0.221796
ENSSTUG00000019664.1	lactadherin-like	7	20180811	20222528	26.6653	0.988759	0.363036	7.20555	0.00726786	0.221796
ENSSTUG00000013542.1	ependymin-like	8	9544338	9551370	117.476	-1.32495	0.491572	7.20469	0.00727132	0.221796
ENSSTUG00000024876.1	cell death activator CIDE-B-like	8	19692691	19701199	836.254	0.280911	0.104253	7.21114	0.00724523	0.221796
ENSSTUG00000013023.1	rho GTPase-activating protein 7-like	11	18457439	18555881	229.574	0.491326	0.182105	7.19704	0.0073024	0.222385
ENSSTUG00000005180.1	CD97 antigen-like	1	62038602	62106485	222.353	0.935614	0.343136	7.19312	0.00731838	0.222447
ENSSTUG00000008779.1	cellular repressor of E1A stimulated genes 2	20	31689381	31691889	520.459	0.520962	0.19278	7.19253	0.00732076	0.222447
ENSSTUG00000038132.1	NAD(P)HX epimerase	36	40896772	40900046	122.701	-0.442256	0.165331	7.1882	0.00733844	0.222488
ENSSTUG00000043917.1	collagen alpha-2(I) chain	36	15356964	15374087	425.498	-1.26	0.468337	7.18898	0.00733526	0.222488
ENSSTUG00000009751.1	transforming growth factor beta-3 proprotein-like	25	28206903	28220855	66.1497	-1.5094	0.559616	7.17418	0.007396	0.223984
ENSSTUG00000001708.1	ubiquitin-40S ribosomal protein S27a-like	18	41612861	41615340	8303.27	-0.50744	0.189935	7.17078	0.00741006	0.224161
ENSSTUG00000005126.1		19	39014865	39016277	1622.28	-0.517682	0.193808	7.16755	0.00742339	0.224315
ENSSTUG00000004457.1	cysteine protease ATG4D-like	1	55856483	55865631	12.6417	-0.828598	0.311069	7.15125	0.00749116	0.224574
ENSSTUG00000025390.1	rho GDP-dissociation inhibitor 2-like	1	77763983	77801106	18.0531	-1.04342	0.39046	7.15284	0.00748454	0.224574
ENSSTUG00000039407.1	cell growth regulator with RING finger domain protein 1-like	1	11487334	11493074	71.3305	0.673254	0.248716	7.15955	0.0074566	0.224574
ENSSTUG00000015834.1	uncharacterized LOC115159698	2	60754695	60756568	9.45539	-1.33508	0.499014	7.14468	0.00751866	0.224574
ENSSTUG00000020755.1	ribonuclease P protein subunit p21-like	4	50576375	50582337	50.9305	-0.915748	0.342729	7.15271	0.00748509	0.224574
ENSSTUG00000021994.1	secreted frizzled-related protein 5-like	5	4760767	4807179	4.76581	1.38763	0.521052	7.15927	0.00745776	0.224574
ENSSTUG00000030390.1	diacylglycerol kinase zeta-like	7	22148215	22258924	13.4701	0.883872	0.329501	7.14038	0.00753672	0.224574
ENSSTUG00000046613.1		19	51010628	51013666	2.2544	-2.72267	1.00593	7.13786	0.00754733	0.224574
ENSSTUG00000023573.1	DENN domain-containing protein 1B-like	22	44570329	44605308	32.1867	-0.907503	0.340506	7.13981	0.00753911	0.224574
ENSSTUG00000032815.1	tax1-binding protein 3-like	22	14593813	14600996	29.5696	-1.13983	0.425904	7.14068	0.00753544	0.224574
ENSSTUG00000009695.1	innate immunity activator protein-like	28	2578647	2644530	78.8729	-0.544589	0.204314	7.14097	0.00753423	0.224574
ENSSTUG00000019021.1	keratin, type I cytoskeletal 18-like	28	9451143	9454901	12.4536	1.44867	0.527945	7.14622	0.00751221	0.224574
ENSSTUG00000023578.1	zinc finger protein 250-like	38	30088000	30114201	398.847	0.320332	0.119446	7.14413	0.00752098	0.224574
ENSSTUG00000045154.1		CAAJIE010000782.1	874425	1132217	5.76534	-1.09825	0.41297	7.14416	0.00752083	0.224574
ENSSTUG00000019770.1	putative helicase mov-10-B.1	16	51524440	51544107	32.2354	-0.550922	0.206922	7.133	0.00756779	0.224937
ENSSTUG00000037794.1	coiled-coil domain-containing protein 151-like	14	73207186	73214426	2.7143	1.94541	0.736075	7.123	0.00761011	0.225497
ENSSTUG00000041719.1	cingulin-like	34	451723	500182	40.3895	0.629943	0.234633	7.12269	0.00761144	0.225497
ENSSTUG00000031270.1		39	9856459	9868418	10.9194	-0.775204	0.291034	7.12291	0.0076105	0.225497
ENSSTUG00000021167.1	ras-related protein rab7-like	16	43766003	43772883	161.841	0.675799	0.250844	7.11583	0.00764061	0.226116
ENSSTUG00000001584.1	GDP-L-fucose synthase-like	4	35912781	35928054	34.5259	-0.427601	0.160711	7.10182	0.00770055	0.226605
ENSSTUG00000009520.1	DNA-directed RNA polymerase, mitochondrial-like	4	55075396	55118569	50.5818	-0.531252	0.199648	7.10151	0.00770191	0.226605
ENSSTUG00000018258.1	polyribonucleotide nucleotidyltransferase 1, mitochondrial-like	5	10671705	10686056	127.504	-0.602248	0.226364	7.10946	0.00766781	0.226605
ENSSTUG00000023209.1	protein crumbs homolog 1-like	9	13155657	13175742	4.48913	-1.97691	0.734584	7.10031	0.00770705	0.226605
ENSSTUG00000029379.1	isoamyl acetate hydrolyzing esterase 1 (putative)	25	38161150	38164168	21.1662	-0.935086	0.351203	7.1037	0.00769251	0.226605
ENSSTUG00000047690.1	BICD family-like cargo adapter 1	26	20597237	20619302	29.5524	-1.17609	0.44059	7.10661	0.00768004	0.226605
ENSSTUG00000006008.1	androgen receptor-like	13	31938271	31980415	314.432	0.373728	0.139639	7.09521	0.00772902	0.226767
ENSSTUG00000021896.1	CMP-N-acetylneuraminate-beta-galactosamide-alpha-2,3-sialyltransferase 1-like	36	27219015	27233322	5.13399	1.25723	0.474234	7.09517	0.00772918	0.226767
ENSSTUG00000047019.1	pyroglutamyl-peptidase 1-like	31	31132346	31141724	37.348	-0.768164	0.289341	7.09044	0.00774961	0.227122
ENSSTUG00000001207.1	mitochondrial ribosomal protein L43	2	59173569	59175161	82.9243	-0.514336	0.19352	7.08723	0.00776353	0.227285
ENSSTUG00000002209.1		1	75456262	75461875	31.8673	-0.482082	0.181304	7.08492	0.00777353	0.227334
ENSSTUG00000017477.1	peptidyl-prolyl cis-trans isomerase FKBP10-like	2	63208055	63225904	94.8637	-0.887134	0.33386	7.07097	0.00783428	0.228147
ENSSTUG00000018173.1	40S ribosomal protein S23	14	10786194	10788856	7422.79	-0.502117	0.189227	7.07372	0.00782229	0.228147
ENSSTUG00000015048.1	tumor necrosis factor alpha-induced protein 2-like	26	10529259	10559941	29.8395	0.590855	0.221981	7.07085	0.00783481	0.228147
ENSSTUG00000019948.1	acidic amino acid decarboxylase GADL1-like	CAAJIE010000490.1	310405	406597	37.4614	1.45235	0.530524	7.07384	0.00782176	0.228147
ENSSTUG00000044847.1	polypeptide N-acetylgalactosaminyltransferase 14-like	35	18326117	18442087	573.125	-0.458407	0.172796	7.06885	0.00784356	0.228158
ENSSTUG00000011301.1	H/ACA ribonucleoprotein complex subunit 2-like protein	15	11557695	11560708	127.763	-0.681283	0.256975	7.05896	0.00788696	0.228867
ENSSTUG00000040026.1	elongation factor 2-like	21	39214688	39223852	23794.5	-0.3328	0.125588	7.05167	0.00791912	0.228867
ENSSTUG00000037789.1	N-terminal EF-hand calcium-binding protein 1-like	28	32535436	32576116	4.85623	1.14885	0.438605	7.04806	0.00793509	0.228867
ENSSTUG00000038994.1	potassium channel tetramerization domain containing 20	28	33429746	33436242	4.14923	-2.19685	0.820904	7.05537	0.00790279	0.228867
ENSSTUG00000024533.1	THO complex subunit 6 homolog	32	3585420	3590905	26.9066	-0.797322	0.300936	7.05235	0.00791615	0.228867
ENSSTUG00000042652.1	axin-2-like	32	29706159	29755315	38.8396	-1.28893	0.484049	7.04943	0.00792903	0.228867
ENSSTUG00000046646.1	homeobox protein Hox-A5-like	36	13214821	13216392	5.41555	1.18981	0.450646	7.06002	0.00788231	0.228867
ENSSTUG00000019551.1	keratin, type I cytoskeletal 13-like	38	13525841	13532642	6.63046	-2.27093	0.838864	7.05565	0.00790158	0.228867
ENSSTUG00000003083.1	coronin-7-like	1	70030745	70302956	31.3912	-0.567044	0.21382	7.04559	0.00794605	0.22894
ENSSTUG00000034944.1	PHD finger-like domain-containing protein 5A	10	20944875	20957429	110.925	-0.70462	0.265762	7.03539	0.00799145	0.230005
ENSSTUG00000030461.1	supervillin-like	2	68869343	68985382	95.4039	0.50062	0.187931	7.02645	0.00803142	0.23005
ENSSTUG00000045896.1		3	42042788	42044950	3.60717	2.00154	0.743432	7.02409	0.00804201	0.23005
ENSSTUG00000040263.1	iroquois-class homeodomain protein irx-3-like	12	28569062	28572733	5.65979	-1.59918	0.604184	7.0267	0.00803033	0.23005
ENSSTUG00000038217.1	protein jagged-2-like	25	24636281	24670145	719.166	0.37512	0.140767	7.03115	0.00801041	0.23005
ENSSTUG00000021230.1	28S ribosomal protein S27, mitochondrial-like	27	6847275	6854486	117.729	-0.435599	0.164718	7.02373	0.00804364	0.23005
ENSSTUG00000024978.1		CAAJIE010000782.1	8691653	8756932	2.61438	-1.97056	0.746582	7.03058	0.00801294	0.23005
ENSSTUG00000003152.1		17	58952788	58958346	22.2004	0.715121	0.269048	7.01525	0.00808186	0.230901
ENSSTUG00000011704.1	elongation of very long chain fatty acids protein 2-like	2	8547252	8567815	1866.17	-1.27983	0.481506	7.01092	0.00810141	0.231215
ENSSTUG00000015489.1		4	66179853	66181726	6.56802	0.953332	0.363624	7.00906	0.00810985	0.231215
ENSSTUG00000045715.1		1	33305909	33306614	5.84766	1.16956	0.442293	7.00284	0.00813804	0.231535
ENSSTUG00000023210.1	RING finger protein 214-like	19	36366622	36384823	38.3026	0.587309	0.220988	7.00392	0.00813313	0.231535
ENSSTUG00000013038.1	DNA polymerase epsilon 3, accessory subunit	23	38386575	38394608	9.34705	-1.01251	0.384278	7.00086	0.00814704	0.231549
ENSSTUG00000015584.1	anion exchange protein 2-like	2	37377307	37490459	13.7324	-0.67359	0.256244	6.99425	0.00817718	0.232151
ENSSTUG00000022378.1	LIM and calponin homology domains-containing protein 1-like	3	21883061	22032841	10.0569	1.20381	0.455054	6.98923	0.00820017	0.232151
ENSSTUG00000012831.1	galactosylceramide sulfotransferase-like	9	8456140	8459826	39.2091	0.749034	0.281134	6.98877	0.00820229	0.232151
ENSSTUG00000030285.1	transcription factor Sox-7-like	35	38939596	38943894	22.7346	1.01402	0.378323	6.98929	0.00819987	0.232151
ENSSTUG00000040918.1	betaine--homocysteine S-methyltransferase 1-like	23	28884773	28890827	2635.57	-1.28169	0.483055	6.98583	0.00821577	0.232292
ENSSTUG00000026245.1	H/ACA ribonucleoprotein complex subunit 1-like	13	7111256	7114795	169.808	-0.494057	0.187391	6.97877	0.00824822	0.232967
ENSSTUG00000001530.1	GTPase HRas-like	1	74734190	74739452	6.53267	-1.21678	0.461554	6.97489	0.00826614	0.233208
ENSSTUG00000007897.1	next to BRCA1 gene 1 protein-like	10	9681032	9690378	331.712	0.617055	0.231648	6.96625	0.00830612	0.233208
ENSSTUG00000009785.1	mitochondrial fission factor homolog B-like	13	58074306	58078107	44.871	-0.457542	0.173716	6.96335	0.00831959	0.233208
ENSSTUG00000003331.1	neuronal PAS domain-containing protein 2-like	15	42484543	42520584	2.11117	2.49982	0.951167	6.97226	0.0082783	0.233208
ENSSTUG00000007393.1	receptor-type tyrosine-protein phosphatase beta-like	17	47169942	47210211	95.29	0.696446	0.26161	6.96432	0.00831512	0.233208
ENSSTUG00000046291.1	TBC1 domain family member 8-like	24	27822910	27848604	21.4618	0.729917	0.275885	6.96215	0.0083252	0.233208
ENSSTUG00000003258.1	C-C motif chemokine 4-like	31	9375919	9377379	11.4504	-2.6583	0.975835	6.9629	0.00832172	0.233208
ENSSTUG00000043991.1	homeobox protein Hox-B4a-like	32	9658243	9660481	5.33731	1.1576	0.439408	6.96353	0.0083188	0.233208
ENSSTUG00000036994.1	nuclear factor 1 X-type-like	CAAJIE010000847.1	52015	53518	7.85019	-1.2875	0.488064	6.95809	0.00834409	0.233497
ENSSTUG00000024568.1	60S ribosomal protein L8-like	20	32982745	32985924	12452	-0.451473	0.171596	6.95437	0.00836148	0.233744
ENSSTUG00000022283.1	probable histone deacetylase 1-B	33	24382762	24392277	621.524	-0.249799	0.0949148	6.94748	0.00839375	0.234406
ENSSTUG00000036267.1	transgelin-like	13	56023388	56028925	37.0472	-1.06493	0.404331	6.94535	0.00840375	0.234445
ENSSTUG00000036163.1	tetraspanin-17	3	4165835	4213635	2.13261	1.63141	0.639996	6.93983	0.00842973	0.234545
ENSSTUG00000039599.1	eukaryotic translation initiation factor 2 subunit 3	6	13289345	13305210	784.541	-0.48022	0.182712	6.94056	0.00842629	0.234545
ENSSTUG00000034720.1	leucine-rich repeat-containing protein 17-like	17	34710894	34739738	47.4442	1.24877	0.462507	6.93818	0.00843747	0.234545
ENSSTUG00000043505.1	mitochondrial intermediate peptidase-like	26	24869760	24906045	141.451	-0.600078	0.228339	6.93546	0.00845035	0.234545
ENSSTUG00000043276.1		CAAJIE010000782.1	19275803	19277549	7.7086	-1.97495	0.740358	6.93554	0.00844994	0.234545
ENSSTUG00000015740.1	transcriptional regulator Myc-2-like	14	55281401	55286238	143.482	-0.78044	0.296899	6.9332	0.00846099	0.234601
ENSSTUG00000015595.1	GTPase IMAP family member 7-like	14	86193072	86208885	2.88904	2.00862	0.764158	6.92657	0.00849246	0.235234
ENSSTUG00000015055.1	E3 ubiquitin-protein ligase arih1-like	4	71736803	71765140	228.013	0.243769	0.0924873	6.91829	0.00853184	0.236085
ENSSTUG00000018795.1	argininosuccinate synthase 1	12	69466086	69500872	193.758	-0.662455	0.252387	6.91164	0.00856363	0.236431
ENSSTUG00000020041.1	40S ribosomal protein S3	13	60770149	60776261	4654.49	-0.483905	0.18451	6.91024	0.00857036	0.236431
ENSSTUG00000019661.1	insulin-like growth factor-binding protein 4	38	13682321	13695861	2.37908	1.70954	0.660411	6.91181	0.00856282	0.236431
ENSSTUG00000007444.1	60S acidic ribosomal protein P0-like	16	25737117	25741171	6510.81	-0.457855	0.174648	6.90462	0.00859732	0.236935
ENSSTUG00000038259.1		CAAJIE010000120.1	7396	9020	13.6706	1.13445	0.428043	6.89952	0.0086219	0.237372
ENSSTUG00000000155.1	testican-1-like	3	33152809	33394871	2.70041	-2.18318	0.833056	6.89724	0.00863289	0.237435
ENSSTUG00000022141.1	cleavage and polyadenylation specificity factor subunit 1-like	36	27251973	27267516	56.575	-0.584329	0.22314	6.89168	0.00865979	0.237935
ENSSTUG00000047393.1	transcription factor jun-B-like	38	6296745	6297746	245.424	1.28807	0.477761	6.88324	0.00870078	0.23882
ENSSTUG00000025749.1	segment polarity protein dishevelled homolog DVL-3-like	21	14900201	14921511	85.6408	0.365417	0.139215	6.87514	0.00874029	0.239663
ENSSTUG00000013413.1	gap junction Cx32.2 protein-like	1	29337393	29338277	20.0584	2.93054	1.02639	6.86841	0.00877329	0.239755
ENSSTUG00000018211.1	peptidyl-prolyl cis-trans isomerase FKBP10-like	1	47641811	47647613	186.709	-0.87974	0.335852	6.87007	0.0087651	0.239755
ENSSTUG00000014179.1	short-chain dehydrogenase/reductase 3-like	16	38516647	38530354	1.8306	-3.47739	1.28946	6.8571	0.00882897	0.239755
ENSSTUG00000044730.1	histone H2A.V	23	35002269	35005340	242.938	-0.549249	0.210145	6.86051	0.00881216	0.239755
ENSSTUG00000008334.1	60S ribosomal export protein NMD3	26	16889836	16900736	511.237	-0.530442	0.203039	6.85479	0.00884039	0.239755
ENSSTUG00000015028.1	adipolin-like	30	11709173	11733615	5.13073	-1.59454	0.605653	6.87114	0.00875986	0.239755
ENSSTUG00000044397.1	actin-related protein 2/3 complex subunit 5-like	31	30002944	30015773	241.995	-0.497626	0.190408	6.8576	0.00882649	0.239755
ENSSTUG00000007924.1	caskin-2-like	32	21639544	21729008	59.6658	0.494637	0.188278	6.85796	0.00882471	0.239755
ENSSTUG00000046152.1	ammonium transporter Rh type A-like	35	29624096	29639455	333.789	0.681367	0.257439	6.85521	0.00883831	0.239755
ENSSTUG00000041934.1	40S ribosomal protein S27-like	37	2193675	2198537	13548.6	-0.524735	0.200718	6.86599	0.00878518	0.239755
ENSSTUG00000035767.1	ras-related protein Rab-21	CAAJIE010001087.1	809390	859092	236.305	0.542033	0.205345	6.86465	0.00879173	0.239755
ENSSTUG00000037125.1	annexin A2-A-like	CAAJIE010000855.1	59277	74575	26.8502	-1.49211	0.567178	6.84435	0.0088922	0.24092
ENSSTUG00000007449.1	rho-related GTP-binding protein RhoE	24	18818917	18844999	40.5195	1.07883	0.40516	6.83599	0.00893392	0.241439
ENSSTUG00000047424.1	lipopolysaccharide-binding protein-like	30	24578031	24584995	38.6197	-1.22482	0.467534	6.8352	0.00893787	0.241439
ENSSTUG00000040989.1	heat shock protein 90 alpha family class B member 1	35	28560084	28566761	12007.1	-0.44253	0.169656	6.83519	0.0089379	0.241439
ENSSTUG00000050047.1	connector enhancer of kinase suppressor of ras 3-like	25	33441331	33519978	7.45952	-0.971691	0.373476	6.82474	0.00899039	0.242616
ENSSTUG00000006037.1	GTP-binding protein Rheb-like	16	32719575	32723010	99.8424	0.332886	0.127136	6.81903	0.00901916	0.243152
ENSSTUG00000018955.1	hephaestin-like protein 1	12	95626950	95701070	477.744	0.318283	0.121507	6.81509	0.0090391	0.243448
ENSSTUG00000017515.1	diphthine methyl ester synthase-like	22	10981338	10989286	46.7275	-0.649123	0.249436	6.80812	0.00907442	0.243657
ENSSTUG00000043964.1	tissue factor pathway inhibitor 2-like	36	15518529	15525440	6.64398	-1.59476	0.60767	6.80476	0.00909154	0.243657
ENSSTUG00000040915.1	28S ribosomal protein S29, mitochondrial-like	37	2086406	2097126	108.637	-0.542013	0.208045	6.80641	0.00908311	0.243657
ENSSTUG00000019608.1	ATP-binding cassette sub-family D member 2-like	40	22526520	22542883	22.3941	-1.17986	0.451751	6.80789	0.00907561	0.243657
ENSSTUG00000027083.1		CAAJIE010000277.1	161485	172869	5.47487	-1.25053	0.480486	6.80511	0.00908976	0.243657
ENSSTUG00000022605.1	prostaglandin E synthase 2-like	27	24638845	24644983	62.8536	-0.498124	0.191587	6.80215	0.00910483	0.243773
ENSSTUG00000044741.1	60S ribosomal protein L14-like	36	8147158	8150891	7567.16	-0.457358	0.175824	6.79768	0.00912764	0.244144
ENSSTUG00000014234.1	zinc transporter ZIP1-like	3	56248912	56261808	24.3787	-1.1758	0.450306	6.78949	0.00916961	0.244308
ENSSTUG00000008943.1	probable glutathione peroxidase 8	9	43225318	43226913	2.1637	-2.10922	0.812917	6.79096	0.00916204	0.244308
ENSSTUG00000027756.1	60S ribosomal protein L32	28	44115988	44120460	4125.95	-0.442669	0.170244	6.79171	0.00915823	0.244308
ENSSTUG00000011999.1	glucose-6-phosphate isomerase-like	29	18450192	18468445	32.6893	-1.15488	0.442413	6.78973	0.00916837	0.244308
ENSSTUG00000029717.1	small nuclear ribonucleoprotein polypeptides B and B1	16	11645399	11648846	511.233	-0.486068	0.186998	6.78677	0.00918358	0.244422
ENSSTUG00000044499.1	aurora kinase A-interacting protein-like	CAAJIE010000970.1	16861	21770	201.875	-0.476102	0.183149	6.78517	0.00919185	0.244422
ENSSTUG00000042927.1	solute carrier family 25 member 40-like	37	184719	213161	68.1936	-0.496638	0.190891	6.78301	0.00920298	0.24448
ENSSTUG00000018846.1	tensin-2-like	28	9345468	9368314	136.589	0.644324	0.245136	6.77942	0.00922149	0.244733
ENSSTUG00000004506.1	sorting and assembly machinery component 50 homolog B	8	36049616	36058645	77.1824	-0.538197	0.207079	6.77634	0.00923742	0.244917
ENSSTUG00000034345.1	H/ACA ribonucleoprotein complex subunit 1-like	3	24446502	24451752	240.996	-0.6761	0.260401	6.76669	0.00928747	0.245134
ENSSTUG00000011538.1	disintegrin and metalloproteinase domain-containing protein 8-like	10	7622523	7654863	69.6247	0.40924	0.156805	6.7661	0.00929057	0.245134
ENSSTUG00000043096.1	cytochrome c1, heme protein, mitochondrial-like	16	59889063	59896294	2614.97	-0.397962	0.153314	6.76814	0.00927992	0.245134
ENSSTUG00000010186.1		24	49660567	49665368	57.4479	0.76101	0.289699	6.76678	0.00928704	0.245134
ENSSTUG00000035250.1	zinc transporter Slc39a7-like	34	10748140	10756346	728.433	-0.47604	0.183417	6.76793	0.00928106	0.245134
ENSSTUG00000008570.1	tRNA methyltransferase 2 homolog B	18	44000714	44023101	15.139	-1.03907	0.39969	6.76422	0.00930035	0.245155
ENSSTUG00000005810.1	phosphoglycerate kinase	15	31170864	31189046	3382.56	0.418864	0.160201	6.75886	0.00932832	0.245418
ENSSTUG00000048396.1	cytokine-inducible SH2-containing protein-like	16	49442860	49446226	105.061	-1.02664	0.394723	6.76011	0.00932183	0.245418
ENSSTUG00000008216.1	intraflagellar transport 172	1	25940958	25969676	46.8393	-0.463699	0.178878	6.7468	0.00939158	0.245659
ENSSTUG00000047342.1	equilibrative nucleoside transporter 2-like	5	41439109	41488587	8.93632	-1.69006	0.646116	6.75074	0.0093709	0.245659
ENSSTUG00000003737.1	ALG8 alpha-1,3-glucosyltransferase	19	53923505	53971029	44.3256	-0.483636	0.186479	6.75076	0.00937079	0.245659
ENSSTUG00000015666.1	60S ribosomal protein L24-like	20	32645064	32652288	6790.5	-0.424968	0.163898	6.75372	0.00935526	0.245659
ENSSTUG00000011202.1	E3 ubiquitin-protein ligase TRIM23-like	23	8563202	8585188	8.6922	0.922371	0.355513	6.74788	0.00938592	0.245659
ENSSTUG00000025426.1	60S ribosomal protein L23	32	17031036	17034070	5343.27	-0.45861	0.176945	6.74841	0.00938311	0.245659
ENSSTUG00000020784.1	coiled-coil domain-containing protein 43-like	1	48573208	48578103	18.6324	-1.74211	0.664649	6.73971	0.00942901	0.245803
ENSSTUG00000044468.1	enhancer of rudimentary homolog	1	37761672	37766912	251.049	-0.481194	0.185638	6.74349	0.00940903	0.245803
ENSSTUG00000048210.1		7	47644410	47645450	40.9246	0.883673	0.336875	6.73982	0.0094284	0.245803
ENSSTUG00000037664.1	actin filament-associated protein 1-like 2	29	43785848	43885103	28.8987	0.560461	0.215336	6.73892	0.00943315	0.245803
ENSSTUG00000032442.1	methionine adenosyltransferase 2B	19	8113045	8118122	251.088	-0.479541	0.185276	6.73224	0.00946858	0.246126
ENSSTUG00000013034.1	60S ribosomal protein L10	30	45164496	45175644	7119.3	-0.487933	0.1885	6.73148	0.00947262	0.246126
ENSSTUG00000024339.1	Krueppel-like factor 10	37	16553725	16560243	11.2132	1.26986	0.483013	6.73373	0.00946066	0.246126
ENSSTUG00000018865.1	MICOS complex subunit Mic10-like	16	33957720	33961395	259.453	-0.440229	0.170111	6.72235	0.00952123	0.247153
ENSSTUG00000001005.1	elongation factor Tu, mitochondrial-like	1	74475224	74487004	191.86	-0.46812	0.180938	6.71529	0.009559	0.247897
ENSSTUG00000020265.1	terminal nucleotidyltransferase 5A-like	36	25833552	25845799	247.136	1.07663	0.407043	6.71263	0.00957327	0.248031
ENSSTUG00000005148.1	aminoacyl tRNA synthase complex-interacting multifunctional protein 2-like	1	66375107	66378678	328.005	-0.55442	0.214887	6.68901	0.00970093	0.248083
ENSSTUG00000010232.1	sestrin-1-like	1	19027479	19099286	107.378	-1.1326	0.436881	6.69957	0.00964363	0.248083
ENSSTUG00000013678.1	acyl-coenzyme A thioesterase 1-like	1	7368461	7371047	166.398	0.921537	0.350382	6.69699	0.0096576	0.248083
ENSSTUG00000013736.1		1	29550503	29551396	13.9091	0.796323	0.307213	6.70152	0.00963307	0.248083
ENSSTUG00000039811.1	ras-related protein Rab-3D-like	1	54911125	54918775	7.04474	0.793815	0.309085	6.67938	0.00975343	0.248083
ENSSTUG00000000310.1	epsin-1-like	3	73130808	73148543	90.436	0.465637	0.179544	6.6779	0.00976155	0.248083
ENSSTUG00000018064.1	protein FAM193A-like	4	21582081	21621011	55.9655	0.432188	0.166846	6.70269	0.00962675	0.248083
ENSSTUG00000003051.1	solute carrier family 5 member 8	8	35560095	35567558	9.15296	1.11269	0.428532	6.6875	0.00970911	0.248083
ENSSTUG00000035292.1	beta-1 adrenergic receptor-like	9	19379869	19390998	18.7806	0.907694	0.346487	6.6984	0.00964995	0.248083
ENSSTUG00000011371.1	28S ribosomal protein S12, mitochondrial-like	12	78267240	78268906	35.0789	-0.59697	0.231074	6.70289	0.00962567	0.248083
ENSSTUG00000047848.1	cystatin-B-like	12	81512306	81526745	190.683	-0.681449	0.264158	6.6793	0.00975389	0.248083
ENSSTUG00000033679.1	neurofascin	14	42556112	42644394	346.034	0.66294	0.253989	6.67701	0.00976641	0.248083
ENSSTUG00000028521.1	ectonucleoside triphosphate diphosphohydrolase 6-like	18	27858726	27869467	106.537	-0.480752	0.186055	6.69964	0.00964326	0.248083
ENSSTUG00000035477.1	heparanase-like	23	11255548	11262402	9.38583	-1.23803	0.480282	6.70158	0.00963273	0.248083
ENSSTUG00000039007.1		23	11714466	11717282	65.4808	0.865293	0.330544	6.6874	0.00970965	0.248083
ENSSTUG00000044875.1	NudC domain containing 3	23	35045565	35054133	267.781	-0.47504	0.184053	6.69389	0.00967439	0.248083
ENSSTUG00000019073.1	protein GREB1-like	25	36986481	37054888	26.6928	-0.98534	0.381375	6.68116	0.0097437	0.248083
ENSSTUG00000004467.1	probable C-mannosyltransferase DPY19L3	29	34604407	34644716	21.4683	-1.3363	0.515942	6.68433	0.00972638	0.248083
ENSSTUG00000047126.1	tetraspanin-13-like	34	22666493	22671028	55.1811	-0.49082	0.190115	6.70125	0.00963455	0.248083
ENSSTUG00000040430.1	1-acyl-sn-glycerol-3-phosphate acyltransferase gamma-like	39	21333051	21357822	336.564	-0.520565	0.201858	6.67956	0.00975248	0.248083
ENSSTUG00000046190.1	periodic tryptophan protein 2 homolog	39	3089928	3099196	155.048	-0.626781	0.242963	6.68811	0.0097058	0.248083
ENSSTUG00000012861.1	F-box only protein 11-like	2	52165231	52184123	273.776	0.56019	0.215113	6.67443	0.00978056	0.248211
ENSSTUG00000044825.1	granzyme-like protein 2	22	16210782	16216198	15.9377	-1.67366	0.643486	6.66988	0.00980558	0.248384
ENSSTUG00000040316.1	trypsin-2	37	11035883	11059033	193.716	-2.18796	0.827027	6.67109	0.00979892	0.248384
ENSSTUG00000003344.1	mRNA turnover protein 4 homolog	14	28486128	28489128	201.736	-0.859693	0.333387	6.66216	0.00984817	0.249231
ENSSTUG00000013881.1	CKLF-like MARVEL transmembrane domain-containing protein 4	12	9832423	9848428	2.36977	1.68883	0.662479	6.65889	0.00986625	0.249406
ENSSTUG00000014300.1	galactose-specific lectin nattectin-like	12	39875650	39876153	3.81963	-2.94494	1.1137	6.65595	0.00988253	0.249406
ENSSTUG00000036286.1	myocyte-specific enhancer factor 2C-like	27	31409067	31518758	7.63223	1.00962	0.39356	6.65669	0.00987843	0.249406
ENSSTUG00000014506.1	probable 39S ribosomal protein L24, mitochondrial	36	30186084	30190881	114.707	-0.430066	0.167263	6.64566	0.00993976	0.250386
ENSSTUG00000032386.1	aryl hydrocarbon receptor-like	39	19397274	19470947	114.857	0.464329	0.1791	6.6459	0.00993844	0.250386
ENSSTUG00000011330.1	proteasome activator complex subunit 2-like	6	22433385	22440324	164.026	-0.515777	0.200615	6.64302	0.0099545	0.250526
ENSSTUG00000045449.1	tyrosine-protein kinase receptor Tie-1-like	22	41599957	41621066	31.762	0.676529	0.261665	6.63758	0.00998494	0.250598
ENSSTUG00000014617.1	coiled-coil-helix-coiled-coil-helix domain-containing protein 5-like	32	5842831	5849116	2.86771	-1.319	0.516454	6.63775	0.009984	0.250598
ENSSTUG00000048744.1	CLPTM1 like	36	18504972	18514568	180.177	-0.577535	0.224565	6.64008	0.00997092	0.250598
ENSSTUG00000017541.1	ring finger protein 14	15	13950133	13956728	281.32	0.260633	0.10096	6.62923	0.0100319	0.251453
ENSSTUG00000030305.1	COMM domain containing 7	30	22643024	22659861	131.58	-0.571193	0.222284	6.62824	0.0100374	0.251453
ENSSTUG00000010419.1	matrix metalloproteinase-14-like	31	10498601	10532187	41.3787	-1.08326	0.420694	6.62107	0.0100779	0.252235
ENSSTUG00000015146.1	PALM2 and AKAP2 fusion	15	63162295	63245279	19.8977	0.602621	0.233658	6.61492	0.0101128	0.252351
ENSSTUG00000003773.1	erb-b2 receptor tyrosine kinase 3	16	32629409	32674971	52.2383	0.443894	0.172203	6.60722	0.0101566	0.252351
ENSSTUG00000045164.1	protein disulfide isomerase family A member 5	20	14965518	15018374	142.004	-0.494237	0.192747	6.61211	0.0101288	0.252351
ENSSTUG00000010753.1	60S ribosomal protein L35	23	38026117	38033599	4084	-0.496623	0.193646	6.60751	0.010155	0.252351
ENSSTUG00000021211.1	zinc finger protein 366-like	27	6824605	6837583	18.664	0.817342	0.31651	6.61499	0.0101124	0.252351
ENSSTUG00000031635.1	tumor necrosis factor receptor superfamily member 9-like	30	15548300	15550987	5.5916	1.52772	0.583916	6.61284	0.0101246	0.252351
ENSSTUG00000038436.1	profilin-2-like	31	34102295	34112725	260.415	-0.343048	0.133686	6.60828	0.0101506	0.252351
ENSSTUG00000030955.1	acyl-CoA dehydrogenase family member 10-like	CAAJIE010000115.1	332734	341687	49.8905	0.653458	0.252348	6.61123	0.0101338	0.252351
ENSSTUG00000026427.1	fetuin-B-like	22	45768008	45773340	3612.99	0.473517	0.18301	6.60523	0.010168	0.252403
ENSSTUG00000042289.1	protein S100-A1-like	34	1135214	1138098	155.22	-1.58065	0.609625	6.60153	0.0101891	0.252697
ENSSTUG00000018440.1	macrophage mannose receptor 1-like	31	44991747	45038819	28.7995	-1.41135	0.547568	6.59687	0.0102158	0.253129
ENSSTUG00000023342.1	40S ribosomal protein S11	1	49277242	49306221	10354.8	-0.410979	0.160416	6.5934	0.0102358	0.253394
ENSSTUG00000046534.1	probable G-protein coupled receptor 141	2	16427789	16435810	5.46188	1.08072	0.424098	6.5849	0.0102847	0.254144
ENSSTUG00000049664.1	coiled-coil domain-containing protein 3-like	14	25816994	25851151	28.155	1.21859	0.464492	6.58591	0.0102789	0.254144
ENSSTUG00000001562.1	ribosomal protein S12	1	3000344	3004587	5598.89	-0.458746	0.179615	6.55348	0.0104679	0.256307
ENSSTUG00000002691.1	glycylpeptide N-tetradecanoyltransferase 1-like	1	46555383	46583603	300.624	-0.402235	0.157535	6.54912	0.0104936	0.256307
ENSSTUG00000031295.1	cleavage and polyadenylation specific factor 3	1	35505531	35513459	148.818	-0.577892	0.226283	6.54737	0.0105039	0.256307
ENSSTUG00000031372.1	proline-rich protein 12-like	4	24829683	24873251	3.35207	1.29321	0.513685	6.54972	0.0104901	0.256307
ENSSTUG00000014844.1	GDP-Man:Man(3)GlcNAc(2)-PP-Dol alpha-1,2-mannosyltransferase-like	6	41897865	41906050	398.464	0.27931	0.108767	6.55831	0.0104395	0.256307
ENSSTUG00000003082.1		13	52974950	52983742	18.03	0.812235	0.315092	6.54845	0.0104976	0.256307
ENSSTUG00000013133.1	tyrosinase-like	13	80542861	80556373	4.40115	1.34868	0.526986	6.56296	0.0104123	0.256307
ENSSTUG00000019971.1	pterin-4-alpha-carbinolamine dehydratase 2-like	19	5102639	5114454	142.284	-0.819471	0.32032	6.55775	0.0104428	0.256307
ENSSTUG00000027355.1	actin-like protein 6A	22	6340390	6358890	69.2192	-0.774703	0.302976	6.56179	0.0104192	0.256307
ENSSTUG00000008678.1	glutaminyl-peptide cyclotransferase-like protein	26	6148877	6161727	397.84	0.478458	0.185596	6.55872	0.0104372	0.256307
ENSSTUG00000029492.1	serine/threonine-protein kinase Chk2-like	27	30156937	30164408	8.16316	-1.11489	0.437845	6.56776	0.0103843	0.256307
ENSSTUG00000026914.1	distal membrane arm assembly complex 2 like	33	39684790	39690020	94.4675	-0.621863	0.243252	6.55424	0.0104635	0.256307
ENSSTUG00000048424.1	cathepsin S-like	37	21897170	21905068	200.314	-0.947993	0.370382	6.55656	0.0104498	0.256307
ENSSTUG00000046626.1	nucleosome assembly protein 1-like 1-A	40	2091125	2115386	958.937	-0.412489	0.161406	6.56021	0.0104284	0.256307
ENSSTUG00000007718.1	transmembrane prolyl 4-hydroxylase-like	14	39819997	39833183	24.0098	0.544792	0.213537	6.54229	0.010534	0.25681
ENSSTUG00000034197.1		11	5308105	5308335	38.9263	0.536364	0.209643	6.53397	0.0105834	0.256813
ENSSTUG00000014305.1	chymotrypsin A-like	12	39988579	40008233	8.55257	-3.23914	1.20559	6.53663	0.0105675	0.256813
ENSSTUG00000033343.1	uncharacterized LOC115206060	13	54266230	54268562	18.0327	0.704898	0.275363	6.52959	0.0106095	0.256813
ENSSTUG00000010676.1	arylsulfatase D-like	20	22437945	22442315	90.6031	-0.472988	0.185256	6.53848	0.0105565	0.256813
ENSSTUG00000025607.1	ankyrin repeat and zinc finger peptidyl tRNA hydrolase 1	20	1547278	1620401	165.73	0.522315	0.202825	6.53807	0.010559	0.256813
ENSSTUG00000030366.1	MRE11 homolog, double strand break repair nuclease	26	36978648	36997526	238.794	-0.396485	0.155398	6.5326	0.0105915	0.256813
ENSSTUG00000019532.1	proprotein convertase subtilisin/kexin type 5-like	27	28824976	28895408	1839.8	0.516699	0.200683	6.5308	0.0106022	0.256813
ENSSTUG00000044237.1	proteasome subunit beta type-2-like	34	8097754	8109948	373.856	-0.381893	0.149689	6.53376	0.0105846	0.256813
ENSSTUG00000031498.1	40S ribosomal protein S24	5	8273516	8277801	8307.22	-0.432898	0.169833	6.52705	0.0106246	0.256951
ENSSTUG00000009470.1		9	12403227	12404810	283.394	0.714824	0.276678	6.52544	0.0106342	0.256956
ENSSTUG00000016169.1	membrane frizzled-related protein-like	26	12988667	12994942	130.901	-0.481792	0.189141	6.51956	0.0106694	0.257123
ENSSTUG00000009782.1	cytosolic sulfotransferase 2-like	30	28799616	28883093	448.374	-1.81368	0.700132	6.52202	0.0106547	0.257123
ENSSTUG00000047938.1	uncharacterized protein KIAA1211-like	39	7532824	7542098	2.67514	1.66203	0.655716	6.51986	0.0106677	0.257123
ENSSTUG00000002128.1	CDGSH iron-sulfur domain-containing protein 1-like	3	14526280	14534381	381.739	0.349256	0.136308	6.51609	0.0106903	0.257398
ENSSTUG00000038784.1		14	58351496	58371983	129.181	-0.434972	0.170768	6.50668	0.010747	0.258535
ENSSTUG00000032671.1	replication factor C subunit 5-like	9	37910730	37918531	23.3857	-0.561669	0.220819	6.49707	0.0108052	0.259707
ENSSTUG00000042597.1		CAAJIE010000782.1	10843651	10861140	4.59367	-1.38445	0.545307	6.49534	0.0108157	0.25973
ENSSTUG00000017089.1	neuron navigator 2-like	7	45142919	45246428	85.7952	0.96092	0.37122	6.49197	0.0108363	0.259994
ENSSTUG00000043634.1	clathrin light chain A-like	4	14392562	14401004	405.692	-0.302016	0.118804	6.48389	0.0108856	0.260949
ENSSTUG00000037824.1	rano class II histocompatibility antigen, A beta chain-like	14	79921552	79957840	9.82218	1.16679	0.454972	6.47919	0.0109145	0.261411
ENSSTUG00000033870.1	protein snail homolog Sna-like	16	45174284	45194188	18.5867	0.661964	0.259154	6.47592	0.0109346	0.261492
ENSSTUG00000037956.1	gap junction alpha-6 protein-like	36	4106178	4107326	5.94858	1.28009	0.502125	6.47551	0.0109371	0.261492
ENSSTUG00000020050.1	ephrin type-A receptor 8-like	16	34364446	34472871	3.51506	1.80334	0.702875	6.47092	0.0109653	0.261938
ENSSTUG00000016818.1	deoxynucleoside triphosphate triphosphohydrolase SAMHD1-like	31	44852568	44876845	97.8452	0.554999	0.216432	6.46874	0.0109788	0.262031
ENSSTUG00000043710.1		8	44100791	44102050	491.346	0.412964	0.161557	6.46644	0.0109931	0.262141
ENSSTUG00000024662.1		1	21895450	21898352	2.07698	-3.2151	1.22178	6.45629	0.0110561	0.26232
ENSSTUG00000028209.1	transmembrane protein 138-like	4	67885238	67888719	28.7108	-0.557806	0.220234	6.45294	0.0110769	0.26232
ENSSTUG00000003360.1	NOP2/Sun RNA methyltransferase 6	6	28166884	28175443	171.756	-0.633336	0.249771	6.45296	0.0110768	0.26232
ENSSTUG00000030653.1	putative tRNA pseudouridine synthase Pus10	14	62935815	62946575	37.1214	-0.806432	0.318307	6.45477	0.0110655	0.26232
ENSSTUG00000006760.1	nucleophosmin/nucleoplasmin 3	18	20727938	20729821	73.9322	-0.583713	0.230151	6.45877	0.0110406	0.26232
ENSSTUG00000018158.1	carbonic anhydrase 14-like	23	42516665	42534818	5.55009	-2.47621	0.954482	6.45878	0.0110406	0.26232
ENSSTUG00000006483.1	fibroblast growth factor 4B-like	29	35695406	35702955	7.83477	1.52629	0.588726	6.45585	0.0110588	0.26232
ENSSTUG00000047794.1	uncharacterized protein C1orf43 homolog	37	839738	844835	52.6485	0.508641	0.19925	6.45129	0.0110872	0.26232
ENSSTUG00000027775.1	WD repeat domain 12	CAAJIE010000637.1	6749	28272	130.94	-0.632939	0.249712	6.45255	0.0110793	0.26232
ENSSTUG00000005841.1	multidrug resistance-associated protein 7-like	14	66458041	66509393	92.901	-0.51551	0.203662	6.4378	0.0111717	0.263405
ENSSTUG00000009991.1	mitogen-activated protein kinase 14A-like	14	9717739	9751017	247.247	0.803986	0.312706	6.43992	0.0111584	0.263405
ENSSTUG00000039370.1	proteasome subunit beta type-1-B	18	13281280	13283374	385.418	-0.509904	0.201416	6.43817	0.0111694	0.263405
ENSSTUG00000016134.1	DNA cross-link repair 1B	28	7264572	7281780	60.4251	0.45109	0.176836	6.43943	0.0111615	0.263405
ENSSTUG00000035892.1	NACHT, LRR and PYD domains-containing protein 12-like	17	32709506	32722052	130.422	0.379691	0.149255	6.43377	0.0111971	0.263548
ENSSTUG00000027917.1	solute carrier family 17 member 9-like	30	30592341	30622537	147.509	-0.504093	0.199237	6.43407	0.0111952	0.263548
ENSSTUG00000021525.1	tripartite motif-containing protein 16-like	CAAJIE010000468.1	444988	455836	16.9727	1.16778	0.452358	6.4252	0.0112512	0.264593
ENSSTUG00000004952.1	patatin-like phospholipase domain-containing protein 7	27	8277137	8305551	18.3505	-0.718465	0.284004	6.42075	0.0112794	0.265028
ENSSTUG00000051133.1	cytochrome c oxidase subunit 5A, mitochondrial-like	29	28561991	28575784	948.115	-0.430358	0.170461	6.40364	0.0113887	0.267364
ENSSTUG00000011565.1	fibroblast growth factor receptor 3	25	400211	569200	14.8002	0.81419	0.319789	6.40178	0.0114006	0.267413
ENSSTUG00000051049.1	1-phosphatidylinositol 4,5-bisphosphate phosphodiesterase delta-4-like	6	44400975	44425832	195.173	0.964399	0.374733	6.39564	0.0114401	0.26788
ENSSTUG00000014937.1		17	16213569	16215349	12.5297	0.869698	0.343686	6.39643	0.011435	0.26788
ENSSTUG00000008774.1		20	11552334	11635787	40.6274	1.25161	0.484539	6.3904	0.0114739	0.268305
ENSSTUG00000023822.1	bifunctional glutamate/proline--tRNA ligase-like	25	43749119	43834978	630.39	-0.551883	0.218857	6.38977	0.011478	0.268305
ENSSTUG00000005772.1	notch-regulated ankyrin repeat-containing protein A	23	4692522	4692860	3.63771	1.27423	0.512139	6.38169	0.0115304	0.269299
ENSSTUG00000005122.1	WD repeat domain 45	12	60353714	60357019	236.466	0.355625	0.140174	6.37655	0.0115638	0.269849
ENSSTUG00000036423.1	apoptosis-associated speck-like protein containing a CARD	3	51367197	51368734	7.86313	-1.25073	0.494795	6.3733	0.011585	0.270057
ENSSTUG00000021267.1	SRA stem-loop-interacting RNA-binding protein, mitochondrial-like	33	1577540	1580485	82.063	-0.759515	0.301398	6.37214	0.0115926	0.270057
ENSSTUG00000008590.1		9	47181862	47302508	441.968	-0.335924	0.133399	6.36743	0.0116234	0.270544
ENSSTUG00000016916.1	protein FAM98B-like	25	21101514	21111007	99.928	-0.402552	0.159858	6.36383	0.011647	0.270861
ENSSTUG00000008623.1	kinesin-like protein KIF23	12	39359393	39377875	4.28694	-1.99619	0.790913	6.36064	0.0116679	0.271118
ENSSTUG00000019183.1	UPF3B regulator of nonsense mediated mRNA decay	3	20898217	20908630	7629.12	-0.622285	0.247296	6.3588	0.01168	0.271168
ENSSTUG00000028870.1	transcriptional enhancer factor TEF-3-like	7	13270876	13301407	11.6911	0.781932	0.30943	6.34989	0.0117389	0.271216
ENSSTUG00000030799.1	zinc finger and BTB domain-containing protein 38-like	8	11126803	11132523	191.333	1.03079	0.401331	6.34657	0.0117609	0.271216
ENSSTUG00000048124.1	rho GTPase-activating protein 31-like	12	81894700	81906616	65.4679	0.418446	0.165511	6.34647	0.0117615	0.271216
ENSSTUG00000003751.1	purine nucleoside phosphorylase-like	14	38276186	38284017	4.66986	-1.74327	0.692965	6.35273	0.0117201	0.271216
ENSSTUG00000030706.1	ADP-ribosylation factor 4-like	17	30838160	30852137	60.0726	-0.530961	0.211247	6.35651	0.0116951	0.271216
ENSSTUG00000035884.1	serine/threonine-protein kinase PLK3-like	21	23916407	23923382	43.6202	1.16283	0.452078	6.34644	0.0117617	0.271216
ENSSTUG00000019912.1		38	32787066	32800193	23.6027	0.626353	0.248636	6.34923	0.0117432	0.271216
ENSSTUG00000047639.1		CAAJIE010000975.1	1829331	1830525	1668.18	-0.437459	0.173968	6.35169	0.0117269	0.271216
ENSSTUG00000020213.1	TBC1 domain family member 17-like	1	59421968	59432028	258.931	0.346745	0.137101	6.34399	0.011778	0.271341
ENSSTUG00000013342.1	mediator complex subunit 24	10	1644724	1677562	79.1313	-0.437272	0.173893	6.34262	0.0117871	0.271341
ENSSTUG00000001170.1		5	62340925	62344904	6.92284	1.1325	0.450123	6.33779	0.0118192	0.271852
ENSSTUG00000024132.1	complement C1q binding protein	19	6744974	6752747	210.492	-0.881259	0.350564	6.3306	0.0118672	0.272037
ENSSTUG00000046755.1	myosin light chain kinase, smooth muscle-like	24	11401871	11505769	97.1236	0.563046	0.22224	6.33343	0.0118483	0.272037
ENSSTUG00000004628.1	major vault protein-like	32	4139999	4165844	221.319	0.859026	0.3363	6.3316	0.0118605	0.272037
ENSSTUG00000041924.1	SWI/SNF complex subunit SMARCC1-like	34	25131015	25155108	75.4834	0.347683	0.137839	6.33207	0.0118574	0.272037
ENSSTUG00000014955.1	rab GDP dissociation inhibitor beta-like	7	51526696	51549062	232.62	-0.436336	0.173925	6.32412	0.0119107	0.272786
ENSSTUG00000016365.1	F-box and WD repeat domain containing 8	27	2950563	2975197	35.2022	-0.50449	0.201098	6.32275	0.0119199	0.272786
ENSSTUG00000011141.1	homeodomain-only protein-like	13	10427472	10431466	27.445	0.605442	0.239499	6.31895	0.0119454	0.273142
ENSSTUG00000026057.1	40S ribosomal protein S10-like	16	53705602	53710646	7287.83	-0.434832	0.17341	6.31669	0.0119606	0.27326
ENSSTUG00000043419.1	eukaryotic translation initiation factor 5A-1-like	2	15450418	15454279	2247.91	-0.273012	0.108965	6.30096	0.0120672	0.273968
ENSSTUG00000018605.1	NXPE family member 3-like	4	22293830	22308657	185.137	-0.791513	0.315711	6.30475	0.0120415	0.273968
ENSSTUG00000018595.1	very-long-chain 3-oxoacyl-CoA reductase-A-like	7	19929059	19955272	4.54776	1.49003	0.590353	6.30243	0.0120573	0.273968
ENSSTUG00000039424.1	cytochrome b-245 heavy chain-like	13	15951257	15960486	21.2727	0.950024	0.374289	6.30026	0.012072	0.273968
ENSSTUG00000005583.1	probable G-protein coupled receptor 179	14	66398883	66421241	29.1536	-2.30522	0.895418	6.30183	0.0120614	0.273968
ENSSTUG00000025546.1	tubulin beta-1 chain	27	25575935	25577357	40.6004	-0.818254	0.326763	6.30849	0.0120161	0.273968
ENSSTUG00000017479.1		32	40433478	40436040	2.32209	2.0804	0.829136	6.30923	0.0120111	0.273968
ENSSTUG00000034045.1	thymidine phosphorylase-like	CAAJIE010000914.1	1300169	1316626	221.756	1.10278	0.429742	6.30679	0.0120276	0.273968
ENSSTUG00000004425.1	coiled-coil domain-containing protein 43-like	32	13094280	13102490	20.9674	-1.26398	0.503031	6.28817	0.0121546	0.275613
ENSSTUG00000043928.1	60S ribosomal protein L7-like	6	4005779	4012031	12693.2	-0.448482	0.17949	6.27208	0.0122655	0.27585
ENSSTUG00000035427.1	protein Shroom2-like	8	26736160	26831258	15.8156	0.823333	0.327438	6.28056	0.0122069	0.27585
ENSSTUG00000002793.1	zinc finger MYM-type protein 3-like	15	42365196	42388701	57.0666	-0.410824	0.164153	6.27722	0.01223	0.27585
ENSSTUG00000006614.1		15	4616859	4627761	10.9505	-1.65863	0.657525	6.27058	0.0122759	0.27585
ENSSTUG00000005488.1	proteasome subunit beta type-5-like	22	27192295	27197086	515.552	-0.381079	0.152414	6.27682	0.0122327	0.27585
ENSSTUG00000011583.1		24	21113393	21123164	254.617	-0.652789	0.261072	6.27674	0.0122333	0.27585
ENSSTUG00000011523.1		25	298219	299934	136.929	0.771524	0.304647	6.2705	0.0122764	0.27585
ENSSTUG00000015660.1	60S ribosomal protein L13a	33	33317915	33322796	14431.3	-0.445225	0.178054	6.2814	0.0122011	0.27585
ENSSTUG00000018187.1		38	30751513	31060891	19.0243	-1.07486	0.429019	6.27557	0.0122414	0.27585
ENSSTUG00000030367.1	39S ribosomal protein L32, mitochondrial-like	CAAJIE010000115.1	92550	94707	98.9596	-0.501153	0.20049	6.27209	0.0122654	0.27585
ENSSTUG00000036536.1	protein tyrosine phosphatase type IVA 3-like	CAAJIE010000833.1	439869	472299	13.7515	-1.21608	0.48622	6.27153	0.0122693	0.27585
ENSSTUG00000011922.1	LIM and senescent cell antigen-like-containing domain protein 1	20	23547115	23620068	5.05309	-1.46175	0.584008	6.26776	0.0122955	0.27605
ENSSTUG00000000181.1	40S ribosomal protein S7	1	13139669	13143020	11856.5	-0.410162	0.164444	6.24947	0.012423	0.27647
ENSSTUG00000002033.1	40S ribosomal protein S29-like	1	15127775	15128883	7972.33	-0.544278	0.218263	6.24681	0.0124417	0.27647
ENSSTUG00000030438.1	eukaryotic translation initiation factor 5A-1-like	6	12648124	12656627	1822.22	-0.284695	0.114155	6.24331	0.0124663	0.27647
ENSSTUG00000007161.1	TOX high mobility group box family member 4-B-like	8	23319161	23330183	14.5579	-0.584708	0.235375	6.26123	0.0123409	0.27647
ENSSTUG00000012369.1	calmodulin	18	25646258	25650491	528.216	-0.48726	0.195142	6.26225	0.0123337	0.27647
ENSSTUG00000010241.1		20	28678227	28699155	115.273	0.498221	0.197969	6.24556	0.0124505	0.27647
ENSSTUG00000007439.1	transcription initiation factor TFIID subunit 4-like	22	33429152	33442020	3.18545	-2.10307	0.840137	6.25816	0.0123622	0.27647
ENSSTUG00000013303.1	serine/threonine-protein kinase N2-like	22	47007704	47051080	263.763	0.962995	0.378627	6.24512	0.0124536	0.27647
ENSSTUG00000050860.1	mitochondrial sodium/calcium exchanger protein-like	27	15526759	15558667	218.257	0.753376	0.297911	6.24462	0.0124571	0.27647
ENSSTUG00000016354.1	diphosphomevalonate decarboxylase-like	29	24472277	24476546	35.26	-1.78369	0.705493	6.25697	0.0123705	0.27647
ENSSTUG00000030109.1	nicotinamide riboside kinase 2-like	29	13946115	13949300	872.058	-0.538618	0.216029	6.24407	0.012461	0.27647
ENSSTUG00000020910.1	nucleoside diphosphate kinase A-like	32	10478546	10479507	95.9503	-0.627184	0.251308	6.25437	0.0123888	0.27647
ENSSTUG00000041481.1	engulfment and cell motility protein 1	34	31710203	31872638	13.3825	0.860513	0.342623	6.24859	0.0124292	0.27647
ENSSTUG00000023038.1	nuclear receptor coactivator 7-like	37	16195405	16199906	2.00704	-2.83923	1.13523	6.25997	0.0123496	0.27647
ENSSTUG00000031036.1		CAAJIE010001025.1	699519	771330	21.1888	-0.776	0.311106	6.24779	0.0124349	0.27647
ENSSTUG00000024935.1	protein HID1-like	10	38870508	38892315	8.16651	1.27347	0.50716	6.24159	0.0124784	0.276514
ENSSTUG00000029969.1		5	7413599	7592244	21553.5	0.975403	0.383478	6.23632	0.0125156	0.276663
ENSSTUG00000046141.1	60S ribosomal protein L26	13	31237663	31245233	5704.53	-0.434809	0.174484	6.23855	0.0124999	0.276663
ENSSTUG00000007468.1	transcription factor jun-D-like	22	12352146	12352967	9.94165	1.11943	0.442542	6.23755	0.012507	0.276663
ENSSTUG00000013753.1	nuclear receptor corepressor 1-like	15	33389748	33505187	263.701	-0.855936	0.343352	6.22895	0.0125678	0.277261
ENSSTUG00000016928.1	spermatogenesis associated 22	19	30555140	30558704	12.1752	-0.604927	0.243841	6.23029	0.0125583	0.277261
ENSSTUG00000034331.1	stromal cell-derived factor 1-like	38	4489914	4500365	8.05881	1.05209	0.419471	6.2282	0.0125732	0.277261
ENSSTUG00000042420.1	60S ribosomal protein L22	28	42050160	42073220	2010.79	-0.473014	0.190017	6.22516	0.0125947	0.277512
ENSSTUG00000046723.1	GTPase HRas-like	32	38595144	38603587	204.264	-0.589144	0.236627	6.22241	0.0126143	0.277641
ENSSTUG00000031564.1	collagen alpha-1(XII) chain-like	35	26372430	26455798	4.65032	-1.7473	0.702262	6.22148	0.012621	0.277641
ENSSTUG00000002750.1	transcription factor MafG-like	14	80264025	80298067	27.3883	-0.868939	0.348642	6.21823	0.0126441	0.277926
ENSSTUG00000015917.1	14-3-3 protein epsilon-like	26	10789272	10795019	793.054	-0.399275	0.160492	6.21567	0.0126625	0.278105
ENSSTUG00000014626.1	DNA-directed RNA polymerase II subunit RPB2	3	27700673	27712429	137.108	-0.262379	0.105531	6.21377	0.0126761	0.278126
ENSSTUG00000034847.1	small nuclear ribonucleoprotein Sm D2-like	19	15068709	15071585	284.048	-0.655033	0.263289	6.21268	0.0126838	0.278126
ENSSTUG00000030563.1	tetraspanin-11-like	8	46732562	46766256	8.28057	1.04138	0.416614	6.21073	0.0126979	0.27821
ENSSTUG00000039570.1	riboflavin transporter 2	37	30818522	30824987	5.61095	-1.72388	0.689043	6.20726	0.0127227	0.278531
ENSSTUG00000024476.1	ras and Rab interactor 2-like	5	19180394	19247334	47.1355	0.549142	0.219454	6.20101	0.0127677	0.279291
ENSSTUG00000000331.1	myoferlin-like	1	50846285	50902551	20.1465	-1.37861	0.551746	6.19739	0.0127939	0.27964
ENSSTUG00000021106.1	60S ribosomal protein L23	1	52589926	52593189	7585.97	-0.46693	0.1881	6.19062	0.0128429	0.280389
ENSSTUG00000048097.1	protein kish-B-like	30	6464269	6465908	113.062	-0.470723	0.189512	6.18981	0.0128488	0.280389
ENSSTUG00000004630.1	60S ribosomal protein L3	32	23587877	23598924	12011.6	-0.497839	0.200703	6.18131	0.0129107	0.281305
ENSSTUG00000031195.1	40S ribosomal protein S5	36	37403757	37406989	6126.82	-0.438021	0.176585	6.18121	0.0129114	0.281305
ENSSTUG00000006536.1	periaxin-like	26	9396415	9408843	39.3911	0.510208	0.204353	6.17293	0.012972	0.282399
ENSSTUG00000045204.1	testis-expressed protein 10 homolog	CAAJIE010000082.1	395420	413190	41.9206	-0.472275	0.19113	6.17002	0.0129933	0.282638
ENSSTUG00000042012.1	ganglioside induced differentiation associated protein 2	24	31430767	31461961	92.0909	-0.295887	0.119279	6.16626	0.0130209	0.282833
ENSSTUG00000023418.1	1-phosphatidylinositol 4,5-bisphosphate phosphodiesterase beta-4-like	35	5224679	5357883	7.73426	1.10027	0.443802	6.16598	0.013023	0.282833
ENSSTUG00000011895.1	chitobiase	22	1506163	1528131	395.475	-0.307977	0.124279	6.16004	0.0130669	0.283559
ENSSTUG00000038400.1	EF-hand domain-containing protein D2-like	28	33189692	33215419	101.97	-0.830672	0.335359	6.15712	0.0130884	0.283575
ENSSTUG00000015228.1	mediator complex subunit 10	34	22973625	22976137	210.35	-0.481835	0.194565	6.15753	0.0130854	0.283575
ENSSTUG00000022497.1	calcium/calmodulin-dependent protein kinase type 1D-like	40	14839159	14902984	8.31931	-1.47251	0.59374	6.15428	0.0131095	0.283806
ENSSTUG00000047531.1	apolipoprotein B-100-like	35	30091890	30146892	185944	0.392703	0.157527	6.14932	0.0131462	0.284376
ENSSTUG00000004557.1	argininosuccinate lyase	19	54248894	54276895	324.412	0.257274	0.103527	6.14699	0.0131636	0.284525
ENSSTUG00000026413.1		16	53922990	53924267	2.20771	-1.71084	0.698642	6.14488	0.0131793	0.28464
ENSSTUG00000000242.1	arf-GAP with dual PH domain-containing protein 2-like	1	67915951	67922678	2.2485	-1.89508	0.774902	6.11689	0.0133896	0.285103
ENSSTUG00000016721.1	FACT complex subunit SSRP1-like	3	28485634	28508894	113.925	-0.428956	0.173462	6.1375	0.0132345	0.285103
ENSSTUG00000029502.1	probable U3 small nucleolar RNA-associated protein 11	3	48987672	48992859	36.0213	-0.700442	0.283482	6.11899	0.0133737	0.285103
ENSSTUG00000007978.1	transcriptional enhancer factor TEF-3-like	4	56019143	56057700	31.3542	0.711526	0.285658	6.13064	0.0132858	0.285103
ENSSTUG00000000926.1	tRNA methyltransferase 10 homolog A-like	5	43238604	43243300	42.8065	-0.69771	0.282383	6.13187	0.0132766	0.285103
ENSSTUG00000045023.1	reticulon-3-like	5	39846564	39878172	115.001	-0.473428	0.191816	6.12003	0.0133659	0.285103
ENSSTUG00000003560.1	sodium/hydrogen exchanger 9B2-like	8	785095	822238	45.4039	0.612468	0.246113	6.13583	0.013247	0.285103
ENSSTUG00000001966.1	60S ribosomal protein L35a	13	45777439	45789690	4428.52	-0.466761	0.18886	6.13619	0.0132443	0.285103
ENSSTUG00000036484.1	TRPM8 channel-associated factor homolog	13	56102619	56220885	180.919	0.264031	0.1065	6.11951	0.0133698	0.285103
ENSSTUG00000015591.1	pleckstrin homology domain-containing family A member 6-like	16	21328370	21508047	9.93584	1.18059	0.472893	6.12699	0.0133133	0.285103
ENSSTUG00000011436.1	protein arginine methyltransferase 7	17	22692015	22696750	66.8231	-0.470339	0.190428	6.14026	0.0132138	0.285103
ENSSTUG00000044517.1	60S ribosomal protein L38	18	16649724	16654900	606.953	-0.6732	0.272644	6.11646	0.0133929	0.285103
ENSSTUG00000021286.1	H/ACA ribonucleoprotein complex subunit DKC1-like	19	42988860	42994398	135.589	-0.670491	0.271607	6.12431	0.0133335	0.285103
ENSSTUG00000046942.1	sulfate transporter-like	23	10797877	10802052	9.59184	-1.15311	0.467423	6.1295	0.0132945	0.285103
ENSSTUG00000027873.1	40S ribosomal protein S23	30	30587760	30593355	155.036	-0.578119	0.23412	6.12496	0.0133286	0.285103
ENSSTUG00000041537.1	uncharacterized LOC115168316	30	24157473	24177117	16.8892	-0.809119	0.327011	6.12051	0.0133622	0.285103
ENSSTUG00000019687.1	transforming growth factor beta-3 proprotein-like	33	20123922	20141773	50.0128	-0.993243	0.401896	6.11283	0.0134204	0.285103
ENSSTUG00000050453.1	ras-related GTP-binding protein D-like	33	6505084	6543053	4.30221	-1.23744	0.506922	6.11348	0.0134155	0.285103
ENSSTUG00000030601.1	40S ribosomal protein S12	35	39476790	39486572	5609.95	-0.515169	0.208737	6.11947	0.0133701	0.285103
ENSSTUG00000038393.1	CAD protein-like	35	17720647	17746567	561.393	0.603732	0.241963	6.11547	0.0134003	0.285103
ENSSTUG00000046230.1		CAAJIE010000082.1	541949	544765	34.1161	1.21316	0.480894	6.12008	0.0133655	0.285103
ENSSTUG00000022665.1	meteorin-like protein	CAAJIE010000334.1	9543	18619	2.18397	-1.45361	0.596871	6.11034	0.0134393	0.285282
ENSSTUG00000024352.1	nucleobindin-2-like	4	61762995	61772704	6.49383	-1.80333	0.729132	6.10485	0.0134811	0.285946
ENSSTUG00000004365.1	zinc finger DHHC-type palmitoyltransferase 9	13	3604208	3655821	24.0774	0.642526	0.259587	6.09663	0.013544	0.286259
ENSSTUG00000039578.1	solute carrier family 12 member 7-like	21	27179036	27219751	3.55302	1.34427	0.549273	6.0967	0.0135435	0.286259
ENSSTUG00000007588.1	spectrin alpha, non-erythrocytic 1	23	37530474	37576762	523.263	0.341959	0.137928	6.09606	0.0135484	0.286259
ENSSTUG00000010586.1	mRNA export factor	28	39601837	39606174	43.3496	-0.558143	0.226226	6.10106	0.0135101	0.286259
ENSSTUG00000025838.1	putative oxidoreductase GLYR1	32	41544566	41566015	470.698	0.360324	0.145224	6.09879	0.0135274	0.286259
ENSSTUG00000039073.1	arylsulfatase I-like	19	48863860	48869892	16.763	-1.03072	0.418143	6.09283	0.0135732	0.286561
ENSSTUG00000035958.1	ankyrin repeat and MYND domain containing 1	22	20900083	20911531	16.1781	-1.59424	0.643078	6.09015	0.0135937	0.286773
ENSSTUG00000019392.1	nuclear receptor ROR-beta-like	31	8042257	8061695	217.472	0.367061	0.148261	6.08079	0.013666	0.288074
ENSSTUG00000020855.1	uncharacterized LOC115199100	8	45365791	45405193	2.53877	-1.51378	0.619565	6.07863	0.0136827	0.288153
ENSSTUG00000021978.1	general transcription factor 3C polypeptide 1-like	38	29287200	29356606	77.2276	-0.379219	0.154095	6.07757	0.0136909	0.288153
ENSSTUG00000006327.1	inward rectifier potassium channel 2-like	18	53892440	53893717	2.18938	1.90819	0.785667	6.07607	0.0137025	0.288175
ENSSTUG00000036326.1	heat shock protein beta-11-like	15	50892689	50893318	10.9334	1.86536	0.727822	6.07052	0.0137457	0.28886
ENSSTUG00000043234.1		13	16417101	16418692	25.2884	-0.610097	0.248834	6.06727	0.013771	0.28897
ENSSTUG00000012359.1		17	43634711	43637946	11.1922	-1.41631	0.573208	6.06712	0.0137721	0.28897
ENSSTUG00000050778.1	phospholipid phosphatase 2-like	6	50705892	50719690	9.23069	1.03809	0.421253	6.05331	0.0138803	0.289372
ENSSTUG00000023224.1		8	40683090	40686085	7.77799	1.64462	0.655071	6.0553	0.0138646	0.289372
ENSSTUG00000005953.1	tumor necrosis factor alpha-induced protein 2-like	13	53759219	53785895	36.1465	0.57126	0.230957	6.05395	0.0138752	0.289372
ENSSTUG00000044246.1	FYVE, RhoGEF and PH domain-containing protein 5-like	14	22712655	22761560	21.3836	0.862222	0.347961	6.05535	0.0138642	0.289372
ENSSTUG00000007420.1	thioredoxin-dependent peroxide reductase, mitochondrial-like	18	22673381	22688448	455.534	-0.410435	0.167063	6.05875	0.0138376	0.289372
ENSSTUG00000044806.1	angiopoietin like 3	22	40679130	40685107	1210.69	1.19963	0.475498	6.05641	0.0138559	0.289372
ENSSTUG00000021434.1	cdc42 effector protein 2-like	26	13893478	13894350	6.65533	1.06612	0.432772	6.06303	0.0138041	0.289372
ENSSTUG00000046234.1	protein transport protein Sec61 subunit beta-like	CAAJIE010000082.1	730142	736923	747.091	-0.318296	0.129612	6.05368	0.0138773	0.289372
ENSSTUG00000043594.1	GTP-binding protein SAR1b-like	CAAJIE010001221.1	73268	80158	184.095	-0.418343	0.170475	6.05248	0.0138868	0.289372
ENSSTUG00000023363.1	WD repeat-containing protein 47-like	21	40832183	40862515	4.42505	1.29706	0.527674	6.05055	0.0139019	0.289466
ENSSTUG00000029354.1	heparan-sulfate 6-O-sulfotransferase 1-B-like	2	10641848	10733373	11.2827	1.23176	0.491653	6.04232	0.0139669	0.289617
ENSSTUG00000034479.1	protein YIPF4	18	30027223	30030042	119.095	0.296318	0.12015	6.04606	0.0139373	0.289617
ENSSTUG00000012772.1	glycine-rich RNA-binding protein 1-like	27	2584828	2585292	278.179	-0.570111	0.232455	6.04156	0.0139729	0.289617
ENSSTUG00000035110.1	F-box/LRR-repeat protein 2-like	34	24327284	24345541	11.729	1.04434	0.421853	6.04275	0.0139635	0.289617
ENSSTUG00000020525.1		38	26045154	26057449	81.1873	0.393664	0.159732	6.04536	0.0139429	0.289617
ENSSTUG00000027604.1	synapse-associated protein 1-like	CAAJIE010000864.1	18418	27147	169.813	0.536679	0.216784	6.04415	0.0139524	0.289617
ENSSTUG00000000191.1	uncharacterized LOC115193811	5	19963510	19964976	10.5156	-1.12464	0.460338	6.03208	0.0140481	0.289664
ENSSTUG00000038556.1	39S ribosomal protein L15, mitochondrial-like	6	27174728	27178928	148.989	-0.43712	0.178278	6.03318	0.0140394	0.289664
ENSSTUG00000051085.1	contactin-1a-like	7	50619015	50757132	63.291	0.572175	0.231177	6.0344	0.0140298	0.289664
ENSSTUG00000013541.1	tenascin-like	12	62674635	62752275	26.6039	0.598735	0.242784	6.03411	0.0140321	0.289664
ENSSTUG00000024980.1	macrophage colony-stimulating factor 1 receptor 1-like	12	84952550	84961152	17.4343	-0.693519	0.282668	6.03389	0.0140337	0.289664
ENSSTUG00000043089.1	glyoxylate reductase/hydroxypyruvate reductase-like	13	16350913	16364250	202.969	-0.591486	0.241302	6.03724	0.0140071	0.289664
ENSSTUG00000019485.1	bromodomain adjacent to zinc finger domain 2B	20	40935770	41024621	23.9846	0.714633	0.289642	6.0319	0.0140496	0.289664
ENSSTUG00000025237.1	epsin-3-like	1	77405836	77462641	75.5194	0.550142	0.222688	6.02949	0.0140688	0.289841
ENSSTUG00000014104.1	SLAM family member 5-like	4	18961163	18991034	39.5086	0.474364	0.192679	6.02049	0.0141407	0.290488
ENSSTUG00000027790.1	eukaryotic translation initiation factor 3 subunit M	12	37196224	37203367	1385.66	-0.456965	0.186677	6.01841	0.0141574	0.290488
ENSSTUG00000043954.1	A disintegrin and metalloproteinase with thrombospondin motifs 2-like	19	49617662	49685418	68.9183	0.600577	0.243239	6.01756	0.0141642	0.290488
ENSSTUG00000039961.1	GTP-binding protein Rit1-like	34	13413028	13423381	36.3452	-0.722265	0.294497	6.02251	0.0141246	0.290488
ENSSTUG00000050770.1	nuclear pore complex protein Nup133-like	38	12918606	12930776	23.1553	-0.590036	0.241418	6.01955	0.0141482	0.290488
ENSSTUG00000024671.1	haptoglobin-like	CAAJIE010000782.1	7579007	7581846	12690.7	-2.01894	0.806875	6.02005	0.0141443	0.290488
ENSSTUG00000045698.1	DENN domain-containing protein 3-like	34	33725086	33755614	33.3473	0.716523	0.290514	6.01485	0.014186	0.290717
ENSSTUG00000033940.1	C-C motif chemokine 25-like	22	14657108	14660327	1323.16	-1.17249	0.477121	6.01078	0.0142187	0.29095
ENSSTUG00000020364.1	nicotinate-nucleotide pyrophosphorylase [carboxylating]-like	38	14010717	14018286	715.374	-0.371592	0.151855	6.01114	0.0142158	0.29095
ENSSTUG00000011581.1	sorting and assembly machinery component 50 homolog A	4	63163717	63180536	67.1833	-0.466456	0.190669	6.00836	0.0142383	0.291132
ENSSTUG00000005936.1	protein FAM102A-like	9	13843147	13864982	4.61604	1.78477	0.721765	6.004	0.0142734	0.291632
ENSSTUG00000045412.1		2	15921455	15922600	5.50492	1.36844	0.555146	6.00115	0.0142965	0.291747
ENSSTUG00000003041.1	matrix metalloproteinase-14-like	5	50381984	50400255	367.246	0.57215	0.2318	5.99407	0.014354	0.291747
ENSSTUG00000006978.1	betaine--homocysteine S-methyltransferase 1	12	61501366	61506384	12.8461	-2.282	0.912053	5.99465	0.0143493	0.291747
ENSSTUG00000037072.1	ALG5 dolichyl-phosphate beta-glucosyltransferase	12	90307574	90326093	438.572	-0.708623	0.289953	5.99458	0.0143499	0.291747
ENSSTUG00000033983.1	probable G-protein coupled receptor	14	33928816	33930153	2.69397	-3.38204	1.35212	5.99996	0.0143062	0.291747
ENSSTUG00000003967.1	pyridoxal kinase-like	20	8858030	8884528	410.536	-0.536814	0.219691	5.99784	0.0143234	0.291747
ENSSTUG00000014780.1	O-sialoglycoprotein endopeptidase like 1	20	44169139	44176167	28.2469	-0.512296	0.209462	5.99896	0.0143143	0.291747
ENSSTUG00000017653.1		1	58828398	58830366	4.80227	-0.986707	0.405726	5.99023	0.0143853	0.292165
ENSSTUG00000010887.1	flap structure-specific endonuclease 1	2	7586349	7596380	82.2414	-0.564077	0.231146	5.98717	0.0144103	0.292215
ENSSTUG00000017930.1	CDK2-associated and cullin domain-containing protein 1-like	5	28573913	28583650	12.9593	-0.73386	0.302946	5.986	0.0144199	0.292215
ENSSTUG00000014801.1	ATP synthase F(0) complex subunit B1, mitochondrial-like	28	6106817	6114915	1103.22	-0.358346	0.146744	5.98847	0.0143997	0.292215
ENSSTUG00000021866.1	vitamin D 25-hydroxylase-like	29	20178090	20192614	324.894	-5.63529	1.95427	5.97902	0.014477	0.293035
ENSSTUG00000008073.1	bifunctional arginine demethylase and lysyl-hydroxylase JMJD6-like	32	21747039	21784079	255.167	-0.263856	0.10803	5.97843	0.0144819	0.293035
ENSSTUG00000045989.1	unconventional myosin-Ie-like	12	19256221	19314295	168.263	0.578063	0.234623	5.97259	0.0145299	0.293571
ENSSTUG00000046532.1	tubulin tyrosine ligase like 12	40	16274392	16303118	95.9052	-0.550724	0.225848	5.97315	0.0145253	0.293571
ENSSTUG00000011705.1	serine/threonine-protein kinase Chk2-like	9	8336428	8342281	14.0281	-0.858824	0.353119	5.97027	0.014549	0.29374
ENSSTUG00000022929.1	homeobox protein Mohawk-like	6	37733147	37761809	9.44492	-3.65624	1.3994	5.96706	0.0145756	0.294011
ENSSTUG00000019829.1	t-complex 11 like 2	8	44724014	44730306	178.869	0.495879	0.201844	5.96604	0.014584	0.294011
ENSSTUG00000013679.1	uncharacterized LOC115192853	4	63787453	63796839	18.8308	-0.603701	0.247274	5.9603	0.0146315	0.294585
ENSSTUG00000020324.1	tripartite motif-containing protein 35-like	9	16198907	16200503	3.5448	1.15417	0.482364	5.9527	0.0146948	0.294585
ENSSTUG00000007561.1	peripheral myelin protein 22-like	10	24898753	24905938	32.9127	0.545062	0.22261	5.95567	0.0146701	0.294585
ENSSTUG00000029399.1	glutamine--fructose-6-phosphate aminotransferase [isomerizing] 2-like	12	85543096	85566241	250.522	0.346694	0.141607	5.95488	0.0146766	0.294585
ENSSTUG00000017054.1	uncharacterized LOC115154355	19	32604673	32622624	139.245	-0.378824	0.155489	5.95853	0.0146463	0.294585
ENSSTUG00000009668.1	feline leukemia virus subgroup C receptor-related protein 2-like	25	28069241	28102205	6.44077	-1.78279	0.727123	5.95319	0.0146907	0.294585
ENSSTUG00000011788.1	28S ribosomal protein S23, mitochondrial-like	26	28714667	28718935	33.2982	-0.631467	0.259881	5.9509	0.0147098	0.294585
ENSSTUG00000004163.1	uncharacterized LOC115165440	28	10182076	10189194	3.18234	1.35283	0.560757	5.9542	0.0146823	0.294585
ENSSTUG00000027170.1	phosphorylase b kinase regulatory subunit alpha, liver isoform-like	CAAJIE010000944.1	136091	168597	515.502	-0.838913	0.344308	5.95175	0.0147027	0.294585
ENSSTUG00000002631.1	gastrula zinc finger protein XlCGF26.1-like	14	82721349	82724608	4.99066	-1.05719	0.436498	5.94716	0.014741	0.294993
ENSSTUG00000049904.1	metabolism of cobalamin associated C	22	25418738	25421005	42.9469	-0.610325	0.250755	5.9453	0.0147566	0.295088
ENSSTUG00000003390.1	acylphosphatase-2-like	18	41945209	42042952	5.23329	-1.57167	0.644305	5.94161	0.0147875	0.295491
ENSSTUG00000023828.1	phosphoglucomutase-like protein 5	9	32097987	32148203	42.244	0.426887	0.174917	5.93463	0.0148462	0.296228
ENSSTUG00000039330.1	tumor necrosis factor receptor superfamily member 6B-like	28	33710031	33711725	2.2808	-1.97273	0.823273	5.93504	0.0148427	0.296228
ENSSTUG00000025001.1	EEF1A lysine methyltransferase 4-like	21	41250950	41476330	8.31043	-1.46315	0.597534	5.93067	0.0148796	0.296644
ENSSTUG00000038370.1	cytochrome c oxidase assembly factor 1 homolog	21	26991952	26999823	27.1566	-0.594272	0.244442	5.92829	0.0148997	0.296644
ENSSTUG00000038451.1	beta-catenin-like protein 1	28	22971494	23015922	208.24	-0.433749	0.1785	5.92857	0.0148974	0.296644
ENSSTUG00000028963.1		1	53566361	53569918	5.34395	1.72403	0.692564	5.92079	0.0149633	0.296819
ENSSTUG00000009999.1	guanine nucleotide-binding protein subunit beta-2-like 1	13	20460587	20465814	5070.01	-0.428326	0.176362	5.92552	0.0149232	0.296819
ENSSTUG00000033645.1	60S ribosomal protein L10a-like	16	20353701	20356741	2733.26	-0.405604	0.167062	5.92062	0.0149647	0.296819
ENSSTUG00000019132.1		25	48836067	48843694	48.4066	-0.876184	0.36078	5.91948	0.0149744	0.296819
ENSSTUG00000037586.1	cysteine and histidine-rich protein 1-like	36	8796159	8806433	29.8676	0.707906	0.289505	5.9212	0.0149598	0.296819
ENSSTUG00000044289.1	ATP-binding cassette sub-family F member 1-like	36	22071071	22089884	667.031	-0.366865	0.151126	5.91827	0.0149847	0.296819
ENSSTUG00000046113.1	piggyBac transposable element-derived protein 4-like	CAAJIE010001031.1	35067	39700	25.9357	-0.960909	0.394999	5.9194	0.0149751	0.296819
ENSSTUG00000050244.1	stromal interaction molecule 2-like	5	37609842	37697984	56.0511	0.500494	0.204884	5.90091	0.0151331	0.297429
ENSSTUG00000016933.1	heat shock factor-binding protein 1-like	7	8762096	8765181	32.12	-0.790085	0.325021	5.91122	0.0150447	0.297429
ENSSTUG00000017299.1	suppressor of tumorigenicity 7 protein homolog	17	47441351	47515451	114.307	-0.36723	0.151349	5.90062	0.0151355	0.297429
ENSSTUG00000008679.1	exosome complex component RRP4-like	23	21117769	21120848	73.862	-0.473365	0.194954	5.91157	0.0150418	0.297429
ENSSTUG00000037325.1	TSC22 domain family protein 1-like	24	29240279	29300191	21.7629	0.713434	0.292053	5.90348	0.015111	0.297429
ENSSTUG00000049629.1	transcription factor 7-like 1-A	27	18802800	18849593	17.7117	0.617933	0.253359	5.90933	0.0150609	0.297429
ENSSTUG00000036830.1	nicotinamide nucleotide adenylyltransferase 1	28	26758437	26770341	128.421	-0.347077	0.143099	5.9044	0.0151031	0.297429
ENSSTUG00000047411.1	piezo-type mechanosensitive ion channel component 2-like	30	24533963	24562481	7.19983	-0.782216	0.323129	5.90257	0.0151188	0.297429
ENSSTUG00000040766.1	proteasome subunit alpha type-6-like	35	28536269	28539621	173.297	-0.459817	0.189615	5.9041	0.0151057	0.297429
ENSSTUG00000040335.1	pyridoxal kinase-like	39	21308715	21329610	8.08664	-0.849447	0.351392	5.90397	0.0151068	0.297429
ENSSTUG00000039541.1	transmembrane protein 179-like	CAAJIE010001290.1	11640	13653	52.2466	0.590716	0.241333	5.90773	0.0150746	0.297429
ENSSTUG00000005622.1	adrenodoxin-like	20	26052976	26082639	4.19446	-1.42698	0.589273	5.89668	0.0151694	0.29788
ENSSTUG00000000802.1	ATP-binding cassette sub-family G member 2-like	5	61821762	61853660	14.0268	-1.83648	0.750279	5.89518	0.0151824	0.29792
ENSSTUG00000008711.1	15-hydroxyprostaglandin dehydrogenase [NAD(+)]-like	7	31019916	31024803	1460.97	0.461486	0.188888	5.89288	0.0152023	0.298095
ENSSTUG00000008212.1	glycine dehydrogenase (decarboxylating), mitochondrial-like	9	12049636	12075831	1532.49	0.915244	0.370892	5.88945	0.0152319	0.298461
ENSSTUG00000013468.1	probable nuclear hormone receptor HR38	16	26725639	26732420	3.40782	1.6768	0.687437	5.88575	0.0152639	0.298517
ENSSTUG00000039703.1	filamin B	16	2765539	2862443	293.295	0.670013	0.273432	5.88533	0.0152675	0.298517
ENSSTUG00000015318.1	uncharacterized protein C9orf85 homolog	27	28015493	28031279	26.5176	-0.71332	0.294509	5.88737	0.0152498	0.298517
ENSSTUG00000013036.1	ATP synthase-coupling factor 6, mitochondrial-like	6	41012015	41018909	710.023	-0.461229	0.19064	5.8804	0.0153104	0.299139
ENSSTUG00000001627.1	tetraspanin-15-like	9	29564238	29588228	23.1841	-0.53795	0.222456	5.87556	0.0153525	0.299232
ENSSTUG00000007453.1	eyes absent homolog 2-like	14	52045111	52066709	63.2847	0.400536	0.165025	5.87507	0.0153568	0.299232
ENSSTUG00000007571.1	heterogeneous nuclear ribonucleoprotein C-like	21	35572328	35575782	443.143	-1.68866	0.688736	5.87498	0.0153576	0.299232
ENSSTUG00000014661.1	zinc finger protein 512B-like	31	5478545	5555486	2.03082	1.6265	0.695367	5.87481	0.015359	0.299232
ENSSTUG00000014671.1	guanine nucleotide-binding protein subunit beta-2-like 1	3	36632839	36636647	9807.13	-0.486152	0.201074	5.87287	0.015376	0.299269
ENSSTUG00000021425.1	formin-binding protein 1-like	12	57120288	57219440	21.588	0.678201	0.279337	5.87208	0.0153829	0.299269
ENSSTUG00000008259.1	rho GTPase-activating protein 33-like	3	61997306	62027744	25.8601	-0.637931	0.263878	5.87049	0.0153968	0.299325
ENSSTUG00000041516.1	neural-cadherin-like	37	20170681	20300976	2.87096	-2.94069	1.18674	5.86896	0.0154101	0.299371
ENSSTUG00000038724.1	mitochondrial ribosomal protein L14	2	44486606	44494214	66.7065	-0.493473	0.204324	5.85925	0.0154954	0.299395
ENSSTUG00000000108.1	ubiquinone biosynthesis O-methyltransferase, mitochondrial-like	3	43593545	43614743	99.6193	-0.407606	0.168842	5.85211	0.0155584	0.299395
ENSSTUG00000011261.1	serine protease HTRA3-like	5	56041071	56050099	4.12779	-2.1974	0.899577	5.85234	0.0155564	0.299395
ENSSTUG00000049277.1	proton myo-inositol cotransporter-like	7	48653109	48666686	61.0558	-0.525067	0.217347	5.86445	0.0154497	0.299395
ENSSTUG00000000966.1	40S ribosomal protein S3a	11	12246436	12250618	16153.7	-0.422526	0.175098	5.84961	0.0155805	0.299395
ENSSTUG00000014999.1	biogenesis of ribosomes BRX1	15	59368120	59376252	224.753	-0.758241	0.313668	5.86332	0.0154596	0.299395
ENSSTUG00000009572.1	mRNA turnover protein 4 homolog	16	37375931	37385107	367.608	-0.545522	0.226002	5.84887	0.0155871	0.299395
ENSSTUG00000021150.1	caveolin-1-like	17	47709666	47725560	52.5256	-1.06076	0.438258	5.85517	0.0155313	0.299395
ENSSTUG00000017636.1	proteasome assembly chaperone 1-like	19	26210424	26217926	119.964	-0.402841	0.166737	5.8625	0.0154668	0.299395
ENSSTUG00000010443.1	abhydrolase domain containing 4	21	36630866	36633696	70.2349	0.51125	0.210063	5.85836	0.0155032	0.299395
ENSSTUG00000003341.1	60S ribosomal protein L5-like	22	31760458	31765318	12782.6	-0.462469	0.191589	5.85377	0.0155437	0.299395
ENSSTUG00000013074.1	ribosomal protein L12	23	38397720	38400397	7904.31	-0.464219	0.19239	5.84917	0.0155844	0.299395
ENSSTUG00000041338.1	integral membrane protein GPR155-like	24	14971483	14985325	7.47009	-1.31943	0.547624	5.85541	0.0155292	0.299395
ENSSTUG00000035519.1	SEM1 26S proteasome complex subunit	34	30352953	30354725	86.4349	-0.488929	0.202301	5.8555	0.0155285	0.299395
ENSSTUG00000039635.1	plectin-like	37	30881490	31064647	26.807	-0.913536	0.3784	5.85062	0.0155715	0.299395
ENSSTUG00000030715.1		CAAJIE010000812.1	4790068	4797577	2.46716	-1.80863	0.752768	5.85457	0.0155367	0.299395
ENSSTUG00000039190.1	NudC domain containing 1	36	41568626	41608989	98.3879	-0.605466	0.251114	5.84574	0.0156148	0.299716
ENSSTUG00000025383.1	uncharacterized LOC115181726	CAAJIE010000194.1	231	18898	6.85642	1.23692	0.510905	5.84423	0.0156282	0.299762
ENSSTUG00000009985.1		9	47218759	47250111	38.3121	-0.544755	0.226286	5.84198	0.0156482	0.299935
ENSSTUG00000001284.1	interferon regulatory factor 4-like	4	35064080	35069486	4.37808	-1.53029	0.633368	5.838	0.0156837	0.299982
ENSSTUG00000021251.1	phenylalanine-4-hydroxylase-like	8	40511598	40544635	19573.9	0.301174	0.124166	5.83908	0.015674	0.299982
ENSSTUG00000002343.1	ITPR interacting domain containing 2	20	20824272	20885687	214.622	0.682455	0.279568	5.83808	0.0156829	0.299982
ENSSTUG00000038604.1	divergent protein kinase domain 1A-like	21	12435400	12442977	10.7033	-1.09751	0.457929	5.83476	0.0157126	0.300114
ENSSTUG00000016301.1	immediate early response gene 2 protein-like	32	27529821	27530396	8.42872	1.22487	0.499661	5.83583	0.015703	0.300114
ENSSTUG00000004665.1	chymotrypsin-like elastase family member 2A	14	38418343	38420662	8.94565	-2.91708	1.16149	5.83186	0.0157385	0.300397
ENSSTUG00000009880.1	ubiquitin carboxyl-terminal hydrolase 2-like	15	21431976	21480590	39.7678	0.613289	0.251553	5.82675	0.0157842	0.30106
ENSSTUG00000027613.1	ATP binding cassette subfamily C member 2	5	28842750	28906656	1759.01	0.401036	0.165316	5.82266	0.015821	0.30155
ENSSTUG00000031017.1	UPF0577 protein KIAA1324-like	17	31408561	31429478	47.6585	0.525343	0.216801	5.81833	0.01586	0.302027
ENSSTUG00000006395.1	exocyst complex component 7	18	54133639	54147926	147.215	0.335681	0.138653	5.81743	0.0158681	0.302027
ENSSTUG00000031675.1	cell growth regulator with EF hand domain protein 1-like	33	3013070	3020555	4.91697	-1.12632	0.469179	5.81615	0.0158796	0.302035
ENSSTUG00000014808.1	A-kinase anchor protein 13-like	7	11524274	11620221	305.983	0.604094	0.248274	5.8118	0.015919	0.302362
ENSSTUG00000024535.1	G-protein coupled receptor family C group 5 member C-like	10	38332083	38345580	131.363	0.384479	0.158752	5.81217	0.0159157	0.302362
ENSSTUG00000036854.1	bcl-2-related ovarian killer protein homolog A-like	21	11718666	11729484	2.99884	1.59097	0.667206	5.80967	0.0159383	0.302516
ENSSTUG00000002046.1	pleckstrin homology domain-containing family A member 5-like	8	35164256	35326167	60.8199	0.726624	0.298357	5.80823	0.0159513	0.302554
ENSSTUG00000035594.1	protein FAM49B	6	26672879	26706625	36.5155	-0.764129	0.317855	5.7976	0.0160481	0.303091
ENSSTUG00000002576.1	carcinoembryonic antigen-related cell adhesion molecule 5-like	14	80081883	80092406	42.9541	0.857785	0.351038	5.79904	0.016035	0.303091
ENSSTUG00000048361.1	vasorin-like	14	75270453	75301396	30.3475	0.89301	0.366694	5.80022	0.0160242	0.303091
ENSSTUG00000020097.1	methyltransferase like 1	16	27909336	27949278	92.7748	-0.607936	0.253195	5.79762	0.0160479	0.303091
ENSSTUG00000005303.1	ATP synthase F(0) complex subunit B1, mitochondrial-like	30	41024939	41034964	503.584	-0.363577	0.151301	5.79656	0.0160575	0.303091
ENSSTUG00000032961.1	mitochondrial ribosomal protein L9	36	28857584	28864754	44.6666	-0.533658	0.22209	5.79703	0.0160533	0.303091
ENSSTUG00000046816.1	motor neuron and pancreas homeobox protein 1-like	39	3216604	3221792	248.781	-0.708944	0.294897	5.79803	0.0160441	0.303091
ENSSTUG00000027782.1	myocilin-like	21	34681348	34685074	3.07909	2.21219	0.899409	5.79157	0.0161032	0.303324
ENSSTUG00000040223.1	platelet glycoprotein Ib beta chain-like	27	14074493	14081828	42.0657	0.612878	0.252641	5.79173	0.0161017	0.303324
ENSSTUG00000048214.1	DENN domain-containing protein 3-like	36	18241738	18283705	22.595	0.78689	0.325184	5.79301	0.01609	0.303324
ENSSTUG00000002221.1	Cbp/p300 interacting transactivator with Glu/Asp rich carboxy-terminal domain 2	1	27406283	27406990	6.58759	-1.71004	0.706095	5.78356	0.0161767	0.303413
ENSSTUG00000010153.1	AFG1 like ATPase	1	18859182	18889759	29.4027	-0.649443	0.27128	5.78556	0.0161584	0.303413
ENSSTUG00000027534.1	conserved oligomeric Golgi complex subunit 5-like	8	34784753	34888300	73.0331	-0.458944	0.19151	5.78374	0.0161751	0.303413
ENSSTUG00000008061.1	complexin-4-like	9	11985073	11987904	2.96687	-1.65829	0.691425	5.78257	0.0161859	0.303413
ENSSTUG00000015771.1	high affinity cGMP-specific 3',5'-cyclic phosphodiesterase 9A-like	13	47928780	47943454	2.64544	2.1354	0.879953	5.78285	0.0161833	0.303413
ENSSTUG00000046014.1	E3 ubiquitin-protein ligase RNF167-like	15	38593418	38599838	320.227	0.399706	0.165285	5.78586	0.0161556	0.303413
ENSSTUG00000031637.1	serine/threonine-protein kinase 35-like	30	3329901	3336673	7.48136	-0.871948	0.365022	5.78792	0.0161367	0.303413
ENSSTUG00000001407.1	procollagen C-endopeptidase enhancer 2-like	2	19817983	19830394	312.449	0.316449	0.131222	5.78094	0.0162009	0.303485
ENSSTUG00000016019.1	growth arrest-specific protein 7-like	10	19235608	19290286	9.17352	-0.907092	0.377159	5.77944	0.0162147	0.303535
ENSSTUG00000029672.1	VPS10 domain-containing receptor SorCS2-like	5	38185572	38527106	2.45084	1.39464	0.601422	5.77577	0.0162486	0.303545
ENSSTUG00000019449.1	40S ribosomal protein S13-like	12	24568509	24573274	5141.55	-0.451462	0.188282	5.77607	0.0162458	0.303545
ENSSTUG00000047203.1	myosin-11-like	14	72131400	72171762	517.121	0.775666	0.318603	5.77577	0.0162486	0.303545
ENSSTUG00000021437.1	probable E3 ubiquitin-protein ligase HECTD2	2	53577580	53608103	15.3955	-1.07993	0.448385	5.77121	0.0162908	0.30407
ENSSTUG00000006103.1	iron-sulfur cluster assembly 1 homolog, mitochondrial-like	9	46831735	46848300	9.0807	-0.713243	0.297824	5.77033	0.016299	0.30407
ENSSTUG00000025993.1	ubiquitin-like protein 4A-B	9	18970840	18974188	51.2924	-0.534748	0.223283	5.76556	0.0163433	0.304687
ENSSTUG00000001040.1	phosphoglucomutase 3	1	23663391	23673415	203.816	-0.648433	0.270712	5.76267	0.0163702	0.304981
ENSSTUG00000010670.1	immediate early response gene 2 protein-like	1	62842048	62842617	5.35742	1.28738	0.53262	5.76051	0.0163903	0.305056
ENSSTUG00000010060.1	complement C4-like	3	69125299	69152141	324.514	-1.60139	0.661131	5.75557	0.0164364	0.305056
ENSSTUG00000014572.1	protein NipSnap homolog 3A-like	3	27633386	27638610	479.698	-0.439093	0.183508	5.75179	0.0164719	0.305056
ENSSTUG00000040235.1	MICOS complex subunit MIC19-like	8	48105454	48209659	215.573	0.276515	0.114989	5.74788	0.0165086	0.305056
ENSSTUG00000035290.1	dimethylarginine dimethylaminohydrolase 1	22	38179206	38299174	204.55	0.494902	0.205149	5.75102	0.0164791	0.305056
ENSSTUG00000049382.1	polyadenylate-binding protein 4-like	25	32513028	32522213	240.549	-0.639607	0.267258	5.75011	0.0164876	0.305056
ENSSTUG00000049515.1	peptidylprolyl isomerase E	25	32522973	32527780	115.314	-0.487701	0.20362	5.75816	0.0164122	0.305056
ENSSTUG00000045337.1	40S ribosomal protein S25-like	26	24991946	24994282	11534.6	-0.412584	0.172349	5.75673	0.0164256	0.305056
ENSSTUG00000032299.1	protein LEG1 homolog	35	22882729	22887366	5432.73	-0.770748	0.321875	5.75115	0.0164778	0.305056
ENSSTUG00000022600.1	solute carrier family 35 member E3	CAAJIE010000479.1	66138	78039	79.2851	-0.515789	0.215627	5.75006	0.0164881	0.305056
ENSSTUG00000031540.1	hematopoietically-expressed homeobox protein hhex-like	CAAJIE010000556.1	334821	338179	385.792	0.483575	0.200149	5.75835	0.0164105	0.305056
ENSSTUG00000043647.1	leucine-rich repeat-containing protein 20-like	CAAJIE010001221.1	92136	97488	4.57594	-1.31518	0.554342	5.74888	0.0164992	0.305056
ENSSTUG00000002550.1	coiled-coil domain containing 25	1	27554368	27560138	143.165	-0.472401	0.197444	5.74608	0.0165255	0.305162
ENSSTUG00000000498.1	uncharacterized LOC115158936	2	58854774	58935632	33.3896	1.00894	0.41333	5.74052	0.0165779	0.305525
ENSSTUG00000045697.1	kinesin-like protein KIF21A	8	30994914	31037751	41.1585	-1.27036	0.529565	5.74058	0.0165773	0.305525
ENSSTUG00000021947.1	semaphorin-6D-like	36	31452148	31582032	26.6432	0.646743	0.268531	5.73924	0.01659	0.305525
ENSSTUG00000043388.1	obg-like ATPase 1	39	12964836	12974419	199.398	-0.352006	0.14719	5.74027	0.0165802	0.305525
ENSSTUG00000009744.1	PTB-containing, cubilin and LRP1-interacting protein-like	13	57730995	57768363	212.583	0.620239	0.256605	5.73659	0.016615	0.305779
ENSSTUG00000002895.1	spectrin beta chain, non-erythrocytic 1	18	41816077	41921422	496.714	0.362392	0.150657	5.73338	0.0166454	0.305925
ENSSTUG00000020791.1	zinc finger and SCAN domain-containing protein 2-like	38	28408716	28425420	266.429	0.321886	0.134014	5.73377	0.0166417	0.305925
ENSSTUG00000010154.1	serine/threonine-protein kinase D2-like	26	7210572	7270509	343.547	0.339016	0.141111	5.72878	0.0166891	0.306521
ENSSTUG00000013555.1	SRSF protein kinase 1-like	14	10195987	10261271	85.0479	-0.42644	0.178464	5.72637	0.016712	0.306736
ENSSTUG00000010324.1	dynein axonemal heavy chain 3	2	60149886	60201449	35.7503	0.704714	0.292304	5.72488	0.0167261	0.306789
ENSSTUG00000014745.1		1	7762313	7764850	78.4995	0.739864	0.306266	5.71993	0.0167734	0.307448
ENSSTUG00000005426.1	sorting nexin-6-like	16	29262032	29274318	9.70702	-1.70271	0.706086	5.71768	0.0167949	0.307466
ENSSTUG00000044375.1	tripartite motif-containing protein 16-like	CAAJIE010000956.1	24614	36683	112.433	0.579548	0.240527	5.71747	0.0167969	0.307466
ENSSTUG00000005247.1	microtubule-associated proteins 1A/1B light chain 3B	17	21898213	21910613	492.057	0.508165	0.211066	5.71168	0.0168524	0.308275
ENSSTUG00000026470.1	histidine-rich glycoprotein-like	22	45802335	45806737	131257	0.414575	0.172558	5.70705	0.0168969	0.308882
ENSSTUG00000013764.1	ring finger protein 40	2	60563758	60574998	57.0785	-0.47178	0.198121	5.69944	0.0169703	0.309978
ENSSTUG00000020773.1	60S ribosomal protein L27a-like	7	18950844	18953782	11424.9	-0.41244	0.173168	5.69848	0.0169796	0.309978
ENSSTUG00000044884.1		17	56232191	56300522	3.54292	-1.12965	0.475819	5.69526	0.0170108	0.310131
ENSSTUG00000037884.1	histone-lysine N-methyltransferase EHMT2-like	34	6365175	6386500	17.5762	-0.82827	0.346831	5.69589	0.0170047	0.310131
ENSSTUG00000020165.1	breakpoint cluster region protein-like	27	24427631	24471671	37.7125	0.635949	0.264469	5.69145	0.0170478	0.310598
ENSSTUG00000024197.1		13	81281641	81363732	22.9914	0.654775	0.273876	5.68776	0.0170836	0.310659
ENSSTUG00000004812.1	NDC1 transmembrane nucleoporin	21	50849097	50878742	80.816	-0.402845	0.169079	5.68861	0.0170754	0.310659
ENSSTUG00000048912.1	ubiquitin-conjugating enzyme E2 H	40	2681818	2718961	487.679	0.352345	0.147075	5.68759	0.0170853	0.310659
ENSSTUG00000043423.1	60S ribosomal protein L7a	12	49976362	49979940	15353.1	-0.40826	0.17162	5.68463	0.0171141	0.310923
ENSSTUG00000038651.1	prolyl 3-hydroxylase 3-like	37	29268665	29281940	17.1458	-1.01402	0.424791	5.68376	0.0171227	0.310923
ENSSTUG00000008893.1	stathmin-4-like	1	5567553	5591607	750.315	0.310115	0.129689	5.67713	0.0171875	0.311382
ENSSTUG00000028909.1	EMI domain-containing protein 1-like	9	22408023	22505150	103.307	0.807354	0.334439	5.6782	0.017177	0.311382
ENSSTUG00000005752.1		13	46415196	46415885	2.19038	-1.44908	0.616196	5.67999	0.0171595	0.311382
ENSSTUG00000013450.1	uncharacterized LOC115150423	16	26681981	26683558	13.788	-0.655377	0.275538	5.6765	0.0171936	0.311382
ENSSTUG00000001522.1		7	33164514	33165243	57.4403	0.480146	0.200916	5.67144	0.0172433	0.312073
ENSSTUG00000015353.1	serine/threonine-protein kinase SIK2-like	13	47310087	47379381	39.5991	0.714761	0.297812	5.66657	0.0172912	0.312319
ENSSTUG00000045841.1	G0/G1 switch protein 2-like	14	44106384	44106734	55.5392	1.81193	0.728217	5.66666	0.0172904	0.312319
ENSSTUG00000004772.1	sphingosine 1-phosphate receptor 1-like	32	20168252	20169454	6.54608	1.02657	0.431698	5.66712	0.0172858	0.312319
ENSSTUG00000034295.1	U2 small nuclear ribonucleoprotein B''-like	14	62164328	62170743	128.608	-0.379053	0.159513	5.66257	0.0173307	0.312618
ENSSTUG00000034845.1	V-type proton ATPase subunit d 1-like	21	11093049	11118200	7.62868	1.05284	0.441219	5.66286	0.0173278	0.312618
ENSSTUG00000017851.1	platelet endothelial cell adhesion molecule-like	1	57089822	57098534	60.034	0.410677	0.172215	5.64286	0.0175266	0.312844
ENSSTUG00000026025.1	UPF0472 protein C16orf72 homolog	1	78024737	78032449	96.279	0.376492	0.158025	5.65431	0.0174125	0.312844
ENSSTUG00000004616.1	ATP-binding cassette sub-family D member 3-like	2	21176383	21187883	178.503	-0.809115	0.341251	5.64168	0.0175384	0.312844
ENSSTUG00000000138.1	polyhomeotic-like protein 1	3	72726874	72734832	90.5863	0.358192	0.150593	5.65325	0.0174231	0.312844
ENSSTUG00000000157.1	probable E3 ubiquitin-protein ligase MID2	3	5614345	5879691	623.972	0.560644	0.233986	5.64676	0.0174876	0.312844
ENSSTUG00000000158.1	TBC1 domain family member 9-like	4	7069684	7098252	22.4975	0.848455	0.354039	5.64685	0.0174867	0.312844
ENSSTUG00000003169.1	E3 SUMO-protein ligase PIAS2-like	9	46482434	46507667	170.244	0.456874	0.191077	5.65016	0.0174538	0.312844
ENSSTUG00000034311.1	ubiquinol-cytochrome-c reductase complex assembly factor 3	12	78902650	78904934	196.847	-0.332594	0.140241	5.64331	0.0175221	0.312844
ENSSTUG00000004095.1	glia-derived nexin-like	13	74389118	74395326	9.53146	1.05398	0.439217	5.64307	0.0175245	0.312844
ENSSTUG00000039627.1	activating molecule in BECN1-regulated autophagy protein 1-like	17	53863901	53913818	244.498	1.00141	0.413964	5.64245	0.0175307	0.312844
ENSSTUG00000041922.1	rab-like protein 2A	17	34006001	34010545	23.493	-0.612387	0.258008	5.64335	0.0175217	0.312844
ENSSTUG00000022125.1	zinc finger protein 345-like	25	7422585	7434878	6.77243	-0.827327	0.349157	5.65566	0.0173991	0.312844
ENSSTUG00000038940.1	septin-2-like	27	14006846	14057155	69.7718	-0.459773	0.194006	5.65939	0.0173621	0.312844
ENSSTUG00000037646.1	trafficking protein particle complex 9	34	18321162	18602590	32.4245	-0.472739	0.200037	5.64322	0.0175229	0.312844
ENSSTUG00000032339.1	zinc transporter Slc39a7-like	36	32341762	32353520	257.289	-0.558385	0.235341	5.6568	0.0173878	0.312844
ENSSTUG00000041164.1	eukaryotic translation initiation factor 3 subunit E	37	31180699	31232002	569.29	-0.404578	0.170557	5.64983	0.0174571	0.312844
ENSSTUG00000022777.1		38	14926019	14926654	18.7426	2.16675	0.864818	5.65561	0.0173996	0.312844
ENSSTUG00000013755.1	protein phosphatase 1 regulatory subunit 3E-like	29	23421786	23423529	8.25893	1.11217	0.467929	5.64032	0.017552	0.312882
ENSSTUG00000037433.1	60S ribosomal protein L34	8	27950194	27962566	13247.6	-0.400954	0.169245	5.63782	0.017577	0.31292
ENSSTUG00000024661.1	receptor-type tyrosine-protein phosphatase S-like	21	38763286	38886254	5.07372	-1.31136	0.557124	5.63813	0.0175739	0.31292
ENSSTUG00000017418.1	cytokine receptor-like factor 3	1	80496803	80505023	26.5009	0.542556	0.2283	5.62475	0.0177086	0.313075
ENSSTUG00000005017.1	tartrate-resistant acid phosphatase type 5-like	2	21192762	21199465	184.27	-0.562542	0.237573	5.63277	0.0176278	0.313075
ENSSTUG00000000427.1	4F2 cell-surface antigen heavy chain-like	5	61631073	61640904	90.2092	0.784821	0.32684	5.62213	0.0177351	0.313075
ENSSTUG00000010225.1	thioredoxin-dependent peroxide reductase, mitochondrial-like	5	27754307	27764368	299.645	-0.456206	0.192808	5.62288	0.0177275	0.313075
ENSSTUG00000009064.1	60S ribosomal protein L28-like	7	31808292	31814023	6503.66	-0.399468	0.168806	5.62514	0.0177047	0.313075
ENSSTUG00000019492.1	C-type lectin domain family 18 member A-like	12	20720748	20738601	7.0294	1.03876	0.437221	5.62407	0.0177155	0.313075
ENSSTUG00000018420.1	proliferation-associated protein 2G4-like	14	32272986	32287341	158.645	-0.489941	0.206876	5.63253	0.0176302	0.313075
ENSSTUG00000002471.1		17	57523282	57529323	19.8051	-0.846546	0.356379	5.63087	0.0176468	0.313075
ENSSTUG00000011946.1	chromosome 21 C1orf35 homolog	21	32722148	32726245	107.095	0.355292	0.149303	5.62657	0.0176902	0.313075
ENSSTUG00000005448.1	cell surface glycoprotein MUC18-like	26	5369694	5420160	18.7115	0.66991	0.281551	5.62842	0.0176716	0.313075
ENSSTUG00000048530.1	DET1- and DDB1-associated protein 1-like	31	31862101	31868260	115.5	-0.361897	0.152811	5.62539	0.0177021	0.313075
ENSSTUG00000038261.1	histone-lysine N-methyltransferase NSD2-like	CAAJIE010000533.1	332278	386123	13.346	-1.0105	0.425613	5.62421	0.0177141	0.313075
ENSSTUG00000041739.1	cullin-4A-like	CAAJIE010000751.1	3480	17205	62.8386	0.426697	0.179302	5.63562	0.0175991	0.313075
ENSSTUG00000018896.1	talin rod domain-containing protein 1-like	12	35225655	35226719	11.4342	0.891822	0.375567	5.61849	0.017772	0.313097
ENSSTUG00000031014.1	C5a anaphylatoxin chemotactic receptor 1-like	13	68889166	68890221	2.42629	-1.60326	0.682352	5.61883	0.0177685	0.313097
ENSSTUG00000043801.1	pre-mRNA-splicing factor RBM22	19	49357655	49362322	10.289	0.7407	0.313233	5.61725	0.0177845	0.313097
ENSSTUG00000035986.1	beta-galactoside-binding lectin-like	32	28145297	28178258	9.39539	-1.27844	0.541118	5.61634	0.0177938	0.313097
ENSSTUG00000040468.1	mitochondrial import receptor subunit TOM40 homolog	37	11154586	11158235	186.372	-0.929293	0.392274	5.62026	0.017754	0.313097
ENSSTUG00000033194.1	DNA-binding death effector domain-containing protein 2-like	3	65915126	65927704	31.2261	0.660985	0.277651	5.61052	0.017853	0.313342
ENSSTUG00000007065.1	secretory carrier-associated membrane protein 1-like	12	61630518	61679388	83.8984	0.428337	0.180119	5.61342	0.0178235	0.313342
ENSSTUG00000007304.1	40S ribosomal protein SA	14	68329571	68333095	4939.48	-0.446926	0.189121	5.61043	0.0178539	0.313342
ENSSTUG00000050493.1	occludin-like	23	27796975	27806013	21.3233	0.623036	0.261777	5.60882	0.0178703	0.313342
ENSSTUG00000020421.1	1-phosphatidylinositol 4,5-bisphosphate phosphodiesterase beta-1-like	35	5001336	5214953	16.9617	-0.917576	0.389308	5.60874	0.0178711	0.313342
ENSSTUG00000050269.1	ankyrin repeat domain-containing protein 16-like	40	12948572	12953898	16.7934	-0.782318	0.330907	5.60727	0.0178861	0.313342
ENSSTUG00000049246.1		CAAJIE010000975.1	2686668	2848040	80.0188	-0.556173	0.235156	5.60707	0.0178882	0.313342
ENSSTUG00000050355.1	prolyl 3-hydroxylase OGFOD1-like	12	20092021	20103485	88.9033	-0.478311	0.202581	5.59849	0.0179759	0.314677
ENSSTUG00000016917.1	galactokinase 1	2	49848981	49860903	129.486	-0.739594	0.313332	5.59343	0.018028	0.315258
ENSSTUG00000033686.1	retinoic acid receptor gamma-A-like	28	13543922	13568358	9.66731	1.1319	0.473779	5.59301	0.0180322	0.315258
ENSSTUG00000031342.1	tubulin beta-4B chain-like	3	32660427	32661718	32.2605	-0.729766	0.309796	5.58674	0.018097	0.315812
ENSSTUG00000027300.1	39S ribosomal protein L47, mitochondrial-like	22	6298054	6300127	88.4743	-0.432968	0.183395	5.58781	0.0180859	0.315812
ENSSTUG00000045444.1	alkylglycerol monooxygenase	37	24787897	24832190	2746.67	0.650705	0.272476	5.58657	0.0180987	0.315812
ENSSTUG00000003714.1	small nuclear ribonucleoprotein E	16	35182789	35188095	62.3548	-0.694301	0.294165	5.58349	0.0181305	0.315963
ENSSTUG00000032461.1	vascular endothelial growth factor A-A-like	35	15752870	15772666	146.475	0.611245	0.256316	5.58424	0.0181228	0.315963
ENSSTUG00000045161.1	chymotrypsin B-like	40	1099622	1101141	29.0131	-2.63044	1.07415	5.57818	0.0181856	0.316721
ENSSTUG00000020250.1		2	36503189	36510721	3.37577	1.9686	0.823834	5.56206	0.0183538	0.317419
ENSSTUG00000010314.1	sodium bicarbonate transporter-like protein 11	3	17992301	18028135	5.9402	0.972033	0.415132	5.56598	0.0183127	0.317419
ENSSTUG00000024896.1	GMP reductase 2-like	8	19711611	19724495	44.4748	-0.438204	0.18604	5.56632	0.0183092	0.317419
ENSSTUG00000031900.1	rho GTPase-activating protein 6-like	8	25439416	25535559	179.096	1.11298	0.461586	5.56442	0.018329	0.317419
ENSSTUG00000010556.1	solute carrier family 23 member 1-like	15	11089141	11099359	725.957	0.827247	0.34549	5.57173	0.0182527	0.317419
ENSSTUG00000018603.1	malate dehydrogenase, cytoplasmic-like	18	3977696	3985810	164.636	-0.532487	0.226215	5.5689	0.0182823	0.317419
ENSSTUG00000007560.1	ATP synthase subunit O, mitochondrial-like	24	33093253	33099266	707.229	-0.47277	0.200731	5.57267	0.018243	0.317419
ENSSTUG00000013264.1	target of EGR1 protein 1-like	31	21599057	21603091	218.615	-0.257605	0.109333	5.56241	0.0183501	0.317419
ENSSTUG00000044493.1	WAS/WASL-interacting protein family member 2-like	32	10059826	10065278	34.298	0.46327	0.195776	5.56383	0.0183353	0.317419
ENSSTUG00000047842.1	exosome component 7	34	2981361	2990914	171.899	-0.445205	0.189	5.56709	0.0183012	0.317419
ENSSTUG00000022950.1		37	35145423	35147087	15.9742	0.665079	0.281187	5.56396	0.0183339	0.317419
ENSSTUG00000005891.1	thioredoxin-like	5	50769847	50774469	59.801	-1.29081	0.545301	5.55861	0.0183901	0.317844
ENSSTUG00000009747.1	band 4.1-like protein 5	20	12144804	12192653	314.18	0.685708	0.287907	5.55525	0.0184254	0.318252
ENSSTUG00000009869.1	uncharacterized LOC115170700	32	24487379	24494612	18.488	-0.585303	0.248669	5.55315	0.0184474	0.318431
ENSSTUG00000002979.1		17	58364142	58429824	5.72852	-0.943449	0.402033	5.54929	0.0184882	0.318531
ENSSTUG00000040334.1	protein Hikeshi-like	39	3038111	3046303	135.097	-0.459438	0.195238	5.55026	0.018478	0.318531
ENSSTUG00000051176.1	twinfilin-1-like	CAAJIE010000914.1	2726648	2739330	77.5184	-1.01648	0.431534	5.54991	0.0184816	0.318531
ENSSTUG00000028480.1	E3 ubiquitin-protein ligase MSL2-like	2	15312341	15318149	37.4453	0.424795	0.17977	5.5451	0.0185325	0.318606
ENSSTUG00000012867.1	protein kinase AMP-activated catalytic subunit alpha 2	4	44244736	44260343	5.25501	1.44086	0.604081	5.53805	0.0186073	0.318606
ENSSTUG00000016831.1	homeobox protein Meis1-like	5	818718	833820	19.7589	0.862388	0.362756	5.53644	0.0186244	0.318606
ENSSTUG00000000379.1	biogenesis of lysosomal organelles complex 1 subunit 5	6	19728427	19730974	37.7755	-0.679601	0.289487	5.53682	0.0186204	0.318606
ENSSTUG00000050197.1	tRNA (uracil-5-)-methyltransferase homolog A-like	9	27409631	27429390	72.3703	-0.74972	0.319219	5.54086	0.0185775	0.318606
ENSSTUG00000002096.1	eukaryotic translation initiation factor 2-alpha kinase 1-like	10	22803356	22834459	229.267	-0.540641	0.230102	5.54214	0.0185639	0.318606
ENSSTUG00000009077.1	nucleophosmin-like	12	76872458	76876381	275.826	-0.732899	0.311973	5.5384	0.0186036	0.318606
ENSSTUG00000047912.1	V-type proton ATPase catalytic subunit A-like	12	81579534	81584482	214.628	-0.371238	0.158099	5.53564	0.0186329	0.318606
ENSSTUG00000007893.1	cytosolic arginine sensor for mTORC1 subunit 2	15	20803948	20825037	26.3506	0.540285	0.228925	5.54372	0.0185471	0.318606
ENSSTUG00000015090.1	aminopeptidase like 1	16	27172099	27184430	402.33	-0.318098	0.135452	5.53867	0.0186008	0.318606
ENSSTUG00000036025.1	transcription factor BTF3	23	33833145	33836812	3108.73	-0.574691	0.244586	5.54543	0.018529	0.318606
ENSSTUG00000019730.1	CDGSH iron-sulfur domain-containing protein 3, mitochondrial-like	38	13746056	13748259	74.7814	-0.569545	0.242638	5.53565	0.0186328	0.318606
ENSSTUG00000004885.1	myocyte-specific enhancer factor 2C-like	12	59972658	60001148	23.2704	0.541476	0.229486	5.5333	0.0186579	0.318633
ENSSTUG00000026111.1	transcription initiation factor TFIID subunit 2	CAAJIE010000392.1	426966	480421	86.4818	-0.48162	0.205095	5.53383	0.0186522	0.318633
ENSSTUG00000025289.1	proteasome subunit alpha type-7	31	17554391	17573265	103.649	-0.417211	0.177871	5.531	0.0186824	0.318853
ENSSTUG00000027179.1	ras and EF-hand domain-containing protein-like	27	35506953	35530568	36.5572	1.17909	0.490275	5.52817	0.0187126	0.319169
ENSSTUG00000008225.1	protein arginine N-methyltransferase 5-like	31	10320427	10329090	252.659	-0.674974	0.287713	5.52576	0.0187385	0.31941
ENSSTUG00000045019.1	cullin-1-like	2	15830721	15842428	159.445	0.455299	0.192567	5.52441	0.0187529	0.319456
ENSSTUG00000012469.1	proproteinase E-like	4	43857160	43860006	4.52902	-3.60648	1.45422	5.52081	0.0187916	0.319915
ENSSTUG00000039992.1	rho-related GTP-binding protein RhoG-like	CAAJIE010000161.1	89	3184	77.7056	0.416374	0.176611	5.51961	0.0188044	0.319933
ENSSTUG00000028401.1		CAAJIE010001250.1	35586	40930	170.64	-0.623437	0.265984	5.51759	0.0188262	0.320104
ENSSTUG00000001651.1		1	61224911	61227268	11.9967	0.760619	0.323512	5.49502	0.0190707	0.320881
ENSSTUG00000019677.1	transmembrane protein 108-like	2	37897100	37976726	7.10726	1.29284	0.546803	5.50796	0.0189302	0.320881
ENSSTUG00000001733.1	bifunctional 3'-phosphoadenosine 5'-phosphosulfate synthase 1-like	4	5638113	5661054	36.0404	-0.750715	0.320566	5.50577	0.0189538	0.320881
ENSSTUG00000007892.1	inactive ubiquitin carboxyl-terminal hydrolase 54-like	5	21985736	22059531	2.84223	1.40493	0.603423	5.49341	0.0190883	0.320881
ENSSTUG00000015971.1	endoplasmic reticulum lectin 1-like	10	31439724	31451094	397.47	-0.422695	0.180692	5.49748	0.0190439	0.320881
ENSSTUG00000009856.1		12	77261421	77266824	3.16927	-1.99215	0.849383	5.50868	0.0189223	0.320881
ENSSTUG00000012600.1	cytochrome c oxidase subunit 5A, mitochondrial-like	12	16983156	16987959	758.034	-0.438546	0.187527	5.49396	0.0190822	0.320881
ENSSTUG00000037953.1		13	56628017	56630141	20.5222	-0.4838	0.206585	5.50659	0.0189449	0.320881
ENSSTUG00000026715.1	ras and Rab interactor 2-like	14	70482784	70526705	54.371	0.7161	0.30266	5.49383	0.0190837	0.320881
ENSSTUG00000030911.1	WW domain binding protein 1-like	14	70983608	70998479	140.709	0.467373	0.198081	5.50678	0.0189429	0.320881
ENSSTUG00000030452.1	glycine N-acyltransferase-like	18	55630347	55634976	128.519	-0.84158	0.359258	5.5015	0.0190002	0.320881
ENSSTUG00000044119.1	protein FAM102B-like	21	40639841	40671342	260.546	0.336541	0.143114	5.49863	0.0190314	0.320881
ENSSTUG00000012737.1	xaa-Pro dipeptidase-like	29	19006132	19017618	126.04	-0.637975	0.272495	5.50121	0.0190033	0.320881
ENSSTUG00000047765.1	interleukin-6 receptor subunit beta-like	32	32475090	32507130	26.8763	0.539224	0.230224	5.51124	0.0188946	0.320881
ENSSTUG00000020826.1	serine incorporator 1-like	35	21411583	21418074	714.298	0.33745	0.143282	5.50227	0.0189918	0.320881
ENSSTUG00000032446.1	39S ribosomal protein S18a, mitochondrial-like	35	15615325	15618307	66.7045	-0.615558	0.263223	5.49696	0.0190495	0.320881
ENSSTUG00000022681.1	protein FAM207A-like	39	19052580	19080470	64.982	-0.471355	0.201405	5.49754	0.0190432	0.320881
ENSSTUG00000026588.1		CAAJIE010000629.1	140839	153696	355.895	0.814787	0.342646	5.50083	0.0190074	0.320881
ENSSTUG00000023345.1		CAAJIE010000782.1	13891940	13901564	184.43	-1.10733	0.472025	5.49274	0.0190956	0.320881
ENSSTUG00000011441.1	uronyl 2-sulfotransferase-like	1	19619347	19732514	14.1665	0.724628	0.308139	5.48388	0.0191926	0.321404
ENSSTUG00000004891.1	flocculation protein FLO11-like	2	51286068	51289235	9.02879	-0.804693	0.344882	5.47445	0.0192964	0.321404
ENSSTUG00000001699.1	WW domain containing oxidoreductase	7	33314824	33616475	26.9403	-0.506905	0.216937	5.4768	0.0192705	0.321404
ENSSTUG00000021646.1	RNA exonuclease 4-like	12	57224014	57228800	68.7621	-0.473939	0.202761	5.48233	0.0192097	0.321404
ENSSTUG00000039634.1	protein phosphatase 1G-like	18	13512293	13518041	606.921	-0.414527	0.177456	5.47989	0.0192365	0.321404
ENSSTUG00000039064.1	NADH dehydrogenase [ubiquinone] 1 alpha subcomplex subunit 2-like	19	48854439	48855468	341.274	-0.461433	0.197505	5.48272	0.0192054	0.321404
ENSSTUG00000023243.1		20	759622	760709	2.4904	1.98471	0.847567	5.48257	0.019207	0.321404
ENSSTUG00000047724.1	potassium voltage-gated channel subfamily B member 2-like	21	26312258	26338458	2.30662	2.00017	0.848137	5.47552	0.0192846	0.321404
ENSSTUG00000046323.1	smoothelin-like	27	17163999	17257902	17.8516	0.684744	0.291783	5.47579	0.0192816	0.321404
ENSSTUG00000009598.1		30	14003030	14004052	90.2638	0.368408	0.157104	5.4806	0.0192287	0.321404
ENSSTUG00000010021.1	lysine-specific demethylase 5B-B-like	30	14265426	14301934	69.7166	0.475502	0.202229	5.48692	0.0191593	0.321404
ENSSTUG00000045234.1		32	37991722	37992432	13.6233	0.787812	0.335569	5.47452	0.0192957	0.321404
ENSSTUG00000023003.1	CD209 antigen-like protein E	33	24500083	24535333	6.35983	-0.908023	0.389798	5.47517	0.0192885	0.321404
ENSSTUG00000032052.1	serine protease 23-like	35	15441003	15442466	8.27735	-2.0476	0.862771	5.47478	0.0192928	0.321404
ENSSTUG00000025303.1	RPA-related protein RADX-like	CAAJIE010000552.1	209731	273183	44.9385	0.698875	0.29648	5.4738	0.0193036	0.321404
ENSSTUG00000043617.1	G-protein coupled receptor 22-like	7	52749619	52751958	2.93462	1.25832	0.5477	5.47228	0.0193204	0.321488
ENSSTUG00000004517.1	small glutamine-rich tetratricopeptide repeat-containing protein alpha-like	22	11231537	11236566	296.287	-0.354617	0.151923	5.47002	0.0193455	0.321708
ENSSTUG00000009373.1	stromelysin-3-like	23	37646500	37700406	95.8157	0.356473	0.152185	5.46885	0.0193583	0.321726
ENSSTUG00000044881.1	tectonic family member 3	2	70770255	70791026	34.2968	-0.534434	0.229054	5.46614	0.0193884	0.32203
ENSSTUG00000023601.1	nitric oxide synthase interacting protein	32	2710276	2714401	118.367	-0.316462	0.135636	5.4598	0.0194588	0.322806
ENSSTUG00000042454.1	rap guanine nucleotide exchange factor 5-like	CAAJIE010000610.1	158555	182176	2.43723	1.54111	0.671583	5.46028	0.0194535	0.322806
ENSSTUG00000023472.1	40S ribosomal protein S6	4	23032304	23037906	5528.73	-0.442066	0.189653	5.45834	0.0194751	0.32288
ENSSTUG00000010434.1	solute carrier family 38 member 9	23	41996839	42025831	255.079	0.471427	0.200655	5.45296	0.0195352	0.323679
ENSSTUG00000013811.1	ribosomal protein L21	2	14094983	14098556	6134.48	-0.418874	0.179816	5.45114	0.0195555	0.323819
ENSSTUG00000001554.1	nucleolysin TIA-1-like	9	29316518	29325646	69.0859	-0.55085	0.236769	5.44691	0.019603	0.324407
ENSSTUG00000028350.1	sex comb on midleg-like protein 2	CAAJIE010000944.1	329499	388931	101.926	-0.500294	0.214989	5.44478	0.0196269	0.324606
ENSSTUG00000001213.1	gamma-aminobutyric acid receptor-associated protein-like 2	12	43501240	43514250	211.072	0.359913	0.153642	5.44118	0.0196674	0.325079
ENSSTUG00000047130.1	gamma-interferon-inducible lysosomal thiol reductase-like	31	31252008	31257385	60.5667	-0.975717	0.418015	5.43768	0.0197069	0.325534
ENSSTUG00000013947.1	SLAM family member 5-like	4	18149208	18396703	56.5406	0.576243	0.245486	5.43288	0.0197611	0.326074
ENSSTUG00000022453.1	mevalonate kinase-like	27	29813438	29823574	21.7309	-1.43814	0.615121	5.43145	0.0197773	0.326074
ENSSTUG00000034649.1	small G protein signaling modulator 3	32	28090702	28124244	7.03801	-1.0622	0.458059	5.43055	0.0197875	0.326074
ENSSTUG00000034854.1	Tax1 binding protein 1	CAAJIE010000833.1	3317490	3402732	646.486	0.386712	0.165115	5.43187	0.0197725	0.326074
ENSSTUG00000037951.1	NACHT, LRR and PYD domains-containing protein 3-like	21	43095099	43113993	65.2974	-0.50731	0.218574	5.4293	0.0198017	0.326111
ENSSTUG00000009062.1	troponin I, fast skeletal muscle-like	7	15319367	15367004	72.2488	0.516156	0.220562	5.42476	0.0198532	0.326432
ENSSTUG00000019578.1	sideroflexin-1-like	13	34827714	34852378	33.8566	-0.877812	0.377977	5.42442	0.0198571	0.326432
ENSSTUG00000021411.1		36	26207969	26557753	26.5125	-0.516751	0.222417	5.42489	0.0198517	0.326432
ENSSTUG00000012476.1		18	25993975	25997398	15.6254	0.560603	0.242221	5.4229	0.0198743	0.326518
ENSSTUG00000050498.1		23	27820132	27822741	131.776	0.999012	0.421647	5.41994	0.0199081	0.326679
ENSSTUG00000029946.1	T-complex protein 1 subunit beta	CAAJIE010001129.1	1606735	1615720	685.953	-0.786309	0.338234	5.42038	0.0199031	0.326679
ENSSTUG00000027875.1	B-cell receptor-associated protein 29-like	8	34888649	34929374	102.116	-0.449614	0.193556	5.41441	0.0199712	0.327473
ENSSTUG00000018464.1	gastrula zinc finger protein XlCGF17.1-like	38	31287249	31331125	4.67793	-0.983493	0.424663	5.41343	0.0199824	0.327473
ENSSTUG00000026589.1	5-azacytidine-induced protein 2-like	CAAJIE010000863.1	2673260	2697965	171.595	0.229424	0.0985096	5.41255	0.0199925	0.327473
ENSSTUG00000004182.1	probable phosphatase phospho1	1	46970498	46971334	17.7518	-1.20889	0.520007	5.41034	0.0200178	0.327565
ENSSTUG00000014294.1	methylosome protein 50-like	14	31474234	31479247	92.6122	-0.752899	0.324239	5.40997	0.0200221	0.327565
ENSSTUG00000023521.1	ADP-ribosyl cyclase/cyclic ADP-ribose hydrolase 1-like	6	24819828	24843840	24.4914	-0.576542	0.248766	5.40656	0.0200612	0.328007
ENSSTUG00000000623.1	SUN domain-containing protein 1-like	1	68534717	68578708	158.554	0.568531	0.242636	5.40209	0.0201126	0.328239
ENSSTUG00000012638.1	interleukin-8-like	1	55998740	56011789	2.75684	-1.75915	0.760506	5.39342	0.0202128	0.328239
ENSSTUG00000046577.1		2	16514544	16516412	10.5743	1.01618	0.434036	5.39796	0.0201603	0.328239
ENSSTUG00000004319.1	cytochrome b-c1 complex subunit 8-like	3	7738270	7741728	233.683	-0.494628	0.213541	5.38928	0.0202608	0.328239
ENSSTUG00000009464.1	MICOS complex subunit MIC13-like	4	54967684	54969491	189.19	-0.745012	0.321727	5.38198	0.0203457	0.328239
ENSSTUG00000016236.1	alpha-1D adrenergic receptor-like	4	19464896	19497409	2.58668	-2.01498	0.867935	5.38458	0.0203155	0.328239
ENSSTUG00000043805.1	pre-mRNA-processing factor 19-like	4	14537103	14545410	3.76735	-1.51148	0.654579	5.40016	0.0201349	0.328239
ENSSTUG00000025192.1		5	65348186	65520870	38.3512	-0.889861	0.384013	5.38295	0.0203345	0.328239
ENSSTUG00000040810.1	microcephalin-like	10	34322582	34328699	4.76326	0.880754	0.384275	5.37935	0.0203765	0.328239
ENSSTUG00000024507.1	ETS-related transcription factor Elf-1-like	13	2916170	2980272	50.3738	0.447163	0.192515	5.38617	0.020297	0.328239
ENSSTUG00000014190.1		14	84473960	84484375	15.3325	0.55612	0.241225	5.39012	0.0202511	0.328239
ENSSTUG00000008273.1	zinc finger CCHC domain-containing protein 24-like	18	43414876	43479586	4.63776	0.976999	0.42341	5.38789	0.020277	0.328239
ENSSTUG00000051166.1	serine protease 27-like	18	53376996	53381506	4.37342	1.4463	0.619215	5.38182	0.0203476	0.328239
ENSSTUG00000002140.1	NCCRP1, F-box associated domain containing	19	20314960	20322464	117.61	-0.947305	0.407699	5.40044	0.0201317	0.328239
ENSSTUG00000047098.1	uncharacterized LOC115154956	19	52436164	52438464	58.7616	-1.30611	0.561519	5.38306	0.0203332	0.328239
ENSSTUG00000047496.1	sulfhydryl oxidase 1-like	22	23404943	23429491	5040.61	0.47637	0.203989	5.38004	0.0203684	0.328239
ENSSTUG00000029278.1	ankyrin repeat and LEM domain-containing protein 2-like	27	11936962	11950990	102.682	0.568742	0.243148	5.38928	0.0202609	0.328239
ENSSTUG00000050092.1	thrombospondin-4-B-like	27	14751875	14764709	38.2958	-1.11261	0.479623	5.38443	0.0203172	0.328239
ENSSTUG00000006492.1		31	9828788	9835262	64.6923	-0.431478	0.186265	5.3969	0.0201725	0.328239
ENSSTUG00000007982.1	NOP9 nucleolar protein	31	9946890	9951364	72.626	-0.43465	0.187446	5.39042	0.0202476	0.328239
ENSSTUG00000036966.1	cytosolic 5'-nucleotidase 3-like	32	12226550	12231422	23.8365	-0.643336	0.27767	5.38071	0.0203606	0.328239
ENSSTUG00000042566.1	dihydrouridine synthase 3 like	34	15288297	15310621	86.8716	-0.324785	0.140113	5.38909	0.0202631	0.328239
ENSSTUG00000033801.1	5'-3' exoribonuclease 2-like	35	26818528	26869437	204.681	-0.476939	0.205858	5.38905	0.0202635	0.328239
ENSSTUG00000022948.1	signal-induced proliferation-associated 1-like protein 2	38	21112158	21189497	51.8934	0.549298	0.235973	5.38109	0.0203562	0.328239
ENSSTUG00000047010.1	5-demethoxyubiquinone hydroxylase, mitochondrial-like	38	7203944	7206840	18.0561	-0.640541	0.277048	5.38879	0.0202665	0.328239
ENSSTUG00000031547.1	translocon-associated protein subunit beta	36	28395270	28399127	2263.24	-0.400994	0.173315	5.37659	0.0204088	0.328565
ENSSTUG00000023413.1	SAM and SH3 domain-containing protein 1-like	35	1557637	1666214	9.45915	0.860659	0.373134	5.374	0.0204391	0.328859
ENSSTUG00000022662.1	coiled-coil-helix-coiled-coil-helix domain containing 7	6	23803008	23806637	75.1344	-0.429736	0.185814	5.3703	0.0204824	0.329168
ENSSTUG00000034264.1	adapter protein CIKS-like	22	52112650	52191557	49.4335	0.658554	0.281721	5.37039	0.0204814	0.329168
ENSSTUG00000017252.1	bifunctional epoxide hydrolase 2-like	33	38149578	38215648	728.524	0.643639	0.275186	5.3616	0.0205849	0.330619
ENSSTUG00000003600.1	39S ribosomal protein L52, mitochondrial-like	5	50421349	50428844	38.1862	-0.646731	0.279965	5.3511	0.0207092	0.331442
ENSSTUG00000005653.1	furin-like	7	36994023	37179688	67.6083	0.50967	0.219117	5.34821	0.0207436	0.331442
ENSSTUG00000016735.1	elastase-1-like	14	7376761	7391946	20.4928	-2.71724	1.13121	5.34702	0.0207577	0.331442
ENSSTUG00000007503.1	cAMP-specific 3',5'-cyclic phosphodiesterase 4D-like	22	12410928	12563906	16.5012	0.910291	0.391442	5.34742	0.0207529	0.331442
ENSSTUG00000020512.1	SID1 transmembrane family member 2-like	26	12822567	12848538	207.518	0.742928	0.317495	5.34769	0.0207497	0.331442
ENSSTUG00000035996.1		29	25229477	25236703	19.0563	0.483936	0.208981	5.35459	0.0206678	0.331442
ENSSTUG00000024995.1	glomulin-like	31	32534085	32541901	149.462	-0.285773	0.12369	5.35307	0.0206858	0.331442
ENSSTUG00000029311.1	macrophage mannose receptor 1-like	31	43416284	43498003	4.96141	-3.53958	1.45241	5.34749	0.0207521	0.331442
ENSSTUG00000022674.1	glycylpeptide N-tetradecanoyltransferase 1-like	32	11159601	11174000	141.526	-0.35561	0.153995	5.35189	0.0206998	0.331442
ENSSTUG00000045409.1	meiosis/spermiogenesis associated 1	CAAJIE010001108.1	2234902	2236828	3.70136	-1.27798	0.555349	5.35517	0.0206609	0.331442
ENSSTUG00000000742.1	NADH dehydrogenase [ubiquinone] 1 alpha subcomplex subunit 3-like	3	74096919	74098476	562.615	-0.387888	0.168315	5.33253	0.020931	0.331584
ENSSTUG00000005954.1	pre-mRNA 3'-end-processing factor FIP1-like	4	42716164	42759808	15.522	-0.969529	0.419891	5.34276	0.0208085	0.331584
ENSSTUG00000013276.1	discoidin domain-containing receptor 2-like	4	41766735	41787244	109.571	0.451859	0.194591	5.33268	0.0209292	0.331584
ENSSTUG00000013098.1	notchless homolog 1	6	23237359	23257322	120.771	-0.619637	0.268867	5.33468	0.0209051	0.331584
ENSSTUG00000040857.1	ubiquitin-conjugating enzyme E2 H	8	49037082	49069882	293.309	0.366411	0.157997	5.33184	0.0209393	0.331584
ENSSTUG00000009525.1	prostaglandin G/H synthase 1-like	9	12468755	12486526	15.2665	-0.998008	0.432548	5.32886	0.0209751	0.331584
ENSSTUG00000002292.1	NHP2-like protein 1	10	22940871	22947444	449.409	-0.461129	0.200122	5.32864	0.0209777	0.331584
ENSSTUG00000036282.1	elongation factor 1-gamma-like	13	38166625	38185131	4016.46	-0.476293	0.206826	5.32747	0.0209918	0.331584
ENSSTUG00000002492.1		22	25842264	25844529	135.331	0.536559	0.230799	5.33252	0.0209311	0.331584
ENSSTUG00000012102.1	multifunctional protein ADE2-like	22	29056921	29066451	846.81	-0.341018	0.147858	5.34014	0.0208397	0.331584
ENSSTUG00000046781.1	PDZ and LIM domain protein 5-like	23	12482311	12558487	134.872	0.656474	0.28182	5.3299	0.0209626	0.331584
ENSSTUG00000021170.1	arfaptin-2-like	26	18491080	18502739	57.0997	0.406479	0.175696	5.32597	0.0210099	0.331584
ENSSTUG00000003291.1	SPRY domain-containing protein 4-like	28	39167688	39173219	16.5317	-1.21853	0.527375	5.32638	0.021005	0.331584
ENSSTUG00000008709.1	zinc phosphodiesterase ELAC protein 2-like	32	23002316	23011138	42.4499	-0.437066	0.18953	5.34362	0.0207983	0.331584
ENSSTUG00000033803.1	trinucleotide repeat-containing gene 6B protein-like	32	18046927	18070750	174.442	0.288671	0.12468	5.33421	0.0209108	0.331584
ENSSTUG00000019771.1	CREB-regulated transcription coactivator 2-like	36	30851255	30864242	32.3685	0.476742	0.205635	5.33483	0.0209034	0.331584
ENSSTUG00000017623.1	kin of IRRE-like protein 3	37	12612310	12659262	25.6653	1.07812	0.458724	5.33827	0.0208622	0.331584
ENSSTUG00000031590.1		39	10531748	10650749	15.7736	-0.702431	0.304622	5.33931	0.0208498	0.331584
ENSSTUG00000021435.1		CAAJIE010000468.1	60561	78179	49.977	-1.01605	0.440589	5.32981	0.0209637	0.331584
ENSSTUG00000046054.1	CD9 antigen-like	CAAJIE010001108.1	2370314	2405144	171.981	-0.739478	0.320262	5.34506	0.0207811	0.331584
ENSSTUG00000001595.1	vesicle-associated membrane protein 5-like	9	29387524	29394075	82.5793	0.470322	0.202576	5.32303	0.0210454	0.331952
ENSSTUG00000041525.1	motile sperm domain containing 1	13	26596336	26601508	219.274	0.423888	0.182692	5.32183	0.0210599	0.331988
ENSSTUG00000007367.1	40S ribosomal protein S3a	4	8925864	8939750	7401.72	-0.436612	0.189771	5.31774	0.0211093	0.332576
ENSSTUG00000020272.1	roundabout homolog 1-like	15	44803857	45043703	13.7021	-0.906563	0.394383	5.31407	0.0211539	0.333084
ENSSTUG00000016630.1	apoptosis-stimulating of p53 protein 2-like	38	19514091	19551427	2.6736	-1.36815	0.599996	5.31307	0.021166	0.333084
ENSSTUG00000012088.1	integrin alpha-M-like	2	71644880	71704026	14.5177	-1.03788	0.451006	5.30818	0.0212256	0.333783
ENSSTUG00000016036.1	amyloid-beta A4 precursor protein-binding family B member 1-like	19	40829250	40842819	26.6204	-0.799154	0.347773	5.30741	0.0212349	0.333783
ENSSTUG00000017093.1	rhotekin-like	9	3122054	3251028	108.583	0.405811	0.175727	5.29719	0.0213598	0.334222
ENSSTUG00000031412.1	ectonucleotide pyrophosphatase/phosphodiesterase 6	13	25726464	25743415	663.988	-0.613013	0.266822	5.30153	0.0213067	0.334222
ENSSTUG00000012751.1		14	53930705	53940534	5.40105	1.26211	0.546302	5.30082	0.0213154	0.334222
ENSSTUG00000016732.1		14	20134748	20140350	22.1847	2.91944	1.16285	5.29785	0.0213517	0.334222
ENSSTUG00000043895.1	transmembrane protein 263-like	14	43777016	43779671	9.90547	-1.19481	0.519144	5.30129	0.0213097	0.334222
ENSSTUG00000019892.1	60S ribosomal protein L32	30	30010040	30013560	2593.75	-0.437114	0.190353	5.29737	0.0213577	0.334222
ENSSTUG00000049329.1	zinc finger and BTB domain-containing protein 39-like	30	9939916	9945312	21.6791	-0.429269	0.18672	5.29678	0.0213649	0.334222
ENSSTUG00000040453.1	BCL3 transcription coactivator	37	11134385	11156014	56.3248	-0.863935	0.375879	5.2961	0.0213732	0.334222
ENSSTUG00000043358.1	NLR family CARD domain-containing protein 3-like	CAAJIE010000782.1	12565953	12650082	188.371	-0.657485	0.286272	5.29636	0.02137	0.334222
ENSSTUG00000029403.1		2	68742178	68750665	5.50057	1.18943	0.515456	5.28993	0.0214491	0.334536
ENSSTUG00000031388.1	zinc finger CCHC-type containing 4	5	38751892	38760086	149.293	-0.549166	0.239216	5.28947	0.0214547	0.334536
ENSSTUG00000031897.1	liprin-beta-1-like	8	41656468	41690867	882.634	0.516302	0.222807	5.29076	0.0214389	0.334536
ENSSTUG00000032008.1	solute carrier organic anion transporter family member 2B1-like	15	37673062	37694323	212.407	-0.642727	0.280074	5.29129	0.0214324	0.334536
ENSSTUG00000018350.1		26	32266290	32267383	24.2074	0.772638	0.334111	5.29013	0.0214467	0.334536
ENSSTUG00000002630.1	fasciculation and elongation protein zeta-2-like	1	24069744	24087457	45.1504	0.415408	0.180311	5.28797	0.0214733	0.334634
ENSSTUG00000035182.1	ankyrin repeat domain 13A	9	9041510	9050298	55.8902	0.532401	0.230887	5.28455	0.0215154	0.335099
ENSSTUG00000011357.1	septin-9-like	1	67569038	67702956	57.6043	0.573107	0.247618	5.2821	0.0215457	0.33538
ENSSTUG00000015832.1	matrix metalloproteinase-9-like	28	7109748	7118642	167.633	0.88833	0.380898	5.27505	0.0216332	0.336549
ENSSTUG00000038342.1	chymotrypsin-like elastase family member 2A	28	33135510	33138949	47.9205	-2.3268	0.985954	5.27323	0.0216557	0.336607
ENSSTUG00000047573.1	extended synaptotagmin-1-like	30	8982707	9007285	139.282	-1.07471	0.467753	5.27224	0.0216682	0.336607
ENSSTUG00000047880.1	deoxyhypusine synthase-like	32	32548607	32559482	104.192	-0.501614	0.219049	5.27177	0.021674	0.336607
ENSSTUG00000018793.1	cysteine protease ATG4B-like	22	48422209	48432931	115.436	0.361562	0.156979	5.27067	0.0216877	0.336628
ENSSTUG00000000102.1		3	9999225	10078112	80.2204	1.0432	0.446304	5.265	0.0217584	0.337154
ENSSTUG00000001355.1	endothelin receptor type B-like	4	8307033	8323286	124.413	0.412108	0.178644	5.26399	0.021771	0.337154
ENSSTUG00000018438.1	SH3 and SYLF domain containing 1	33	38348439	38389403	12.5754	-0.75029	0.327074	5.26692	0.0217345	0.337154
ENSSTUG00000045534.1	2-hydroxyacylsphingosine 1-beta-galactosyltransferase-like	CAAJIE010000592.1	66493	134674	44.1813	0.832762	0.358491	5.26422	0.0217682	0.337154
ENSSTUG00000004873.1		7	56468346	56469971	80.0558	0.756425	0.325946	5.25931	0.0218296	0.337295
ENSSTUG00000027526.1	complement C8 alpha chain	21	34310923	34317007	19793.2	0.333402	0.144717	5.26212	0.0217944	0.337295
ENSSTUG00000013626.1	synaptosomal-associated protein 25-like	26	10216971	10226329	3.39716	-1.18339	0.519873	5.25989	0.0218224	0.337295
ENSSTUG00000031821.1	cAMP-responsive element modulator-like	31	25559833	25569295	160.663	0.73354	0.316154	5.26086	0.0218103	0.337295
ENSSTUG00000013745.1	fatty acid binding protein 7	1	29553744	29555598	5.56867	-1.21791	0.533686	5.22235	0.0222984	0.337407
ENSSTUG00000047517.1	transmembrane protein 244-like	3	71768670	71773819	41970.6	-1.06667	0.465984	5.22904	0.0222127	0.337407
ENSSTUG00000022690.1	isoaspartyl peptidase/L-asparaginase-like	5	18061550	18082855	4.36728	-1.46666	0.640004	5.24072	0.0220642	0.337407
ENSSTUG00000030221.1	armadillo repeat containing 3	6	12529622	12594913	35196.7	-1.27633	0.555189	5.24484	0.022012	0.337407
ENSSTUG00000014764.1	uncharacterized LOC115197085	7	19668076	19690439	152.055	0.590258	0.255801	5.22863	0.022218	0.337407
ENSSTUG00000040948.1	kelch domain-containing protein 10	8	49093603	49107060	89.3204	0.341083	0.148451	5.25507	0.0218829	0.337407
ENSSTUG00000001944.1	brefeldin A-inhibited guanine nucleotide-exchange protein 3-like	10	27397582	27442302	10.3504	0.629021	0.276517	5.22695	0.0222395	0.337407
ENSSTUG00000049131.1	butyrophilin subfamily 1 member A1-like	10	18441507	18457582	6.87561	0.86341	0.37638	5.22813	0.0222244	0.337407
ENSSTUG00000007209.1	cysteine--tRNA ligase, cytoplasmic-like	12	45143502	45173420	117.607	-0.852648	0.372991	5.2449	0.0220112	0.337407
ENSSTUG00000035861.1	PH and SEC7 domain-containing protein 2-like	13	27345824	27396571	20.2048	0.562528	0.245019	5.23165	0.0221795	0.337407
ENSSTUG00000018255.1		14	11323830	11328682	146.587	-0.688382	0.301705	5.22289	0.0222915	0.337407
ENSSTUG00000006726.1		15	5329592	5498130	2.07711	-1.56825	0.695035	5.23893	0.0220868	0.337407
ENSSTUG00000015474.1	syntrophin beta 2	17	22882910	22891266	270.944	0.618859	0.267672	5.24918	0.0219571	0.337407
ENSSTUG00000050028.1	glutathione S-transferase A2-like	18	49282840	49285342	797.005	-0.381876	0.167479	5.22173	0.0223063	0.337407
ENSSTUG00000003023.1	H/ACA ribonucleoprotein complex subunit 2-like protein	19	8603628	8606719	251.625	-0.61851	0.270553	5.24821	0.0219693	0.337407
ENSSTUG00000006881.1		20	34537012	34561196	25.7057	-1.12349	0.491118	5.23916	0.0220839	0.337407
ENSSTUG00000012021.1	MOB-like protein phocein	20	13734316	13738029	634.369	-0.718682	0.314463	5.24111	0.0220592	0.337407
ENSSTUG00000050133.1	GDP-fucose protein O-fucosyltransferase 2-like	20	17544694	17553543	2.54431	-1.54241	0.678596	5.25379	0.021899	0.337407
ENSSTUG00000032423.1	eukaryotic translation initiation factor 3 subunit F-like	21	42736170	42739248	1475.7	-0.43592	0.190704	5.24899	0.0219595	0.337407
ENSSTUG00000010497.1	amyloid-beta A4 precursor protein-binding family A member 3-like	22	12869207	12877011	18.7722	-0.889134	0.389571	5.23187	0.0221767	0.337407
ENSSTUG00000013271.1	hydroxymethylglutaryl-CoA synthase, cytoplasmic-like	23	42273382	42285718	643.666	-1.70137	0.735305	5.2302	0.022198	0.337407
ENSSTUG00000017124.1	tyrosine-protein kinase receptor Tie-2-like	23	48723174	48798799	46.5307	0.476299	0.207487	5.2223	0.022299	0.337407
ENSSTUG00000036943.1	dentin sialophosphoprotein-like	23	10318552	10323752	24.4851	-0.705563	0.310394	5.22291	0.0222913	0.337407
ENSSTUG00000044715.1		23	34998220	35000293	65.3297	0.388554	0.169249	5.23436	0.0221449	0.337407
ENSSTUG00000050876.1	growth factor receptor bound protein 14	24	13436390	13488336	48.9192	-0.408961	0.178744	5.25459	0.021889	0.337407
ENSSTUG00000008513.1	long-chain-fatty-acid--CoA ligase ACSBG2-like	27	26821242	26830294	530.527	0.847192	0.36486	5.2357	0.0221279	0.337407
ENSSTUG00000040415.1	UDP-glucuronosyltransferase 2A1-like	29	29107370	29108968	36.9947	1.4007	0.59418	5.25357	0.0219018	0.337407
ENSSTUG00000044619.1	glutamate-rich protein 6-like	31	30346699	30357959	73.573	1.02115	0.437694	5.24934	0.021955	0.337407
ENSSTUG00000050333.1	ubiquitin-conjugating enzyme E2 variant 2	31	14626563	14638044	61.9035	-0.572013	0.250225	5.24188	0.0220494	0.337407
ENSSTUG00000050033.1	ELM2 and SANT domain-containing protein 1-like	33	5404840	5433273	93.9461	0.377319	0.164237	5.2381	0.0220974	0.337407
ENSSTUG00000019174.1	homeobox protein Hox-A5-like	34	28467592	28470815	4.93729	1.19014	0.51844	5.22895	0.0222139	0.337407
ENSSTUG00000014448.1	myocyte-specific enhancer factor 2D homolog	36	30036251	30068537	52.6706	0.898342	0.38663	5.25163	0.0219263	0.337407
ENSSTUG00000044895.1	sphingosine 1-phosphate receptor 1-like	38	5467191	5472521	8.65982	0.963639	0.41828	5.22166	0.0223073	0.337407
ENSSTUG00000046939.1	cytochrome P450 20A1-like	39	17826093	17830696	137.775	-0.496344	0.217482	5.23078	0.0221905	0.337407
ENSSTUG00000048998.1	solute carrier organic anion transporter family member 1C1-like	40	17747220	17813925	4.53681	-1.13547	0.496009	5.22448	0.0222711	0.337407
ENSSTUG00000040667.1		CAAJIE010000600.1	147396	229409	2.5091	-1.58562	0.698823	5.25451	0.02189	0.337407
ENSSTUG00000023737.1		CAAJIE010000782.1	14902896	14912834	21.2674	-0.698873	0.305376	5.24212	0.0220464	0.337407
ENSSTUG00000024630.1		CAAJIE010001348.1	695066	772825	2.96223	-2.03237	0.884991	5.22414	0.0222755	0.337407
ENSSTUG00000034702.1	DNA-directed RNA polymerase III subunit RPC1	18	1736946	1804532	133.235	-0.351927	0.154448	5.21709	0.0223659	0.338106
ENSSTUG00000011087.1	striatin-interacting protein 1 homolog	8	32970825	33010056	54.5895	-0.917692	0.402471	5.21606	0.0223791	0.338119
ENSSTUG00000009998.1	anaphase-promoting complex subunit 2-like	23	22184667	22194725	15.881	-0.561206	0.24591	5.21462	0.0223977	0.338212
ENSSTUG00000010273.1	coagulation factor XIII A chain-like	2	32530781	32755704	42.8898	0.662818	0.288368	5.21112	0.0224429	0.338706
ENSSTUG00000038067.1	phospholipid phosphatase-related protein type 5-like	14	73427361	73475912	14.9615	0.68377	0.299557	5.20793	0.022484	0.339139
ENSSTUG00000014779.1	apoptosis and caspase activation inhibitor	1	7834207	7894078	34.3274	-0.44969	0.1977	5.2046	0.0225273	0.339416
ENSSTUG00000044218.1	pelota mRNA surveillance and ribosome rescue factor	2	70583598	70599205	240.498	-0.598007	0.262738	5.20464	0.0225267	0.339416
ENSSTUG00000042713.1	thymidine phosphorylase-like	CAAJIE010000914.1	1745427	1762964	431.48	0.774888	0.335352	5.20269	0.022552	0.3396
ENSSTUG00000009251.1	mitochondrial ribosomal protein L28	26	6321639	6323758	242.814	-0.320593	0.140787	5.20078	0.0225768	0.339786
ENSSTUG00000002678.1	perilipin-3-like	4	52113206	52126221	108.563	-0.508606	0.223701	5.19894	0.0226007	0.339958
ENSSTUG00000000925.1	probable tRNA pseudouridine synthase 1	1	74414037	74414939	10.6309	-0.668908	0.294372	5.19162	0.022696	0.34064
ENSSTUG00000050255.1	TBC1 domain family member 19	5	37700986	37730625	6.18355	-1.40386	0.615537	5.19269	0.0226821	0.34064
ENSSTUG00000022970.1	gem-associated protein 7-like	13	49932476	49932862	9.59753	-0.769801	0.340502	5.19404	0.0226644	0.34064
ENSSTUG00000020587.1	PR domain zinc finger protein 15-like	15	35612658	35627753	10.9503	-0.764109	0.336947	5.19183	0.0226934	0.34064
ENSSTUG00000007684.1	claudin-19-like	14	30333107	30349345	4.27979	1.165	0.51298	5.18904	0.0227298	0.34096
ENSSTUG00000011113.1	engulfment and cell motility protein 3-like	7	43263514	43315781	9.12666	-0.809281	0.357231	5.18707	0.0227556	0.341158
ENSSTUG00000026621.1	ceruloplasmin	22	45853988	45883706	51552	0.366814	0.160345	5.18291	0.0228101	0.341601
ENSSTUG00000035790.1	ribonuclease P protein subunit p21-like	22	20760128	20762890	23.8979	-0.587166	0.25813	5.18298	0.0228092	0.341601
ENSSTUG00000020376.1	switch-associated protein 70-like	7	18877912	18913451	36.2323	0.453571	0.19877	5.17985	0.0228503	0.341826
ENSSTUG00000041063.1	uncharacterized protein C18orf19 homolog A-like	CAAJIE010000581.1	241339	249774	93.0071	-0.394827	0.17391	5.18025	0.022845	0.341826
ENSSTUG00000005036.1	atlastin-2-like	18	42557559	42578624	187.584	0.564644	0.246255	5.17714	0.0228859	0.342172
ENSSTUG00000043629.1	cyclin-dependent kinase-like 5	17	121328	262255	6.47173	0.970774	0.424407	5.1751	0.0229129	0.342199
ENSSTUG00000022874.1		22	43511904	43513058	1.91362	2.97898	1.20707	5.17584	0.0229031	0.342199
ENSSTUG00000047357.1	C-C motif chemokine 25-like	21	44972121	44982650	65.3664	0.519052	0.22697	5.16698	0.0230203	0.343239
ENSSTUG00000006157.1		22	7970837	7974422	12.3054	0.709505	0.311155	5.16737	0.023015	0.343239
ENSSTUG00000025454.1	protein crumbs homolog 2-like	27	25526066	25554783	2.10399	-2.3562	1.03447	5.16739	0.0230148	0.343239
ENSSTUG00000044292.1	uncharacterized LOC115188754	CAAJIE010000944.1	3249705	3256954	2.30509	-2.3693	1.03527	5.16575	0.0230365	0.343292
ENSSTUG00000034623.1	PHD finger-like domain-containing protein 5A	18	57856964	57864246	11.6568	-0.664282	0.292908	5.16324	0.0230698	0.343602
ENSSTUG00000030561.1	serine/threonine-protein kinase pim-3-like	40	24484425	24488684	24.34	0.657275	0.287418	5.16204	0.0230858	0.343652
ENSSTUG00000008396.1	40S ribosomal protein S24	18	43762750	43769291	7856.03	-0.410543	0.181131	5.16057	0.0231054	0.343755
ENSSTUG00000013963.1	von Willebrand factor A domain-containing protein 1-like	30	21081917	21091424	44.5819	0.491628	0.216148	5.15646	0.0231601	0.344382
ENSSTUG00000036205.1	polycomb complex protein BMI-1-B-like	21	6032611	6039224	14.8859	-0.790002	0.348898	5.15267	0.0232106	0.344944
ENSSTUG00000000950.1	E3 ubiquitin-protein ligase TRIM39-like	5	55349367	55381817	26.0994	-0.932365	0.410735	5.14799	0.0232732	0.345235
ENSSTUG00000047718.1	caveolin-1	7	47220496	47228677	196.855	-0.520454	0.229877	5.14891	0.023261	0.345235
ENSSTUG00000003029.1	protocadherin Fat 4-like	13	45941054	45984399	4.31965	-1.80121	0.79381	5.14947	0.0232535	0.345235
ENSSTUG00000032741.1	protein PBDC1-like	23	10233337	10241982	186.195	-0.446968	0.197416	5.14743	0.0232808	0.345235
ENSSTUG00000002623.1	proto-oncogene tyrosine-protein kinase receptor Ret-like	18	21966021	21992790	110.208	1.1848	0.510245	5.14586	0.0233019	0.345359
ENSSTUG00000037910.1	mitochondrial ribosomal protein L10	2	58310741	58312905	192.374	-0.281906	0.124554	5.13999	0.0233808	0.34585
ENSSTUG00000049980.1		6	49925951	49928860	3.68796	1.25945	0.557096	5.14147	0.0233608	0.34585
ENSSTUG00000011071.1		8	32967151	32968914	32.5365	0.511619	0.225021	5.13962	0.0233857	0.34585
ENSSTUG00000021696.1	pentatricopeptide repeat domain 2	12	57249415	57255847	43.9401	-0.416047	0.183897	5.14028	0.0233768	0.34585
ENSSTUG00000042998.1	serine/arginine repetitive matrix protein 1-like	12	81379840	81386796	73.8773	0.37039	0.163185	5.13733	0.0234167	0.34612
ENSSTUG00000047576.1	Y-box-binding protein 2-A-like	5	41738418	41745974	639.763	-0.56912	0.251735	5.1339	0.023463	0.346241
ENSSTUG00000021027.1	proteasome maturation protein-like	6	9540190	9542622	328.94	-0.43175	0.190914	5.13536	0.0234433	0.346241
ENSSTUG00000038523.1	dynein light chain 1, cytoplasmic-like	27	13944650	13949207	232.388	-0.436784	0.193136	5.13428	0.0234578	0.346241
ENSSTUG00000024943.1	60S ribosomal protein L35	27	24924319	24927101	8112.43	-0.425699	0.188337	5.13238	0.0234836	0.346357
ENSSTUG00000020975.1	platelet endothelial cell adhesion molecule-like	38	14116961	14133894	10.6695	0.755615	0.334276	5.12964	0.0235206	0.346715
ENSSTUG00000013287.1	neural proliferation differentiation and control protein 1-like	12	65247878	65291353	5.68951	0.868277	0.386609	5.12823	0.0235398	0.346784
ENSSTUG00000045558.1	actin filament-associated protein 1-like 1	13	30418708	30492019	5.52272	1.02544	0.450908	5.12742	0.0235507	0.346784
ENSSTUG00000038883.1	centrosomal protein 85	37	29417100	29432729	26.4186	0.488396	0.215272	5.12527	0.0235799	0.347027
ENSSTUG00000014920.1	galanin receptor type 1-like	12	41673148	41718827	119.358	0.779449	0.340459	5.12194	0.0236252	0.347506
ENSSTUG00000007601.1	protein dopey-2-like	24	33110754	33152005	40.58	-0.74668	0.330814	5.12014	0.0236497	0.347678
ENSSTUG00000039580.1	serine/threonine-protein phosphatase 6 regulatory ankyrin repeat subunit C-like	14	37723659	37749506	6.53841	-0.964221	0.429009	5.11846	0.0236726	0.347827
ENSSTUG00000027472.1	SKI proto-oncogene	30	2694562	2767703	67.5525	0.459945	0.202638	5.11695	0.0236932	0.347943
ENSSTUG00000023579.1	uncharacterized LOC115195722	6	24887690	24904237	119.255	0.840818	0.366703	5.11423	0.0237304	0.348214
ENSSTUG00000043466.1	dual specificity testis-specific protein kinase 2-like	21	24981449	25008299	51.9128	0.409377	0.180976	5.11373	0.0237372	0.348214
ENSSTUG00000020416.1	rRNA-processing protein FCF1 homolog	33	20565240	20569301	90.4985	-0.632783	0.280061	5.11278	0.0237502	0.348217
ENSSTUG00000017323.1		32	43357948	43360394	18.6008	1.31283	0.568919	5.1116	0.0237665	0.348268
ENSSTUG00000045850.1	isoleucyl-tRNA synthetase 1	16	3875792	4005919	215.622	-0.601564	0.2669	5.10714	0.0238275	0.348975
ENSSTUG00000015601.1	anoctamin 5	4	66246140	66325836	10.5333	0.840339	0.37225	5.10379	0.0238737	0.349089
ENSSTUG00000012647.1	dickkopf-related protein 3-like	7	43963912	43976725	9.43972	-1.53925	0.677757	5.10411	0.0238692	0.349089
ENSSTUG00000035245.1	tubulin polyglutamylase complex subunit 1	16	20585345	20587969	13.8488	-0.852037	0.377078	5.10542	0.0238512	0.349089
ENSSTUG00000047610.1	heme transporter hrg1-A-like	14	49584992	49590737	228.345	-0.538474	0.238887	5.10086	0.023914	0.349306
ENSSTUG00000019810.1		36	30898467	30911840	5.75538	-3.42838	1.43896	5.10085	0.0239142	0.349306
ENSSTUG00000020684.1	A-kinase-interacting protein 1-like	7	18948006	18949621	17.0471	-0.972245	0.430797	5.09847	0.0239469	0.349409
ENSSTUG00000014192.1		16	26925723	26932526	28.8202	0.810359	0.356322	5.09899	0.0239398	0.349409
ENSSTUG00000020248.1	BCL2/adenovirus E1B 19 kDa protein-interacting protein 2-like	37	6071912	6089178	12.5767	1.19168	0.518425	5.09689	0.0239688	0.349541
ENSSTUG00000046579.1	translin	20	15635009	15638832	33.5843	-0.529133	0.234953	5.09415	0.0240067	0.349721
ENSSTUG00000028117.1	platelet-derived growth factor D-like	26	35433396	35497005	3.61821	1.24573	0.54993	5.09502	0.0239946	0.349721
ENSSTUG00000005730.1		13	46380053	46381597	23.4912	0.795426	0.349823	5.09159	0.0240422	0.349863
ENSSTUG00000045894.1	translocon-associated protein subunit beta-like	34	16106630	16113836	2063.66	-0.324526	0.144109	5.09209	0.0240353	0.349863
ENSSTUG00000014976.1	negative elongation factor C/D-like	16	27143717	27150783	8.24155	-0.947393	0.422082	5.08715	0.0241038	0.350572
ENSSTUG00000026849.1	potassium voltage-gated channel subfamily G member 2-like	36	27417615	27454247	4.58433	1.07505	0.477468	5.0862	0.024117	0.350577
ENSSTUG00000025754.1	laminin subunit alpha 2	1	30462255	30574322	206.155	-1.47334	0.64899	5.08089	0.0241909	0.350766
ENSSTUG00000034410.1	40S ribosomal protein S6-like	11	75189	82497	9042.24	-0.385008	0.171161	5.0823	0.0241712	0.350766
ENSSTUG00000002611.1	tRNA methyltransferase 61B	12	1130371	1140554	29.6766	-0.61722	0.274444	5.08348	0.0241548	0.350766
ENSSTUG00000047515.1	lysophosphatidic acid receptor 6-like	14	49435305	49439081	44.632	0.470772	0.208905	5.08065	0.0241943	0.350766
ENSSTUG00000036260.1	receptor-transporting protein 3-like	34	24641046	24643272	4.13248	-1.45387	0.645345	5.08131	0.0241851	0.350766
ENSSTUG00000026891.1	DENN domain-containing protein 2C-like	28	26248909	26284396	2.28537	1.43936	0.652374	5.0768	0.0242481	0.35136
ENSSTUG00000036266.1	caspase 9	28	16529249	16535728	23.2535	0.443569	0.196939	5.0757	0.0242635	0.351395
ENSSTUG00000021357.1	sodium-coupled neutral amino acid transporter 3-like	16	31220589	31301776	6.1365	1.87915	0.81118	5.0714	0.0243237	0.351707
ENSSTUG00000008965.1	EH domain-containing protein 4-like	25	17944713	17981063	123.076	0.511285	0.225493	5.07194	0.0243161	0.351707
ENSSTUG00000039138.1		37	25825841	25835208	122.15	1.25455	0.543013	5.07185	0.0243174	0.351707
ENSSTUG00000041765.1		CAAJIE010000604.1	135600	139372	2.63426	-1.34365	0.60445	5.0692	0.0243546	0.351966
ENSSTUG00000001326.1	uncharacterized protein C1orf21 homolog	4	51908897	51925731	109.115	0.424297	0.187559	5.06705	0.0243848	0.352134
ENSSTUG00000038563.1	60S ribosomal protein L13	12	18114761	18118081	6510.74	-0.41277	0.183828	5.06489	0.0244152	0.352134
ENSSTUG00000038749.1	UDP-xylose and UDP-N-acetylglucosamine transporter-like	17	52088349	52094803	18.5722	-0.792712	0.353115	5.06471	0.0244179	0.352134
ENSSTUG00000032110.1	fatty acid-binding protein, adipocyte-like	CAAJIE010000833.1	2010609	2012631	4.94955	-1.80724	0.799433	5.06473	0.0244175	0.352134
ENSSTUG00000024255.1	protein FAM168A-like	13	81608798	81650018	36.7863	0.412884	0.183586	5.06132	0.0244656	0.35245
ENSSTUG00000023073.1	coiled-coil domain-containing protein 22-like	28	42916066	42924098	74.0896	-0.548622	0.244507	5.06196	0.0244566	0.35245
ENSSTUG00000029529.1	neurexin-1a-like	18	8018581	8774925	2.15028	1.59441	0.716531	5.06027	0.0244805	0.352477
ENSSTUG00000022361.1	acyl-CoA thioesterase 13	34	42647529	42649067	18.7793	-0.94481	0.421229	5.05677	0.02453	0.353004
ENSSTUG00000046322.1	tripartite motif-containing protein 3-like	13	61942332	61983949	64.6559	0.479234	0.212016	5.05408	0.0245681	0.35312
ENSSTUG00000024495.1	rho GTPase-activating protein 23-like	32	11215523	11276318	19.7073	0.646482	0.286268	5.05254	0.0245899	0.35312
ENSSTUG00000042608.1		CAAJIE010000782.1	10905963	11108011	95.3214	-0.936722	0.417043	5.05299	0.0245835	0.35312
ENSSTUG00000043274.1		CAAJIE010000782.1	12127961	12129163	2.40155	1.85129	0.815956	5.05349	0.0245763	0.35312
ENSSTUG00000013731.1	high density lipoprotein binding protein	22	48243829	48267520	10102.8	-0.272162	0.121327	5.05068	0.0246163	0.353248
ENSSTUG00000031217.1	venom factor-like	38	3844677	3873218	30595.3	0.378135	0.167452	5.04826	0.0246507	0.353248
ENSSTUG00000050018.1	calumenin-A	40	21885851	21897657	468.223	-0.692836	0.308914	5.04973	0.0246297	0.353248
ENSSTUG00000031243.1		CAAJIE010000827.1	7256	13052	11.2348	1.67146	0.722962	5.04877	0.0246434	0.353248
ENSSTUG00000045704.1	fibrinogen gamma chain-like	4	15321949	15329312	245483	0.360269	0.159645	5.04461	0.0247027	0.353437
ENSSTUG00000030830.1	cyclin-L1-like	26	39330325	39342800	589.564	0.453675	0.200748	5.04497	0.0246976	0.353437
ENSSTUG00000026539.1	cytochrome b561-like	32	17333432	17339615	7.05136	1.3225	0.57909	5.04541	0.0246913	0.353437
ENSSTUG00000031445.1	cathepsin B-like	33	3006435	3011578	1433.88	-0.464472	0.207305	5.04344	0.0247194	0.353489
ENSSTUG00000015415.1	chondroitin sulfate glucuronyltransferase-like	2	37321740	37335125	6.35777	-0.866956	0.389297	5.03811	0.0247956	0.353652
ENSSTUG00000001396.1	ankyrin repeat domain-containing protein 46-like	5	57609843	57617426	81.8799	0.468485	0.207579	5.03816	0.0247949	0.353652
ENSSTUG00000008753.1	E3 ubiquitin-protein ligase MARCH5	18	23392004	23443825	53.6474	0.36763	0.163323	5.04107	0.0247532	0.353652
ENSSTUG00000050806.1	THO complex subunit 5 homolog	27	15283579	15304381	137.723	-0.358905	0.160219	5.03856	0.0247891	0.353652
ENSSTUG00000023477.1	collagen triple helix repeat-containing protein 1-like	37	13677446	13683503	10.137	-1.29119	0.574859	5.04018	0.0247659	0.353652
ENSSTUG00000002907.1	protein FAM89A-like	1	28007342	28009430	49.5559	-0.449348	0.200537	5.03615	0.0248236	0.353717
ENSSTUG00000021846.1	protocadherin-18-like	CAAJIE010000812.1	504727	517340	3.76824	1.16006	0.517962	5.03597	0.0248261	0.353717
ENSSTUG00000003903.1	dual specificity mitogen-activated protein kinase kinase 4-like	2	47643050	47656388	54.5235	-0.422119	0.188412	5.03215	0.0248809	0.35389
ENSSTUG00000023794.1	mitochondrial pyruvate carrier 2-like	6	57854910	57861433	1158.79	0.68037	0.30014	5.0279	0.0249421	0.35389
ENSSTUG00000026911.1		6	59167599	59202400	48.1015	-1.02285	0.455688	5.03015	0.0249097	0.35389
ENSSTUG00000007295.1	immediate early response 3 interacting protein 1	9	11750292	11753355	257.266	-0.477457	0.213285	5.02979	0.024915	0.35389
ENSSTUG00000034782.1	T-cell surface glycoprotein CD3 delta chain-like	13	55845616	55851023	5.85031	-1.18794	0.530663	5.02937	0.0249209	0.35389
ENSSTUG00000032043.1	pleckstrin homology domain-containing family G member 5-like	28	15699674	15805101	106.792	0.720551	0.317849	5.0322	0.0248803	0.35389
ENSSTUG00000031063.1		38	3703647	3705893	2.20633	1.84493	0.830845	5.02872	0.0249302	0.35389
ENSSTUG00000045153.1	spectrin beta chain, non-erythrocytic 1-like	CAAJIE010000573.1	61195	198367	162.428	0.4088	0.181296	5.03194	0.024884	0.35389
ENSSTUG00000035334.1	semaphorin-3D-like	7	1283975	1349226	287.73	0.274188	0.121978	5.02582	0.024972	0.35413
ENSSTUG00000047232.1	microtubule-associated serine/threonine-protein kinase 3-like	31	31342109	31396016	3.8176	1.41694	0.633155	5.02443	0.0249921	0.354173
ENSSTUG00000027125.1	filamin-C-like	40	15238389	15327040	12.9205	-1.20176	0.536589	5.02381	0.025001	0.354173
ENSSTUG00000050997.1		33	9324658	9326069	34.0971	0.589139	0.260816	5.02261	0.0250184	0.354234
ENSSTUG00000021253.1	60S ribosomal protein L13a-like	25	40569444	40572589	6159.22	-0.391104	0.174968	5.01882	0.0250733	0.354665
ENSSTUG00000028113.1	transport and golgi organization 2 homolog	27	11752765	11802109	153.334	-0.3029	0.135372	5.01871	0.0250748	0.354665
ENSSTUG00000034785.1	neutral alpha-glucosidase AB-like	12	78968850	78979172	322.382	-0.80012	0.35781	5.01462	0.0251341	0.354906
ENSSTUG00000044904.1	follistatin-related protein 4-like	15	16292010	16514471	20.709	-1.10468	0.493543	5.01531	0.0251241	0.354906
ENSSTUG00000049370.1	plakophilin-4-like	24	12362555	12458343	36.8909	0.795226	0.351359	5.01395	0.0251439	0.354906
ENSSTUG00000050670.1	epsin-1-like	34	8954728	8968171	560.037	0.276293	0.123033	5.01552	0.0251211	0.354906
ENSSTUG00000018101.1	wiskott-Aldrich syndrome protein family member 3-like	12	83792695	83820465	129.324	0.287411	0.128061	5.01192	0.0251734	0.35509
ENSSTUG00000049398.1	laminin subunit beta-2-like	28	29924045	29959611	49.9264	-0.508646	0.227514	5.01125	0.0251831	0.35509
ENSSTUG00000047009.1	transforming growth factor beta-2 proprotein-like	3	42966314	42992232	22.8496	-1.13767	0.508029	5.00012	0.0253456	0.355284
ENSSTUG00000010897.1	protein MON2 homolog	4	57108562	57169295	42.9938	-0.651697	0.292397	5.00167	0.0253229	0.355284
ENSSTUG00000039467.1	hypoxia-inducible factor 1-alpha-like	13	56967710	56985254	112.66	0.577091	0.256081	5.00461	0.0252799	0.355284
ENSSTUG00000031312.1	guanine nucleotide-binding protein subunit alpha-14-like	15	53566007	53603071	153.758	0.405302	0.180245	5.00162	0.0253236	0.355284
ENSSTUG00000038465.1	proteinase-activated receptor 1-like	23	28219866	28223566	253.491	0.964923	0.424044	4.99776	0.0253802	0.355284
ENSSTUG00000019571.1	peroxisome proliferator-activated receptor gamma-like	28	36896907	36901560	89.3161	-1.6273	0.721125	4.99634	0.025401	0.355284
ENSSTUG00000020433.1	cytochrome P450 2K1-like	28	9727178	9739098	854.796	-1.27615	0.568113	5.00819	0.0252277	0.355284
ENSSTUG00000021858.1	protein-L-isoaspartate O-methyltransferase domain-containing protein 2-like	28	42597140	42606514	72.21	0.942069	0.414219	5.009	0.0252159	0.355284
ENSSTUG00000026131.1	SAP domain-containing ribonucleoprotein-like	28	14315786	14321459	74.8813	-0.541986	0.242601	4.99986	0.0253494	0.355284
ENSSTUG00000043342.1	DNA fragmentation factor subunit beta-like	28	24094477	24098462	34.5002	-0.445533	0.19943	4.99608	0.0254049	0.355284
ENSSTUG00000023997.1	forkhead box protein J3-like	30	855319	951269	5.36563	-1.29844	0.580327	5.00242	0.0253119	0.355284
ENSSTUG00000050029.1	cysteine rich protein 1	33	5349848	5352230	157.868	-0.765027	0.34272	4.99841	0.0253706	0.355284
ENSSTUG00000033117.1	60S ribosomal protein L11	36	35069780	35072248	3028.46	-0.432046	0.193525	5.00696	0.0252456	0.355284
ENSSTUG00000015141.1	40S ribosomal protein S9	37	7749488	7751321	4690.86	-0.441658	0.19793	5.00202	0.0253177	0.355284
ENSSTUG00000049078.1	coagulation factor VII-like	39	3569066	3572429	34563.5	0.380938	0.169535	4.99773	0.0253806	0.355284
ENSSTUG00000034449.1	membrane-associated progesterone receptor component 2-like	CAAJIE010001326.1	14927	26669	27.6939	0.687192	0.303359	4.99604	0.0254054	0.355284
ENSSTUG00000004956.1	proline dehydrogenase 1, mitochondrial-like	15	47699780	47720864	7.84925	0.907258	0.407159	4.99397	0.0254358	0.355527
ENSSTUG00000029538.1	B-cell lymphoma 3 protein homolog	3	64317500	64344014	16.7195	-1.01768	0.456077	4.99218	0.0254622	0.355628
ENSSTUG00000026200.1	transcription factor SOX-6-like	4	62124625	62300589	91.312	0.389875	0.173877	4.991	0.0254794	0.355628
ENSSTUG00000043751.1	retinoblastoma-binding protein 5	14	43753614	43762510	106.415	-0.314469	0.14094	4.99082	0.0254822	0.355628
ENSSTUG00000013609.1		2	60383728	60394372	23.8041	-0.795645	0.357102	4.98602	0.025553	0.356137
ENSSTUG00000027866.1	ras-specific guanine nucleotide-releasing factor 1-like	17	30335361	30368593	2.44345	1.40342	0.633074	4.98569	0.0255578	0.356137
ENSSTUG00000006397.1	nectin-1-like	26	48098205	48256785	9.40701	0.83534	0.373322	4.98682	0.0255411	0.356137
ENSSTUG00000016260.1	fibronectin type III domain-containing protein 1-like	35	3723209	3797140	54.4592	0.379532	0.169897	4.98323	0.0255941	0.356461
ENSSTUG00000047599.1	arf-GAP with dual PH domain-containing protein 2-like	32	32397865	32406220	6.16811	-1.19638	0.53798	4.98098	0.0256275	0.356743
ENSSTUG00000021127.1	propionyl-CoA carboxylase alpha chain, mitochondrial-like	CAAJIE010000640.1	23670	73471	77.6417	-0.497351	0.223535	4.97962	0.0256476	0.35684
ENSSTUG00000001795.1		1	75179845	75184319	2.60748	-1.68958	0.759198	4.97723	0.025683	0.357151
ENSSTUG00000010665.1	selenide, water dikinase 1	7	32252372	32260369	55.3872	-0.932061	0.418766	4.9709	0.0257772	0.357733
ENSSTUG00000001515.1		14	1938404	1939492	11.1097	0.611183	0.274659	4.97178	0.0257641	0.357733
ENSSTUG00000047510.1	ras/Rap GTPase-activating protein SynGAP-like	34	16490297	16595652	7.85649	0.790586	0.356196	4.97266	0.025751	0.357733
ENSSTUG00000016402.1	GTP-binding protein 2-like	38	19500542	19511218	2.28994	2.0613	0.898893	4.97089	0.0257774	0.357733
ENSSTUG00000001742.1	protein unc-93 homolog B1-like	11	21118861	21130999	98.3695	-0.396823	0.178417	4.96876	0.0258091	0.357991
ENSSTUG00000040187.1	aminomethyltransferase, mitochondrial-like	30	23713128	23721522	471.034	-0.477707	0.214871	4.96731	0.0258307	0.358109
ENSSTUG00000039670.1	WD repeat domain 61	7	23012833	23032405	107.766	-0.259662	0.116641	4.96374	0.0258842	0.358668
ENSSTUG00000036645.1	ribosome production factor 2 homolog	1	31387349	31395380	195.615	-0.61238	0.275856	4.94868	0.0261106	0.358745
ENSSTUG00000027402.1	zinc finger DHHC-type palmitoyltransferase 6	2	68204506	68213904	92.6184	-0.531509	0.239369	4.95191	0.0260618	0.358745
ENSSTUG00000012397.1	protein NDNF-like	4	43627069	43638508	72.5154	0.563902	0.251815	4.95104	0.026075	0.358745
ENSSTUG00000002553.1	myelin-oligodendrocyte glycoprotein-like	5	63871031	63885222	11.8201	-0.789068	0.355566	4.95519	0.0260125	0.358745
ENSSTUG00000021842.1	probable methyltransferase TARBP1	5	4316220	4374855	60.639	-0.773166	0.3483	4.94901	0.0261056	0.358745
ENSSTUG00000049191.1	dual specificity protein phosphatase 2-like	9	26016991	26020575	21.3804	2.28245	0.965944	4.95292	0.0260467	0.358745
ENSSTUG00000030594.1	ubiquitin carboxyl-terminal hydrolase CYLD-like	12	27306857	27333786	139.76	0.495089	0.221027	4.95297	0.0260459	0.358745
ENSSTUG00000008561.1	LIM domain-binding protein 2	13	4884589	4973083	73.2293	0.429786	0.191876	4.9558	0.0260032	0.358745
ENSSTUG00000023587.1	nectin-3-like protein	19	36678104	36739960	41.8734	0.609599	0.27252	4.94849	0.0261135	0.358745
ENSSTUG00000025794.1	AP-2 complex subunit mu-A-like	21	14926193	14932398	337.732	-0.312024	0.140377	4.95672	0.0259894	0.358745
ENSSTUG00000017719.1	DDB1- and CUL4-associated factor 6-like	24	39695042	39762166	165.004	0.497125	0.221893	4.95451	0.0260227	0.358745
ENSSTUG00000011998.1	retinol dehydrogenase 11-like	27	1645057	1651025	20.6627	-1.08094	0.485422	4.94984	0.0260931	0.358745
ENSSTUG00000030310.1	adaptor related protein complex 3 subunit sigma 1	27	36065310	36084056	83.3546	-0.451971	0.203343	4.95363	0.0260359	0.358745
ENSSTUG00000019109.1	suppressor of IKBKE 1	28	26169236	26172118	92.8634	-0.665643	0.299806	4.95103	0.0260752	0.358745
ENSSTUG00000014354.1	mitochondrial ribosomal protein S18B	34	22692747	22695080	114.71	-0.626942	0.282411	4.95282	0.0260482	0.358745
ENSSTUG00000040153.1	myocyte-specific enhancer factor 2D homolog	34	13754630	13785913	243.048	0.351093	0.157051	4.95608	0.0259991	0.358745
ENSSTUG00000036241.1		CAAJIE010000782.1	3082354	3112592	3.92914	-0.974122	0.440747	4.96062	0.0259309	0.358745
ENSSTUG00000003226.1	protein HEXIM-like	1	46617836	46618963	109.369	0.414639	0.185809	4.93657	0.0262942	0.359169
ENSSTUG00000017600.1	ras-related protein Rap-2a-like	1	56685626	56686252	2.49161	1.66064	0.751837	4.92896	0.0264102	0.359169
ENSSTUG00000039332.1	prostaglandin E2 receptor EP2 subtype-like	1	11466281	11468730	24.739	0.546463	0.244652	4.9392	0.0262542	0.359169
ENSSTUG00000015857.1	palmitoyltransferase ZDHHC23-like	2	14421829	14428756	110.069	0.375198	0.168476	4.9313	0.0263745	0.359169
ENSSTUG00000022178.1	40S ribosomal protein S20	2	38878451	38885954	5509.15	-0.412627	0.186287	4.92837	0.0264192	0.359169
ENSSTUG00000017099.1	mitochondrial ribosomal protein L11	3	30601913	30656416	247.773	-0.39525	0.178294	4.93295	0.0263493	0.359169
ENSSTUG00000022684.1	N-alpha-acetyltransferase 15, NatA auxiliary subunit-like	3	30123442	30137790	204.965	-0.246024	0.11084	4.94456	0.026173	0.359169
ENSSTUG00000000772.1	THUMP domain containing 2	5	9388880	9398102	28.583	-0.452084	0.204165	4.92669	0.026445	0.359169
ENSSTUG00000007479.1	chitinase domain containing 1	7	58252030	58264443	194.218	-0.614966	0.277586	4.93108	0.0263779	0.359169
ENSSTUG00000006341.1	zinc finger protein 219	8	22902235	22924382	4.79035	0.939144	0.425266	4.93537	0.0263125	0.359169
ENSSTUG00000011318.1	inhibitor of nuclear factor kappa-B kinase subunit alpha-like	10	7570334	7592739	91.3804	0.338172	0.151847	4.93331	0.0263438	0.359169
ENSSTUG00000013965.1	ubiquitin fold modifier 1	12	91006705	91031857	251.755	-0.370155	0.166873	4.9378	0.0262755	0.359169
[truncated: 42,370 more rows]

## Sheet: supp_table_S5b
Title: Alternative migratory tactics in brown trout (Salmo trutta) are underpinned by divergent regulation of metabolic but not neurological genes
Author list: Robert Wynne, Louise C. Archer, Stephen A. Hutton, Luke Harman, Patrick Gargan, Peter A. Moran, Eileen Dillane, Jamie Coughlan, Thomas F. Cross, Philip McGinnity, Thomas J. Colgan and Thomas E. Reed
Supporting information Table S5b: Differential expression analysis using 'sex' model for brain samples. For each locus, Ensembl gene symbol, Ensembl gene description, chromosome name, start position, end position, as well as baseMean, log2FoldChange between sexes, standard error of the log2FoldChange estimate, unadjusted and Benjamini-Hochberg adjusted p value, and absolute log2FoldChange are pro…
locus	description.entrezgene_description	description.chromosome_name	description.start_position	description.end_position	baseMean	log2FoldChange	lfcSE	stat	pvalue	padj
ENSSTUG00000023479.1		28	43241934	43285688	4.23833	-4.93293	0.925434	27.249	1.78866e-07	0.00666777
ENSSTUG00000020600.1	protein asteroid homolog 1-like	37	6411521	6414246	205.624	-3.98766	0.725907	24.5278	7.32464e-07	0.0136524
ENSSTUG00000051040.1	interferon-induced protein 44-like	6	51117791	51125091	197.056	-2.68057	0.548811	21.5988	3.36054e-06	0.0227188
ENSSTUG00000047269.1	interferon-induced very large GTPase 1-like	8	18506694	18529483	83.1223	-2.07364	0.436197	21.4369	3.65666e-06	0.0227188
ENSSTUG00000007828.1	C-C motif chemokine 20-like	9	41766972	41770497	20.8793	-4.20628	0.835131	21.5036	3.5317e-06	0.0227188
ENSSTUG00000026277.1	E3 ubiquitin-protein ligase rnf213-alpha-like	16	12755593	12817720	177.842	-2.36657	0.478184	22.6748	1.91866e-06	0.0227188
ENSSTUG00000031937.1	uncharacterized LOC115175900	36	32265771	32268811	282.981	-2.77739	0.577432	20.7512	5.22986e-06	0.0278512
ENSSTUG00000046959.1	interferon-induced GTP-binding protein Mx3	14	24442350	24477968	371.564	-2.45264	0.531994	19.5034	1.0042e-05	0.046793
ENSSTUG00000035581.1	uncharacterized LOC115173570	34	10810651	10813293	114.45	-2.55677	0.560076	19.0629	1.26478e-05	0.0523874
ENSSTUG00000033411.1	uncharacterized LOC115208603	14	63966663	63987795	40.4762	-3.18966	0.696787	18.492	1.70619e-05	0.0636032
ENSSTUG00000019130.1	probable ATP-dependent RNA helicase DHX58	1	48037413	48042799	86.1249	-1.84688	0.427474	17.8947	2.33466e-05	0.0702548
ENSSTUG00000007709.1	probable E3 ubiquitin-protein ligase HERC6	4	6827712	6860584	170.48	-2.23079	0.511116	17.803	2.45e-05	0.0702548
ENSSTUG00000025984.1	protein asteroid homolog 1-like	CAAJIE010001272.1	783329	788363	47.9867	-2.82543	0.633891	17.9422	2.2772e-05	0.0702548
ENSSTUG00000007000.1	galectin-3-binding protein A-like	22	8582870	8586934	128.918	-2.0665	0.480918	17.4555	2.94116e-05	0.0783148
ENSSTUG00000015943.1		15	1249282	1253992	19.9784	-2.04495	0.491849	16.7604	4.24102e-05	0.0995033
ENSSTUG00000050838.1	radical S-adenosyl methionine domain-containing protein 2-like	33	31419974	31427215	57.1484	-2.39626	0.564288	16.7471	4.27076e-05	0.0995033
ENSSTUG00000043257.1	sacsin-like	25	25477664	25500636	244.542	-2.11673	0.510699	16.1415	5.87821e-05	0.127457
ENSSTUG00000021475.1	tripartite motif-containing protein 16-like	CAAJIE010000468.1	345382	421071	19.045	-1.5557	0.386173	16.0545	6.15438e-05	0.127457
ENSSTUG00000007727.1		4	6831902	6860584	268.279	-1.78516	0.438606	15.8671	6.79514e-05	0.133321
ENSSTUG00000004549.1	jeltraxin-like	12	59663228	59664485	251.065	-1.8942	0.469436	15.5064	8.22251e-05	0.145961
ENSSTUG00000004331.1	epithelial membrane protein 2-like	32	18575832	18582076	64.6357	0.847759	0.21314	15.5842	7.8913e-05	0.145961
ENSSTUG00000020851.1		5	52956893	53070479	4.10784	-2.01938	0.534983	14.8197	0.000118294	0.191728
ENSSTUG00000035665.1	signal transducer and activator of transcription 1-alpha/beta-like	24	10450556	10471606	148.742	-1.63648	0.417278	14.8737	0.000114956	0.191728
ENSSTUG00000029036.1	pro-opiomelanocortin B	1	22402498	22408937	34.9101	5.14892	1.13379	14.7127	0.0001252	0.194466
ENSSTUG00000038366.1	probable ATP-dependent RNA helicase DHX58	32	12565411	12571088	140.879	-1.857	0.477238	14.4422	0.000144527	0.207218
ENSSTUG00000040667.1		CAAJIE010000600.1	147396	229409	10.8701	-1.73334	0.455495	14.4496	0.000143963	0.207218
ENSSTUG00000017645.1	glyceraldehyde-3-phosphate dehydrogenase	37	9390999	9396061	22.0186	2.35043	0.590313	14.2947	0.000156303	0.215802
ENSSTUG00000037054.1	epithelial stromal interaction 1	24	28969060	28984456	289.998	-1.2258	0.327816	13.7364	0.000210333	0.280029
ENSSTUG00000043131.1	tripartite motif-containing protein 16-like	CAAJIE010000782.1	11616568	11626805	68.3702	-1.23701	0.332777	13.6503	0.000220202	0.283058
ENSSTUG00000016857.1	probable E3 ubiquitin-protein ligase HERC3	11	14449499	14501933	62.1607	-1.67383	0.447594	13.521	0.000235913	0.283689
ENSSTUG00000029340.1	protein-tyrosine kinase 2-beta-like	35	38019191	38077514	42.0204	1.91828	0.501541	13.5449	0.000232921	0.283689
ENSSTUG00000033896.1	interferon-induced, double-stranded RNA-activated protein kinase-like	2	41530441	41568194	51.1252	-1.97514	0.532082	13.1593	0.000286095	0.313678
ENSSTUG00000017923.1	protein mono-ADP-ribosyltransferase PARP12-like	8	40124786	40157910	74.6132	-1.19332	0.326184	13.2136	0.000277928	0.313678
ENSSTUG00000030879.1	fibroblast growth factor 8b-like	14	70960593	70966217	6.32497	-1.92771	0.533426	13.1784	0.000283194	0.313678
ENSSTUG00000014854.1	zinc finger protein GLIS3-like	15	48959156	48985672	39.5161	-1.19103	0.33103	12.864	0.000334965	0.346856
ENSSTUG00000014079.1	Krueppel-like factor 2	31	240249	242986	164.525	1.69683	0.456553	12.8915	0.000330086	0.346856
ENSSTUG00000012438.1	interferon regulatory factor 3-like	2	72629890	72654745	127.17	-1.31439	0.364863	12.712	0.000363316	0.349953
ENSSTUG00000014287.1	creatine kinase S-type, mitochondrial-like	15	51278283	51286258	6.2592	1.92036	0.532944	12.6788	0.000369827	0.349953
ENSSTUG00000023065.1	synaptotagmin-like protein 2	25	43089083	43144154	7.11426	-1.75413	0.482693	12.6503	0.000375507	0.349953
ENSSTUG00000031611.1		CAAJIE010000417.1	10043	12308	3.75198	-2.77863	0.781631	12.7429	0.000357369	0.349953
ENSSTUG00000001441.1	actin related protein 6	7	37583842	37590508	456.324	0.678192	0.190839	12.4298	0.000422539	0.360322
ENSSTUG00000016998.1		11	14463488	14507713	132.549	-1.35622	0.381191	12.3919	0.000431198	0.360322
ENSSTUG00000003949.1	protein mono-ADP-ribosyltransferase PARP12-like	17	41212976	41241548	140.596	-1.31468	0.36838	12.4776	0.000411863	0.360322
ENSSTUG00000041182.1	tyrosyl-DNA phosphodiesterase 2-like	37	20008696	20018613	130.31	-1.42151	0.398261	12.4447	0.000419174	0.360322
ENSSTUG00000044370.1	E3 ubiquitin/ISG15 ligase TRIM25-like	CAAJIE010000956.1	1652	3866	7.13347	-2.1454	0.605466	12.3757	0.000434961	0.360322
ENSSTUG00000014689.1		24	36527813	36531188	15.7204	-0.816502	0.234746	12.2883	0.000455801	0.361518
ENSSTUG00000029985.1	cystathionine beta-synthase-like	CAAJIE010000071.1	600701	642595	22.5411	2.37222	0.643675	12.3017	0.000452554	0.361518
ENSSTUG00000010672.1	cholesteryl ester transfer protein-like	7	6990123	7007042	30.596	0.890907	0.25565	12.0518	0.000517434	0.401852
ENSSTUG00000011584.1	cystathionine beta-synthase-like	24	36078211	36089652	885.556	0.545444	0.156943	11.9473	0.000547255	0.416338
ENSSTUG00000026112.1	protein asteroid homolog 1-like	CAAJIE010001272.1	900582	905676	125.981	-4.01425	1.0476	11.8977	0.000562028	0.419026
ENSSTUG00000011867.1		15	5749353	6301452	103.148	-0.711344	0.206746	11.805	0.000590725	0.429857
ENSSTUG00000004391.1	CD9 antigen-like	32	18601559	18614606	57.5444	-2.22672	0.628536	11.7772	0.000599618	0.429857
ENSSTUG00000010785.1		7	7021563	7041059	86.8473	-1.71289	0.49161	11.6705	0.000634991	0.446626
ENSSTUG00000045861.1	cytochrome P450 4V2-like	4	15558670	15582727	104.46	-1.49827	0.435821	11.5404	0.000681004	0.453855
ENSSTUG00000030106.1	NFX1-type zinc finger-containing protein 1-like	16	11670399	11684037	289.326	-1.47339	0.428335	11.5047	0.000694221	0.453855
ENSSTUG00000043054.1		23	29561422	29564681	6.51712	1.259	0.373853	11.473	0.000706142	0.453855
ENSSTUG00000015850.1	von Willebrand factor A domain-containing protein 5B1-like	31	3327471	3347459	11.7315	-1.47501	0.434384	11.557	0.00067495	0.453855
ENSSTUG00000023772.1		CAAJIE010000782.1	6167328	6186202	52.1329	-1.05858	0.31164	11.522	0.00068777	0.453855
ENSSTUG00000002057.1	receptor-type tyrosine-protein phosphatase eta-like	5	49246085	49298922	57.6183	-1.31672	0.390185	11.1961	0.000819693	0.504188
ENSSTUG00000012393.1		15	8020476	8050195	164.123	-0.670409	0.200026	11.1892	0.000822733	0.504188
ENSSTUG00000032301.1	sterile alpha motif domain-containing protein 9-like	24	22986896	22991428	57.0323	-1.42452	0.423591	11.095	0.000865606	0.504188
ENSSTUG00000017030.1	XIAP-associated factor 1-like	26	10944543	10947109	12.4032	-1.81769	0.537692	11.1741	0.000829454	0.504188
ENSSTUG00000043867.1	uncharacterized LOC115166826	29	6769619	6791954	36.4376	-1.38235	0.412042	11.0962	0.000865049	0.504188
ENSSTUG00000036260.1	receptor-transporting protein 3-like	34	24641046	24643272	21.2467	-2.10674	0.615192	11.1029	0.000861933	0.504188
ENSSTUG00000044462.1	integrin alpha-L-like	14	65594723	65678866	43.4151	-0.692305	0.209016	11.0392	0.000892056	0.505385
ENSSTUG00000046583.1	E3 ubiquitin/ISG15 ligase TRIM25-like	16	16164888	16171846	52.3917	-1.22226	0.365708	11.0191	0.00090178	0.505385
ENSSTUG00000040892.1	inhibitory synaptic factor 2A-like	18	35812123	35842959	259.736	0.524802	0.157394	11.0057	0.000908332	0.505385
ENSSTUG00000040594.1	collagen alpha-1(X) chain-like	1	32156674	32161971	4.65258	-1.91616	0.584772	10.9498	0.00093614	0.513197
ENSSTUG00000029591.1	NK1 homeobox 1	13	25319748	25324675	4.84405	-2.00668	0.610901	10.9144	0.000954178	0.515505
ENSSTUG00000027569.1	connector enhancer of kinase suppressor of ras 3-like	33	25484998	25555750	100.571	-0.852793	0.259004	10.8244	0.00100173	0.533464
ENSSTUG00000002847.1	butyrophilin subfamily 1 member A1-like	5	64874293	64892516	21.5726	1.96578	0.576683	10.797	0.00101667	0.533795
ENSSTUG00000026471.1		6	49531	50801	9.02512	1.74234	0.522415	10.7037	0.00106921	0.544709
ENSSTUG00000044668.1	galectin-3-binding protein A-like	32	37147051	37185720	205.533	-1.21433	0.368071	10.7097	0.00106574	0.544709
ENSSTUG00000048282.1	membrane progestin receptor alpha-B-like	37	34702487	34703551	37.2531	0.74532	0.227227	10.6829	0.00108129	0.544709
ENSSTUG00000049341.1	butyrophilin subfamily 3 member A1-like	2	18724754	18739373	2.96905	-2.51442	0.774404	10.6374	0.00110821	0.544865
ENSSTUG00000001620.1	rho GTPase-activating protein 10-like	4	8355235	8414202	17.5896	-0.818488	0.253477	10.585	0.00114007	0.544865
ENSSTUG00000016687.1	scavenger receptor cysteine-rich domain-containing group B protein-like	15	9334160	9348157	33.4838	-1.13075	0.345718	10.6215	0.00111778	0.544865
ENSSTUG00000044655.1		17	55511450	55598136	401.172	-0.591566	0.181602	10.5968	0.00113283	0.544865
ENSSTUG00000003641.1	parvalbumin-2-like	18	18096707	18130536	17.7806	2.12207	0.628455	10.5019	0.0011925	0.559084
ENSSTUG00000010539.1	sodium/potassium-transporting ATPase subunit alpha-2-like	31	1586424	1610413	115.841	-0.760704	0.234478	10.4906	0.00119982	0.559084
ENSSTUG00000004095.1	glia-derived nexin-like	13	74389118	74395326	11.3257	2.27244	0.679735	10.3412	0.00130092	0.563702
ENSSTUG00000049682.1	T-box brain protein 1-like	24	13001948	13006929	5.9812	3.76622	1.08685	10.3542	0.0012918	0.563702
ENSSTUG00000035017.1	tyrosine-protein kinase HCK-like	30	38892988	38907414	64.4802	-0.731598	0.227623	10.3827	0.00127202	0.563702
ENSSTUG00000024690.1	squalene monooxygenase-like	37	16672284	16681301	1014.11	-0.575365	0.178997	10.3205	0.00131558	0.563702
ENSSTUG00000024253.1		CAAJIE010000574.1	18068	19349	41.1672	-0.644431	0.201809	10.3208	0.00131543	0.563702
ENSSTUG00000043456.1		CAAJIE010000782.1	19780924	19876341	66.2557	1.43009	0.433468	10.347	0.00129688	0.563702
ENSSTUG00000049259.1		CAAJIE010000975.1	2741275	2756876	110.763	-0.866703	0.268714	10.3679	0.00128224	0.563702
ENSSTUG00000050679.1	signal transducer and activator of transcription 1-alpha/beta-like	6	44362208	44385315	1236.36	-1.22621	0.378776	10.2943	0.00133445	0.565289
ENSSTUG00000023741.1		CAAJIE010000782.1	14924049	14929634	14.3586	-1.11746	0.349371	10.2544	0.0013636	0.571149
ENSSTUG00000008730.1	protein mono-ADP-ribosyltransferase PARP14-like	12	76611514	76629101	522.635	-0.941796	0.293596	10.1993	0.00140493	0.575529
ENSSTUG00000011700.1	receptor-transporting protein 3-like	17	7072381	7078555	115.48	-1.50418	0.4642	10.2077	0.00139858	0.575529
ENSSTUG00000001497.1	dedicator of cytokinesis protein 2-like	13	18109867	18240467	160.723	-0.603689	0.188933	10.1624	0.0014333	0.580768
ENSSTUG00000017254.1	protein NO VEIN-like	10	19888282	19950430	304.28	-1.4259	0.442453	10.1295	0.00145916	0.584886
ENSSTUG00000027382.1		12	78481589	78482649	4167.5	1.8078	0.55009	10.0067	0.00155975	0.59331
ENSSTUG00000020242.1		16	34745156	34756014	21.2009	-1.25292	0.394417	10.0178	0.00155037	0.59331
ENSSTUG00000038390.1		29	44521575	44523726	36.521	2.12709	0.641517	10.0588	0.00151621	0.59331
ENSSTUG00000049283.1	nuclear factor of activated T-cells, cytoplasmic 1-like	34	4931521	4994995	5.17527	1.70735	0.536509	10.0261	0.00154337	0.59331
ENSSTUG00000042121.1	tripartite motif-containing protein 16-like	CAAJIE010000782.1	9548283	9567724	196.389	-1.26581	0.395379	10.0646	0.00151144	0.59331
ENSSTUG00000013041.1	frizzled-4-like	13	80256745	80265751	24.0546	0.864733	0.274065	9.85994	0.00168917	0.617342
ENSSTUG00000011708.1	receptor-transporting protein 2-like	17	7098133	7101845	28.3935	-2.32743	0.714667	9.90981	0.001644	0.617342
ENSSTUG00000048154.1	uncharacterized transmembrane protein DDB_G0289901-like	25	31007538	31014633	128.805	-1.26066	0.397593	9.88383	0.00166737	0.617342
ENSSTUG00000021472.1	trafficking protein particle complex subunit 6b	28	42488870	42492246	1123.14	0.92238	0.290039	9.86288	0.00168647	0.617342
ENSSTUG00000033515.1	CD9 antigen-like	1	54182545	54192060	473.358	-1.4299	0.450946	9.79914	0.00174594	0.627362
ENSSTUG00000031177.1		11	4467255	4469786	6.21048	-1.48982	0.476889	9.79461	0.00175025	0.627362
ENSSTUG00000006257.1	V-type proton ATPase subunit S1-like	28	571779	658744	4756.87	0.264662	0.0848561	9.69146	0.00185127	0.656418
ENSSTUG00000043488.1	ubl carboxyl-terminal hydrolase 18-like	40	12174409	12178976	144.263	-1.47237	0.466416	9.67638	0.00186652	0.656418
ENSSTUG00000005486.1		15	1793134	2055270	69.2049	-1.08185	0.347579	9.61674	0.00192811	0.66552
ENSSTUG00000005189.1	probable serpin E3	24	46930953	46941629	10.2558	-1.59066	0.511179	9.62745	0.00191691	0.66552
ENSSTUG00000021771.1	serum albumin 2	5	1236028	1270203	8.83734	1.96497	0.619158	9.58291	0.00196397	0.665572
ENSSTUG00000031216.1		5	7956530	7962085	3.57289	3.31726	1.02715	9.59132	0.00195499	0.665572
ENSSTUG00000010101.1	phospholipase A2-like	32	14512019	14515068	5.44137	2.79156	0.861453	9.54317	0.00200694	0.674008
ENSSTUG00000020970.1	ADP-ribosylation factor-like protein 4D	1	52466541	52467146	47.5558	0.838888	0.269741	9.50348	0.00205082	0.678823
ENSSTUG00000014387.1	protocadherin-17-like	24	43505449	43528580	417.465	0.60453	0.194942	9.49734	0.0020577	0.678823
ENSSTUG00000026065.1	elongation of very long chain fatty acids protein 6-like	13	6765171	6779839	165.528	-0.844734	0.273824	9.47133	0.00208708	0.682476
ENSSTUG00000037392.1		CAAJIE010000833.1	1098483	1104428	20.4738	-1.18895	0.38376	9.43583	0.00212787	0.689763
ENSSTUG00000015787.1		15	503836	505736	3.54886	-1.92542	0.63496	9.41841	0.00214818	0.690344
ENSSTUG00000039228.1	TNNI3 interacting kinase	17	10854548	10923536	1.12221	-2.65677	0.897029	9.36246	0.00221475	0.705652
ENSSTUG00000013756.1	deleted in malignant brain tumors 1 protein-like	1	44119006	44165730	11.8056	-1.18954	0.383914	9.34058	0.00224134	0.708075
ENSSTUG00000040780.1	somatotropin	32	7709793	7713790	39.0974	1.88363	0.594024	9.32235	0.00226376	0.709146
ENSSTUG00000028606.1		3	48221704	48227876	7.40672	-5.50466	1.58496	9.26616	0.00233427	0.719148
ENSSTUG00000042369.1	tripartite motif-containing protein 16-like	CAAJIE010000782.1	10167724	10182962	78.0362	-0.861432	0.281862	9.27928	0.0023176	0.719148
ENSSTUG00000003101.1	iroquois-class homeodomain protein IRX-5-like	17	46395169	46397573	94.9669	-1.27283	0.415904	9.19594	0.00242553	0.729184
ENSSTUG00000050640.1	dnaJ homolog subfamily C member 5-like	21	21485761	21491811	4.53617	-2.06189	0.681302	9.20837	0.00240911	0.729184
ENSSTUG00000012812.1	proteoglycan 4-like	22	29170174	29180176	4.87905	1.46755	0.483392	9.20549	0.00241291	0.729184
ENSSTUG00000000713.1	uncharacterized LOC115191700	4	4635242	4648867	56.6319	-1.65895	0.539387	9.11236	0.00253888	0.733677
ENSSTUG00000020094.1	uncharacterized LOC115199083	8	44828775	44833618	15.2899	-1.57278	0.516107	9.13573	0.00250665	0.733677
ENSSTUG00000027487.1	lymphocyte expansion molecule-like	21	34248014	34263675	16.6743	1.36817	0.444489	9.16118	0.00247203	0.733677
ENSSTUG00000035815.1		CAAJIE010000782.1	1712324	1716088	60.8141	-1.23437	0.4059	9.11571	0.00253424	0.733677
ENSSTUG00000037496.1		CAAJIE010000833.1	1264315	1293983	7.13597	1.28499	0.427112	9.14348	0.00249606	0.733677
ENSSTUG00000049903.1	putative helicase mov-10-B.1	40	21775306	21815131	116.04	-1.23178	0.405369	9.08629	0.00257533	0.738486
ENSSTUG00000017029.1		11	14479915	14531692	2.68057	-2.86436	0.956911	9.0609	0.00261133	0.743093
ENSSTUG00000031633.1		28	38867210	38873349	2.37776	-1.90487	0.647004	9.02124	0.0026686	0.753637
ENSSTUG00000031355.1	probable serpin E3	20	5283546	5296057	112.957	-0.756527	0.252074	8.97931	0.00273053	0.765329
ENSSTUG00000035901.1		CAAJIE010000782.1	2320964	2325044	88.4518	-0.907652	0.3024	8.93393	0.00279921	0.778724
ENSSTUG00000001114.1		8	22055101	22058745	3.76778	2.68928	0.876874	8.86137	0.00291269	0.80429
ENSSTUG00000022011.1	caM kinase-like vesicle-associated protein	14	14561710	14591840	925.13	0.860918	0.287233	8.78791	0.00303234	0.825107
ENSSTUG00000023381.1	uromodulin-like 1	15	35669286	35679981	9.84535	1.58857	0.525074	8.79088	0.0030274	0.825107
ENSSTUG00000027857.1		30	30573242	30575089	9.60065	-1.20683	0.411604	8.71035	0.00316409	0.844132
ENSSTUG00000039739.1	secretin receptor-like	39	16334387	16348958	5.97171	-1.07355	0.368242	8.71237	0.00316058	0.844132
ENSSTUG00000049173.1	aldo-keto reductase family 1 member B1-like	40	19957830	19962865	57.1882	-1.20243	0.404889	8.70683	0.00317019	0.844132
ENSSTUG00000014608.1	gonadotropin-releasing hormone II receptor-like	3	56384096	56389749	53.9922	-1.16199	0.393261	8.64442	0.00328065	0.865695
ENSSTUG00000050699.1	DnaJ heat shock protein family (Hsp40) member C3	24	16222397	16239824	106.629	0.975333	0.327283	8.63502	0.00329762	0.865695
ENSSTUG00000034605.1	scrapie-responsive protein 1-like	11	11189338	11190335	95.386	-0.830071	0.282684	8.60976	0.00334367	0.871645
ENSSTUG00000012274.1		15	32399697	32400844	9.99079	-1.37771	0.471673	8.57302	0.0034118	0.87506
ENSSTUG00000032649.1	cytidine/uridine monophosphate kinase 2	25	38879410	38890928	44.4993	-1.52668	0.515186	8.56483	0.00342719	0.87506
ENSSTUG00000024426.1	tripartite motif-containing protein 16-like	CAAJIE010000549.1	293149	304246	52.9888	-1.07057	0.363127	8.58766	0.00338449	0.87506
ENSSTUG00000006349.1		12	76162793	76164343	11.4307	-0.746634	0.260977	8.50053	0.00355044	0.876542
ENSSTUG00000006048.1	interferon-induced protein 44-like	17	14765213	14777717	89.1377	-1.15753	0.393127	8.53483	0.00348413	0.876542
ENSSTUG00000024178.1	uncharacterized LOC115157385	21	38517956	38519449	61.6389	-1.34923	0.458262	8.50046	0.00355056	0.876542
ENSSTUG00000050881.1	polyubiquitin-like	27	15661145	15661615	6.44341	-2.09694	0.704888	8.53797	0.00347814	0.876542
ENSSTUG00000033879.1	uncharacterized LOC115178540	38	23616719	23655666	24.538	-0.76861	0.263647	8.51129	0.00352949	0.876542
ENSSTUG00000035762.1	cytohesin-4-like	14	76832235	76849163	42.9155	-0.594227	0.204029	8.47484	0.00360092	0.877478
ENSSTUG00000042089.1		CAAJIE010000782.1	9473152	9482351	39.2644	-1.18901	0.407028	8.47458	0.00360143	0.877478
ENSSTUG00000018810.1	interferon-induced protein 44-like	16	18682000	18707134	46.0179	-1.54029	0.523362	8.44867	0.0036531	0.884286
ENSSTUG00000029304.1	ras-related protein Rab-26-like	2	56351375	56496204	925.237	0.736234	0.253038	8.31973	0.00392167	0.891417
ENSSTUG00000009916.1	allograft inflammatory factor 1-like	3	69017650	69022972	14.9516	-1.07087	0.370596	8.32205	0.00391666	0.891417
ENSSTUG00000006004.1	zinc finger protein GLI1-like	14	8667554	8688419	17.8839	-0.90374	0.314563	8.36322	0.00382892	0.891417
ENSSTUG00000007690.1		14	39777810	39782265	1.40681	2.29932	0.823995	8.36406	0.00382714	0.891417
ENSSTUG00000005809.1		15	1862625	1931718	133.892	-0.712296	0.246653	8.31973	0.00392168	0.891417
ENSSTUG00000044507.1		17	54842489	54843641	8.68649	-1.02089	0.356305	8.33044	0.00389863	0.891417
ENSSTUG00000006628.1		23	20834116	20841865	66.0721	1.37095	0.464105	8.34413	0.00386935	0.891417
ENSSTUG00000032311.1	sterile alpha motif domain-containing protein 9-like	24	23003815	23015437	28.404	-1.31412	0.451569	8.36758	0.00381974	0.891417
ENSSTUG00000042049.1	interleukin-12 subunit beta-like	29	45886788	45890360	10.9858	1.34988	0.458199	8.3961	0.00376027	0.891417
ENSSTUG00000024176.1		CAAJIE010000782.1	16353290	16364074	18.2298	-1.05406	0.365945	8.38734	0.00377844	0.891417
ENSSTUG00000003349.1	leucine-rich repeat extensin-like protein 3	3	16854409	16856917	1.28853	-2.58729	0.919323	8.26801	0.00403497	0.895141
ENSSTUG00000030870.1	protein N-lysine methyltransferase FAM173A-like	9	24239535	24243747	100.337	0.603085	0.208373	8.27502	0.00401942	0.895141
ENSSTUG00000029703.1		16	11620361	11621863	92.8179	0.379644	0.13208	8.2477	0.00408036	0.895141
ENSSTUG00000027502.1	LHFPL tetraspan subfamily member 5 protein-like	16	54370749	54384650	15.7124	1.24418	0.426262	8.26809	0.00403478	0.895141
ENSSTUG00000014564.1	mitochondrial antiviral signaling protein	25	2610653	2618286	17.5273	-0.919394	0.321645	8.24691	0.00408214	0.895141
ENSSTUG00000008353.1	rho GTPase-activating protein 1-like	29	36138551	36144019	1579.57	0.310996	0.107753	8.2923	0.00398136	0.895141
ENSSTUG00000012706.1	24-dehydrocholesterol reductase	4	43974794	43992606	917.057	-0.441925	0.154074	8.22954	0.00412139	0.895574
ENSSTUG00000032911.1	glutathione peroxidase 7	22	37346766	37366235	31.9201	1.42514	0.485012	8.22481	0.00413216	0.895574
ENSSTUG00000020561.1		1	8203607	8214509	2569.87	0.492534	0.171744	8.14712	0.00431295	0.91778
ENSSTUG00000007163.1	eosinophil peroxidase-like	12	76219410	76225198	18.811	-1.50928	0.524463	8.15317	0.00429858	0.91778
ENSSTUG00000018857.1	UDP-glucuronosyltransferase 1-6-like	31	45330071	45341985	5.10771	1.90522	0.656489	8.12919	0.00435581	0.91778
ENSSTUG00000033121.1	antigen peptide transporter 2-like	36	32765160	32770984	19.5144	-0.885959	0.311038	8.14998	0.00430616	0.91778
ENSSTUG00000028317.1		CAAJIE010000403.1	321987	562446	108.556	-0.843653	0.294936	8.1284	0.00435772	0.91778
ENSSTUG00000000915.1		1	68734677	68861256	18.4908	-1.01402	0.356423	8.08722	0.00445786	0.928658
ENSSTUG00000018898.1	calcium-regulated heat stable protein 1-like	32	43825333	43850235	102.135	0.876989	0.304724	8.08667	0.00445919	0.928658
ENSSTUG00000045468.1	uncharacterized LOC115149952	16	3161045	3161758	599.668	0.341607	0.120174	8.03783	0.00458103	0.948731
ENSSTUG00000044817.1	otopetrin 1	14	47226284	47231829	29.8855	-0.691632	0.24462	8.00858	0.00465561	0.949653
ENSSTUG00000048138.1		29	15752402	15754896	4.91768	-1.05041	0.376743	7.9933	0.00469508	0.949653
ENSSTUG00000037637.1	carbohydrate sulfotransferase 3-like	CAAJIE010000104.1	943527	946121	12.3572	-1.00798	0.357535	7.98972	0.00470436	0.949653
ENSSTUG00000024004.1		CAAJIE010000782.1	6623540	6634181	5.30521	-1.14699	0.410756	7.98646	0.00471286	0.949653
ENSSTUG00000030848.1		CAAJIE010001025.1	310585	496081	59.4091	-0.87026	0.306777	7.98982	0.00470411	0.949653
ENSSTUG00000000062.1	ectonucleotide pyrophosphatase/phosphodiesterase family member 5-like	1	194827	203991	35.2829	0.221098	0.305402	0.5279	0.467491	0.988679
ENSSTUG00000000065.1	chloride intracellular channel protein 5-like	1	224749	296350	12.2164	0.691335	0.669879	1.05623	0.304077	0.988679
ENSSTUG00000000068.1		1	293953	296457	4.15345	0.762654	0.65467	1.37459	0.241024	0.988679
ENSSTUG00000000070.1	transcription factor AP-2-delta-like	1	353382	388181	80.885	0.283046	0.589983	0.229115	0.632181	0.988679
ENSSTUG00000000072.1	hydroxyacyl-CoA dehydrogenase trifunctional multienzyme complex subunit beta	1	812411	831272	1112.73	0.209705	0.219605	0.908728	0.340452	0.988679
ENSSTUG00000000473.1	GRB2 associated regulator of MAPK1 subtype 2	1	844365	868807	139.405	-0.205124	0.255895	0.645667	0.421666	0.988679
ENSSTUG00000000486.1	RAB10, member RAS oncogene family	1	881095	909446	578.509	-0.0614786	0.184114	0.111824	0.738077	0.988679
ENSSTUG00000000496.1	kinesin family member 3C	1	915835	949307	183.116	-0.0832292	0.264889	0.0992126	0.752777	0.988679
ENSSTUG00000000572.1	transmembrane protein 214	1	1002958	1044028	517.149	-0.0861123	0.246749	0.121985	0.726891	0.988679
ENSSTUG00000000601.1		1	1051340	1091428	64.3787	0.00405272	0.218436	0.00542247	0.941299	0.988679
ENSSTUG00000000618.1		1	1369107	1370320	1.21177	-1.33131	1.67517	0.452152	0.501315	0.988679
ENSSTUG00000000661.1	dihydroxyacetone phosphate acyltransferase-like	1	1386397	1420229	304.467	0.0683165	0.142313	0.232692	0.629535	0.988679
ENSSTUG00000000796.1	family with sequence similarity 228 member B	1	1446097	1464561	58.1773	0.0722149	0.203054	0.127999	0.720516	0.988679
ENSSTUG00000000807.1	iodotyrosine deiodinase	1	1480277	1495923	1.67389	0.503355	0.812321	0.499346	0.479787	0.988679
ENSSTUG00000000871.1	SEC63 homolog, protein translocation regulator	1	1498878	1534666	1559.36	0.210329	0.165234	1.61515	0.20377	0.988679
ENSSTUG00000000963.1	protein LRATD1-like	1	1662894	1681908	227.033	0.188806	0.267738	0.49647	0.481055	0.988679
ENSSTUG00000000971.1	protein phosphatase 1 regulatory subunit 14C-like	1	2217394	2234660	20.1696	0.688314	0.450482	2.30739	0.12876	0.988679
ENSSTUG00000000980.1	mitochondrial fission regulator 2	1	2259760	2267602	13.6226	-0.31927	0.351495	0.850674	0.356362	0.988679
ENSSTUG00000001015.1	uncharacterized LOC115148393	1	2357729	2367474	100.036	-0.159324	0.225232	0.505543	0.477075	0.988679
ENSSTUG00000001029.1	aldehyde dehydrogenase 8 family member A1	1	2395946	2427534	46.783	-0.13927	0.173678	0.663602	0.415291	0.988679
ENSSTUG00000001048.1	TATA-box binding protein like 1	1	2635746	2654548	177.981	0.199452	0.194559	1.05375	0.304645	0.988679
ENSSTUG00000001100.1	EYA transcriptional coactivator and phosphatase 4	1	2960467	2991569	49.7715	0.243176	0.330042	0.546046	0.459938	0.988679
ENSSTUG00000001562.1	ribosomal protein S12	1	3000344	3004587	3120.78	-0.111098	0.178396	0.388118	0.53329	0.988679
ENSSTUG00000001573.1		1	3017356	3020442	12.7236	0.21162	0.270109	0.625463	0.429024	0.988679
ENSSTUG00000001583.1		1	3178125	3197286	80.4102	0.0523524	0.300561	0.0307972	0.860694	0.988679
ENSSTUG00000001594.1	L-threonine 3-dehydrogenase, mitochondrial-like	1	3229749	3251527	18.9088	-0.00772904	0.399363	0.00861721	0.926039	0.988679
ENSSTUG00000001608.1	PIN2 (TERF1) interacting telomerase inhibitor 1	1	3272474	3328471	116.072	-0.0792792	0.115879	0.468493	0.493681	0.988679
ENSSTUG00000001611.1	transcription factor Sox-7-like	1	3341975	3346948	98.1009	0.0121428	0.246542	0.00348025	0.952957	0.988679
ENSSTUG00000001623.1	BLK proto-oncogene, Src family tyrosine kinase	1	3440663	3464641	4.48872	-0.400172	0.375107	1.23636	0.266174	0.988679
ENSSTUG00000001700.1	fibronectin type III domain-containing protein 4-like	1	3497988	3566176	176.235	0.100834	0.358069	0.0792299	0.778344	0.988679
ENSSTUG00000001721.1		1	3607159	3690485	5.3247	0.802073	0.46822	2.96198	0.0852436	0.988679
ENSSTUG00000001737.1	E3 ubiquitin-protein ligase RNF19A-like	1	3698124	3759683	166.278	-0.028275	0.354419	0.00641743	0.936151	0.988679
ENSSTUG00000001757.1	zinc finger protein 513-like	1	3759454	3774395	20.9106	-0.0438327	0.312636	0.0369985	0.847468	0.988679
ENSSTUG00000001823.1	sorting nexin-17	1	3786451	3854382	30.349	0.0984034	0.369062	0.0745596	0.78481	0.988679
ENSSTUG00000002203.1	all-trans retinoic acid-induced differentiation factor-like	1	3855077	3858718	272.728	0.192468	0.201067	0.914375	0.338956	0.988679
ENSSTUG00000002249.1	translation initiation factor eIF-2B subunit delta-like	1	3859256	3888278	335.838	0.349813	0.176953	3.88319	0.0487718	0.988679
ENSSTUG00000002810.1	NME/NM23 nucleoside diphosphate kinase 6	1	3928867	3943276	184.255	0.153797	0.209002	0.544496	0.460576	0.988679
ENSSTUG00000002825.1		1	3937584	3938987	2.35679	1.82964	1.33509	1.77069	0.183297	0.988679
ENSSTUG00000002853.1	neuronal acetylcholine receptor subunit alpha-2-like	1	4181338	4219541	25.3981	0.175199	0.4992	0.123252	0.725534	0.988679
ENSSTUG00000002909.1	protein-tyrosine kinase 2-beta-like	1	4220488	4280217	4.97398	-0.18759	0.524278	0.136755	0.711528	0.988679
ENSSTUG00000003205.1	uncharacterized LOC115150730	1	4348333	4363358	66.0426	-0.263073	0.477721	0.30385	0.581479	0.988679
ENSSTUG00000003212.1	zinc finger CCCH-type containing 14	1	4472620	4489490	704.368	0.0355753	0.218311	0.0265822	0.870487	0.988679
ENSSTUG00000003266.1	translation initiation factor eIF-2B subunit beta-like	1	4493547	4498323	204.219	0.083551	0.22723	0.137756	0.710522	0.988679
ENSSTUG00000003460.1	transmembrane emp24 domain-containing protein 10-like	1	4498927	4509768	1286.87	0.104707	0.141115	0.549839	0.458384	0.988679
ENSSTUG00000003545.1	proto-oncogene c-Fos-like	1	4518985	4521701	226.294	0.778001	0.463191	2.76739	0.096203	0.988679
ENSSTUG00000003557.1	proto-oncogene c-Fos-like	1	4525906	4531420	323.762	0.189118	0.26701	0.500211	0.479408	0.988679
ENSSTUG00000003563.1	jun dimerization protein 2-like	1	4542835	4570491	31.773	0.1995	0.227467	0.782756	0.376299	0.988679
ENSSTUG00000003627.1	feline leukemia virus subgroup C receptor-related protein 2-like	1	4594960	4649911	20.2523	0.341267	0.583036	0.341625	0.558893	0.988679
ENSSTUG00000004067.1	transforming growth factor beta-3 proprotein-like	1	4741071	4772251	355.02	0.18694	0.146462	1.62526	0.202359	0.988679
ENSSTUG00000004129.1	steroid hormone receptor ERR2-like	1	4887424	4970350	8.07312	0.219822	0.504962	0.196832	0.65729	0.988679
ENSSTUG00000004188.1	YLP motif containing 1	1	5014621	5065662	717.729	0.0284087	0.109919	0.067501	0.795011	0.988679
ENSSTUG00000004293.1	prospero homeobox protein 1-like	1	5077280	5089568	3.521	0.997847	0.94384	1.09757	0.2948	0.988679
ENSSTUG00000004322.1	dihydrolipoyllysine-residue succinyltransferase component of 2-oxoglutarate dehydrogenase complex, mitochondrial-like	1	5090734	5102818	365.823	-0.144447	0.234672	0.379827	0.537696	0.988679
ENSSTUG00000004417.1		1	5116480	5122395	53.6071	-0.0643569	0.435731	0.0219021	0.882348	0.988679
ENSSTUG00000004435.1	visual system homeobox 2-like	1	5187939	5200764	1.82305	-0.0383148	0.793673	0.0124481	0.911163	0.988679
ENSSTUG00000004541.1	acetyl-coenzyme A synthetase 2-like, mitochondrial	1	5204021	5231908	38.644	0.0341251	0.38146	0.0185886	0.891552	0.988679
ENSSTUG00000005458.1	ATP binding cassette subfamily D member 4	1	5236038	5275424	109.754	-0.0653213	0.151887	0.192128	0.661151	0.988679
ENSSTUG00000006508.1	adhesion G-protein coupled receptor G2-like	1	5278248	5302427	1.25241	0.836691	0.991738	0.718799	0.396538	0.988679
ENSSTUG00000006541.1	homeobox containing 1	1	5308181	5322443	60.9906	-0.123456	0.26671	0.217458	0.640983	0.988679
ENSSTUG00000006625.1		1	5323051	5386602	143.423	-0.0634546	0.150451	0.177907	0.673178	0.988679
ENSSTUG00000008675.1	elongator complex protein 3	1	5420502	5444171	292.797	-0.00219026	0.112961	0.00678583	0.934348	0.988679
ENSSTUG00000008818.1	serine/threonine-protein kinase pdik1l-B-like	1	5461633	5472202	20.9942	-0.267691	0.356165	0.565091	0.452216	0.988679
ENSSTUG00000008830.1	gastrula zinc finger protein XlCGF57.1-like	1	5480349	5489084	55.5487	-0.139182	0.212395	0.437809	0.508182	0.988679
ENSSTUG00000008844.1	proenkephalin-A-like	1	5500284	5515643	54.3028	0.696938	0.548747	1.58943	0.207408	0.988679
ENSSTUG00000008848.1	zinc finger protein 395-like	1	5521995	5532181	24.2751	0.0763846	0.407696	0.0376214	0.846205	0.988679
ENSSTUG00000008862.1	membrane progestin receptor beta-like	1	5554649	5558783	12.6212	0.315651	0.310361	1.03494	0.309001	0.988679
ENSSTUG00000008893.1	stathmin-4-like	1	5567553	5591607	4149.18	-0.0266161	0.12305	0.0468204	0.828691	0.988679
ENSSTUG00000008961.1	vertnin-like	1	5616651	5623022	7.19566	-0.351497	0.873727	0.162229	0.687112	0.988679
ENSSTUG00000009299.1	synapse differentiation-inducing gene protein 1-like	1	5900829	5977463	10.6412	-0.0682436	0.489906	0.0272525	0.868878	0.988679
ENSSTUG00000009306.1	delta like canonical Notch ligand 4	1	6458870	6473841	997.945	0.161085	0.152777	1.10914	0.292269	0.988679
ENSSTUG00000009322.1	glutathione-specific gamma-glutamylcyclotransferase 1-like	1	6491408	6493921	4354.02	0.328588	0.242055	1.83304	0.175769	0.988679
ENSSTUG00000009359.1	INO80 complex ATPase subunit	1	6497042	6596081	217.389	-0.0562785	0.262619	0.0462041	0.829805	0.988679
ENSSTUG00000010694.1	VPS18 core subunit of CORVET and HOPS complexes	1	6596877	6627273	1475.35	0.312125	0.176678	3.10499	0.0780525	0.988679
ENSSTUG00000011326.1	phosphatidylinositol glycan anchor biosynthesis class H	1	6665196	6667503	399.185	0.255566	0.199199	1.63883	0.200486	0.988679
ENSSTUG00000011344.1		1	6668445	6689566	29.5295	-0.74587	0.485669	2.3628	0.124259	0.988679
ENSSTUG00000011450.1	zinc finger protein DPF3-like	1	6699375	6753740	48.3896	-0.194808	0.440335	0.196488	0.657571	0.988679
ENSSTUG00000011528.1	regulator of G-protein signaling 6-like	1	6764039	6885455	345.511	0.0876314	0.360027	0.0592032	0.80776	0.988679
ENSSTUG00000012915.1	ras-related protein Rab-15-like	1	7161993	7186680	459.146	0.33098	0.224094	2.16892	0.140825	0.988679
ENSSTUG00000012964.1	protein farnesyltransferase subunit beta-like	1	7187406	7227895	71.2743	-0.0562046	0.357154	0.0279563	0.867212	0.988679
ENSSTUG00000013532.1		1	7190666	7192507	106.688	0.025415	0.209644	0.0151828	0.901934	0.988679
ENSSTUG00000013539.1	protein max-like	1	7231352	7251036	525.386	0.161741	0.130229	1.54154	0.214389	0.988679
ENSSTUG00000013645.1	serine/arginine-rich splicing factor 5-like	1	7285300	7290613	1263.06	-0.163141	0.288073	0.32109	0.570953	0.988679
ENSSTUG00000013675.1	sushi domain-containing protein 6-like	1	7293902	7337323	354.583	-0.171415	0.400155	0.183754	0.668167	0.988679
ENSSTUG00000013678.1	acyl-coenzyme A thioesterase 1-like	1	7368461	7371047	77.6796	-0.127112	0.496585	0.0656458	0.797785	0.988679
ENSSTUG00000013788.1	thrombospondin-1-like	1	7512022	7529410	374.059	-0.275645	0.257807	1.14568	0.284454	0.988679
ENSSTUG00000014745.1		1	7762313	7764850	33.5918	-0.0445835	0.298691	0.0222808	0.881343	0.988679
ENSSTUG00000014747.1	KATNB1-like protein 1	1	7812513	7819272	246.033	0.369643	0.237815	2.39869	0.121437	0.988679
ENSSTUG00000014755.1	ER membrane protein complex subunit 7-like	1	7820186	7829289	1918.43	0.244698	0.181722	1.80624	0.17896	0.988679
ENSSTUG00000014777.1	muscarinic acetylcholine receptor M5-like	1	7832258	7833892	6.72139	0.605916	0.711604	0.718036	0.396789	0.988679
ENSSTUG00000015433.1	ryanodine receptor 3-like	1	7894539	8136948	199.098	0.168022	0.375382	0.199884	0.654815	0.988679
ENSSTUG00000020536.1	formin-like	1	8161532	8202104	8.78797	0.589151	0.564538	1.07701	0.299368	0.988679
ENSSTUG00000020546.1		1	8202619	8204009	4.63649	-0.306965	0.698753	0.197483	0.65676	0.988679
ENSSTUG00000020620.1	actin, alpha cardiac	1	8221273	8225909	4.19584	-0.0651962	0.641332	0.0247499	0.874992	0.988679
ENSSTUG00000021058.1	poly(A) polymerase alpha-like	1	8248691	8304278	278.369	-0.136851	0.209685	0.427293	0.51332	0.988679
ENSSTUG00000025938.1		1	8630599	8645914	76.2344	0.320726	0.256129	1.56985	0.210228	0.988679
ENSSTUG00000025963.1	coiled-coil domain-containing protein 85C-B-like	1	8649886	8755019	38.2638	-0.131166	0.344819	0.150189	0.698355	0.988679
ENSSTUG00000026018.1	cholesterol 24-hydroxylase-like	1	8758362	8770734	71.761	0.168254	0.163463	1.06183	0.302799	0.988679
ENSSTUG00000026652.1	isthmin-2-like	1	8788451	8801473	2.71626	1.4643	0.922421	2.46178	0.116646	0.988679
ENSSTUG00000026681.1	serine palmitoyltransferase 2-like	1	8813672	8848040	41.6551	-0.185307	0.251226	0.561166	0.453791	0.988679
ENSSTUG00000026901.1	SNW domain-containing protein 1-like	1	8868841	8881657	971.343	-0.0702934	0.182966	0.147812	0.700635	0.988679
ENSSTUG00000027109.1	neurexin-3b-like	1	9165019	9710378	237.907	0.203412	0.393591	0.266689	0.605562	0.988679
ENSSTUG00000033118.1		1	9746741	9748251	114.207	-0.0241391	0.196273	0.0154455	0.901094	0.988679
ENSSTUG00000033122.1	thyrotropin receptor-like	1	9771110	9807055	2.3552	1.03	0.871371	1.3802	0.240067	0.988679
ENSSTUG00000033193.1	transcription initiation factor IIA subunit 1-like	1	9818908	9832897	50.1594	0.0219333	0.295105	0.00905113	0.924206	0.988679
ENSSTUG00000033223.1	forkhead box protein N3-like	1	9847811	9933435	68.9095	0.159838	0.342768	0.217954	0.640603	0.988679
ENSSTUG00000033260.1	26S proteasome regulatory subunit 4-like	1	10113042	10121341	1866.53	0.153284	0.221346	0.478496	0.489104	0.988679
ENSSTUG00000033427.1	calmodulin	1	10125043	10146195	2555.09	0.0875053	0.166459	0.276137	0.599244	0.988679
ENSSTUG00000033450.1	breast cancer metastasis-suppressor 1-like protein-A	1	10181118	10192152	42.5313	0.0635542	0.181387	0.139515	0.708764	0.988679
ENSSTUG00000033475.1	RNA-binding protein 25-like	1	10205559	10228785	1507.17	0.231912	0.244149	0.899223	0.34299	0.988679
ENSSTUG00000033563.1		1	10230453	10234512	22.8248	0.620833	0.365119	2.88821	0.08923	0.988679
ENSSTUG00000033590.1	V-type proton ATPase subunit D-like	1	10237121	10247430	2418.92	0.34679	0.171606	4.05987	0.0439139	0.988679
ENSSTUG00000033883.1	MAGUK p55 subfamily member 5-A-like	1	10248835	10270572	11.2775	-0.599027	0.337905	3.27698	0.0702582	0.988679
ENSSTUG00000034438.1	gephyrin-like	1	10290297	10402345	585.626	0.134573	0.295549	0.207036	0.649101	0.988679
ENSSTUG00000038355.1	alpha-(1,6)-fucosyltransferase-like	1	10588824	10686734	136.094	-0.130122	0.25773	0.257969	0.611519	0.988679
ENSSTUG00000038425.1	transmembrane protein 121-like	1	10989243	10990208	14.5497	0.0575733	0.388731	0.0301263	0.862204	0.988679
ENSSTUG00000038466.1	cleavage and polyadenylation specificity factor subunit 2	1	11065828	11078430	266.852	-0.06973	0.172618	0.164084	0.685424	0.988679
ENSSTUG00000038539.1	NADH dehydrogenase [ubiquinone] 1 beta subcomplex subunit 1-like	1	11078632	11080335	63.5705	-0.164118	0.277971	0.348437	0.554999	0.988679
ENSSTUG00000038558.1	ribosomal oxygenase 1-like	1	11079652	11095457	153.492	-0.022722	0.205215	0.017112	0.895923	0.988679
ENSSTUG00000039187.1	exostosin-like 3	1	11091363	11140174	74.9531	0.158059	0.333562	0.224754	0.635441	0.988679
ENSSTUG00000039208.1	synaptotagmin-14-like	1	11148192	11174724	64.6816	0.0588104	0.176401	0.121867	0.727018	0.988679
ENSSTUG00000039234.1	cytosolic 5'-nucleotidase 1A-like	1	11174745	11201054	326.464	0.0564267	0.145699	0.149946	0.698587	0.988679
ENSSTUG00000039300.1	brain-enriched guanylate kinase-associated protein-like	1	11252546	11295082	521.524	0.174003	0.218997	0.629707	0.427463	0.988679
ENSSTUG00000039314.1	retinol dehydrogenase 14-like	1	11296148	11297988	192.555	-0.0626247	0.185319	0.115239	0.734257	0.988679
ENSSTUG00000039318.1	cysteine-rich protein 2-like	1	11299765	11308973	1122.03	0.30631	0.260369	1.37713	0.240591	0.988679
ENSSTUG00000039328.1	mRNA decay activator protein ZFP36L1-like	1	11410128	11414422	138.011	0.151993	0.322924	0.221055	0.638237	0.988679
ENSSTUG00000039331.1		1	11438185	11439241	1.35855	-1.02025	1.04641	0.976761	0.323	0.988679
ENSSTUG00000039332.1	prostaglandin E2 receptor EP2 subtype-like	1	11466281	11468730	16.7177	0.314567	0.40281	0.60769	0.435659	0.988679
ENSSTUG00000039349.1	26S proteasome regulatory subunit 10B-like	1	11483862	11489052	572.25	0.212512	0.181734	1.36276	0.24306	0.988679
ENSSTUG00000039407.1	cell growth regulator with RING finger domain protein 1-like	1	11487334	11493074	370.21	0.222833	0.150417	2.18725	0.139158	0.988679
ENSSTUG00000039425.1	phospholipase DDHD1-like	1	11492616	11506844	197.435	-0.105643	0.213978	0.245184	0.620487	0.988679
ENSSTUG00000039631.1	syntaxin-binding protein 6-like	1	11508640	11515063	8695.56	-0.523538	0.320179	2.67203	0.102126	0.988679
ENSSTUG00000039641.1	actin, alpha cardiac muscle 1-like	1	11549692	11556633	23.7049	-0.452716	0.352533	1.6633	0.197159	0.988679
ENSSTUG00000039657.1	gap junction delta-2 protein-like	1	11549692	11551960	110.559	-0.0839352	0.279112	0.0905697	0.763454	0.988679
ENSSTUG00000039666.1	zinc finger protein 770-like	1	11584121	11587555	69.5654	-0.117013	0.242967	0.236331	0.626868	0.988679
ENSSTUG00000039791.1	potassium channel subfamily K member 10-like	1	11662449	11688107	329.288	-0.111596	0.346819	0.103674	0.747464	0.988679
ENSSTUG00000039798.1		1	11711109	11712373	2.39856	0.41322	0.904077	0.210064	0.646718	0.988679
ENSSTUG00000039807.1	uncharacterized protein C14orf132-like	1	11751134	11783350	202.723	0.17217	0.402571	0.182606	0.669143	0.988679
ENSSTUG00000039813.1	fos-related antigen 2-like	1	11846686	11850873	92.9862	0.536606	0.43178	1.5259	0.216728	0.988679
ENSSTUG00000039825.1	leucine-rich repeat and fibronectin type-III domain-containing protein 2-like	1	12104302	12159270	72.8389	0.222626	0.292264	0.582402	0.445372	0.988679
ENSSTUG00000039841.1		1	12205790	12207490	135.458	0.135248	0.164978	0.671859	0.412404	0.988679
ENSSTUG00000039894.1	lactoylglutathione lyase-like	1	12300567	12311622	10.3467	0.550838	0.447376	1.52333	0.217116	0.988679
ENSSTUG00000000073.1	BTB/POZ domain-containing protein 9-like	1	12314802	12323663	141.167	-0.254311	0.308242	0.682848	0.408608	0.988679
ENSSTUG00000000076.1	AN1-type zinc finger protein 3-like	1	12326327	12341193	272.406	-0.0403907	0.204505	0.0431856	0.835376	0.988679
ENSSTUG00000000081.1	phospholipase B1, membrane-associated-like	1	12368066	12396335	52.0621	0.177344	0.256797	0.478493	0.489106	0.988679
ENSSTUG00000000083.1	serine/threonine-protein phosphatase PP1-beta catalytic subunit-like	1	12399129	12420911	4308.25	0.243217	0.198778	1.49171	0.221952	0.988679
ENSSTUG00000000089.1	3'(2'),5'-bisphosphate nucleotidase 1-like	1	12419037	12422545	51.6616	-0.0683663	0.217882	0.0995813	0.752333	0.988679
ENSSTUG00000000098.1	dynein axonemal heavy chain 8	1	12425984	12482795	104.265	0.330302	0.349171	0.89039	0.345372	0.988679
ENSSTUG00000000131.1	SAYSvFN domain-containing protein 1-like	1	12483869	12484451	79.3951	0.170936	0.222585	0.589485	0.442618	0.988679
ENSSTUG00000000135.1	SAYSvFN domain-containing protein 1-like	1	12489570	12491117	95.3935	0.0894314	0.147642	0.393127	0.530661	0.988679
ENSSTUG00000000136.1		1	12491834	12493176	3.83629	-0.026032	0.492563	0.00341928	0.953371	0.988679
ENSSTUG00000000141.1	cytospin-A-like	1	12494811	12505015	257.214	-0.39899	0.40617	0.965765	0.325739	0.988679
ENSSTUG00000000148.1		1	12541681	12543753	379.479	0.0302749	0.180184	0.0284387	0.866082	0.988679
ENSSTUG00000000149.1	disks large-associated protein 2-like	1	12571825	12800094	22.8255	0.762876	0.593269	1.62581	0.202283	0.988679
ENSSTUG00000000152.1		1	12800782	12802682	41.0984	-0.493319	0.308818	2.57953	0.108254	0.988679
ENSSTUG00000000153.1	C-C chemokine receptor type 6-like	1	12810342	12811520	3.7626	0.288683	0.632274	0.220013	0.63903	0.988679
ENSSTUG00000000161.1	myelin transcription factor 1-like protein	1	12847869	12915954	455.52	0.233606	0.445939	0.273638	0.600902	0.988679
ENSSTUG00000000173.1	ribonuclease H1-like	1	13131966	13138808	334.594	-0.0858611	0.178696	0.231152	0.630671	0.988679
ENSSTUG00000000181.1	40S ribosomal protein S7	1	13139669	13143020	4535.91	0.0392851	0.185155	0.044998	0.832008	0.988679
ENSSTUG00000000208.1	leucine-rich repeat transmembrane protein FLRT2-like	1	13472198	13474207	16.9201	-0.0635197	0.447119	0.025652	0.872753	0.988679
ENSSTUG00000000214.1	alpha-1-antitrypsin homolog	1	13877516	13880287	1.83386	-1.08549	0.970565	1.23462	0.266511	0.988679
ENSSTUG00000000225.1		1	13906339	13916107	5.78006	-0.945734	0.468862	4.10246	0.0428208	0.988679
ENSSTUG00000000250.1	phospholipase A2 group VII	1	13918707	13934906	38.9717	-0.097262	0.225842	0.201895	0.653195	0.988679
ENSSTUG00000000261.1	tudor domain containing 6	1	13934864	13966371	72.1216	0.236753	0.297693	0.638176	0.424372	0.988679
ENSSTUG00000000265.1	splicing factor 3B subunit 6	1	13969207	13980083	895.431	0.339129	0.214642	2.48138	0.115201	0.988679
ENSSTUG00000000268.1	visinin-like protein 1	1	13982158	14017172	2276.94	-0.0252991	0.182527	0.0192318	0.889704	0.988679
ENSSTUG00000000283.1	protein FAM49A-like	1	14152965	14193827	32.9744	0.113343	0.312477	0.132459	0.715896	0.988679
ENSSTUG00000000366.1	frizzled-3-like	1	14210867	14256238	41.4724	-0.150565	0.221308	0.471826	0.492148	0.988679
ENSSTUG00000000403.1	serine/threonine-protein kinase MRCK alpha-like	1	14260308	14375099	186.255	-0.212742	0.283474	0.564834	0.452319	0.988679
ENSSTUG00000000510.1	heterogeneous nuclear ribonucleoprotein U-like	1	14391768	14403228	901.783	0.0741385	0.242126	0.0937401	0.759475	0.988679
ENSSTUG00000000718.1		1	14411610	14417678	1.7248	-0.44726	0.745488	0.382763	0.536128	0.988679
ENSSTUG00000000725.1	consortin-like	1	14448509	14461540	136.797	-0.258018	0.373818	0.477421	0.489593	0.988679
ENSSTUG00000000730.1		1	14464467	14471765	6.90607	0.338712	0.607215	0.310223	0.577543	0.988679
ENSSTUG00000000740.1	synaptosomal-associated protein 25-A-like	1	14489412	14525247	65469.4	0.444872	0.237666	3.47574	0.062275	0.988679
ENSSTUG00000000764.1	uncharacterized LOC115167984	1	14572140	14576266	2.54701	0.267773	0.540635	0.245766	0.620072	0.988679
ENSSTUG00000000770.1	mitochondrial basic amino acids transporter-like	1	14601225	14615755	85.467	-0.0391789	0.173579	0.0524816	0.8188	0.988679
ENSSTUG00000000777.1	solute carrier family 25 member 47-A-like	1	14616433	14621378	4.85975	-0.0213145	0.458815	0.00888096	0.924919	0.988679
ENSSTUG00000000780.1	thyroxine 5-deiodinase-like	1	14774747	14775214	3.41596	0.502732	0.570114	0.773687	0.379079	0.988679
ENSSTUG00000000785.1		1	14775224	14775625	6.67959	0.956316	0.49833	3.64465	0.0562497	0.988679
ENSSTUG00000000840.1	serine/threonine-protein phosphatase 2A 56 kDa regulatory subunit gamma isoform-like	1	14815834	14856003	181.149	-0.0582075	0.29424	0.0394797	0.842501	0.988679
ENSSTUG00000001605.1	heat shock protein HSP 90-alpha 1	1	14860135	14872968	4158.23	0.570885	0.308499	3.38438	0.0658169	0.988679
ENSSTUG00000001925.1	WD repeat-containing protein 20-like	1	14876880	14883649	167.478	-0.162345	0.223752	0.529956	0.466625	0.988679
ENSSTUG00000001967.1		1	14904053	15077309	1.98443	0.896103	0.933394	0.904388	0.341608	0.988679
ENSSTUG00000002030.1	alpha-1,6-mannosyl-glycoprotein 2-beta-N-acetylglucosaminyltransferase-like	1	15118576	15123532	580.629	0.128113	0.193395	0.438293	0.507948	0.988679
ENSSTUG00000002033.1	40S ribosomal protein S29-like	1	15127775	15128883	4695.92	-0.262145	0.217369	1.45593	0.227578	0.988679
ENSSTUG00000002107.1	MAM domain-containing glycosylphosphatidylinositol anchor protein 2-like	1	15387613	15732561	63.245	0.26339	0.418998	0.395296	0.529528	0.988679
ENSSTUG00000003680.1	heme-binding protein 1-like	1	15876943	15884791	9.9893	-0.561494	0.358068	2.46328	0.116535	0.988679
ENSSTUG00000003693.1	peptidyl-prolyl cis-trans isomerase FKBP3-like	1	15913279	15915370	351.476	-0.143761	0.196735	0.534655	0.464656	0.988679
ENSSTUG00000003742.1	ubiquitin-like protein FUBI	1	15918328	15924072	2106.29	-0.106246	0.172557	0.379347	0.537953	0.988679
ENSSTUG00000004090.1		1	15937857	15938402	27.4339	0.421579	0.245592	2.93573	0.0866393	0.988679
ENSSTUG00000004112.1	E3 ubiquitin-protein ligase pellino homolog 2-like	1	15965866	15996987	226.933	-0.0297013	0.244911	0.0147099	0.903466	0.988679
ENSSTUG00000004132.1	homeobox protein OTX2-like	1	16046426	16050094	60.7521	0.370956	0.451673	0.671573	0.412504	0.988679
ENSSTUG00000004147.1	N-alpha-acetyltransferase 30-like	1	16085053	16088490	113.469	-0.0590575	0.263462	0.0513783	0.820682	0.988679
ENSSTUG00000004158.1	synaptojanin-1-like	1	16095049	16103992	931.004	0.0888838	0.295255	0.09057	0.763454	0.988679
ENSSTUG00000004186.1	actin-related protein 10-like	1	16104123	16118026	618.159	0.175646	0.133203	1.73475	0.187805	0.988679
ENSSTUG00000004285.1	CLOCK-interacting pacemaker-like	1	16126841	16130666	162.635	-0.0318602	0.309367	0.0108527	0.917029	0.988679
ENSSTUG00000004305.1	zinc finger protein 410-like	1	16133778	16148145	325.706	0.119681	0.268591	0.198295	0.656101	0.988679
ENSSTUG00000004923.1	methylmalonate-semialdehyde dehydrogenase [acylating], mitochondrial-like	1	16174804	16197220	839.926	0.231848	0.238411	0.942182	0.331717	0.988679
ENSSTUG00000005049.1	sterile alpha motif domain containing 15	1	16197241	16199446	14.0154	-0.16669	0.376161	0.197354	0.656865	0.988679
ENSSTUG00000005072.1	leucine-rich repeat and fibronectin type-III domain-containing protein 5-like	1	16218422	16225306	349.659	0.382832	0.339947	1.25927	0.26179	0.988679
ENSSTUG00000005079.1	transcriptional repressor protein YY1-like	1	16251642	16259664	578.864	0.521577	0.266528	3.78757	0.0516346	0.988679
ENSSTUG00000005106.1	ena/VASP-like protein	1	16261153	16395261	469.939	0.0888776	0.161939	0.301251	0.583099	0.988679
ENSSTUG00000005161.1	echinoderm microtubule-associated protein-like 1	1	16396829	16408599	27.3016	0.792476	0.475404	2.7376	0.0980121	0.988679
ENSSTUG00000005179.1	bromo adjacent homology domain-containing 1 protein-like	1	16418145	16453973	33.8729	0.10529	0.348096	0.0929695	0.760436	0.988679
ENSSTUG00000005203.1	galectin-3-like	1	16550603	16555029	8.54062	-0.241667	0.412652	0.342889	0.558166	0.988679
ENSSTUG00000005220.1		1	16561416	16563493	146.629	-0.0861362	0.332897	0.0670331	0.795707	0.988679
ENSSTUG00000005222.1	serine/threonine-protein kinase PAK 5-like	1	16668129	16690336	405.818	0.0546762	0.291113	0.0352586	0.851055	0.988679
ENSSTUG00000005249.1	lysosome-associated membrane glycoprotein 5-like	1	16696282	16707808	626.438	0.397743	0.197167	4.04153	0.0443936	0.988679
ENSSTUG00000005255.1		1	16707908	16710278	1.85588	1.04837	0.918062	1.3136	0.251744	0.988679
ENSSTUG00000005287.1	1-phosphatidylinositol 4,5-bisphosphate phosphodiesterase beta-4-like	1	16723239	16870656	64.9264	0.275946	0.353101	0.611291	0.434302	0.988679
ENSSTUG00000005838.1	1-phosphatidylinositol 4,5-bisphosphate phosphodiesterase beta-1-like	1	16892513	17126699	354.836	-0.0111293	0.150809	0.00962904	0.921831	0.988679
ENSSTUG00000006879.1	bone morphogenetic protein 2-like	1	17215587	17222152	33.5037	1.2235	0.466702	6.6221	0.0100721	0.988679
ENSSTUG00000006892.1	fermitin family homolog 1-like	1	17260195	17278029	5.09242	-0.234394	0.393761	0.388385	0.53315	0.988679
ENSSTUG00000007087.1	glycerophosphocholine phosphodiesterase GPCPD1-like	1	17341035	17357958	488.749	-0.0405474	0.285219	0.0202523	0.886835	0.988679
ENSSTUG00000007202.1	beta-soluble NSF attachment protein-like	1	17361438	17374884	5113.36	0.293667	0.168261	3.03249	0.0816129	0.988679
ENSSTUG00000007379.1	tribbles homolog 2-like	1	17478952	17488382	649.716	0.178102	0.258187	0.474957	0.490716	0.988679
ENSSTUG00000007394.1	kelch like family member 29	1	17740499	17887855	536.059	0.180258	0.169068	1.13373	0.286982	0.988679
ENSSTUG00000007738.1	ATPase family AAA domain-containing protein 2B-like	1	17891464	18021632	103.134	-0.23229	0.331545	0.492649	0.482748	0.988679
ENSSTUG00000009297.1	UBX domain protein 2A	1	18020129	18030042	1504.71	0.266423	0.189205	1.97441	0.15998	0.988679
ENSSTUG00000009325.1	major facilitator superfamily domain-containing protein 2B-like	1	18032827	18057093	47.5529	0.0982208	0.241217	0.167114	0.682689	0.988679
ENSSTUG00000009376.1	WD repeat and coiled coil containing	1	18056798	18063463	28.141	0.402638	0.225804	3.23476	0.0720907	0.988679
ENSSTUG00000009384.1	peptidyl-prolyl cis-trans isomerase FKBP1B-like	1	18063547	18094708	1583.33	0.0431915	0.138843	0.0967343	0.755784	0.988679
ENSSTUG00000009472.1	otoferlin	1	18300710	18419923	766.161	0.417653	0.379417	1.2029	0.272742	0.988679
ENSSTUG00000009942.1	family with sequence similarity 166 member C	1	18420236	18427822	6.71337	-0.447224	0.418387	1.16264	0.280918	0.988679
ENSSTUG00000009949.1		1	18471189	18530583	128.811	0.201119	0.577811	0.120741	0.728232	0.988679
ENSSTUG00000009957.1	pre-mRNA-splicing regulator WTAP-like	1	18571229	18584827	693.27	0.25542	0.193363	1.73756	0.187448	0.988679
ENSSTUG00000009987.1	t-complex 1	1	18592135	18603903	4105.08	0.0182996	0.156814	0.0136155	0.907109	0.988679
ENSSTUG00000010046.1	pleckstrin homology and RhoGEF domain containing G1	1	18605162	18722878	1339.95	0.0768832	0.426805	0.0324236	0.857101	0.988679
ENSSTUG00000010090.1	osteopetrosis-associated transmembrane protein 1-like	1	18769074	18772733	18.5208	0.184116	0.228451	0.702381	0.401985	0.988679
ENSSTUG00000010113.1	nuclear receptor subfamily 2 group E member 1	1	18826362	18837027	30.1624	0.864762	0.66154	1.67653	0.195387	0.988679
ENSSTUG00000010153.1	AFG1 like ATPase	1	18859182	18889759	108.904	-0.0128391	0.273924	0.00351709	0.952709	0.988679
ENSSTUG00000010224.1	forkhead box O3	1	18905843	18955564	169.532	0.217301	0.442124	0.241034	0.62346	0.988679
ENSSTUG00000010232.1	sestrin-1-like	1	19027479	19099286	337.551	0.0588361	0.2881	0.0418511	0.837904	0.988679
ENSSTUG00000010265.1	centrosomal protein 57 like 1	1	19099664	19104669	126.489	0.112998	0.206737	0.306399	0.579898	0.988679
ENSSTUG00000010282.1	CD164 molecule	1	19122360	19148695	78.8846	0.0304123	0.237876	0.0171294	0.895871	0.988679
ENSSTUG00000010407.1		1	19131893	19133044	10.2023	-0.663186	0.48538	1.90068	0.168002	0.988679
ENSSTUG00000010417.1	adenylate kinase 9	1	19157600	19178059	52.9532	-0.490507	0.224104	4.80156	0.028434	0.988679
ENSSTUG00000010447.1	FIG4 phosphoinositide 5-phosphatase	1	19178374	19286895	262.527	-0.108579	0.178364	0.373295	0.541214	0.988679
ENSSTUG00000010892.1	G-protein coupled receptor 6-like	1	19301653	19302663	52.2246	0.442469	0.486502	0.821526	0.364734	0.988679
ENSSTUG00000010899.1	WASP family member 1	1	19327713	19461736	695.551	0.279974	0.210769	1.75829	0.184838	0.988679
ENSSTUG00000010906.1		1	19330739	19331617	5.03017	0.155163	0.655948	0.0579242	0.809807	0.988679
ENSSTUG00000010936.1	cell division cycle 40	1	19467841	19515182	555.233	0.174183	0.160939	1.16845	0.27972	0.988679
ENSSTUG00000011420.1	methyltransferase like 24	1	19517036	19574199	8.861	-0.233146	0.365985	0.417733	0.51807	0.988679
ENSSTUG00000011431.1	solute carrier family 22 member 16-like	1	19583700	19602722	4.57651	1.42043	0.625847	5.07066	0.0243341	0.988679
ENSSTUG00000011441.1	uronyl 2-sulfotransferase-like	1	19619347	19732514	26.6319	-0.218586	0.312643	0.493992	0.482152	0.988679
ENSSTUG00000011479.1	SAM and SH3 domain-containing protein 1-like	1	19736843	19836808	230.151	-0.240834	0.307082	0.616839	0.432224	0.988679
ENSSTUG00000011555.1		1	20063985	20064797	4.00586	0.611085	0.622609	0.968644	0.325018	0.988679
ENSSTUG00000011558.1	ankyrin repeat and SOCS box protein 2-like	1	20230754	20255964	144.734	-0.469507	0.25085	3.50476	0.0611926	0.988679
ENSSTUG00000011658.1	syntaxin-binding protein 5-like	1	20297094	20439247	583.72	-0.18116	0.351379	0.266155	0.605923	0.988679
ENSSTUG00000013927.1	ras-related protein Rab-32-like	1	20537315	20619260	199.829	0.214083	0.247612	0.745373	0.387945	0.988679
ENSSTUG00000013942.1	metabotropic glutamate receptor 1-like	1	20622243	20664162	652.449	-0.654147	0.371112	3.10051	0.0782679	0.988679
ENSSTUG00000013954.1	F-box only protein 30-like	1	20689667	20693688	62.0465	-0.285586	0.206206	1.91444	0.166471	0.988679
ENSSTUG00000013958.1	hydroperoxide isomerase ALOXE3-like	1	20694070	20703533	1.63774	-0.1336	0.835904	0.0255239	0.873069	0.988679
ENSSTUG00000014065.1	hydroperoxide isomerase ALOXE3-like	1	20703892	20719366	20.6964	0.171132	0.319459	0.311847	0.576549	0.988679
ENSSTUG00000014114.1	EPM2A glucan phosphatase, laforin	1	20728691	20749563	251.786	0.279223	0.2494	1.2472	0.264089	0.988679
ENSSTUG00000014228.1	utrophin-like	1	20846869	21102610	352.779	0.0508087	0.285014	0.031879	0.858294	0.988679
ENSSTUG00000018403.1	methylenetetrahydrofolate dehydrogenase (NADP+ dependent) 1 like	1	21187303	21269991	53.7844	0.0768629	0.292451	0.0690268	0.792759	0.988679
ENSSTUG00000018953.1	A-kinase anchoring protein 12	1	21278963	21340354	3012.6	0.0521019	0.234945	0.0491579	0.824535	0.988679
ENSSTUG00000018963.1	zinc finger and BTB domain containing 2	1	21345039	21347608	41.2077	-0.41713	0.295256	2.00893	0.156375	0.988679
ENSSTUG00000018965.1	acidic residue methyltransferase 1	1	21367302	21373917	158.263	-0.0632134	0.26099	0.0595105	0.807271	0.988679
ENSSTUG00000018990.1	estrogen receptor 1	1	21376431	21402774	14.7907	1.18351	0.660464	3.11651	0.0775025	0.988679
ENSSTUG00000019479.1	nesprin-1-like	1	21404849	21572827	1756.6	-0.268304	0.304528	0.77708	0.378036	0.988679
ENSSTUG00000022197.1	MYC target 1	1	21608699	21611581	76.3619	0.464378	0.279779	2.7351	0.0981656	0.988679
ENSSTUG00000022211.1	serine active site containing 1	1	21613698	21621617	165.816	-0.00993034	0.202557	0.00372149	0.951356	0.988679
ENSSTUG00000022563.1	dynein light chain Tctex-type 1	1	21625399	21628046	1236.01	0.401327	0.268603	2.21616	0.136572	0.988679
ENSSTUG00000022573.1	transmembrane protein 181	1	21628547	21637767	980.91	0.0574507	0.0825392	0.484366	0.486451	0.988679
ENSSTUG00000022722.1	TUB like protein 4	1	21640837	21687452	174.364	-0.073622	0.299785	0.0607464	0.80532	0.988679
ENSSTUG00000022798.1	splicing factor 3B subunit 4-like	1	21705923	21707144	59.0304	0.422952	0.345139	1.49411	0.22158	0.988679
ENSSTUG00000022811.1	mesogenin 1	1	21711800	21712458	3.85007	1.1611	0.646417	3.18473	0.0743292	0.988679
ENSSTUG00000022827.1	GEN1 Holliday junction 5' flap endonuclease	1	21713975	21721652	98.2399	0.104391	0.147078	0.543504	0.460984	0.988679
ENSSTUG00000022888.1	structural maintenance of chromosomes 6	1	21721381	21741636	224.604	0.019946	0.139171	0.0244067	0.875855	0.988679
ENSSTUG00000024536.1	cytochrome P450 2K6-like	1	21741519	21750988	29.8984	0.716132	0.368674	3.72092	0.0537346	0.988679
ENSSTUG00000024640.1		1	21752281	21758762	78.1984	0.24604	0.21528	1.30274	0.253713	0.988679
ENSSTUG00000024652.1	transmembrane protein 18	1	21777191	21779020	335.371	0.165081	0.215773	0.584284	0.444638	0.988679
ENSSTUG00000024662.1		1	21895450	21898352	2.4614	1.79015	0.900087	3.8092	0.0509718	0.988679
ENSSTUG00000024675.1	acid phosphatase 1	1	21901500	21914439	826.691	-0.0593626	0.155117	0.146502	0.701901	0.988679
ENSSTUG00000024784.1	F-box only protein 25-like	1	21958083	21983281	278.771	-0.0317542	0.16547	0.0376604	0.846127	0.988679
ENSSTUG00000024855.1	testis development related protein	1	21986148	22008812	35.2069	-0.0277655	0.286197	0.0156649	0.900397	0.988679
ENSSTUG00000024892.1	cap methyltransferase 1	1	22024671	22046417	293.484	-0.200654	0.297215	0.456782	0.499132	0.988679
ENSSTUG00000026436.1	coiled-coil domain containing 167	1	22049380	22050174	30.0248	-0.0535688	0.250691	0.0501777	0.822754	0.988679
ENSSTUG00000026457.1	kinesin family member 25	1	22055117	22065367	25.918	0.324657	0.246131	1.73783	0.187414	0.988679
ENSSTUG00000026479.1	heme-binding protein 2-like	1	22066288	22074897	74.3171	-0.241826	0.299502	0.655011	0.418327	0.988679
ENSSTUG00000026506.1	NHS like 1	1	22081715	22249907	264.143	0.0684141	0.191217	0.128689	0.719795	0.988679
ENSSTUG00000026572.1	Golgi resident protein GCP60-like	1	22257151	22263850	242.671	-0.256366	0.145197	3.12616	0.077045	0.988679
ENSSTUG00000026632.1	protein lin-9 homolog	1	22269447	22284225	110.473	-0.11275	0.227851	0.247858	0.618588	0.988679
ENSSTUG00000026695.1	poly(ADP-ribose) polymerase 1	1	22286881	22301259	918.859	0.0364563	0.107106	0.116473	0.732892	0.988679
ENSSTUG00000027108.1		1	22295961	22298744	1.2067	-0.10265	0.996884	0.0221668	0.881644	0.988679
ENSSTUG00000027175.1	protein EFR3 homolog B	1	22325254	22390467	235.294	-0.0341642	0.352493	0.00948358	0.922422	0.988679
ENSSTUG00000000101.1	sorting nexin-9-like	1	22432711	22460165	949.977	0.0789583	0.149222	0.279886	0.596776	0.988679
ENSSTUG00000000720.1	DBH-like monooxygenase protein 2 homolog	1	22477105	22485108	1.55498	1.68978	0.898858	3.518	0.0607055	0.988679
ENSSTUG00000000729.1	ribosomal protein S6 kinase C1	1	22495352	22555775	313.998	-0.226245	0.253584	0.798067	0.371672	0.988679
ENSSTUG00000000736.1	prospero homeobox 1	1	22680762	22687964	72.5883	-0.462142	0.303187	2.33207	0.126734	0.988679
ENSSTUG00000000746.1	N-lysine methyltransferase SMYD2-A-like	1	22820414	22846385	52.6189	0.634137	0.284832	4.89195	0.0269822	0.988679
ENSSTUG00000000773.1	protein tyrosine phosphatase non-receptor type 14	1	22846421	22940441	54.2455	0.0868416	0.303287	0.0828954	0.773411	0.988679
ENSSTUG00000000783.1	potassium two pore domain channel subfamily K member 2	1	23025996	23079352	132.227	0.360459	0.389443	0.851396	0.356158	0.988679
ENSSTUG00000000788.1	cGMP-dependent protein kinase 1-like	1	23096757	23105610	4.50989	1.22226	0.921691	1.71796	0.189956	0.988679
ENSSTUG00000000794.1	phospholipase ABHD3-like	1	23125019	23131724	159.799	-0.109051	0.30429	0.129033	0.719437	0.988679
ENSSTUG00000000817.1	interferon-induced protein 44-like	1	23134873	23144906	43.5793	-0.296942	0.491444	0.364258	0.546151	0.988679
ENSSTUG00000000833.1	interferon-induced protein 44-like	1	23145130	23165279	97.8954	-0.453928	0.304615	2.22033	0.136204	0.988679
ENSSTUG00000000855.1	cathepsin B-like	1	23166171	23172770	139.077	-0.0275278	0.264124	0.0130137	0.909176	0.988679
ENSSTUG00000000941.1	farnesyl-diphosphate farnesyltransferase 1	1	23180344	23192916	1094.59	-0.280723	0.247465	1.28734	0.256539	0.988679
ENSSTUG00000000961.1	nuclear receptor coactivator 7-like	1	23239451	23262568	20.2422	0.20327	0.387963	0.276966	0.598697	0.988679
ENSSTUG00000000977.1		1	23271619	23273907	3.72437	-0.482695	1.06453	0.20672	0.649351	0.988679
ENSSTUG00000000984.1	histidine triad nucleotide-binding protein 3-like	1	23280969	23297424	47.4682	-0.0700019	0.347701	0.0428462	0.836015	0.988679
ENSSTUG00000000994.1	histidine triad nucleotide-binding protein 3-like	1	23302797	23305271	49.6419	-0.092304	0.291851	0.106065	0.744669	0.988679
ENSSTUG00000000996.1	E3 ubiquitin-protein ligase rnf146-like	1	23332305	23333417	149.6	-0.273137	0.202925	1.82055	0.177248	0.988679
ENSSTUG00000000997.1	uncharacterized protein KIAA0408-like	1	23359136	23366325	1647.35	0.125576	0.146354	0.735035	0.391256	0.988679
ENSSTUG00000001001.1	protein SOGA3-like	1	23366017	23371821	605.672	-0.126885	0.222265	0.326507	0.567723	0.988679
ENSSTUG00000001009.1	elongation of very long chain fatty acids protein 4-like	1	23396175	23409390	50.203	-0.122873	0.206542	0.369066	0.543514	0.988679
ENSSTUG00000001030.1	serine protease 23-like	1	23601742	23603242	5.67187	0.142446	0.410053	0.151823	0.696799	0.988679
ENSSTUG00000001040.1	phosphoglucomutase 3	1	23663391	23673415	354.965	0.0843077	0.115376	0.535502	0.464303	0.988679
ENSSTUG00000001078.1	cyclin-C	1	23682994	23688395	422.338	0.28317	0.213688	1.74695	0.18626	0.988679
ENSSTUG00000001104.1	failed axon connections homolog	1	23689265	23693841	76.4284	0.0829446	0.330265	0.0640121	0.800263	0.988679
ENSSTUG00000001105.1		1	23708367	23709494	60.4909	-0.278107	0.272201	1.05407	0.304571	0.988679
ENSSTUG00000001171.1	CSC1-like protein 1	1	23760308	23773298	297.938	-0.0413432	0.128919	0.103198	0.748025	0.988679
ENSSTUG00000002019.1	radial spoke head component 9	1	23776861	23783165	191.498	-0.204134	0.242336	0.70947	0.39962	0.988679
ENSSTUG00000002023.1	39S ribosomal protein S18a, mitochondrial-like	1	23783833	23791709	16.6467	0.187175	0.236809	0.637029	0.424789	0.988679
ENSSTUG00000002031.1	vascular endothelial growth factor A-A-like	1	23916972	23940108	306.667	-0.158978	0.303629	0.274175	0.600545	0.988679
ENSSTUG00000002058.1	adenylate cyclase type 3-like	1	24017148	24032747	12.9992	-0.205723	0.36285	0.338381	0.560765	0.988679
ENSSTUG00000002148.1	WD repeat-containing protein 26-like	1	24046402	24066585	278.498	-0.0729105	0.279786	0.0681414	0.794062	0.988679
ENSSTUG00000002630.1	fasciculation and elongation protein zeta-2-like	1	24069744	24087457	1062.03	-0.0853995	0.303107	0.0794452	0.778051	0.988679
ENSSTUG00000002663.1	estrogen-related receptor gamma-like	1	24105622	24131043	24.2567	-0.135612	0.319314	0.195102	0.658704	0.988679
ENSSTUG00000002689.1	G patch domain-containing protein 2-like	1	24147856	24162847	28.0077	-0.355828	0.371345	0.928251	0.335318	0.988679
ENSSTUG00000002788.1	centrosomal protein of 170 kDa protein B-like	1	24166451	24191641	330.446	-0.0922913	0.342434	0.0727997	0.787303	0.988679
ENSSTUG00000003007.1	RAC-alpha serine/threonine-protein kinase	1	24194987	24262313	136.691	-0.136168	0.257143	0.281672	0.595608	0.988679
ENSSTUG00000005250.1	adenylosuccinate synthetase isozyme 1 B	1	24278329	24293879	42.3441	0.284525	0.243549	1.36457	0.242746	0.988679
ENSSTUG00000006063.1	inverted formin-2-like	1	24293881	24322217	2.55148	0.381405	0.546975	0.50408	0.477713	0.988679
ENSSTUG00000006223.1	regulator of microtubule dynamics 3	1	24349421	24353979	689.354	0.0856372	0.138772	0.380593	0.537286	0.988679
ENSSTUG00000006512.1	DNA repair protein RAD51 homolog 1	1	24354188	24358331	16.8038	0.111969	0.302998	0.164705	0.684861	0.988679
ENSSTUG00000006555.1	uncharacterized LOC115191848	1	24374537	24377173	26.0141	0.0738158	0.377079	0.0497649	0.823473	0.988679
ENSSTUG00000006577.1	protein dispatched homolog 1-like	1	24421063	24452872	54.7773	-0.326174	0.318567	1.05733	0.303826	0.988679
ENSSTUG00000006594.1		1	24460542	24466618	2.04859	0.670392	0.786722	0.72668	0.393962	0.988679
ENSSTUG00000006888.1		1	24473756	24476698	37.2653	0.620034	0.309004	3.98185	0.0459929	0.988679
ENSSTUG00000006903.1	alpha-1,6-mannosyl-glycoprotein 2-beta-N-acetylglucosaminyltransferase-like	1	24521252	24522496	19.3477	0.276386	0.369603	0.570117	0.450212	0.988679
ENSSTUG00000006914.1	BRO1 domain-containing protein BROX-like	1	24525191	24538337	430.904	0.0357074	0.10137	0.127869	0.720652	0.988679
ENSSTUG00000007294.1	protein FAM177A1-like	1	24538720	24540167	13.6282	0.201782	0.507264	0.159423	0.689689	0.988679
ENSSTUG00000007307.1	uncharacterized LOC115191907	1	24541004	24542627	131.495	0.416704	0.251424	2.72444	0.0988227	0.988679
ENSSTUG00000007373.1	tumor necrosis factor receptor superfamily member 21-like	1	24791961	24829453	453.764	-0.132589	0.294279	0.20336	0.652022	0.988679
ENSSTUG00000007384.1	CD2-associated protein-like	1	24833758	24925442	126.945	-0.107209	0.114452	0.883369	0.347281	0.988679
ENSSTUG00000007458.1	patched domain-containing protein 1-like	1	25041710	25063469	4.5342	1.21789	0.618515	3.86361	0.049344	0.988679
ENSSTUG00000007467.1	protein cornichon homolog 3-like	1	25193851	25240640	103.913	-0.028145	0.234783	0.0158219	0.899902	0.988679
ENSSTUG00000007480.1	delta(14)-sterol reductase-like	1	25328749	25342598	114.101	-0.0311698	0.205584	0.0246818	0.875163	0.988679
ENSSTUG00000007605.1	protein enabled homolog	1	25345649	25421760	181.413	0.152006	0.241236	0.397295	0.52849	0.988679
ENSSTUG00000007611.1	signal recognition particle 9 kDa protein-like	1	25477676	25480436	25.7205	-0.195852	0.285659	0.474009	0.491148	0.988679
ENSSTUG00000007639.1	epoxide hydrolase 1-like	1	25483543	25490345	1021.57	0.0184006	0.126991	0.0211564	0.884354	0.988679
ENSSTUG00000007656.1	transcription factor 23-like	1	25491265	25492399	4.96707	-0.261413	0.564965	0.291919	0.588993	0.988679
ENSSTUG00000007667.1	sodium-dependent multivitamin transporter-like	1	25501993	25537359	4.59878	-0.461385	0.48969	0.889156	0.345706	0.988679
ENSSTUG00000007916.1		1	25539726	25549540	52.2333	0.282538	0.223989	1.5992	0.206016	0.988679
ENSSTUG00000007964.1	nuclear receptor coactivator 1-like	1	25596083	25640599	69.8768	-0.105953	0.343878	0.0960136	0.756667	0.988679
ENSSTUG00000008068.1	putative peptidyl-tRNA hydrolase PTRHD1	1	25646902	25647605	69.6605	0.00945693	0.196921	0.00991178	0.920695	0.988679
ENSSTUG00000008076.1	solute carrier family 25 member 27	1	25662371	25668869	51.8949	-0.401488	0.266733	2.26671	0.13218	0.988679
ENSSTUG00000008136.1	regulator of calcineurin 2	1	25667564	25830844	378.669	-0.049508	0.174906	0.0801772	0.777057	0.988679
ENSSTUG00000008196.1	mitochondrial peptide methionine sulfoxide reductase-like	1	25841306	25928737	282.844	0.109237	0.185473	0.348031	0.55523	0.988679
ENSSTUG00000008216.1	intraflagellar transport 172	1	25940958	25969676	556.36	0.0399743	0.0886745	0.203784	0.651683	0.988679
ENSSTUG00000008380.1	carbamoyl-phosphate synthetase 2, aspartate transcarbamylase, and dihydroorotase	1	25977873	26000430	134.505	-0.215504	0.111866	3.71256	0.0540044	0.988679
ENSSTUG00000016612.1	urocortin	1	26056058	26056555	22.0398	-1.15631	0.524666	4.80779	0.0283314	0.988679
ENSSTUG00000016616.1	mitochondrial inner membrane protein MPV17	1	26060432	26092964	105.194	-0.15905	0.132079	1.47209	0.225017	0.988679
ENSSTUG00000016662.1	uridine-cytidine kinase-like 1	1	26095187	26118657	348.85	0.203717	0.137681	2.18674	0.139204	0.988679
ENSSTUG00000016886.1	zinc transporter 2-like	1	26116793	26140204	13.5379	-0.987967	0.48169	4.23288	0.0396481	0.988679
ENSSTUG00000000340.1	general transcription factor IIIC subunit 2	1	26145344	26166643	45.9756	0.0532033	0.273753	0.0394782	0.842504	0.988679
ENSSTUG00000000355.1	zinc finger protein 512-like	1	26167305	26174850	710.006	0.0156054	0.203002	0.00598281	0.938346	0.988679
ENSSTUG00000000365.1	uncharacterized LOC115192448	1	26193996	26285587	37.8828	-0.544558	0.241753	5.09102	0.02405	0.988679
ENSSTUG00000000399.1		1	26216167	26230626	20.9114	-0.557663	0.444704	1.56147	0.21145	0.988679
ENSSTUG00000000527.1	atypical kinase COQ8A, mitochondrial-like	1	26289589	26331436	36.8335	-0.698721	0.336041	4.34936	0.0370228	0.988679
ENSSTUG00000001507.1	inositol-trisphosphate 3-kinase B-like	1	26334511	26379528	68.4821	-0.032704	0.455462	0.00531548	0.94188	0.988679
ENSSTUG00000001516.1	protein stum homolog	1	26388479	26417375	261.506	0.234465	0.334922	0.488813	0.484457	0.988679
ENSSTUG00000001527.1	EH domain-containing protein 3	1	26476717	26515906	695.212	0.1174	0.239613	0.23969	0.62443	0.988679
ENSSTUG00000001569.1	polypeptide N-acetylgalactosaminyltransferase 14-like	1	26514836	26642256	111.092	0.0618864	0.184607	0.118638	0.730517	0.988679
ENSSTUG00000001834.1	tubulinyl-Tyr carboxypeptidase 2-like	1	26670076	26706355	20.7703	-0.17057	0.346722	0.253165	0.614855	0.988679
ENSSTUG00000001859.1	feline leukemia virus subgroup C receptor-related protein 1-like	1	26707443	26716889	426.97	-0.0140645	0.149641	0.0089975	0.92443	0.988679
ENSSTUG00000001895.1	basic leucine zipper transcriptional factor ATF-like 3	1	26736012	26742799	19.9275	0.646793	0.448374	2.05439	0.151768	0.988679
ENSSTUG00000001905.1	cyclic AMP-dependent transcription factor ATF-3-like	1	26754501	26758650	22.8879	0.526737	0.45389	1.33173	0.248497	0.988679
ENSSTUG00000001912.1		1	26776269	26778976	1.46269	0.532589	0.867333	0.3771	0.539159	0.988679
ENSSTUG00000001948.1	androgen-induced gene 1 protein-like	1	26793701	26843436	107.897	0.0526497	0.169584	0.101115	0.750496	0.988679
ENSSTUG00000001955.1	HIVEP zinc finger 2	1	26889708	26954036	898.735	0.152855	0.326224	0.219172	0.639671	0.988679
ENSSTUG00000001999.1	adhesion G-protein coupled receptor G6-like	1	27010195	27074218	113.167	-0.142589	0.372449	0.146901	0.701515	0.988679
ENSSTUG00000002158.1	vacuolar protein sorting-associated protein VTA1 homolog	1	27078186	27119866	223.897	-0.0653834	0.174617	0.140869	0.707419	0.988679
ENSSTUG00000002218.1	neuromedin-B receptor-like	1	27141862	27151752	1.76943	-0.700799	0.682954	1.14391	0.284827	0.988679
ENSSTUG00000002221.1	Cbp/p300 interacting transactivator with Glu/Asp rich carboxy-terminal domain 2	1	27406283	27406990	155.479	-0.0582213	0.352215	0.0274757	0.868347	0.988679
ENSSTUG00000002232.1	beta-taxilin-like	1	27411545	27433854	14.5298	0.266166	0.32751	0.660532	0.416372	0.988679
ENSSTUG00000002278.1	headcase protein homolog	1	27437700	27442780	198.596	0.146643	0.147424	0.991841	0.319293	0.988679
ENSSTUG00000002291.1	ABRA C-terminal like	1	27443593	27460895	174.953	0.0857971	0.210987	0.165208	0.684407	0.988679
ENSSTUG00000002314.1	RALBP1 associated Eps domain containing 1	1	27461375	27484422	157.253	-0.114174	0.227604	0.255986	0.612891	0.988679
ENSSTUG00000002500.1	clusterin-like	1	27486360	27498365	3610.74	0.0346774	0.2618	0.0175392	0.89464	0.988679
ENSSTUG00000002532.1	scavenger receptor class A member 3-like	1	27514269	27525209	42.0361	0.310724	0.579348	0.286028	0.592777	0.988679
ENSSTUG00000002550.1	coiled-coil domain containing 25	1	27554368	27560138	385.408	0.110256	0.181695	0.36857	0.543785	0.988679
ENSSTUG00000002559.1	establishment of sister chromatid cohesion N-acetyltransferase 2	1	27560159	27563584	16.8552	-0.514393	0.328823	2.46307	0.116551	0.988679
ENSSTUG00000002572.1	lymphokine-activated killer T-cell-originated protein kinase homolog	1	27564342	27572326	14.1245	-0.144041	0.327954	0.193438	0.66007	0.988679
ENSSTUG00000002584.1	scavenger receptor class A member 5-like	1	27573036	27625675	3.82694	-0.0814068	0.449216	0.0383617	0.844719	0.988679
ENSSTUG00000002629.1		1	27937478	27938003	147.373	0.822418	0.380672	4.57162	0.0325058	0.988679
ENSSTUG00000002650.1		1	27970280	27972746	4.76074	1.14496	0.605284	3.55265	0.0594503	0.988679
ENSSTUG00000002671.1	E3 ubiquitin-protein ligase TRIM9-like	1	27977111	27994919	186.518	0.171178	0.331159	0.266969	0.605372	0.988679
ENSSTUG00000002713.1	exocyst complex component 8-like	1	27999089	28001703	345.478	0.132543	0.125266	1.11946	0.290035	0.988679
ENSSTUG00000002730.1	SprT-like N-terminal domain	1	28002331	28005679	134.807	0.20952	0.179815	1.35706	0.244047	0.988679
ENSSTUG00000002907.1	protein FAM89A-like	1	28007342	28009430	51.6873	0.139444	0.230009	0.368043	0.544073	0.988679
ENSSTUG00000002912.1	ARV1 homolog, fatty acid homeostasis modulator	1	28021167	28027604	20.1169	-0.126682	0.229821	0.316088	0.573968	0.988679
ENSSTUG00000003057.1	tetratricopeptide repeat protein 13-like	1	28027208	28049467	137.103	0.171024	0.240326	0.52355	0.469331	0.988679
ENSSTUG00000006321.1	uncharacterized LOC115192909	1	28049821	28054240	58.7443	0.450149	0.304332	2.1697	0.140754	0.988679
ENSSTUG00000006330.1		1	28052084	28054240	39.1667	0.507821	0.351667	2.07264	0.149962	0.988679
ENSSTUG00000006339.1		1	28054566	28056196	11.7393	-0.0862774	0.409117	0.0508654	0.821564	0.988679
ENSSTUG00000006348.1	uncharacterized protein C1orf198 homolog	1	28056732	28059541	1169.29	0.282072	0.164982	2.90937	0.0880663	0.988679
ENSSTUG00000006424.1	cation-independent mannose-6-phosphate receptor-like	1	28059611	28087991	108.491	-0.455805	0.324886	1.97329	0.160099	0.988679
ENSSTUG00000008248.1	solute carrier family 22 member 2-like	1	28092962	28097398	8.05983	-0.467307	0.393369	1.43667	0.230679	0.988679
ENSSTUG00000008329.1	plasminogen-like	1	28100845	28115592	3.56993	-0.382222	0.661025	0.336033	0.562128	0.988679
ENSSTUG00000011096.1	centromere protein J-like	1	28129102	28136433	23.3634	-0.702211	0.394661	3.1709	0.0749613	0.988679
ENSSTUG00000011215.1	afadin, adherens junction formation factor	1	28191940	28323505	587.587	-0.129237	0.262424	0.242961	0.622075	0.988679
ENSSTUG00000012191.1		1	28334460	28341333	16.5441	-0.155034	0.429699	0.137222	0.711059	0.988679
ENSSTUG00000012242.1	transcription cofactor vestigial-like protein 2	1	28349878	28388435	19.3151	0.0739069	0.995766	0.00552939	0.940724	0.988679
ENSSTUG00000012386.1	discoidin, CUB and LCCL domain containing 1	1	28448338	28490632	36.9191	-0.205151	0.287322	0.524005	0.469138	0.988679
ENSSTUG00000012593.1	NUS1 dehydrodolichyl diphosphate synthase subunit	1	28537707	28560330	138.332	0.181597	0.151436	1.44734	0.228955	0.988679
ENSSTUG00000012605.1	solute carrier family 35 member F1	1	28575056	28689684	286.518	-0.0463358	0.309805	0.0225187	0.880716	0.988679
ENSSTUG00000012655.1	centrosomal protein 85 like	1	28710862	28779354	137.788	0.110876	0.324607	0.116725	0.732613	0.988679
ENSSTUG00000012688.1		1	28735492	28735653	2.33146	0.0279013	0.641409	0.0161795	0.898783	0.988679
ENSSTUG00000012754.1	protein FAM184A-like	1	28808381	28975677	870.976	0.241886	0.157398	2.35473	0.124904	0.988679
ENSSTUG00000013011.1	mannosyl-oligosaccharide 1,2-alpha-mannosidase IA-like	1	29001100	29170213	445.247	0.303304	0.28796	1.10411	0.293367	0.988679
ENSSTUG00000013325.1	TBC1 domain family member 32	1	29289151	29331041	270.435	0.17135	0.197591	0.750376	0.386357	0.988679
ENSSTUG00000013398.1	hydroxysteroid dehydrogenase like 1	1	29331062	29333069	246.081	0.283779	0.204694	1.9128	0.166653	0.988679
ENSSTUG00000013463.1		1	29356134	29358266	5168.99	-0.189735	0.297396	0.40747	0.523257	0.988679
ENSSTUG00000013472.1	heat shock transcription factor 2	1	29517445	29520932	346.956	0.211366	0.161121	1.71699	0.190081	0.988679
ENSSTUG00000013515.1	serine incorporator 1	1	29520937	29526498	21677.1	0.167609	0.161326	1.07709	0.299348	0.988679
ENSSTUG00000013736.1		1	29550503	29551396	32.5278	0.119306	0.235909	0.255633	0.613136	0.988679
ENSSTUG00000013745.1	fatty acid binding protein 7	1	29553744	29555598	15855.3	-0.136163	0.313921	0.188304	0.664332	0.988679
ENSSTUG00000013758.1		1	29565527	29573834	1.90336	-1.43578	0.692914	4.40646	0.035803	0.988679
ENSSTUG00000013786.1	clavesin-2-like	1	29586606	29606297	625.976	0.161664	0.192981	0.700687	0.402553	0.988679
ENSSTUG00000013819.1	ring finger protein 217	1	29704785	29921628	984.827	0.24286	0.170866	2.01289	0.155968	0.988679
ENSSTUG00000013832.1	tumor protein D53 homolog	1	29926553	29940795	328.62	-0.0731496	0.357291	0.0419618	0.837693	0.988679
ENSSTUG00000013898.1	HD domain containing 2	1	29948663	29953763	103.76	-0.0996135	0.188431	0.283673	0.594304	0.988679
ENSSTUG00000013902.1	hairy/enhancer-of-split related with YRPW motif protein 2-like	1	30012181	30015548	327.293	0.0499617	0.289878	0.0298146	0.862912	0.988679
ENSSTUG00000013907.1	peroxisomal biogenesis factor 7	1	30017745	30055031	146.775	-0.243456	0.25053	0.944059	0.331236	0.988679
ENSSTUG00000013928.1	interleukin-10 receptor subunit beta-like	1	30078211	30083195	3.52972	-0.508082	0.553027	0.842028	0.358817	0.988679
ENSSTUG00000013982.1	mediator complex subunit 23	1	30083772	30118640	557.091	0.0992133	0.20362	0.237132	0.626285	0.988679
ENSSTUG00000015649.1	A-kinase anchor protein 7-like	1	30147429	30199921	498.605	0.163547	0.214336	0.580871	0.445971	0.988679
ENSSTUG00000015866.1	protein 4.1-like	1	30244254	30292692	1486.93	0.0964377	0.162852	0.350253	0.55397	0.988679
ENSSTUG00000022716.1	transmembrane protein 200A-like	1	30326654	30328156	62.4449	0.43488	0.498293	0.757111	0.384234	0.988679
ENSSTUG00000022774.1	lethal(3)malignant brain tumor-like protein 3	1	30368457	30405673	85.0016	0.157456	0.248665	0.404195	0.524931	0.988679
ENSSTUG00000025522.1	Rho GTPase activating protein 18	1	30414695	30441946	94.7652	0.0720065	0.230369	0.102291	0.749097	0.988679
ENSSTUG00000025708.1	enoyl-[acyl-carrier-protein] reductase, mitochondrial-like	1	30442881	30461198	3.62809	-0.699767	0.54791	1.62492	0.202407	0.988679
ENSSTUG00000025754.1	laminin subunit alpha 2	1	30462255	30574322	594.81	0.606029	0.52411	1.31908	0.250758	0.988679
ENSSTUG00000026459.1	vesicular inhibitory amino acid transporter-like	1	30598971	30601960	7.11497	-1.1086	0.506044	4.86155	0.0274616	0.988679
ENSSTUG00000026622.1	receptor-type tyrosine-protein phosphatase kappa-like	1	30635603	30784387	599.569	-0.221937	0.219127	1.0276	0.310723	0.988679
ENSSTUG00000033910.1	protein THEMIS-like	1	30785038	30789399	11.7873	0.049491	0.791806	0.00426684	0.947918	0.988679
ENSSTUG00000033924.1	protein LEG1 homolog	1	30787103	30792516	2.30653	0.977377	1.20914	0.654022	0.418678	0.988679
ENSSTUG00000033998.1		1	30866846	30868519	78.9374	-0.0452858	0.331053	0.0187708	0.891025	0.988679
ENSSTUG00000034016.1	syntaxin-7-like	1	30968846	30974425	150.508	0.142059	0.189757	0.561017	0.453851	0.988679
ENSSTUG00000034043.1	DBH-like monooxygenase protein 1 homolog	1	30980655	30992629	50.9565	0.0983996	0.617809	0.025366	0.873459	0.988679
ENSSTUG00000034133.1	CCN family member 2-like	1	31045759	31048772	121.531	1.13653	0.49037	5.18553	0.0227757	0.988679
ENSSTUG00000034153.1	mitogen-activated protein kinase kinase kinase 5-like	1	31053613	31113176	245.718	0.151134	0.35313	0.183042	0.668772	0.988679
ENSSTUG00000034816.1	protein-L-isoaspartate(D-aspartate) O-methyltransferase-like	1	31123131	31133673	1316.41	0.300835	0.25507	1.38411	0.239402	0.988679
ENSSTUG00000035035.1	nucleoporin Nup43-like	1	31132769	31139488	76.4951	0.109577	0.274249	0.159627	0.6895	0.988679
ENSSTUG00000035063.1	serine/threonine-protein kinase LATS1-like	1	31140556	31154871	310.558	0.159583	0.297412	0.287247	0.59199	0.988679
ENSSTUG00000035084.1	katanin catalytic subunit A1	1	31157050	31164179	44.0261	-0.0554506	0.245601	0.0560515	0.812849	0.988679
ENSSTUG00000035148.1	glycoprotein integral membrane protein 1-like	1	31167948	31170507	387.234	-0.0505096	0.154129	0.108507	0.74185	0.988679
ENSSTUG00000035181.1	peptidylprolyl isomerase like 4	1	31170869	31179533	160.18	-0.0493748	0.156339	0.100062	0.751755	0.988679
ENSSTUG00000035277.1	probable ribonuclease ZC3H12D	1	31189636	31209264	13.6476	0.0671542	0.296604	0.112433	0.737391	0.988679
ENSSTUG00000035293.1	TGF-beta-activated kinase 1 and MAP3K7-binding protein 2-like	1	31210632	31282702	183.945	-0.0314326	0.442235	0.00507619	0.943201	0.988679
ENSSTUG00000035363.1	cyclin-dependent kinase 19	1	31296307	31359153	57.2401	-0.0622098	0.292473	0.0461827	0.829844	0.988679
ENSSTUG00000036645.1	ribosome production factor 2 homolog	1	31387349	31395380	195.878	0.232552	0.23928	0.941909	0.331787	0.988679
ENSSTUG00000036755.1	monocarboxylate transporter 10-like	1	31396383	31453967	15.5101	-0.0432736	0.333979	0.0289949	0.864791	0.988679
ENSSTUG00000036775.1	sodium-dependent glucose transporter 1-like	1	31460166	31464907	43.6221	-0.253099	0.283326	0.812279	0.367447	0.988679
ENSSTUG00000037621.1	tyrosine-protein kinase Fyn	1	31533592	31597422	1139.44	0.0330628	0.221188	0.022353	0.881152	0.988679
ENSSTUG00000038930.1	solute carrier family 22 member 6-A-like	1	31609862	31633537	2.17204	-0.0745328	0.590623	0.0417641	0.83807	0.988679
ENSSTUG00000038945.1	cellular communication network factor 6	1	31646558	31661012	4.19002	-0.139542	0.4696	0.0881748	0.766511	0.988679
ENSSTUG00000038960.1	tubulin epsilon 1	1	31661903	31673188	126.215	-0.0749882	0.118928	0.399517	0.527339	0.988679
ENSSTUG00000039011.1	laminin subunit alpha-4-like	1	31676782	31706373	619.452	-0.0326647	0.161113	0.0411149	0.839316	0.988679
ENSSTUG00000039897.1	myristoylated alanine-rich C-kinase substrate-like	1	31919550	31922110	4624.14	-0.0442033	0.280768	0.0247973	0.874873	0.988679
ENSSTUG00000039924.1	histone deacetylase 2	1	31927122	31941913	286.48	0.0203691	0.134571	0.0249852	0.874404	0.988679
ENSSTUG00000040332.1	heparan sulfate glucosamine 3-O-sulfotransferase 5	1	31954589	32024664	196.973	-0.0360109	0.318465	0.0129468	0.909409	0.988679
ENSSTUG00000040413.1	5'-nucleotidase domain-containing protein 1-like	1	32148778	32208467	339.408	0.120311	0.25862	0.216433	0.641772	0.988679
ENSSTUG00000040602.1	dermatan-sulfate epimerase-like	1	32209729	32236603	34.8348	0.168967	0.392982	0.186813	0.665583	0.988679
ENSSTUG00000040628.1	NADH dehydrogenase [ubiquinone] 1 alpha subcomplex assembly factor 4-like	1	32240091	32243864	212.741	0.232155	0.173551	1.78709	0.181281	0.988679
ENSSTUG00000040642.1		1	32252493	32253527	13.9357	0.46956	0.433857	1.1765	0.278069	0.988679
ENSSTUG00000040654.1	probable G-protein coupled receptor 63	1	32261391	32262653	57.7547	0.178844	0.287944	0.386626	0.534078	0.988679
ENSSTUG00000040704.1	UFM1 specific ligase 1	1	32273324	32281596	120.958	0.16111	0.163323	0.989109	0.31996	0.988679
ENSSTUG00000041233.1	EPH receptor A7	1	32428238	32501330	41.6674	0.355148	0.41209	0.742233	0.388947	0.988679
ENSSTUG00000044968.1		1	32544188	32545286	198.153	-0.155384	0.217883	0.508965	0.475587	0.988679
ENSSTUG00000044998.1	mitogen-activated protein kinase kinase kinase 7	1	32875244	32902527	99.9647	-0.0526131	0.18792	0.081989	0.77462	0.988679
ENSSTUG00000045344.1	transcription regulator protein BACH2-like	1	32924320	33017196	62.2451	-0.231555	0.395256	0.344922	0.557002	0.988679
ENSSTUG00000045362.1	CASP8-associated protein 2-like	1	33029109	33040960	136.469	0.0504812	0.257072	0.0385407	0.844361	0.988679
ENSSTUG00000045374.1	midasin AAA ATPase 1	1	33040988	33085012	396.931	-0.143776	0.131172	1.20603	0.27212	0.988679
ENSSTUG00000045454.1	LYR motif containing 2	1	33085183	33085889	46.3817	0.427738	0.301796	1.99673	0.157639	0.988679
ENSSTUG00000045473.1	ankyrin repeat domain 6	1	33086278	33148337	172.787	0.0935864	0.205238	0.208475	0.647966	0.988679
ENSSTUG00000045590.1	ubiquitin conjugating enzyme E2 J1	1	33153608	33185226	425.198	0.304185	0.205326	2.18243	0.139594	0.988679
ENSSTUG00000045620.1	gamma-aminobutyric acid type A receptor subunit rho2	1	33188041	33236110	102.263	0.230379	0.487578	0.222789	0.636923	0.988679
ENSSTUG00000045683.1	gamma-aminobutyric acid receptor subunit rho-1-like	1	33261154	33271200	1.82283	0.414274	0.703398	0.352957	0.552444	0.988679
ENSSTUG00000045693.1	peptidase M20 domain containing 2	1	33279153	33290611	23.2297	0.179332	0.584472	0.0940634	0.759074	0.988679
ENSSTUG00000045710.1		1	33295675	33297069	26.0721	-0.0332558	0.392301	0.00731762	0.93183	0.988679
ENSSTUG00000045715.1		1	33305909	33306614	35.8342	0.062814	0.271511	0.0569143	0.811441	0.988679
ENSSTUG00000045826.1	cannabinoid receptor 1	1	33491923	33493329	133.691	0.247909	0.496038	0.249149	0.617675	0.988679
ENSSTUG00000045830.1	akirin-2-like	1	33501484	33506740	535.272	0.191061	0.103627	3.39174	0.065524	0.988679
ENSSTUG00000045866.1	arginyl-tRNA synthetase 2, mitochondrial	1	33507862	33517444	287.638	0.260775	0.214616	1.47034	0.225293	0.988679
ENSSTUG00000046306.1	solute carrier family 35 member A1	1	33520391	33532716	185.552	0.202338	0.1936	1.09232	0.295957	0.988679
ENSSTUG00000046326.1		1	33534590	33556678	57.2977	-0.354009	0.357412	0.984178	0.321169	0.988679
ENSSTUG00000046341.1	small integral membrane protein 8	1	33558355	33559150	173.723	0.395465	0.302585	1.69414	0.193056	0.988679
ENSSTUG00000046353.1		1	33560735	33561979	1.59235	0.536942	0.810684	0.435527	0.509289	0.988679
ENSSTUG00000046362.1	zinc finger protein 292-like	1	33561879	33588357	535.16	0.0696155	0.156326	0.198172	0.656201	0.988679
ENSSTUG00000046384.1	5-hydroxytryptamine receptor 1E-like	1	33595856	33596977	4.13867	0.85333	0.537464	2.51388	0.112848	0.988679
ENSSTUG00000046387.1	mitotic checkpoint serine/threonine-protein kinase BUB1-like	1	33667907	33679663	29.1035	-0.00686924	0.379163	0.00360229	0.95214	0.988679
ENSSTUG00000046443.1	heterogeneous nuclear ribonucleoprotein Q-like	1	33692399	33706114	295.161	-0.00993235	0.149245	0.00593417	0.938597	0.988679
ENSSTUG00000046601.1	sorting nexin-14-like	1	33706340	33737041	131.506	0.00424949	0.149758	0.0135651	0.907281	0.988679
ENSSTUG00000046973.1	5'-nucleotidase-like	1	33738800	33762799	26.591	0.120827	0.309742	0.153896	0.69484	0.988679
ENSSTUG00000047061.1		1	33918598	33920367	11.1776	0.142947	0.50136	0.0827691	0.773579	0.988679
ENSSTUG00000047071.1		1	34021852	34049095	1.658	-0.659265	0.764599	0.766539	0.38129	0.988679
ENSSTUG00000047119.1	unconventional myosin-VI-like	1	34056850	34156820	1041.58	-0.0254831	0.202714	0.0158249	0.899893	0.988679
ENSSTUG00000047702.1	SUMO specific peptidase 6	1	34162280	34209775	424.905	0.027326	0.142186	0.0369273	0.847613	0.988679
ENSSTUG00000047741.1	filamin A interacting protein 1	1	34188433	34232641	30.5136	-0.292407	0.355553	0.683671	0.408326	0.988679
ENSSTUG00000047747.1		1	34240693	34246881	1.67906	0.49617	0.71254	0.488909	0.484414	0.988679
ENSSTUG00000047757.1	cytochrome c oxidase subunit 7A2, mitochondrial	1	34247998	34250137	1159.24	0.243844	0.282869	0.740264	0.389576	0.988679
ENSSTUG00000047877.1	collagen alpha-1(XII) chain-like	1	34253218	34348231	58.2875	0.207236	0.433078	0.228518	0.632625	0.988679
ENSSTUG00000049218.1	CD109 molecule	1	34520872	34543822	8.6132	0.0904848	0.461684	0.0437751	0.834273	0.988679
ENSSTUG00000049230.1	N-alpha-acetyltransferase 20-like	1	34543919	34546333	336.215	-0.0914446	0.179952	0.2583	0.611291	0.988679
ENSSTUG00000049237.1	crooked neck-like protein 1	1	34546089	34552266	301.669	0.221799	0.192551	1.32269	0.25011	0.988679
ENSSTUG00000049262.1	insulinoma-associated protein 1a-like	1	34589373	34590785	154.838	-0.0614229	0.45861	0.017969	0.893364	0.988679
ENSSTUG00000049264.1	bifunctional protein GlmU-like	1	34648950	34669419	257.024	0.202458	0.250337	0.652017	0.419392	0.988679
ENSSTUG00000025997.1	5'-3' exoribonuclease 2-like	1	34693575	34723515	1222.38	0.200992	0.14782	1.84305	0.174594	0.988679
ENSSTUG00000026147.1	homeobox protein Nkx-2.4-like	1	34724556	34726651	59.9155	0.72238	0.808202	0.785915	0.375338	0.988679
ENSSTUG00000026165.1	homeobox protein Nkx-2.2a-like	1	34739094	34741073	9.79898	0.248561	0.607953	0.166826	0.682948	0.988679
ENSSTUG00000026182.1	forkhead box protein A2-like	1	34856541	34863703	6.59883	-0.253372	0.649316	0.154393	0.694372	0.988679
ENSSTUG00000026199.1	CCAAT/enhancer-binding protein zeta-like	1	34879063	34888054	353.817	-0.0987637	0.111036	0.792409	0.373373	0.988679
ENSSTUG00000026310.1	serine/threonine-protein kinase D3-like	1	34905001	34958305	35.2518	-0.445198	0.304207	2.16829	0.140883	0.988679
ENSSTUG00000026824.1	connector enhancer of kinase suppressor of ras 3-like	1	34961466	35005836	42.5211	0.0987199	0.309686	0.10559	0.745221	0.988679
ENSSTUG00000026876.1	T-lymphoma invasion and metastasis-inducing protein 2-like	1	35044137	35087349	66.2975	-0.143092	0.239581	0.356769	0.550306	0.988679
ENSSTUG00000026989.1		1	35097526	35098849	9.53549	-0.250796	0.39664	0.415395	0.519244	0.988679
ENSSTUG00000027017.1	AT-rich interactive domain-containing protein 1B-like	1	35129214	35235725	278.255	-0.126807	0.302291	0.176436	0.674454	0.988679
ENSSTUG00000027359.1	transmembrane protein 242	1	35239051	35246645	33.8673	0.000342503	0.207594	0.0157234	0.900212	0.988679
ENSSTUG00000027365.1	probable palmitoyltransferase ZDHHC14	1	35261845	35309327	84.537	0.100547	0.277606	0.131676	0.7167	0.988679
ENSSTUG00000027376.1	galectin-8-like	1	35314596	35322895	709.456	-0.173804	0.130625	1.77227	0.183101	0.988679
ENSSTUG00000027410.1	ribonucleotide reductase regulatory subunit M2	1	35324727	35333223	130.049	0.167538	0.241934	0.482971	0.48708	0.988679
ENSSTUG00000028441.1	Krueppel-like factor 11	1	35334894	35345179	294.213	-0.387967	0.242709	2.55571	0.109897	0.988679
ENSSTUG00000028460.1	TATA-box binding protein associated factor, RNA polymerase I subunit B	1	35362331	35397058	116.632	-0.083016	0.180992	0.214048	0.643613	0.988679
ENSSTUG00000028499.1	14-3-3 protein zeta-like	1	35447204	35468810	1160.27	0.152014	0.220486	0.474574	0.490891	0.988679
ENSSTUG00000031295.1	cleavage and polyadenylation specific factor 3	1	35505531	35513459	537.355	0.0539014	0.100002	0.296946	0.585803	0.988679
ENSSTUG00000031636.1	arf-GAP with SH3 domain, ANK repeat and PH domain-containing protein 2-like	1	35514387	35564216	21.3959	-0.0473422	0.251471	0.0409896	0.839558	0.988679
ENSSTUG00000034020.1	transcription factor E2F6-like	1	35564486	35568658	545.706	0.058883	0.150532	0.153151	0.695542	0.988679
ENSSTUG00000034052.1	membrane-bound O-acyltransferase domain-containing protein 2-like	1	35568679	35635422	259.063	0.0864047	0.20564	0.176971	0.67399	0.988679
ENSSTUG00000034149.1	kinase D-interacting substrate of 220 kDa B-like	1	35641224	35683534	2049.51	0.0359141	0.228279	0.0247556	0.874978	0.988679
ENSSTUG00000034522.1	DNA-binding protein inhibitor ID-2-like	1	35684838	35687663	94.7758	0.158277	0.23872	0.445182	0.504632	0.988679
ENSSTUG00000034552.1	probable E3 ubiquitin-protein ligase RNF144A-A	1	35777053	35779741	2.03827	-0.420638	0.671651	0.404033	0.525014	0.988679
ENSSTUG00000034561.1		1	36094676	36095779	121.907	-0.258635	0.279738	0.858189	0.354246	0.988679
ENSSTUG00000034575.1	uridine diphosphate glucose pyrophosphatase-like	1	36501812	36553252	23.1471	0.15629	0.267924	0.380568	0.537299	0.988679
ENSSTUG00000034582.1	ankyrin repeat and SOCS box protein 2-like	1	36608748	36636931	12.8116	0.42322	0.356307	1.40917	0.235195	0.988679
ENSSTUG00000034678.1	protein sel-1 homolog 1-like	1	36656625	36701666	529.26	0.0394173	0.146184	0.074363	0.785087	0.988679
ENSSTUG00000037323.1	activator of 90 kDa heat shock protein ATPase homolog 1-like	1	36702797	36717410	910.75	0.325259	0.226042	2.05871	0.151338	0.988679
ENSSTUG00000037355.1	probable G-protein coupled receptor 132	1	36764414	36771099	9.84332	-0.586712	0.502117	1.36435	0.242785	0.988679
ENSSTUG00000037357.1	cell division cycle-associated protein 4-like	1	36811480	36815776	71.412	-0.027431	0.226826	0.017289	0.89539	0.988679
ENSSTUG00000037358.1		1	36857318	36858217	1.51754	-0.299108	0.702911	0.200235	0.654532	0.988679
ENSSTUG00000037407.1	serine/threonine-protein kinase MRCK beta-like	1	36869646	36993958	767.428	-0.182509	0.261834	0.486541	0.485474	0.988679
ENSSTUG00000038664.1	protein LBH-like	1	37035632	37110096	145.907	-0.49228	0.302896	2.63521	0.104519	0.988679
ENSSTUG00000038697.1	eukaryotic translation initiation factor 5-like	1	37073871	37169375	2650.53	0.286271	0.210131	1.84752	0.174072	0.988679
ENSSTUG00000038826.1	MAP/microtubule affinity-regulating kinase 3-like	1	37183491	37294583	395.289	0.315773	0.166377	3.58264	0.0583863	0.988679
ENSSTUG00000039323.1	creatine kinase B-type	1	37304121	37314812	3087.47	-0.0270479	0.172531	0.0245827	0.875411	0.988679
ENSSTUG00000039371.1		1	37304305	37304668	2.47905	0.214206	0.601571	0.144365	0.70398	0.988679
ENSSTUG00000039380.1		1	37391117	37406437	1.37508	1.01033	0.713337	2.08958	0.148307	0.988679
ENSSTUG00000039464.1	C-1-tetrahydrofolate synthase, cytoplasmic-like	1	37506153	37561714	51.7671	-0.101465	0.353546	0.0830225	0.773242	0.988679
ENSSTUG00000044421.1	zinc finger and BTB domain-containing protein 25-like	1	37584385	37587940	30.9239	-0.0193645	0.34115	0.00529951	0.941967	0.988679
ENSSTUG00000044428.1	papilin-like	1	37722436	37761016	1.18683	0.739116	1.334	0.362594	0.547069	0.988679
ENSSTUG00000044468.1	enhancer of rudimentary homolog	1	37761672	37766912	326.613	0.120634	0.131044	0.848421	0.356999	0.988679
ENSSTUG00000044510.1	serine/threonine-protein phosphatase 4 regulatory subunit 3-like	1	37773141	37803953	559.115	0.0850433	0.14389	0.349238	0.554545	0.988679
ENSSTUG00000045658.1		1	38234654	38242002	2.97914	-0.54199	0.670066	0.672253	0.412267	0.988679
ENSSTUG00000045687.1	protein eva-1 homolog C-like	1	38248689	38455750	12.3359	0.27768	0.419941	0.436318	0.508905	0.988679
ENSSTUG00000045717.1	translocating chain-associated membrane protein 2-like	1	38481848	38502155	105.506	0.438979	0.281348	2.41205	0.120404	0.988679
ENSSTUG00000045797.1	XK-related protein 5-like	1	38504804	38521157	56.3938	-0.367251	0.388339	0.897924	0.343339	0.988679
ENSSTUG00000045834.1	prolyl endopeptidase-like	1	38603392	38659662	327.396	-0.0183013	0.186206	0.0106957	0.91763	0.988679
ENSSTUG00000046095.1	glutamate receptor ionotropic, kainate 2-like	1	38808815	39046548	348.583	0.0547947	0.241796	0.0513442	0.820741	0.988679
ENSSTUG00000046997.1	single-minded homolog 1-A-like	1	39161011	39182200	8.74655	0.778299	0.630259	1.51465	0.218431	0.988679
ENSSTUG00000047032.1	sine oculis-binding protein homolog	1	39376487	39400588	94.8343	0.82213	0.540367	2.26549	0.132284	0.988679
ENSSTUG00000047053.1	rho-associated protein kinase 2-like	1	39406283	39489294	14.2706	-0.206179	0.336148	0.37741	0.538993	0.988679
ENSSTUG00000047337.1	hippocalcin-like protein 1	1	39566093	39588881	715.581	-0.0314853	0.190243	0.02744	0.868432	0.988679
ENSSTUG00000047343.1	rho-related GTP-binding protein RhoB	1	39611979	39612569	51.1049	0.206629	0.288087	0.517439	0.471936	0.988679
ENSSTUG00000047362.1	pumilio homolog 2-like	1	39613640	39662351	457.364	-0.0444916	0.262522	0.0288103	0.865218	0.988679
ENSSTUG00000047662.1	lysosomal-associated transmembrane protein 4A-like	1	39691746	39722512	803.797	-0.059811	0.23621	0.0642303	0.799931	0.988679
ENSSTUG00000048714.1	ELM2 and SANT domain-containing protein 1-like	1	40039853	40059235	104.372	-0.0977011	0.218	0.204443	0.651158	0.988679
ENSSTUG00000048718.1	tau-tubulin kinase 2-like	1	40060987	40083297	34.3089	0.126012	0.340764	0.141536	0.706759	0.988679
ENSSTUG00000048730.1	nuclear receptor-binding protein-like	1	40147692	40186321	637.695	-0.191117	0.29503	0.420152	0.516861	0.988679
ENSSTUG00000048956.1	ammonium transporter Rh type A-like	1	40271249	40284460	118.636	-0.27872	0.335948	0.690533	0.405983	0.988679
ENSSTUG00000048991.1	protein RD3-like	1	40293751	40303929	82.9103	0.248285	0.334186	0.550611	0.458068	0.988679
ENSSTUG00000048993.1	zinc transporter 1-like	1	40357438	40361934	42.7147	-0.151176	0.33696	0.205186	0.650567	0.988679
ENSSTUG00000048999.1	serine/threonine-protein kinase Nek2-like	1	40367304	40373394	10.9877	0.041861	0.335948	0.0304606	0.861449	0.988679
ENSSTUG00000049002.1	acyl-CoA:lysophosphatidylglycerol acyltransferase 1-like	1	40380183	40463978	224.852	0.0644088	0.255997	0.0636977	0.800744	0.988679
ENSSTUG00000049017.1	integrator complex subunit 7	1	40465347	40476366	116.956	-0.137467	0.114992	1.45075	0.228408	0.988679
ENSSTUG00000049103.1	denticleless E3 ubiquitin protein ligase homolog	1	40476272	40486154	47.0223	-0.205702	0.37089	0.307395	0.579283	0.988679
ENSSTUG00000049239.1	serine/threonine-protein phosphatase 2A 56 kDa regulatory subunit alpha isoform-like	1	40489158	40617604	553.342	0.259918	0.193182	1.80215	0.179452	0.988679
ENSSTUG00000049378.1	T-cell activation Rho GTPase-activating protein-like	1	40651896	40659537	47.4518	-0.0170794	0.250573	0.0113998	0.914972	0.988679
ENSSTUG00000049441.1	synaptotagmin-like protein 3	1	40780752	40800073	3.22325	0.109371	0.650918	0.0331616	0.855502	0.988679
ENSSTUG00000001863.1	ectonucleotide pyrophosphatase/phosphodiesterase family member 1-like	1	40800660	40876762	58.7542	-0.0445256	0.319409	0.0292624	0.864175	0.988679
ENSSTUG00000002375.1	potassium two pore domain channel subfamily K member 3	1	40940258	40989701	12.4119	0.29708	0.333231	0.801563	0.370626	0.988679
ENSSTUG00000002384.1	solute carrier family 35 member F6-like	1	41056708	41070559	23.4866	-0.208059	0.255083	0.692805	0.405212	0.988679
ENSSTUG00000002397.1	H2.0-like homeobox protein	1	41089723	41093250	27.3987	0.109374	0.441796	0.0676016	0.794861	0.988679
ENSSTUG00000002573.1	dual specificity phosphatase 10	1	41258008	41285902	66.5524	0.104505	0.242043	0.18716	0.665291	0.988679
ENSSTUG00000002585.1	TATA-box binding protein associated factor, RNA polymerase I subunit A	1	41344103	41349260	103.678	-0.0622626	0.170618	0.133356	0.714977	0.988679
ENSSTUG00000002596.1	axin interactor, dorsalization associated	1	41388459	41394338	101.076	-0.0980446	0.271735	0.131597	0.716781	0.988679
ENSSTUG00000002613.1	transmembrane protein 151B-like	1	41437880	41445122	5.86213	0.196901	0.419095	0.278925	0.597406	0.988679
ENSSTUG00000002621.1	NF-kappa-B inhibitor epsilon-like	1	41449187	41460414	67.0548	0.0482774	0.26417	0.0334254	0.854934	0.988679
ENSSTUG00000002649.1	adenosine 3'-phospho 5'-phosphosulfate transporter 1-like	1	41462460	41476013	24.7933	-0.132197	0.246252	0.300247	0.583728	0.988679
ENSSTUG00000002657.1		1	41489212	41491317	17.8072	0.0739333	0.507477	0.0246687	0.875195	0.988679
ENSSTUG00000002664.1	piggyBac transposable element-derived protein 4-like	1	41553615	41556576	5.82507	1.336	1.03923	1.60153	0.205686	0.988679
ENSSTUG00000002669.1		1	41579804	41582108	8.84751	1.2514	1.37078	0.802345	0.370393	0.988679
ENSSTUG00000002708.1	heat shock protein HSP 90-beta-like	1	41584019	41594910	3660.43	0.346149	0.243289	2.01274	0.155983	0.988679
ENSSTUG00000003684.1	NF-kappa-B inhibitor alpha-like	1	41662011	41664824	81.7857	1.09827	0.563225	3.67705	0.0551662	0.988679
ENSSTUG00000003711.1	proteasome subunit alpha type-6	1	41666735	41670281	557.043	0.319083	0.196273	2.62788	0.105002	0.988679
ENSSTUG00000003832.1	pre-B-cell leukemia transcription factor 1-like	1	41765587	41819567	130.667	-0.15357	0.281965	0.298217	0.585002	0.988679
ENSSTUG00000003961.1	manganese-transporting ATPase 13A1-like	1	41846534	41873056	235.457	0.00725863	0.11635	0.00506938	0.943239	0.988679
ENSSTUG00000005013.1	coiled-coil-helix-coiled-coil-helix domain containing 5	1	41873274	41877006	20.8055	0.185686	0.244967	0.608883	0.435209	0.988679
ENSSTUG00000005045.1	LIM homeobox transcription factor 1-alpha-like	1	41880366	41899505	23.9427	-0.524053	0.525102	0.995306	0.318449	0.988679
ENSSTUG00000005074.1	GEM-interacting protein-like	1	41908448	41953212	80.7766	0.299067	0.261584	1.3107	0.252268	0.988679
ENSSTUG00000005131.1	procollagen galactosyltransferase 1-like	1	41953688	41990743	367.62	0.224664	0.208796	1.15357	0.282803	0.988679
ENSSTUG00000005354.1		1	41991618	41992530	6.72958	0.832772	0.514007	2.60691	0.106399	0.988679
ENSSTUG00000005368.1	zinc finger protein 572-like	1	41998722	42000951	47.275	0.440212	0.209012	4.44671	0.0349685	0.988679
ENSSTUG00000005375.1	zinc finger protein 24-like	1	42001210	42008440	72.5207	0.27346	0.18129	2.27507	0.131469	0.988679
ENSSTUG00000005386.1	zinc finger protein 808-like	1	42010044	42012171	63.1095	-0.0406023	0.315005	0.0171851	0.895703	0.988679
ENSSTUG00000005399.1	peroxisomal membrane protein PMP34-like	1	42013574	42020704	139.336	-0.0774754	0.192369	0.164601	0.684956	0.988679
ENSSTUG00000005453.1		1	42052456	42065391	2.33514	0.28027	0.689436	0.167113	0.682691	0.988679
ENSSTUG00000005494.1	dynein light chain 4, axonemal-like	1	42131076	42152510	90.7795	-0.14293	0.22063	0.420375	0.51675	0.988679
ENSSTUG00000005582.1	neuronal pentraxin receptor-like	1	42171057	42178840	128.11	-0.117074	0.299857	0.153314	0.695388	0.988679
ENSSTUG00000005600.1	brain-specific angiogenesis inhibitor 1-associated protein 2-like protein 2	1	42177306	42212281	2.52362	-0.336434	0.839193	0.163011	0.686399	0.988679
ENSSTUG00000005607.1		1	42184995	42187734	7.37597	0.104788	0.403013	0.080814	0.776197	0.988679
ENSSTUG00000005614.1	parvalbumin-7-like	1	42220720	42227444	3967.57	-0.235085	0.436967	0.289736	0.59039	0.988679
ENSSTUG00000005643.1	cytokine receptor common subunit beta-like	1	42275855	42288149	29.5243	-0.0977884	0.226527	0.19055	0.66246	0.988679
ENSSTUG00000005656.1	trichohyalin-like	1	42332405	42344896	66.9663	0.0259796	0.316644	0.0079529	0.92894	0.988679
ENSSTUG00000005676.1	modulator of macroautophagy TMEM150B-like	1	42373276	42380730	4.82661	0.0735496	0.554406	0.0610149	0.804899	0.988679
ENSSTUG00000005748.1	adenylosuccinate lyase-like	1	42382512	42406293	360.025	0.118199	0.136486	0.750633	0.386276	0.988679
ENSSTUG00000007484.1	GTPase IMAP family member 8-like	1	42427346	42437644	194.725	-0.0564244	0.312933	0.0327869	0.856311	0.988679
ENSSTUG00000007490.1	cyclic AMP-dependent transcription factor ATF-4-like	1	42456330	42460710	1200.01	0.017418	0.0937521	0.0346365	0.852359	0.988679
ENSSTUG00000007493.1	cathepsin D-like	1	42476758	42482303	382.928	-0.113732	0.199384	0.326038	0.568002	0.988679
ENSSTUG00000007516.1	mitochondrial dynamics protein MID51-like	1	42489146	42499009	24.1164	-0.106776	0.289426	0.153954	0.694785	0.988679
ENSSTUG00000007522.1	uncharacterized LOC115196345	1	42504022	42509626	4.61705	-0.0757179	0.463542	0.0366831	0.848112	0.988679
ENSSTUG00000007529.1	SUMO-conjugating enzyme UBC9-like	1	42523708	42526151	556.382	0.248434	0.179124	1.91646	0.166247	0.988679
ENSSTUG00000007556.1	interleukin-2 receptor subunit beta-like	1	42532018	42540544	6.57714	-0.246107	0.434104	0.329069	0.566208	0.988679
ENSSTUG00000007575.1	protein FAM171A2-like	1	42598564	42686196	243.157	0.075169	0.290805	0.0667751	0.796091	0.988679
ENSSTUG00000007596.1	integrin alpha-IIb-like	1	42687245	42701057	3.41421	0.680935	0.567791	1.44467	0.229386	0.988679
ENSSTUG00000007670.1	corticotropin-releasing factor receptor 1-like	1	42942653	43135449	85.6106	0.416973	0.472834	0.77297	0.3793	0.988679
ENSSTUG00000009311.1	KAT8 regulatory NSL complex subunit 1-like	1	43271098	43339842	398.101	-0.136495	0.302847	0.203512	0.651901	0.988679
ENSSTUG00000009358.1	microtubule-associated protein tau-like	1	43345368	43388323	880.186	-0.104772	0.340631	0.0947345	0.758242	0.988679
ENSSTUG00000009501.1	sodium channel protein type 4 subunit alpha B-like	1	43428571	43483762	6.22145	-0.381477	0.470003	0.671637	0.412481	0.988679
ENSSTUG00000012807.1	somatotropin-2	1	43501135	43504856	13.8596	5.3194	2.92941	2.25805	0.132922	0.988679
ENSSTUG00000013029.1	interferon a3-like	1	43663484	43667760	1.28937	0.111906	0.809073	0.0220214	0.88203	0.988679
ENSSTUG00000013051.1	globoside alpha-1,3-N-acetylgalactosaminyltransferase 1-like	1	43677051	43718073	49.507	0.271561	0.196834	1.92887	0.164882	0.988679
ENSSTUG00000013069.1	coiled-coil domain-containing protein 103-like	1	43788627	43791383	27.5325	-0.119703	0.318239	0.141558	0.706737	0.988679
ENSSTUG00000013084.1	ABI gene family member 3-like	1	43791587	43805584	219.512	0.213522	0.220745	0.932973	0.334092	0.988679
ENSSTUG00000013120.1	all-trans-retinol 13,14-reductase-like	1	43810594	43816694	20.9872	0.604421	0.482593	1.54907	0.213274	0.988679
ENSSTUG00000013178.1	MAGUK p55 subfamily member 2-like	1	43818011	43843441	171.901	0.0537311	0.19531	0.0758077	0.783061	0.988679
ENSSTUG00000013396.1	peptide YY	1	43855577	43858463	157.071	0.364578	0.593597	0.374914	0.540338	0.988679
ENSSTUG00000013431.1	retinoic acid receptor alpha-like	1	43979887	44104059	30.2566	0.343773	0.362926	0.906451	0.341058	0.988679
ENSSTUG00000013769.1		1	44186979	44188168	17.4875	0.305562	0.43276	0.501752	0.478731	0.988679
ENSSTUG00000013778.1	26S proteasome non-ATPase regulatory subunit 3-like	1	44214692	44222522	1167.6	0.28706	0.232206	1.52047	0.217549	0.988679
ENSSTUG00000013831.1	uncharacterized LOC115196758	1	44235928	44240035	41.3228	0.485	0.444059	1.18428	0.276487	0.988679
ENSSTUG00000013838.1	neurabin-2-like	1	44245961	44307465	1218.92	0.167788	0.155596	1.16001	0.281463	0.988679
ENSSTUG00000013912.1		1	44315929	44337162	1376.19	0.441502	0.830779	0.280158	0.596597	0.988679
ENSSTUG00000000237.1	N-acetylglutamate synthase	1	44510695	44519525	33.3009	0.141439	0.298621	0.226152	0.634392	0.988679
ENSSTUG00000000275.1	pyruvate dehydrogenase (acetyl-transferring) kinase isozyme 2, mitochondrial-like	1	44562010	44588248	126.854	0.293686	0.266488	1.20846	0.271637	0.988679
ENSSTUG00000000547.1	TANK-binding kinase 1-binding protein 1-like	1	44580551	44594531	363.731	0.353324	0.361898	0.947702	0.330305	0.988679
ENSSTUG00000000562.1	oxysterol-binding protein-related protein 7-like	1	44595837	44623411	22.0666	0.14842	0.919563	0.0260065	0.871884	0.988679
ENSSTUG00000000592.1	coatomer subunit zeta-1-like	1	44704909	44716034	209.194	-0.042899	0.238986	0.0322785	0.857418	0.988679
ENSSTUG00000000656.1	endoplasmic reticulum membrane sensor NFE2L1-like	1	44716166	44728336	12.8208	0.259096	0.359754	0.528091	0.46741	0.988679
ENSSTUG00000000670.1	homeobox protein Hox-B2a-like	1	45070556	45073225	2.10433	-1.37837	1.04606	1.73593	0.187655	0.988679
ENSSTUG00000000702.1	ATP synthase F(0) complex subunit C3, mitochondrial-like	1	45271362	45280613	3125.52	-0.0157687	0.174749	0.00814418	0.928092	0.988679
ENSSTUG00000000705.1	ubiquitin-conjugating enzyme E2 Z-like	1	45284995	45300091	448.118	-0.0269636	0.20373	0.0176741	0.894238	0.988679
ENSSTUG00000000765.1	insulin-like growth factor 2 mRNA-binding protein 1	1	45317940	45369689	6.95694	0.345635	0.400645	0.763079	0.382367	0.988679
ENSSTUG00000000822.1	uncharacterized LOC115197069	1	45376802	45381059	3.77758	-0.964841	0.612962	2.499	0.113918	0.988679
ENSSTUG00000000829.1		1	45388281	45389519	64.8605	0.0185101	0.20772	0.011716	0.913805	0.988679
ENSSTUG00000000832.1	nuclear receptor subfamily 1 group D member 1-like	1	45392191	45402446	1078.46	0.542635	0.351871	2.35224	0.125103	0.988679
ENSSTUG00000000839.1	male-specific lethal 1-like 1	1	45418277	45423216	595.07	0.420709	0.240556	3.03409	0.0815323	0.988679
ENSSTUG00000000847.1	protein CASC3-like	1	45423531	45437211	346.791	-0.191317	0.24232	0.624881	0.429239	0.988679
ENSSTUG00000000860.1	rap guanine nucleotide exchange factor-like 1	1	45453821	45483367	518.774	0.237158	0.546198	0.187933	0.664643	0.988679
ENSSTUG00000000882.1	WAS/WASL-interacting protein family member 2-like	1	45497652	45505260	450.996	0.0418378	0.133305	0.0990099	0.753021	0.988679
ENSSTUG00000000910.1	junction plakoglobin-like	1	45509648	45583128	695.76	-0.409689	0.279665	2.14783	0.142772	0.988679
ENSSTUG00000001000.1		1	45559000	45565195	59.887	-0.341474	0.354906	0.92974	0.33493	0.988679
ENSSTUG00000001002.1	eukaryotic translation initiation factor 1	1	45635107	45637570	2943.14	0.284986	0.17145	2.75072	0.0972106	0.988679
ENSSTUG00000001051.1	gastrula zinc finger protein XlCGF57.1-like	1	45745667	45747181	175.834	0.0486656	0.179739	0.0739609	0.785655	0.988679
ENSSTUG00000001056.1	polycomb protein PHO-like	1	45769822	45778661	61.5654	0.301886	0.171529	3.09824	0.078377	0.988679
ENSSTUG00000001090.1	syntaxin-1B	1	45824961	45882676	274.654	0.0398436	0.329393	0.014701	0.903495	0.988679
ENSSTUG00000001331.1		1	45893152	45894174	409.164	-0.0578573	0.148666	0.151625	0.696987	0.988679
ENSSTUG00000001335.1		1	45899541	45907847	693.037	-0.0501396	0.282711	0.0314937	0.859143	0.988679
ENSSTUG00000001352.1	MBT domain-containing protein 1-like	1	45914990	45933405	79.8403	-0.154286	0.298728	0.268939	0.604044	0.988679
ENSSTUG00000001390.1	nucleoside diphosphate kinase A-like	1	45937952	45940616	2734.78	0.425209	0.297524	2.02686	0.154539	0.988679
ENSSTUG00000001401.1	U3 small nucleolar RNA-associated protein 18 homolog	1	45948558	45970987	211.746	0.133135	0.123595	1.17136	0.279123	0.988679
ENSSTUG00000001458.1	NEDD8-conjugating enzyme Ubc12	1	45991718	46002618	688.693	0.0857638	0.140955	0.369853	0.543085	0.988679
ENSSTUG00000001472.1	F-box/LRR-repeat protein 19-like	1	46017199	46041719	770.999	0.0803105	0.1433	0.314388	0.575	0.988679
ENSSTUG00000001513.1	importin subunit beta-1	1	46045417	46064640	445.749	-0.0181219	0.275342	0.00438709	0.947191	0.988679
ENSSTUG00000001794.1	suppressor of cytokine signaling 7-like	1	46067567	46081904	390.25	0.151902	0.208571	0.529316	0.466895	0.988679
ENSSTUG00000001822.1	sterile alpha motif domain-containing protein 14-like	1	46085387	46123776	2147.61	0.427184	0.303757	1.96253	0.161243	0.988679
ENSSTUG00000001838.1		1	46118740	46119765	230.646	-0.218406	0.23202	0.888237	0.345955	0.988679
ENSSTUG00000001887.1	MAGUK p55 subfamily member 3-like	1	46123735	46141296	795.009	0.152384	0.250859	0.368453	0.543848	0.988679
ENSSTUG00000002303.1	mucin-2-like	1	46163814	46191955	24.0137	0.253826	0.32194	0.630052	0.427336	0.988679
ENSSTUG00000002321.1	zinc finger protein 281-like	1	46215188	46225216	83.613	-0.145799	0.307136	0.227134	0.633657	0.988679
ENSSTUG00000002330.1	G protein-activated inward rectifier potassium channel 1-like	1	46244303	46285221	451.279	0.272814	0.327035	0.693114	0.405107	0.988679
ENSSTUG00000002338.1	transmembrane protein 98-like	1	46483381	46491093	6.39529	0.375082	0.495352	0.577723	0.447206	0.988679
ENSSTUG00000002374.1	supervillin-like	1	46493051	46514469	62.922	0.121836	0.358855	0.115445	0.734029	0.988679
ENSSTUG00000002590.1	all-trans-retinol 13,14-reductase-like	1	46527735	46538576	1115.35	0.353536	0.257979	1.86636	0.171893	0.988679
ENSSTUG00000002691.1	glycylpeptide N-tetradecanoyltransferase 1-like	1	46555383	46583603	813.897	-0.0942659	0.106147	0.788956	0.374416	0.988679
ENSSTUG00000003119.1	1-phosphatidylinositol 4,5-bisphosphate phosphodiesterase delta-3-A-like	1	46586213	46613439	319.139	-0.270359	0.196755	1.89221	0.168953	0.988679
ENSSTUG00000003226.1	protein HEXIM-like	1	46617836	46618963	356.181	0.259638	0.162334	2.54979	0.110309	0.988679
ENSSTUG00000003244.1	rho GTPase-activating protein 23-like	1	46625049	46713784	500.481	-0.382295	0.318016	1.4469	0.229026	0.988679
ENSSTUG00000003462.1	LIM and SH3 domain protein 1-like	1	46733735	46765405	174.162	-0.0656295	0.241355	0.0749601	0.784247	0.988679
ENSSTUG00000003480.1	plexin domain-containing protein 1-like	1	46765879	46780164	178.427	0.823714	0.357519	5.19448	0.0226588	0.988679
ENSSTUG00000003551.1	ADP-ribosylation factor-like protein 5B	1	46789480	46794700	124.466	0.114484	0.150674	0.578159	0.447035	0.988679
ENSSTUG00000003586.1	voltage-dependent L-type calcium channel subunit beta-1-like	1	46799500	46830911	256.113	0.188676	0.409973	0.211372	0.645694	0.988679
ENSSTUG00000003717.1	60S ribosomal protein L19-like	1	46835826	46840246	7473.59	-0.0376649	0.207171	0.0330633	0.855714	0.988679
ENSSTUG00000003789.1	alpha-2,8-sialyltransferase 8E-like	1	46871875	46879718	237.461	0.517188	0.354029	2.11048	0.146293	0.988679
ENSSTUG00000003807.1	gap junction gamma-1 protein-like	1	46894886	46896337	13.5845	0.1937	0.363047	0.307795	0.579036	0.988679
ENSSTUG00000003843.1	116 kDa U5 small nuclear ribonucleoprotein component-like	1	46950021	46964813	402.561	0.0411502	0.139448	0.0875829	0.767273	0.988679
ENSSTUG00000004182.1	probable phosphatase phospho1	1	46970498	46971334	48.6758	-0.552447	0.359213	2.37142	0.123575	0.988679
ENSSTUG00000004196.1	zinc finger protein 652-like	1	46978557	47004323	689.034	0.0903243	0.110774	0.664583	0.414947	0.988679
ENSSTUG00000004230.1	prohibitin-like	1	47005178	47009679	873.017	0.0179575	0.123581	0.0212455	0.884112	0.988679
ENSSTUG00000004281.1	uncharacterized LOC115197579	1	47011690	47017778	49.0674	-0.525011	0.372435	1.99398	0.157925	0.988679
ENSSTUG00000004299.1	synaptic vesicle membrane protein VAT-1 homolog	1	47024366	47059484	344.362	0.0642908	0.293558	0.0480435	0.826503	0.988679
ENSSTUG00000004314.1		1	47097760	47099231	72.4251	-0.455301	0.254071	3.22875	0.0723558	0.988679
ENSSTUG00000004372.1	C-type mannose receptor 2-like	1	47207375	47244888	32.3417	-0.120572	0.344722	0.122363	0.726486	0.988679
ENSSTUG00000005529.1	serine/threonine-protein kinase tousled-like 2	1	47246661	47260764	414.536	0.184067	0.164478	1.2495	0.263648	0.988679
ENSSTUG00000006028.1	integrin beta-3-like	1	47268591	47299861	6.60852	0.0537699	0.482489	0.0197437	0.888255	0.988679
ENSSTUG00000009010.1	reprimo-like protein	1	47307726	47308055	15.0033	0.157035	0.49251	0.101542	0.749987	0.988679
ENSSTUG00000009014.1	proline-rich protein 29-like	1	47335630	47339641	10.3537	0.905201	0.66103	1.83358	0.175705	0.988679
ENSSTUG00000009026.1	telethonin-like	1	47349285	47351851	71.8454	0.45125	0.761044	0.348275	0.555091	0.988679
ENSSTUG00000009060.1	stAR-related lipid transfer protein 3	1	47374056	47386055	370.801	0.0215351	0.120636	0.0320666	0.857882	0.988679
ENSSTUG00000009930.1	protein phosphatase 1 regulatory subunit 1B-like	1	47387640	47452725	514.561	-0.132333	0.328805	0.162127	0.687205	0.988679
ENSSTUG00000009948.1	neurogenic differentiation factor 2-like	1	47431384	47432460	406.651	-0.203337	0.532424	0.146024	0.702364	0.988679
ENSSTUG00000017166.1	cyclin-dependent kinase 12-like	1	47464975	47481848	429.836	0.119261	0.210027	0.322375	0.570184	0.988679
ENSSTUG00000017240.1	F-box/LRR-repeat protein 20	1	47480899	47504473	89.0049	-0.039519	0.315032	0.0163488	0.898258	0.988679
ENSSTUG00000017342.1	SH3 and cysteine-rich domain-containing protein 2-like	1	47511209	47555618	45.2965	0.141622	0.420495	0.114308	0.735292	0.988679
ENSSTUG00000017386.1	P43 5S RNA-binding protein-like	1	47595439	47600580	3.64198	-0.0273956	0.54428	0.00356284	0.952403	0.988679
ENSSTUG00000017409.1	disintegrin and metalloproteinase domain-containing protein 11-like	1	47610029	47634203	3438.56	0.210494	0.251921	0.696167	0.404075	0.988679
ENSSTUG00000018200.1	endoplasmic reticulum protein SC65-like	1	47635784	47641713	77.5773	-0.314943	0.255919	1.52266	0.217218	0.988679
ENSSTUG00000018211.1	peptidyl-prolyl cis-trans isomerase FKBP10-like	1	47641811	47647613	563.546	0.266291	0.252458	1.10743	0.292641	0.988679
ENSSTUG00000018334.1	cytosolic 5'-nucleotidase 3-like	1	47651116	47656278	25.6944	-0.120799	0.316217	0.154909	0.693888	0.988679
ENSSTUG00000018384.1	kelch-like protein 11	1	47661089	47664568	144.132	-0.07766	0.232639	0.113458	0.736241	0.988679
ENSSTUG00000018400.1	ATP-citrate synthase	1	47665490	47693061	1596.85	-0.295236	0.244515	1.45976	0.226968	0.988679
ENSSTUG00000018576.1	2',3'-cyclic-nucleotide 3'-phosphodiesterase-like	1	47696912	47703175	1921.94	-0.117094	0.181413	0.416834	0.518521	0.988679
ENSSTUG00000018614.1		1	47718396	47720773	241.842	0.258502	0.352995	0.53458	0.464688	0.988679
ENSSTUG00000018638.1		1	47738828	47741205	48.5203	0.928757	0.499125	3.38133	0.0659388	0.988679
ENSSTUG00000018646.1		1	47749066	47751443	23.9613	-0.672225	1.14332	0.345371	0.556745	0.988679
ENSSTUG00000018677.1		1	47769202	47771593	40.7828	0.375832	0.590984	0.403129	0.525477	0.988679
ENSSTUG00000018689.1		1	47777290	47788250	562.233	0.734882	0.426789	2.91274	0.0878822	0.988679
ENSSTUG00000018702.1	dnaJ homolog subfamily C member 7-like	1	47800384	47809389	608.744	0.0351887	0.21385	0.02721	0.86898	0.988679
ENSSTUG00000019069.1	NF-kappa-B inhibitor-interacting Ras-like protein 2	1	47809035	47811919	871.664	0.0691838	0.135934	0.258837	0.61092	0.988679
ENSSTUG00000019103.1	zinc finger protein 385C-like	1	47823378	47893232	93.3159	0.158073	0.379542	0.17398	0.676598	0.988679
ENSSTUG00000019448.1	histone acetyltransferase KAT2A-like	1	48043279	48054184	296.577	0.0775722	0.109609	0.501806	0.478708	0.988679
ENSSTUG00000019573.1	ras-related protein Rab-5C-like	1	48055704	48071149	693.045	-0.0234646	0.196301	0.0144473	0.904327	0.988679
ENSSTUG00000019596.1	potassium voltage-gated channel subfamily H member 4-like	1	48079218	48104910	14.2932	0.565728	0.518504	1.18923	0.275486	0.988679
ENSSTUG00000019627.1	orexin-like	1	48107667	48109027	37.2812	0.686681	1.76892	0.148391	0.700078	0.988679
ENSSTUG00000019631.1	inactive phospholipase C-like protein 2	1	48113611	48209748	366.493	0.113024	0.247249	0.209076	0.647492	0.988679
ENSSTUG00000019660.1	signal transducer and activator of transcription 5B-like	1	48215871	48309579	198.794	-0.195368	0.237019	0.681358	0.40912	0.988679
ENSSTUG00000019837.1	signal transducer and activator of transcription 3	1	48312885	48344071	669.589	0.00771252	0.145341	0.00282062	0.957645	0.988679
ENSSTUG00000020203.1	caveolae-associated protein 1-like	1	48348538	48376428	3.14311	0.23999	0.601281	0.159744	0.689393	0.988679
ENSSTUG00000020226.1	V-type proton ATPase 116 kDa subunit a-like	1	48381578	48402565	111.552	0.152151	0.203933	0.564923	0.452283	0.988679
ENSSTUG00000020642.1	serine/threonine-protein kinase 17A-like	1	48409603	48425798	340.029	0.245192	0.249893	0.958732	0.327506	0.988679
ENSSTUG00000020695.1	estradiol 17-beta-dehydrogenase 1-like	1	48489427	48491957	15.3439	0.435164	0.381432	1.29863	0.254463	0.988679
ENSSTUG00000020729.1	myosin light chain kinase, smooth muscle-like	1	48513827	48534737	195.422	0.0837624	0.159052	0.283336	0.594523	0.988679
ENSSTUG00000020761.1	uncharacterized LOC115198100	1	48538780	48543442	2.77519	-0.565584	0.648467	0.759426	0.383508	0.988679
ENSSTUG00000020774.1	frizzled-2-like	1	48558332	48559975	19.7373	0.059814	0.250006	0.0787536	0.778994	0.988679
ENSSTUG00000020784.1	coiled-coil domain-containing protein 43-like	1	48573208	48578103	75.9303	-0.0670544	0.188603	0.126559	0.722027	0.988679
ENSSTUG00000020792.1	C1q-related factor-like	1	48673618	48700880	268.709	0.199134	0.541263	0.134944	0.71336	0.988679
ENSSTUG00000020797.1	bryoporin-like	1	48761091	48763197	19.1933	1.26954	0.914256	1.84401	0.174481	0.988679
ENSSTUG00000020798.1	DELTA-stichotoxin-Hcr4a-like	1	48764791	48765896	13.4375	1.05161	0.502782	4.27019	0.0387866	0.988679
ENSSTUG00000020807.1	receptor activity-modifying protein 1-like	1	48777250	48784052	182.87	0.167113	0.27796	0.360852	0.548033	0.988679
ENSSTUG00000020840.1	histone-lysine N-methyltransferase EZH1-like	1	48788924	48804830	464.96	-0.193608	0.319382	0.368091	0.544047	0.988679
ENSSTUG00000021919.1	contactin-associated protein 1-like	1	48812653	48837723	666.108	-0.130454	0.349282	0.139682	0.708597	0.988679
ENSSTUG00000022342.1	unconventional myosin-X-like	1	48858879	48906748	74.1182	-0.376646	0.344143	1.20454	0.272417	0.988679
ENSSTUG00000022356.1	tubulin gamma-1 chain	1	48912302	48927307	313.282	0.0662513	0.154786	0.184944	0.667159	0.988679
ENSSTUG00000022428.1	reticulophagy regulator 3-like	1	48937284	48948233	267.888	0.0190945	0.277475	0.00487211	0.944352	0.988679
ENSSTUG00000022433.1	homologous-pairing protein 2 homolog	1	48949106	48955783	215.496	0.885191	0.384688	5.1655	0.0230398	0.988679
ENSSTUG00000022438.1	max-like protein X	1	48957251	48966756	53.5425	0.0990505	0.291595	0.11748	0.731784	0.988679
ENSSTUG00000022481.1		1	48965724	48984328	41.6214	-0.333943	0.246186	1.87204	0.171242	0.988679
ENSSTUG00000022975.1	SRC kinase signaling inhibitor 1-like	1	48991030	49042127	196.954	0.124875	0.416589	0.0898268	0.764397	0.988679
ENSSTUG00000023145.1		1	49141585	49142949	6.2038	0.697517	1.0292	0.452228	0.501279	0.988679
ENSSTUG00000023152.1	ADP-ribosylation factor 2	1	49174126	49182403	854.339	0.122369	0.129681	0.889057	0.345733	0.988679
ENSSTUG00000023177.1	protein Wnt-9b-like	1	49184113	49190494	6.69829	-0.76288	0.412125	3.43047	0.064004	0.988679
ENSSTUG00000023214.1	Golgi SNAP receptor complex member 2-like	1	49197548	49203367	58.4257	-0.0965654	0.191779	0.267256	0.605179	0.988679
ENSSTUG00000023223.1	G patch domain-containing protein 8-like	1	49207041	49244812	1174.18	-0.163764	0.337851	0.235222	0.627679	0.988679
ENSSTUG00000023244.1	mitogen-activated protein kinase kinase kinase 14-like	1	49258725	49269258	43.6986	0.0851144	0.326499	0.0710736	0.78978	0.988679
ENSSTUG00000023284.1	apoptosis regulator BAX-like	1	49271399	49302578	245.812	0.115852	0.13365	0.750582	0.386292	0.988679
ENSSTUG00000023342.1	40S ribosomal protein S11	1	49277242	49306221	8555.45	0.0612511	0.185602	0.108835	0.741474	0.988679
ENSSTUG00000023428.1	beta-1,3-N-acetylglucosaminyltransferase lunatic fringe-like	1	49357151	49364437	339.042	-0.169523	0.268502	0.399495	0.52735	0.988679
ENSSTUG00000023450.1	protein tweety homolog 3-like	1	49375230	49446273	461.078	-0.0260079	0.347315	0.00563367	0.940169	0.988679
ENSSTUG00000023572.1	sorting nexin-8-like	1	49447767	49465994	368.27	0.0477084	0.169123	0.0796537	0.777767	0.988679
ENSSTUG00000023648.1		1	49466959	49468495	1.62625	1.06691	0.789805	1.83168	0.175929	0.988679
ENSSTUG00000023654.1	rRNA methyltransferase 2, mitochondrial-like	1	49468699	49474591	36.7862	0.377842	0.193614	3.81803	0.0507037	0.988679
ENSSTUG00000023661.1	protein ELFN1-like	1	49605395	49607803	84.689	0.235413	0.406111	0.336109	0.562084	0.988679
ENSSTUG00000023672.1	transmembrane protein 184B-like	1	49764480	49797272	129.173	0.144871	0.204766	0.502148	0.478558	0.988679
ENSSTUG00000023857.1	transcription factor MafK-like	1	49806576	49818648	16.9204	0.957857	0.449292	4.48674	0.0341587	0.988679
ENSSTUG00000023887.1	integrator complex subunit 1-like	1	49822125	49841256	447.173	0.139445	0.154845	0.81002	0.368114	0.988679
ENSSTUG00000024609.1	paired mesoderm homeobox protein 2-like	1	49844398	49847499	1.29383	-0.192536	0.815893	0.0637774	0.800622	0.988679
ENSSTUG00000024618.1	MICAL-like protein 2	1	49852185	49865398	28.0404	0.489341	0.356479	1.86726	0.171789	0.988679
ENSSTUG00000024639.1	homeobox protein unc-4 homolog	1	49937541	49942386	130.843	0.430435	0.250066	2.93938	0.0864439	0.988679
ENSSTUG00000024650.1	AN1-type zinc finger protein 2B-like	1	49952107	49956794	246.246	0.31715	0.224991	1.97548	0.159868	0.988679
ENSSTUG00000024691.1	galanin receptor type 2-like	1	49979432	49987929	117.626	0.284159	0.430311	0.43411	0.509979	0.988679
ENSSTUG00000024711.1	axin-1-like	1	50000857	50046198	602.127	0.219672	0.142833	2.35745	0.124686	0.988679
ENSSTUG00000024870.1	zinc finger CCCH domain-containing protein 7A-like	1	50082551	50093888	282.269	0.234518	0.195163	1.44125	0.229938	0.988679
ENSSTUG00000024974.1		1	50099647	50100719	11.7597	1.0137	0.576078	3.0468	0.0808966	0.988679
ENSSTUG00000024979.1	stannin-like	1	50111958	50112221	2.36218	-0.849612	0.626213	1.90951	0.167018	0.988679
ENSSTUG00000024987.1	lipopolysaccharide-induced tumor necrosis factor-alpha factor homolog	1	50112511	50115636	83.7124	0.0997427	0.206631	0.239641	0.624466	0.988679
ENSSTUG00000024998.1	recQ-mediated genome instability protein 2-like	1	50117163	50117697	18.787	-0.212859	0.22416	0.920975	0.337219	0.988679
ENSSTUG00000000178.1		1	50118583	50128205	5.98728	-0.387948	0.530033	0.539568	0.462612	0.988679
ENSSTUG00000000193.1	ubiquitin domain-containing protein UBFD1-like	1	50145760	50148981	284.971	0.355589	0.222833	2.52922	0.111756	0.988679
ENSSTUG00000000209.1	UNC93-like protein MFSD11	1	50149446	50157921	36.6919	0.312145	0.293874	1.12367	0.28913	0.988679
ENSSTUG00000000224.1		1	50160389	50165029	58.5243	0.345472	0.18599	3.45761	0.0629613	0.988679
ENSSTUG00000000234.1	non-structural maintenance of chromosomes element 1 homolog	1	50165093	50173609	125.396	0.162166	0.222857	0.550325	0.458185	0.988679
ENSSTUG00000000243.1		1	50174262	50178965	12.4479	0.125839	0.345319	0.13314	0.715198	0.988679
ENSSTUG00000000245.1	heparan sulfate glucosamine 3-O-sulfotransferase 4-like	1	50360014	50460221	56.9109	0.175272	0.370896	0.223542	0.636354	0.988679
ENSSTUG00000000248.1	heparan sulfate glucosamine 3-O-sulfotransferase 2-like	1	50518855	50535825	38.9671	0.0182048	0.385753	0.00280287	0.957778	0.988679
ENSSTUG00000000253.1	ubiquitin carboxyl-terminal hydrolase 31-like	1	50584561	50606530	479.34	0.0189627	0.232637	0.00668682	0.934827	0.988679
ENSSTUG00000000262.1	interleukin-21 receptor-like	1	50624873	50640834	23.4827	0.245131	0.261175	0.882037	0.347644	0.988679
ENSSTUG00000000266.1	3-phosphoinositide-dependent protein kinase 1-like	1	50650603	50656987	77.8798	-0.272542	0.195483	1.95243	0.162326	0.988679
ENSSTUG00000000278.1	BTB/POZ domain-containing protein KCTD5-like	1	50657784	50664572	395.688	0.0526731	0.356202	0.0218542	0.882476	0.988679
ENSSTUG00000000287.1	SUMO-conjugating enzyme UBC9-B	1	50667923	50684672	103.994	0.0799609	0.196902	0.165379	0.684252	0.988679
ENSSTUG00000000295.1	BAI1-associated protein 3-like	1	50701925	50749306	402.767	0.159325	0.277876	0.328164	0.566742	0.988679
ENSSTUG00000000303.1		1	50741254	50744388	48.9198	-0.158878	0.370739	0.184998	0.667112	0.988679
ENSSTUG00000000305.1	probable G-protein coupled receptor 146	1	50807884	50808891	11.7167	-0.0704464	0.489631	0.0215441	0.883307	0.988679
ENSSTUG00000000307.1		1	50835512	50837397	9.5096	-0.421212	0.393849	1.18198	0.276954	0.988679
ENSSTUG00000000331.1	myoferlin-like	1	50846285	50902551	34.2944	-0.0205748	0.320756	0.00656159	0.935439	0.988679
ENSSTUG00000000465.1	putative E3 ubiquitin-protein ligase UNKL	1	50917559	50928145	86.0806	0.0395376	0.279703	0.0208465	0.885198	0.988679
ENSSTUG00000000512.1	insulin-like growth factor-binding protein complex acid labile subunit	1	50945228	50947030	29.0844	-0.304146	1.16028	0.0687966	0.793097	0.988679
ENSSTUG00000000514.1		1	51028595	51029770	57.7345	-0.250332	0.326405	0.591572	0.441812	0.988679
ENSSTUG00000000517.1	protein shisa-9B-like	1	51042966	51071452	56.3447	-0.15711	0.389852	0.163932	0.685562	0.988679
ENSSTUG00000000520.1	myocardin-related transcription factor B-like	1	51139975	51185815	60.3531	-0.292033	0.333769	0.771967	0.379609	0.988679
ENSSTUG00000000545.1	U11/U12 small nuclear ribonucleoprotein 25 kDa protein-like	1	51192922	51194158	52.7685	0.322412	0.233605	1.91128	0.166821	0.988679
ENSSTUG00000000551.1	DNA-directed RNA polymerase III subunit RPC10	1	51194766	51195474	14.5408	0.240342	0.346952	0.49286	0.482654	0.988679
ENSSTUG00000000559.1	cell death-inducing p53-target protein 1-like	1	51200222	51206083	50.7392	0.0328467	0.330083	0.0125531	0.910791	0.988679
ENSSTUG00000000565.1	UBA-like domain-containing protein 1	1	51227686	51236496	753.116	0.237783	0.231942	1.04739	0.306109	0.988679
ENSSTUG00000000633.1	E3 ubiquitin-protein ligase MGRN1-like	1	51236517	51244523	1289.11	0.0572333	0.0970773	0.347579	0.555487	0.988679
ENSSTUG00000001210.1	forkhead box protein J1-B-like	1	51254941	51258654	246.974	0.243119	0.195748	1.53725	0.215027	0.988679
ENSSTUG00000001234.1	inactive rhomboid protein 1-like	1	51281578	51326597	210.903	0.0288765	0.283256	0.0104388	0.918621	0.988679
ENSSTUG00000001309.1	DNA-3-methyladenine glycosylase-like	1	51345669	51352720	94.434	0.368734	0.23276	2.49984	0.113858	0.988679
ENSSTUG00000001358.1	GATOR complex protein NPRL3-like	1	51352672	51365728	205.499	-0.0432541	0.108545	0.161046	0.688195	0.988679
ENSSTUG00000001645.1	hemoglobin subunit beta-like	1	51381537	51452012	5395.26	-0.528361	0.331855	2.5331	0.111481	0.988679
ENSSTUG00000001675.1	hemoglobin subunit alpha-4-like	1	51383578	51422908	13301.9	-0.603514	0.294422	4.19466	0.0405516	0.988679
ENSSTUG00000001703.1	hemoglobin subunit beta-like	1	51387452	51420614	12286.5	-0.551388	0.31119	3.13644	0.0765607	0.988679
ENSSTUG00000001727.1	hemoglobin subunit alpha-1-like	1	51435259	51436512	1.58884	0.126765	1.10883	0.0750306	0.784148	0.988679
ENSSTUG00000002025.1	dedicator of cytokinesis protein 7-like	1	51495461	51542237	133.316	-0.278655	0.258127	1.17095	0.279206	0.988679
ENSSTUG00000006478.1	ELAV-like protein 3	1	51556787	51571945	256.406	-0.174768	0.394253	0.19689	0.657243	0.988679
ENSSTUG00000006571.1	glucosidase 2 subunit beta-like	1	51578510	51588052	440.787	-0.0474788	0.162123	0.0865819	0.768568	0.988679
ENSSTUG00000006652.1	cAMP-specific 3',5'-cyclic phosphodiesterase 4B-like	1	51593713	51657095	212.338	-0.127331	0.291903	0.190959	0.66212	0.988679
ENSSTUG00000007500.1	ribonucleoprotein PTB-binding 1-like	1	51669214	51680038	46.2941	-0.0780696	0.347533	0.052807	0.818249	0.988679
ENSSTUG00000007665.1	non-receptor tyrosine-protein kinase TYK2-like	1	51684716	51698339	235.173	-0.0525708	0.224505	0.0557446	0.813353	0.988679
ENSSTUG00000013583.1	hsp90 co-chaperone Cdc37-like	1	51703869	51724682	435.409	0.0471428	0.147077	0.104039	0.747035	0.988679
ENSSTUG00000013612.1		1	51724791	51727306	564.712	0.0499222	0.192266	0.0674337	0.795111	0.988679
ENSSTUG00000013620.1		1	51728324	51746266	457.478	0.421593	0.33389	1.58172	0.208513	0.988679
ENSSTUG00000013628.1	sphingosine 1-phosphate receptor 2-like	1	51850833	51851954	14.6599	-0.20668	0.334261	0.403477	0.525299	0.988679
ENSSTUG00000013646.1	DNA (cytosine-5)-methyltransferase 1-like	1	51862958	51877573	618.754	0.158971	0.189056	0.705522	0.400934	0.988679
ENSSTUG00000013949.1	eukaryotic translation initiation factor 3 subunit G	1	51877393	51881919	772.732	0.051228	0.159485	0.103127	0.748109	0.988679
ENSSTUG00000013997.1	P2Y purinoceptor 11-like	1	51887813	51888754	9.62922	0.0509991	0.328193	0.0510724	0.821208	0.988679
ENSSTUG00000014001.1	peter pan homolog	1	51889799	51894433	233.267	0.229268	0.172857	1.75622	0.185096	0.988679
ENSSTUG00000014053.1	angiopoietin-related protein 2-like	1	51905241	51911235	10.8354	0.216774	0.342536	0.410051	0.521943	0.988679
ENSSTUG00000014083.1	thyroid hormone receptor interactor 10	1	51911939	51945941	125.191	0.0690917	0.313408	0.049218	0.82443	0.988679
ENSSTUG00000015068.1		1	51980852	51982213	1.96315	-0.56373	0.827446	0.474329	0.491002	0.988679
ENSSTUG00000015072.1		1	52179331	52183116	12.7561	-0.106313	0.422915	0.0740489	0.78553	0.988679
ENSSTUG00000015081.1	retinol dehydrogenase 8-like	1	52214957	52223190	194.914	0.0928725	0.245997	0.142526	0.705783	0.988679
ENSSTUG00000015211.1	neurogenic locus notch homolog protein 1-like	1	52303587	52352993	467.966	-0.405313	0.228431	3.15295	0.0757898	0.988679
ENSSTUG00000018667.1	microfibril-associated glycoprotein 4-like	1	52353737	52354940	1.28177	1.06674	1.06953	0.998922	0.317572	0.988679
ENSSTUG00000018721.1	repressor of yield of DENV protein homolog	1	52375673	52380046	70.8818	-0.209784	0.366725	0.328673	0.566441	0.988679
ENSSTUG00000018734.1		1	52391175	52392431	4.1215	-0.35196	0.577876	0.391061	0.531742	0.988679
ENSSTUG00000018779.1	histone acetyltransferase KAT7-like	1	52394210	52407821	156.55	-0.134177	0.244131	0.30344	0.581734	0.988679
ENSSTUG00000020833.1	glucose-6-phosphatase-like	1	52408906	52412094	110.172	-0.217176	0.40803	0.283217	0.5946	0.988679
ENSSTUG00000020837.1	primary amine oxidase, liver isozyme-like	1	52416879	52420625	306.255	0.1206	0.222134	0.294532	0.587331	0.988679
ENSSTUG00000020843.1	next to BRCA1 gene 1 protein-like	1	52425428	52449514	261.375	-0.147283	0.279	0.279507	0.597024	0.988679
ENSSTUG00000020913.1	proteasome activator complex subunit 3-like	1	52429553	52439778	195.902	0.157742	0.126936	1.54538	0.213819	0.988679
ENSSTUG00000020939.1	transmembrane protein 106B-like	1	52453791	52460465	220.805	-0.109012	0.254603	0.183436	0.668437	0.988679
ENSSTUG00000020985.1	carbonic anhydrase-related protein 10-like	1	52546607	52569167	62.4595	0.060879	0.295312	0.0426552	0.836376	0.988679
ENSSTUG00000021002.1	SWI/SNF-related matrix-associated actin-dependent regulator of chromatin subfamily E member 1-like	1	52576199	52584427	570.804	0.0928198	0.235653	0.15501	0.693792	0.988679
ENSSTUG00000021106.1	60S ribosomal protein L23	1	52589926	52593189	5897.41	-0.061524	0.189032	0.105978	0.74477	0.988679
ENSSTUG00000021162.1	rho GTPase-activating protein 27-like	1	52598047	52634613	145.866	0.159794	0.227467	0.493783	0.482245	0.988679
ENSSTUG00000021220.1	cytochrome c oxidase assembly factor 3 homolog, mitochondrial-like	1	52635383	52639154	413.718	0.261452	0.2286	1.30212	0.253827	0.988679
ENSSTUG00000021235.1	serine/threonine-protein kinase WNK4-like	1	52641847	52717756	15.7901	-0.114891	0.433042	0.0721241	0.788269	0.988679
ENSSTUG00000021284.1	zinc finger BED domain-containing protein 6-like	1	52729468	52734176	69.935	0.27183	0.17918	2.30735	0.128763	0.988679
ENSSTUG00000021422.1	protein TANC2-like	1	52768381	52912281	1497.91	0.345885	0.198281	3.02508	0.0819865	0.988679
ENSSTUG00000024462.1	cytochrome b561-like	1	52914026	52921209	113.07	0.278415	0.36825	0.570213	0.450174	0.988679
ENSSTUG00000024516.1	histone deacetylase 5-like	1	52941809	53014538	71.7397	0.116073	0.331459	0.12426	0.724459	0.988679
ENSSTUG00000026474.1	protein LSM12 homolog A	1	53022544	53031821	588.851	0.376298	0.230374	2.64908	0.10361	0.988679
ENSSTUG00000026495.1	myocardin-related transcription factor A-like	1	53039537	53083134	147.811	-0.0286152	0.141394	0.0410388	0.839463	0.988679
ENSSTUG00000026517.1	protein shisa-8-like	1	53093348	53176137	15.5488	0.373266	0.468368	0.639051	0.424055	0.988679
ENSSTUG00000026529.1	desumoylating isopeptidase 1-like	1	53231485	53237585	365.334	0.144594	0.166294	0.754773	0.384969	0.988679
ENSSTUG00000025317.1	histone acetyltransferase p300-like	1	53264279	53290343	766.82	-0.109125	0.354853	0.0946685	0.758324	0.988679
ENSSTUG00000025934.1	xaa-Pro aminopeptidase 3-like	1	53294259	53301907	125.778	0.0222523	0.12366	0.0328516	0.856171	0.988679
ENSSTUG00000026164.1	hsc70-interacting protein-like	1	53301928	53308140	3574.32	0.236778	0.172253	1.88287	0.170009	0.988679
ENSSTUG00000026239.1	RING-box protein 1	1	53325479	53329334	817.221	-0.0377342	0.190545	0.0392416	0.842971	0.988679
ENSSTUG00000026276.1	chondroadherin-like protein	1	53337006	53343721	8.67704	0.628388	0.421408	2.32983	0.126916	0.988679
ENSSTUG00000026304.1	ran GTPase-activating protein 1-like	1	53346430	53351975	233.366	0.0663647	0.141665	0.222774	0.636934	0.988679
ENSSTUG00000026806.1	zinc finger CCCH domain-containing protein 7B-like	1	53376299	53388052	51.1211	-0.568827	0.346852	2.69852	0.100442	0.988679
ENSSTUG00000026913.1	thyrotroph embryonic factor-like	1	53402710	53406221	1305.98	0.123047	0.369128	0.110973	0.739039	0.988679
ENSSTUG00000026918.1	protein Tob2-like	1	53415953	53417161	44.9744	0.0200736	0.303394	0.00796507	0.928885	0.988679
ENSSTUG00000026931.1	aconitate hydratase, mitochondrial-like	1	53417969	53430263	1375.03	0.0745176	0.242319	0.094531	0.758494	0.988679
ENSSTUG00000027231.1	DNA-directed RNA polymerase III subunit RPC8-like	1	53436267	53441973	13.4347	0.0359923	0.239706	0.0232397	0.878835	0.988679
ENSSTUG00000027238.1	cold shock domain-containing protein C2-like	1	53444777	53445823	71.1177	0.236562	0.212045	1.2504	0.263476	0.988679
ENSSTUG00000027243.1	phosphomannomutase 1-like	1	53449703	53457389	123.689	-0.12788	0.178336	0.520146	0.470779	0.988679
ENSSTUG00000027296.1	heat-stable enterotoxin receptor-like	1	53464710	53478579	15.9993	-0.413597	0.476434	0.751007	0.386158	0.988679
ENSSTUG00000027587.1		1	53479373	53481830	6.07862	0.279917	0.455813	0.444089	0.505156	0.988679
ENSSTUG00000027597.1	phospholipase B-like 1	1	53482161	53486390	53.2313	-0.129775	0.24299	0.285178	0.593327	0.988679
ENSSTUG00000027668.1	PRKCA-binding protein-like	1	53492487	53501430	582.745	0.126774	0.174791	0.525894	0.468338	0.988679
ENSSTUG00000028914.1	galectin-2-like	1	53497576	53566234	10.7124	-1.23155	0.543543	5.131	0.0235022	0.988679
ENSSTUG00000028944.1	interferon-induced very large GTPase 1-like	1	53505202	53527682	157.714	-0.737794	0.597847	1.51808	0.21791	0.988679
ENSSTUG00000028963.1		1	53566361	53569918	14.7784	-1.40586	0.667717	4.35866	0.0368213	0.988679
ENSSTUG00000028971.1	cdc42 effector protein 1-like	1	53594935	53597215	84.6319	-0.484111	0.437377	1.22665	0.268059	0.988679
ENSSTUG00000028975.1	caspase recruitment domain-containing protein 10-like	1	53625102	53636872	36.8648	0.162242	0.483866	0.112379	0.737452	0.988679
ENSSTUG00000028992.1	trinucleotide repeat-containing gene 6B protein-like	1	53637514	53658880	634.502	0.0265214	0.125191	0.0449121	0.832166	0.988679
ENSSTUG00000029020.1	casein kinase I	1	53659680	53668728	672.503	0.172175	0.292839	0.345046	0.556931	0.988679
ENSSTUG00000029040.1	transmembrane protein 184B-like	1	53670478	53684610	652.89	0.0334045	0.246949	0.0183422	0.892269	0.988679
ENSSTUG00000029634.1	probable ATP-dependent RNA helicase DDX17	1	53700089	53717813	2011.78	0.0112834	0.192191	0.00345296	0.953142	0.988679
ENSSTUG00000031244.1	ADP-ribosylation factor-binding protein GGA1-like	1	53718749	53724777	238.908	-0.0817577	0.286168	0.0819114	0.774724	0.988679
ENSSTUG00000032949.1	MICAL-like protein 1	1	53724798	53731412	12.4506	-0.280803	0.289443	0.981126	0.321921	0.988679
ENSSTUG00000032966.1	DNA-directed RNA polymerases I, II, and III subunit RPABC2-like	1	53732076	53734238	353.917	-0.0553722	0.139261	0.159296	0.689805	0.988679
ENSSTUG00000033003.1	transcription factor Sox-10-like	1	53739351	53747839	210.675	-0.294968	0.35855	0.678169	0.410218	0.988679
ENSSTUG00000033011.1	inward rectifier potassium channel 4-like	1	53763109	53774948	100.177	0.413935	0.318605	1.67449	0.195658	0.988679
ENSSTUG00000033014.1	ER lumen protein-retaining receptor 3-like	1	53781501	53784875	92.9294	0.518048	0.388609	1.7554	0.185199	0.988679
ENSSTUG00000033022.1	GTPase IMAP family member 7-like	1	53785157	53787885	519.248	0.0285023	0.192917	0.0218839	0.882396	0.988679
[truncated: 43,280 more rows]
